# Supplementary material for: Identification of Genes and Networks Driving Cardiovascular and Metabolic Phenotypes in a Mouse F2 Intercross
Source: PLoS One. 2010 Dec 14;5(12):e14319. doi: 10.1371/journal.pone.0014319 (PMC3001864; doi:10.1371/journal.pone.0014319)
Supplement: Table S2 — Trait QTL identified in the B6AF2 Cohort. (0.18 MB XLS) [file pone.0014319.s016.xls]

## Sheet: Table S2
Table S2: Trait QTL identified in the B6AF2 Cohort
Gender Group	preferred_trait_name	base_trait_name	trait_type	trait_id	trait_name	timepoint	adjustment	transform	qtl_chrom	qtl_max_pos (M)	lod_score	rsqr	qtl_start	qtl_end
All	bone	BMC_adj_s_slog	Bone	11901	BMC_adj_s_slog_log_sex_and_ship_date_W15	W15	sex_and_ship_date	log	1	0.7743	3.46101	0.0483302	0.5952	0.9156
All	ECHO	ECHO_AVTIME_INTEGRAL1_adj_s_slog	Heart	12085	ECHO_AVTIME_INTEGRAL1_adj_s_slog_log_sex_and_ship_date_W10	W10	sex_and_ship_date	log	1	0.834	3.02375	0.0461215	0.6152	0.9265
All	fat	DEXA_FAT_TISSUE_adj_s_s_sqrt	Obesity	11835	DEXA_FAT_TISSUE_adj_s_s_sqrt_sqrt_sex_and_ship_date_W15	W15	sex_and_ship_date	sqrt	1	0.7053	3.23211	0.0452299	0.3966	0.8984
All	fat	MESENTERIC_adj_s_s_sqrt	Obesity	11968	MESENTERIC_adj_s_s_sqrt_sqrt_sex_and_ship_date_W16	W16	sex_and_ship_date	sqrt	1	0.6838	4.22466	0.0662523	0.3223	0.8984
All	fat	SUBCUTANEOUS_adj_s_slog	Obesity	11892	SUBCUTANEOUS_adj_s_slog_log_sex_and_ship_date_W16	W16	sex_and_ship_date	log	1	0.7038	3.885	0.0549435	0.3825	0.874
All	HEART	Heart_adj_s_slog	Heart	11788	Heart_adj_s_slog_log_sex_and_ship_date_W16	W16	sex_and_ship_date	log	1	0.925	3.52056	0.0534611	0.5689	0.9265
All	HEART	Heart_right_ventricle_weight	Heart	11908	Heart_right_ventricle_weight_normal_None_W16	W16	None	normal	1	0.7053	3.61939	0.0549198	0.4342	0.9265
All	HEART	heart_w/body_l_adj_s_slog	Heart	11809	heart_w/body_l_adj_s_slog_log_sex_and_ship_date_W16	W16	sex_and_ship_date	log	1	0.9234	3.07921	0.0469068	0.7524	0.9265
All	Heart rate	NIBP_HR_adj_s_s	Hypertension	11834	NIBP_HR_adj_s_s_normal_sex_and_ship_date_D4	D4	sex_and_ship_date	normal	1	0.5533	3.99012	0.0558624	0.0833	0.7916
All	Heart rate	NIBP_HR_adj_s_s	Hypertension	11836	NIBP_HR_adj_s_s_normal_sex_and_ship_date_D1	D1	sex_and_ship_date	normal	1	0.7038	3.29327	0.046481	0.5736	0.9265
All	Heart rate	NIBP_HR_adj_s_s_square	Hypertension	11864	NIBP_HR_adj_s_s_square_square_sex_and_ship_date_D3	D3	sex_and_ship_date	square	1	0.5313	3.15188	0.0441383	0.2618	0.7774
All	IPIST	100xIPIST_GLUCOSE_increase_M0_M15_adj_s_s	Diabetes	12074	100xIPIST_GLUCOSE_increase_M0_M15_adj_s_s_normal_sex_and_ship_date_W14	W14	sex_and_ship_date	normal	1	0.4342	3.20537	0.0466953	0.348	0.5626
All	IPIST	IPIST_AUC_adj_s_slog	Diabetes	11874	IPIST_AUC_adj_s_slog_log_sex_and_ship_date_W14	W14	sex_and_ship_date	log	1	0.6198	3.13426	0.0497598	0.4751	0.7665
All	IPIST	IPIST_GLUCOSE_adj_s_s	Diabetes	11881	IPIST_GLUCOSE_adj_s_s_normal_sex_and_ship_date_M0	M0	sex_and_ship_date	normal	1	0.5952	4.4324	0.0689059	0.4091	0.9265
All	IPIST	IPIST_GLUCOSE_diff_M0_M15_adj_s_s	Diabetes	12062	IPIST_GLUCOSE_diff_M0_M15_adj_s_s_normal_sex_and_ship_date_W14	W14	sex_and_ship_date	normal	1	0.4342	3.29578	0.0479807	0.348	0.5626
All	KIDNEY	Kindey_weight_-_combined_adj_s_s	Kidney	11865	Kindey_weight_-_combined_adj_s_s_normal_sex_and_ship_date_W16	W16	sex_and_ship_date	normal	1	0.7852	4.04897	0.0562838	0.4652	0.9265
All	KIDNEY	Kindey_weight_-_combined_adj_s_s	Kidney	11865	Kindey_weight_-_combined_adj_s_s_normal_sex_and_ship_date_W16	W16	sex_and_ship_date	normal	1	0.7916	4.15815	0.0628674	0.4652	0.9265
All	LIVER	Liver(whole)_adj_s_s_sqrt	Liver	11779	Liver(whole)_adj_s_s_sqrt_sqrt_sex_and_ship_date_W16	W16	sex_and_ship_date	sqrt	1	0.656	3.28272	0.0500156	0.5752	0.9265
All	LIVER	Liver_left_lateral_lobe_weight_adj_s_s_sqrt	Liver	11878	Liver_left_lateral_lobe_weight_adj_s_s_sqrt_sqrt_sex_and_ship_date_W16	W16	sex_and_ship_date	sqrt	1	0.656	3.28272	0.0500157	0.5752	0.9265
All	OGTT	OGTT_AUC_adj_s_s	Diabetes	11945	OGTT_AUC_adj_s_s_normal_sex_and_ship_date_W14	W14	sex_and_ship_date	normal	1	0.7242	3.54796	0.0498516	0.4751	0.9265
All	OGTT	OGTT_AUC_adj_s_slog	Diabetes	11841	OGTT_AUC_adj_s_slog_log_sex_and_ship_date_W13	W13	sex_and_ship_date	log	1	0.834	4.0694	0.0569278	0.5533	0.9265
All	OGTT	OGTT_GLUCOSE_adj_s_s	Diabetes	11802	OGTT_GLUCOSE_adj_s_s_normal_sex_and_ship_date_M180	M180	sex_and_ship_date	normal	1	0.5752	3.94255	0.0550742	0.3966	0.9265
All	OGTT	OGTT_GLUCOSE_adj_s_s	Diabetes	11887	OGTT_GLUCOSE_adj_s_s_normal_sex_and_ship_date_M90	M90	sex_and_ship_date	normal	1	0.7053	4.57788	0.0636475	0.4844	0.9265
All	OGTT	OGTT_GLUCOSE_adj_s_s	Diabetes	11926	OGTT_GLUCOSE_adj_s_s_normal_sex_and_ship_date_M0	M0	sex_and_ship_date	normal	1	0.7053	5.66245	0.0781051	0.3653	0.9265
All	OGTT	OGTT_GLUCOSE_adj_s_s	Diabetes	11937	OGTT_GLUCOSE_adj_s_s_normal_sex_and_ship_date_M150	M150	sex_and_ship_date	normal	1	0.5752	3.09412	0.0434924	0.3966	0.8984
All	OGTT	OGTT_GLUCOSE_adj_s_s	Diabetes	11956	OGTT_GLUCOSE_adj_s_s_normal_sex_and_ship_date_M30	M30	sex_and_ship_date	normal	1	0.3903	3.13354	0.0439987	0.2572	0.5297
All	OGTT	OGTT_GLUCOSE_adj_s_s	Diabetes	11975	OGTT_GLUCOSE_adj_s_s_normal_sex_and_ship_date_M45	M45	sex_and_ship_date	normal	1	0.9265	3.06477	0.0430591	0.7743	0.9265
All	OGTT	OGTT_GLUCOSE_adj_s_s	Diabetes	11985	OGTT_GLUCOSE_adj_s_s_normal_sex_and_ship_date_M120	M120	sex_and_ship_date	normal	1	0.7242	4.3303	0.0604888	0.3966	0.9265
All	RER	RER_0-6HR_adj_s_s	Sleep	11915	RER_0-6HR_adj_s_s_normal_sex_and_ship_date_W12	W12	sex_and_ship_date	normal	1	0.0001	3.53908	0.050147	0.0001	0.0586
All	SBP	NIBP_HR_MEAN_adj_s_s_square	Hypertension	11977	NIBP_HR_MEAN_adj_s_s_square_square_sex_and_ship_date_W10	W10	sex_and_ship_date	square	1	0.486	4.46496	0.0624806	0.0948	0.8167
All	SBP	NIBP_SBP_adj_s_slog	Hypertension	11796	NIBP_SBP_adj_s_slog_log_sex_and_ship_date_D3	D3	sex_and_ship_date	log	1	0.3825	3.0569	0.0427649	0.1617	0.6838
All	SBP	NIBP_SBP_adj_s_slog	Hypertension	11823	NIBP_SBP_adj_s_slog_log_sex_and_ship_date_D2	D2	sex_and_ship_date	log	1	0.5579	3.57768	0.0499677	0.0833	0.6419
All	SBP	NIBP_SBP_adj_s_slog	Hypertension	11877	NIBP_SBP_adj_s_slog_log_sex_and_ship_date_D1	D1	sex_and_ship_date	log	1	0.5579	4.41696	0.0614193	0.3293	0.9265
All	SBP	NIBP_SBP_MEAN_adj_bw	Hypertension	12065	NIBP_SBP_MEAN_adj_bw_normal_body_weight_End	End	body_weight	normal	1	0.3981	4.46125	0.0618776	0.1386	0.6838
All	SBP	NIBP_SBP_MEAN_adj_DEXA_fat	Hypertension	12057	NIBP_SBP_MEAN_adj_DEXA_fat_normal_dexa_fat_tissue_End	End	dexa_fat_tissue	normal	1	0.3981	4.29342	0.0596205	0.1386	0.6838
All	SBP	NIBP_SBP_MEAN_adj_Insulin	Hypertension	11959	NIBP_SBP_MEAN_adj_Insulin_normal_insulin_levels_End	End	insulin_levels	normal	1	0.3981	4.32171	0.0614819	0.1386	0.6838
All	SBP	NIBP_SBP_MEAN_adj_s_slog	Hypertension	11891	NIBP_SBP_MEAN_adj_s_slog_log_sex_and_ship_date_W10	W10	sex_and_ship_date	log	1	0.3981	3.8253	0.0579775	0.1386	0.6838
All	SBP	NIBP_SBP_MEAN_adj_s_slog	Hypertension	11891	NIBP_SBP_MEAN_adj_s_slog_log_sex_and_ship_date_W10	W10	sex_and_ship_date	log	1	0.5579	4.76377	0.0659189	0.1386	0.6838
All	total_tissue	Total_tissue_adj_s_slog	General	11918	Total_tissue_adj_s_slog_log_sex_and_ship_date_W15	W15	sex_and_ship_date	log	1	0.6414	3.36346	0.0470859	0.4342	0.8984
All	V02	VO2_adjusted_0-6HR_adj_s_s_sqrt	Energy	11998	VO2_adjusted_0-6HR_adj_s_s_sqrt_sqrt_sex_and_ship_date_W12	W12	sex_and_ship_date	sqrt	1	0.5313	3.04736	0.0430899	0.3856	0.6638
All	VC02	VCO2_adjusted_0-6HR_adj_s_s_sqrt	Energy	11992	VCO2_adjusted_0-6HR_adj_s_s_sqrt_sqrt_sex_and_ship_date_W12	W12	sex_and_ship_date	sqrt	1	0.5313	3.20643	0.0452872	0.3903	0.6838
All	weight	bw_chg_12_16_adj_s_s_sqrt	General	12021	bw_chg_12_16_adj_s_s_sqrt_sqrt_sex_and_ship_date_W16	W16	sex_and_ship_date	sqrt	1	0.6414	6.24052	0.0857323	0.4652	0.9265
All	weight	bw_chg_6_16_adj_s_s_sqrt	General	12013	bw_chg_6_16_adj_s_s_sqrt_sqrt_sex_and_ship_date_W16	W16	sex_and_ship_date	sqrt	1	0.6414	4.3803	0.0610492	0.3981	0.9265
All	weight	bw_chg_6_16_adj_s_s_sqrt	General	12013	bw_chg_6_16_adj_s_s_sqrt_sqrt_sex_and_ship_date_W16	W16	sex_and_ship_date	sqrt	1	0.7242	4.18326	0.0586901	0.4091	0.9265
All	weight	bw_chg_6_16_adj_s_s_sqrt	General	12013	bw_chg_6_16_adj_s_s_sqrt_sqrt_sex_and_ship_date_W16	W16	sex_and_ship_date	sqrt	1	0.7774	4.53315	0.068392	0.3559	0.9265
All	weight	weight_-_echocardiography_adj_s_slog	General	12041	weight_-_echocardiography_adj_s_slog_log_sex_and_ship_date_W10	W10	sex_and_ship_date	log	1	0.6414	5.38024	0.0807872	0.3966	0.9265
All	weight	weight_-_echocardiography_adj_s_slog	General	12041	weight_-_echocardiography_adj_s_slog_log_sex_and_ship_date_W10	W10	sex_and_ship_date	log	1	0.7053	4.93747	0.0682391	0.4091	0.9265
All	weight	weight_adj_S_Slog	General	11795	weight_adj_S_Slog_log_sex_and_ship_date_W11	W11	sex_and_ship_date	log	1	0.7053	4.50278	0.0624274	0.4342	0.9265
All	weight	weight_adj_S_Slog	General	11828	weight_adj_S_Slog_log_sex_and_ship_date_W8	W8	sex_and_ship_date	log	1	0.6414	3.3637	0.0470692	0.4452	0.8984
All	weight	weight_adj_S_Slog	General	11840	weight_adj_S_Slog_log_sex_and_ship_date_W12	W12	sex_and_ship_date	log	1	0.6414	4.44489	0.0618109	0.4091	0.9265
All	weight	weight_adj_S_Slog	General	11855	weight_adj_S_Slog_log_sex_and_ship_date_W10	W10	sex_and_ship_date	log	1	0.6419	5.10028	0.0766293	0.3966	0.9265
All	weight	weight_adj_S_Slog	General	11855	weight_adj_S_Slog_log_sex_and_ship_date_W10	W10	sex_and_ship_date	log	1	0.7053	4.94041	0.0682824	0.4342	0.9265
All	weight	weight_adj_S_Slog	General	11856	weight_adj_S_Slog_log_sex_and_ship_date_W16	W16	sex_and_ship_date	log	1	0.6214	3.60267	0.0502801	0.4452	0.8984
All	weight	weight_adj_S_Slog	General	11856	weight_adj_S_Slog_log_sex_and_ship_date_W16	W16	sex_and_ship_date	log	1	0.656	3.9341	0.0596134	0.3981	0.9265
All	weight	weight_adj_S_Slog	General	11936	weight_adj_S_Slog_log_sex_and_ship_date_W7	W7	sex_and_ship_date	log	1	0.6414	3.13062	0.0439047	0.4452	0.7916
All	weight	weight_adj_S_Slog	General	11996	weight_adj_S_Slog_log_sex_and_ship_date_W15	W15	sex_and_ship_date	log	1	0.6414	3.28529	0.0460321	0.4452	0.8984
All	weight	weight_adj_S_Slog	General	12045	weight_adj_S_Slog_log_sex_and_ship_date_W9	W9	sex_and_ship_date	log	1	0.6419	4.79315	0.0663505	0.4342	0.9265
Female	glucose	Glucose_adj_s_s	Diabetes	11907	Glucose_adj_s_s_normal_sex_and_ship_date_W16	W16	sex_and_ship_date	normal	1	0.7774	3.03572	0.0938153	0.5157	0.8984
Female	glucose	Glucose_adj_s_s	Diabetes	11907	Glucose_adj_s_s_normal_sex_and_ship_date_W16	W16	sex_and_ship_date	normal	1	0.7899	3.0428	0.0854406	0.5157	0.8984
Female	HDL	HDL_cholesterol_adj_s_s	CVD	11910	HDL_cholesterol_adj_s_s_normal_sex_and_ship_date_W16	W16	sex_and_ship_date	normal	1	0.7602	3.55503	0.109031	0.5952	0.8984
Female	KIDNEY	Kindey_weight_-_combined_adj_s_s	Kidney	11865	Kindey_weight_-_combined_adj_s_s_normal_sex_and_ship_date_W16	W16	sex_and_ship_date	normal	1	0.7665	3.7239	0.113065	0.5486	0.9156
Female	OGTT	OGTT_AUC_adj_s_slog	Diabetes	11841	OGTT_AUC_adj_s_slog_log_sex_and_ship_date_W13	W13	sex_and_ship_date	log	1	0.834	3.5118	0.0979121	0.6638	0.9265
Female	OGTT	OGTT_GLUCOSE_adj_s_s	Diabetes	11802	OGTT_GLUCOSE_adj_s_s_normal_sex_and_ship_date_M180	M180	sex_and_ship_date	normal	1	0.6638	3.28616	0.0914087	0.2996	0.9265
Female	OGTT	OGTT_GLUCOSE_adj_s_s	Diabetes	11956	OGTT_GLUCOSE_adj_s_s_normal_sex_and_ship_date_M30	M30	sex_and_ship_date	normal	1	0.5032	3.37287	0.0938203	0.2572	0.5313
Female	weight	bw_chg_12_16_adj_s_s_sqrt	General	12021	bw_chg_12_16_adj_s_s_sqrt_sqrt_sex_and_ship_date_W16	W16	sex_and_ship_date	sqrt	1	0.7555	5.71534	0.168158	0.5266	0.9265
Female	weight	bw_chg_6_16_adj_s_s_sqrt	General	12013	bw_chg_6_16_adj_s_s_sqrt_sqrt_sex_and_ship_date_W16	W16	sex_and_ship_date	sqrt	1	0.7602	3.75981	0.114093	0.5486	0.9265
Female	weight	weight_-_echocardiography_adj_s_slog	General	12041	weight_-_echocardiography_adj_s_slog_log_sex_and_ship_date_W10	W10	sex_and_ship_date	log	1	0.7555	4.26707	0.116987	0.3825	0.9265
Female	weight	weight_adj_S_Slog	General	11795	weight_adj_S_Slog_log_sex_and_ship_date_W11	W11	sex_and_ship_date	log	1	0.7053	3.22835	0.0898611	0.4985	0.9265
Female	weight	weight_adj_S_Slog	General	11855	weight_adj_S_Slog_log_sex_and_ship_date_W10	W10	sex_and_ship_date	log	1	0.7555	3.88525	0.107098	0.4751	0.9265
Female	weight	weight_adj_S_Slog	General	12045	weight_adj_S_Slog_log_sex_and_ship_date_W9	W9	sex_and_ship_date	log	1	0.7555	3.90111	0.107494	0.5219	0.9265
Male	bone	BMC_adj_s_slog	Bone	11901	BMC_adj_s_slog_log_sex_and_ship_date_W15	W15	sex_and_ship_date	log	1	0.7743	3.42804	0.0912881	0.5752	0.9265
Male	ECHO	ECHO_POSTWALL_THICK1_adj_s_s_sqrt	Heart	11790	ECHO_POSTWALL_THICK1_adj_s_s_sqrt_sqrt_sex_and_ship_date_W10	W10	sex_and_ship_date	sqrt	1	0.4091	3.11361	0.089495	0.2572	0.4719
Male	fat	100xSUBCUT/weight_adj_s_s_sqrt	Obesity	11888	100xSUBCUT/weight_adj_s_s_sqrt_sqrt_sex_and_ship_date_W16	W16	sex_and_ship_date	sqrt	1	0.7304	4.94494	0.147226	0.3387	0.8984
Male	fat	DEXA_FAT_PERCENT1_adj_s_s	Obesity	12044	DEXA_FAT_PERCENT1_adj_s_s_normal_sex_and_ship_date_W15	W15	sex_and_ship_date	normal	1	0.7038	3.33483	0.0895229	0.5736	0.854
Male	fat	DEXA_FAT_TISSUE_adj_s_s_sqrt	Obesity	11835	DEXA_FAT_TISSUE_adj_s_s_sqrt_sqrt_sex_and_ship_date_W15	W15	sex_and_ship_date	sqrt	1	0.7053	3.579	0.0951388	0.3387	0.9093
Male	fat	MESENTERIC_adj_s_s_sqrt	Obesity	11968	MESENTERIC_adj_s_s_sqrt_sqrt_sex_and_ship_date_W16	W16	sex_and_ship_date	sqrt	1	0.7852	4.24318	0.111825	0.3121	0.9265
Male	fat	SUBCUTANEOUS_adj_s_slog	Obesity	11892	SUBCUTANEOUS_adj_s_slog_log_sex_and_ship_date_W16	W16	sex_and_ship_date	log	1	0.6838	4.5068	0.134098	0.2162	0.874
Male	fat	SUBCUTANEOUS_adj_s_slog	Obesity	11892	SUBCUTANEOUS_adj_s_slog_log_sex_and_ship_date_W16	W16	sex_and_ship_date	log	1	0.7038	5.16674	0.135356	0.3121	0.9093
Male	Heart rate	NIBP_HR_adj_s_s	Hypertension	11834	NIBP_HR_adj_s_s_normal_sex_and_ship_date_D4	D4	sex_and_ship_date	normal	1	0.7053	4.80178	0.126972	0.2038	0.8116
Male	Heart rate	NIBP_HR_adj_s_s_square	Hypertension	11772	NIBP_HR_adj_s_s_square_square_sex_and_ship_date_D2	D2	sex_and_ship_date	square	1	0.7038	3.53042	0.0941253	0.3324	0.7852
Male	IPIST	IPIST_GLUCOSE_adj_s_s	Diabetes	11881	IPIST_GLUCOSE_adj_s_s_normal_sex_and_ship_date_M0	M0	sex_and_ship_date	normal	1	0.6838	3.44167	0.108177	0.4985	0.9265
Male	KIDNEY	kidney_w/body_w_adj_s_slog	Kidney	11946	kidney_w/body_w_adj_s_slog_log_sex_and_ship_date_W16	W16	sex_and_ship_date	log	1	0.3653	3.09648	0.0827891	0.2618	0.6838
Male	Lean mass	DEXA_LEAN_PERCENT1_adj_s_s	Sarcopenia	12048	DEXA_LEAN_PERCENT1_adj_s_s_normal_sex_and_ship_date_W15	W15	sex_and_ship_date	normal	1	0.7038	3.50118	0.0937878	0.486	0.854
Male	OGTT	OGTT_GLUCOSE_adj_s_s	Diabetes	11887	OGTT_GLUCOSE_adj_s_s_normal_sex_and_ship_date_M90	M90	sex_and_ship_date	normal	1	0.7053	3.63868	0.0972099	0.5486	0.9265
Male	OGTT	OGTT_GLUCOSE_adj_s_s	Diabetes	11926	OGTT_GLUCOSE_adj_s_s_normal_sex_and_ship_date_M0	M0	sex_and_ship_date	normal	1	0.5752	4.6633	0.122891	0.4452	0.874
Male	SBP	NIBP_HR_MEAN_adj_s_s_square	Hypertension	11977	NIBP_HR_MEAN_adj_s_s_square_square_sex_and_ship_date_W10	W10	sex_and_ship_date	square	1	0.6419	4.38088	0.123612	0.1417	0.7852
Male	SBP	NIBP_HR_MEAN_adj_s_s_square	Hypertension	11977	NIBP_HR_MEAN_adj_s_s_square_square_sex_and_ship_date_W10	W10	sex_and_ship_date	square	1	0.7038	4.81033	0.126196	0.2818	0.7916
Male	SBP	NIBP_SBP_adj_s_slog	Hypertension	11877	NIBP_SBP_adj_s_slog_log_sex_and_ship_date_D1	D1	sex_and_ship_date	log	1	0.7242	3.31339	0.0889163	0.3825	0.8984
Male	SBP	NIBP_SBP_MEAN_adj_bw	Hypertension	12065	NIBP_SBP_MEAN_adj_bw_normal_body_weight_End	End	body_weight	normal	1	0.7916	3.13257	0.0837968	0.1386	0.9265
Male	SBP	NIBP_SBP_MEAN_adj_Insulin	Hypertension	11959	NIBP_SBP_MEAN_adj_Insulin_normal_insulin_levels_End	End	insulin_levels	normal	1	0.7916	3.50354	0.0948649	0.1386	0.9265
Male	total_tissue	Total_tissue_adj_s_slog	General	11918	Total_tissue_adj_s_slog_log_sex_and_ship_date_W15	W15	sex_and_ship_date	log	1	0.7053	4.37418	0.114988	0.3966	0.9265
Male	weight	weight_-_echocardiography_adj_s_slog	General	12041	weight_-_echocardiography_adj_s_slog_log_sex_and_ship_date_W10	W10	sex_and_ship_date	log	1	0.8167	3.17311	0.0847811	0.4091	0.9265
Male	weight	weight_adj_S_Slog	General	11795	weight_adj_S_Slog_log_sex_and_ship_date_W11	W11	sex_and_ship_date	log	1	0.7053	3.14154	0.0839974	0.4091	0.9265
Male	weight	weight_adj_S_Slog	General	11828	weight_adj_S_Slog_log_sex_and_ship_date_W8	W8	sex_and_ship_date	log	1	0.7053	3.00206	0.0804562	0.4091	0.874
Male	weight	weight_adj_S_Slog	General	11840	weight_adj_S_Slog_log_sex_and_ship_date_W12	W12	sex_and_ship_date	log	1	0.7053	3.55049	0.0943913	0.3966	0.9265
Male	weight	weight_adj_S_Slog	General	11855	weight_adj_S_Slog_log_sex_and_ship_date_W10	W10	sex_and_ship_date	log	1	0.7852	3.84295	0.101788	0.4091	0.9265
Male	weight	weight_adj_S_Slog	General	11996	weight_adj_S_Slog_log_sex_and_ship_date_W15	W15	sex_and_ship_date	log	1	0.7053	4.25729	0.112096	0.3966	0.9265
Male	weight	weight_adj_S_Slog	General	12045	weight_adj_S_Slog_log_sex_and_ship_date_W9	W9	sex_and_ship_date	log	1	0.7053	3.63689	0.0966	0.4091	0.9265
All	ECHO	ECHO_AVTIME_INTEGRAL1_adj_s_slog	Heart	12085	ECHO_AVTIME_INTEGRAL1_adj_s_slog_log_sex_and_ship_date_W10	W10	sex_and_ship_date	log	2	0.5347	5.39838	0.074382	0.195	0.7763
All	ECHO	ECHO_CARDIA_OUTPUT1_adj_s_s_sqrt	Heart	11967	ECHO_CARDIA_OUTPUT1_adj_s_s_sqrt_sqrt_sex_and_ship_date_W10	W10	sex_and_ship_date	sqrt	2	0.3579	3.68743	0.0514224	0.27	0.745
All	ECHO	ECHO_LV_EDD1_adj_s_s_square	Heart	12055	ECHO_LV_EDD1_adj_s_s_square_square_sex_and_ship_date_W10	W10	sex_and_ship_date	square	2	0.3256	3.63062	0.0531623	0.1353	0.6224
All	ECHO	ECHO_LV_EDD1_adj_s_s_square	Heart	12055	ECHO_LV_EDD1_adj_s_s_square_square_sex_and_ship_date_W10	W10	sex_and_ship_date	square	2	0.3456	3.65352	0.0556831	0.1353	0.6224
All	fat	100xSUBCUT/weight_adj_s_s_sqrt	Obesity	11888	100xSUBCUT/weight_adj_s_s_sqrt_sqrt_sex_and_ship_date_W16	W16	sex_and_ship_date	sqrt	2	0.2622	4.38296	0.0672624	0.0675	0.4722
All	fat	DEXA_FAT_PERCENT1_adj_s_s	Obesity	12044	DEXA_FAT_PERCENT1_adj_s_s_normal_sex_and_ship_date_W15	W15	sex_and_ship_date	normal	2	0.2121	4.81882	0.0666819	0.0001	0.4252
All	fat	SUBCUTANEOUS_adj_s_slog	Obesity	11892	SUBCUTANEOUS_adj_s_slog_log_sex_and_ship_date_W16	W16	sex_and_ship_date	log	2	0.2606	3.19699	0.0451266	0.0201	0.4033
All	glucose	Glucose_adj_s_s	Diabetes	11907	Glucose_adj_s_s_normal_sex_and_ship_date_W16	W16	sex_and_ship_date	normal	2	0.5128	3.18861	0.0491565	0.4519	0.6931
All	HEART	Heart_left_ventricle_weight	Heart	12077	Heart_left_ventricle_weight_normal_None_W16	W16	None	normal	2	0.5644	3.30436	0.0460977	0.5035	0.6931
All	IPIST	IPIST_GLUCOSE_adj_s_s	Diabetes	11784	IPIST_GLUCOSE_adj_s_s_normal_sex_and_ship_date_M15	M15	sex_and_ship_date	normal	2	0.7575	3.10773	0.0449101	0.5207	0.8279
All	KIDNEY	kidney_w/body_w_adj_s_slog	Kidney	11946	kidney_w/body_w_adj_s_slog_log_sex_and_ship_date_W16	W16	sex_and_ship_date	log	2	0.1009	3.33999	0.0508155	0.0001	0.3256
All	KIDNEY	kidney_w/body_w_adj_s_slog	Kidney	11946	kidney_w/body_w_adj_s_slog_log_sex_and_ship_date_W16	W16	sex_and_ship_date	log	2	0.2121	3.56881	0.0503177	0.0001	0.3876
All	KIDNEY	Kindey_weight_-_combined_adj_s_s	Kidney	11865	Kindey_weight_-_combined_adj_s_s_normal_sex_and_ship_date_W16	W16	sex_and_ship_date	normal	2	0.5253	3.04976	0.0464496	0.0001	0.7575
All	KIDNEY	Kindey_weight_-_combined_adj_s_s	Kidney	11865	Kindey_weight_-_combined_adj_s_s_normal_sex_and_ship_date_W16	W16	sex_and_ship_date	normal	2	0.5456	3.49314	0.0486997	0.0001	0.7763
All	Lean mass	DEXA_LEAN_PERCENT1_adj_s_s	Sarcopenia	12048	DEXA_LEAN_PERCENT1_adj_s_s_normal_sex_and_ship_date_W15	W15	sex_and_ship_date	normal	2	0.2121	4.54021	0.0629514	0.0001	0.4033
All	OGTT	OGTT_GLUCOSE_adj_s_s	Diabetes	11887	OGTT_GLUCOSE_adj_s_s_normal_sex_and_ship_date_M90	M90	sex_and_ship_date	normal	2	0.7685	3.56867	0.0499678	0.6596	0.9347
All	RER	RER_0-6HR_adj_s_s	Sleep	11915	RER_0-6HR_adj_s_s_normal_sex_and_ship_date_W12	W12	sex_and_ship_date	normal	2	0.8974	3.52599	0.0495979	0.4878	0.9347
All	SBP	NIBP_HR_MEAN_adj_s_s_square	Hypertension	11977	NIBP_HR_MEAN_adj_s_s_square_square_sex_and_ship_date_W10	W10	sex_and_ship_date	square	2	0.2418	3.52611	0.053642	0.0001	0.3861
Female	ECHO	ECHO_AVTIME_INTEGRAL1_adj_s_slog	Heart	12085	ECHO_AVTIME_INTEGRAL1_adj_s_slog_log_sex_and_ship_date_W10	W10	sex_and_ship_date	log	2	0.347	3.92166	0.118645	0.2371	0.745
Female	ECHO	ECHO_AVTIME_INTEGRAL1_adj_s_slog	Heart	12085	ECHO_AVTIME_INTEGRAL1_adj_s_slog_log_sex_and_ship_date_W10	W10	sex_and_ship_date	log	2	0.5207	4.16479	0.11437	0.2121	0.7685
Female	ECHO	ECHO_LV_ESD1_adj_s_s	Heart	11884	ECHO_LV_ESD1_adj_s_s_normal_sex_and_ship_date_W10	W10	sex_and_ship_date	normal	2	0.4925	3.03047	0.0930265	0.27	0.6044
Female	OGTT	OGTT_GLUCOSE_adj_s_s	Diabetes	11887	OGTT_GLUCOSE_adj_s_s_normal_sex_and_ship_date_M90	M90	sex_and_ship_date	normal	2	0.7685	3.44049	0.0955449	0.6822	0.9347
Male	glucose	Glucose_adj_s_s	Diabetes	11907	Glucose_adj_s_s_normal_sex_and_ship_date_W16	W16	sex_and_ship_date	normal	2	0.5128	3.28598	0.0955294	0.3532	0.6044
Male	HEAT	HEAT_adjusted_0-6HR_adj_s_s	Energy	11890	HEAT_adjusted_0-6HR_adj_s_s_normal_sex_and_ship_date_W12	W12	sex_and_ship_date	normal	2	0.7277	3.60273	0.0973675	0.53	0.8123
Male	KIDNEY	Kindey_weight_-_combined_adj_s_s	Kidney	11865	Kindey_weight_-_combined_adj_s_s_normal_sex_and_ship_date_W16	W16	sex_and_ship_date	normal	2	0.4237	3.41008	0.0908104	0.0001	0.7056
Male	V02	VO2_adjusted_0-6HR_adj_s_s_sqrt	Energy	11998	VO2_adjusted_0-6HR_adj_s_s_sqrt_sqrt_sex_and_ship_date_W12	W12	sex_and_ship_date	sqrt	2	0.4033	3.50312	0.0939243	0.2606	0.5128
Male	VC02	VCO2_adjusted_0-6HR_adj_s_s_sqrt	Energy	11992	VCO2_adjusted_0-6HR_adj_s_s_sqrt_sqrt_sex_and_ship_date_W12	W12	sex_and_ship_date	sqrt	2	0.4033	3.41634	0.0917151	0.2606	0.5128
All	HEART	Heart_left_ventricle_weight	Heart	12077	Heart_left_ventricle_weight_normal_None_W16	W16	None	normal	3	0.7637	3.72375	0.0523805	0.6094	0.7809
All	Heart rate	NIBP_HR_adj_s_s_square	Hypertension	11792	NIBP_HR_adj_s_s_square_square_sex_and_ship_date_D5	D5	sex_and_ship_date	square	3	0.1223	3.23193	0.0484432	0.0017	0.1803
All	KIDNEY	kidney_w/body_l_adj_s_slog	Kidney	12005	kidney_w/body_l_adj_s_slog_log_sex_and_ship_date_W16	W16	sex_and_ship_date	log	3	0.3985	3.08653	0.0431944	0.3015	0.4392
All	SBP	NIBP_HR_MEAN_adj_s_s_square	Hypertension	11977	NIBP_HR_MEAN_adj_s_s_square_square_sex_and_ship_date_W10	W10	sex_and_ship_date	square	3	0.1223	3.02753	0.0428037	0.0001	0.2402
Female	ECHO	ECHO_LV_EDD1_adj_s_s_square	Heart	12055	ECHO_LV_EDD1_adj_s_s_square_square_sex_and_ship_date_W10	W10	sex_and_ship_date	square	3	0.0847	3.22127	0.0896723	0.0063	0.2883
Female	Heart rate	NIBP_HR_adj_s_s_square	Hypertension	11792	NIBP_HR_adj_s_s_square_square_sex_and_ship_date_D5	D5	sex_and_ship_date	square	3	0.1177	4.73267	0.137849	0.0001	0.3046
Female	Heart rate	NIBP_HR_adj_s_s_square	Hypertension	11864	NIBP_HR_adj_s_s_square_square_sex_and_ship_date_D3	D3	sex_and_ship_date	square	3	0.1411	4.26074	0.116846	0.0001	0.2683
Female	SBP	NIBP_HR_MEAN_adj_s_s_square	Hypertension	11977	NIBP_HR_MEAN_adj_s_s_square_square_sex_and_ship_date_W10	W10	sex_and_ship_date	square	3	0.1411	3.85764	0.106407	0.0001	0.3577
Male	HEART	Heart_left_ventricle_weight	Heart	12077	Heart_left_ventricle_weight_normal_None_W16	W16	None	normal	3	0.7637	3.35984	0.0895727	0.5608	0.7809
Male	SBP	NIBP_SBP_adj_s_slog	Hypertension	11877	NIBP_SBP_adj_s_slog_log_sex_and_ship_date_D1	D1	sex_and_ship_date	log	3	0.6031	4.144	0.109829	0.3938	0.7809
Male	SBP	NIBP_SBP_MEAN_adj_bw	Hypertension	12065	NIBP_SBP_MEAN_adj_bw_normal_body_weight_End	End	body_weight	normal	3	0.6851	3.30295	0.0881631	0.2952	0.7809
Male	SBP	NIBP_SBP_MEAN_adj_DEXA_fat	Hypertension	12057	NIBP_SBP_MEAN_adj_DEXA_fat_normal_dexa_fat_tissue_End	End	dexa_fat_tissue	normal	3	0.6313	3.35954	0.0896412	0.3093	0.7809
Male	SBP	NIBP_SBP_MEAN_adj_Insulin	Hypertension	11959	NIBP_SBP_MEAN_adj_Insulin_normal_insulin_levels_End	End	insulin_levels	normal	3	0.6313	3.5467	0.0960577	0.2952	0.7809
Male	SBP	NIBP_SBP_MEAN_adj_s_slog	Hypertension	11891	NIBP_SBP_MEAN_adj_s_slog_log_sex_and_ship_date_W10	W10	sex_and_ship_date	log	3	0.6313	3.20024	0.0919139	0.3271	0.7809
Male	SBP	NIBP_SBP_MEAN_adj_s_slog	Hypertension	11891	NIBP_SBP_MEAN_adj_s_slog_log_sex_and_ship_date_W10	W10	sex_and_ship_date	log	3	0.6851	3.34503	0.0891717	0.2952	0.7809
All	SBP	NIBP_SBP_MEAN_adj_Insulin	Hypertension	11959	NIBP_SBP_MEAN_adj_Insulin_normal_insulin_levels_End	End	insulin_levels	normal	4	0.1872	3.00283	0.0431537	0.0611	0.4385
Female	SBP	NIBP_SBP_MEAN_adj_Insulin	Hypertension	11959	NIBP_SBP_MEAN_adj_Insulin_normal_insulin_levels_End	End	insulin_levels	normal	4	0.1872	3.63375	0.103733	0.0001	0.4138
All	bone	BMD_adj_s_slog	Bone	12025	BMD_adj_s_slog_log_sex_and_ship_date_W15	W15	sex_and_ship_date	log	5	0.2288	3.29373	0.0460202	0.0001	0.5926
Female	RER	RER_0-6HR_adj_s_s	Sleep	11915	RER_0-6HR_adj_s_s_normal_sex_and_ship_date_W12	W12	sex_and_ship_date	normal	4	0.2773	3.69118	0.103182	0.0736	0.6553
Female	RER	rer_adj_s_slog	Sleep	11776	rer_adj_s_slog_log_sex_and_ship_date_W12	W12	sex_and_ship_date	log	4	0.2773	4.23431	0.117493	0.1982	0.6553
All	HEART	heart_left_w/body_l_adj_s_s	Heart	12034	heart_left_w/body_l_adj_s_s_normal_sex_and_ship_date_W16	W16	sex_and_ship_date	normal	4	0.293	3.72529	0.0523968	0.0001	0.4599
Female	HDL	HDL_cholesterol_adj_s_s	CVD	11910	HDL_cholesterol_adj_s_s_normal_sex_and_ship_date_W16	W16	sex_and_ship_date	normal	4	0.3841	3.0863	0.0866277	0.0486	0.6958
Female	IPIST	100xIPIST_GLUCOSE_increase_M0_M15_adj_s_s	Diabetes	12074	100xIPIST_GLUCOSE_increase_M0_M15_adj_s_s_normal_sex_and_ship_date_W14	W14	sex_and_ship_date	normal	4	0.3841	4.52772	0.137646	0.1872	0.6146
Female	IPIST	IPIST_GLUCOSE_diff_M0_M15_adj_s_s	Diabetes	12062	IPIST_GLUCOSE_diff_M0_M15_adj_s_s_normal_sex_and_ship_date_W14	W14	sex_and_ship_date	normal	4	0.3841	5.05965	0.152457	0.1518	0.6553
All	IPIST	100xIPIST_GLUCOSE_increase_M0_M15_adj_s_s	Diabetes	12074	100xIPIST_GLUCOSE_increase_M0_M15_adj_s_s_normal_sex_and_ship_date_W14	W14	sex_and_ship_date	normal	4	0.395	3.71758	0.058204	0.2413	0.8609
Female	IPIST	100xIPIST_GLUCOSE_increase_M0_M15_adj_s_s	Diabetes	12074	100xIPIST_GLUCOSE_increase_M0_M15_adj_s_s_normal_sex_and_ship_date_W14	W14	sex_and_ship_date	normal	4	0.4013	3.75856	0.10513	0.1982	0.5836
Female	IPIST	IPIST_GLUCOSE_diff_M0_M15_adj_s_s	Diabetes	12062	IPIST_GLUCOSE_diff_M0_M15_adj_s_s_normal_sex_and_ship_date_W14	W14	sex_and_ship_date	normal	4	0.4013	4.3154	0.119758	0.1518	0.6553
Male	LDL	LDL_cholesterol_adj_s_slog	CVD	11780	LDL_cholesterol_adj_s_slog_log_sex_and_ship_date_W16	W16	sex_and_ship_date	log	4	0.4881	4.21394	0.120604	0.1982	0.7158
All	HDL	HDL_cholesterol_adj_s_s	CVD	11910	HDL_cholesterol_adj_s_s_normal_sex_and_ship_date_W16	W16	sex_and_ship_date	normal	4	0.4928	4.96724	0.0701205	0.1155	0.7864
All	LDL	LDL_cholesterol_adj_s_slog	CVD	11780	LDL_cholesterol_adj_s_slog_log_sex_and_ship_date_W16	W16	sex_and_ship_date	log	4	0.4959	3.52375	0.0546028	0.1856	0.6958
Male	HDL	HDL_cholesterol_adj_s_s	CVD	11910	HDL_cholesterol_adj_s_s_normal_sex_and_ship_date_W16	W16	sex_and_ship_date	normal	4	0.4959	3.15857	0.0859308	0.2213	0.8199
Male	total cholesterol	total_cholesterol_adj_s_s_sqrt	CVD	11883	total_cholesterol_adj_s_s_sqrt_sqrt_sex_and_ship_date_W16	W16	sex_and_ship_date	sqrt	4	0.4959	3.99593	0.113381	0.1982	0.8399
All	LDL	LDL_cholesterol_adj_s_slog	CVD	11780	LDL_cholesterol_adj_s_slog_log_sex_and_ship_date_W16	W16	sex_and_ship_date	log	4	0.4974	3.37531	0.0481538	0.3212	0.7358
Male	total cholesterol	total_cholesterol_adj_s_s_sqrt	CVD	11883	total_cholesterol_adj_s_s_sqrt_sqrt_sex_and_ship_date_W16	W16	sex_and_ship_date	sqrt	4	0.4974	4.10833	0.108396	0.1982	0.8609
Female	IPIST	IPIST_GLUCOSE_adj_s_s	Diabetes	11881	IPIST_GLUCOSE_adj_s_s_normal_sex_and_ship_date_M0	M0	sex_and_ship_date	normal	4	0.5946	4.0341	0.112379	0.1518	0.7358
Male	weight	bw_chg_9_12_adj_s_s_sqrt	General	11791	bw_chg_9_12_adj_s_s_sqrt_sqrt_sex_and_ship_date_W16	W16	sex_and_ship_date	sqrt	4	0.646	3.85844	0.10216	0.4385	0.8609
All	weight	bw_chg_6_12_adj_s_s_sqrt	General	11862	bw_chg_6_12_adj_s_s_sqrt_sqrt_sex_and_ship_date_W16	W16	sex_and_ship_date	sqrt	4	0.6758	5.78347	0.0801855	0.3584	0.8609
All	weight	bw_chg_9_12_adj_s_s_sqrt	General	11791	bw_chg_9_12_adj_s_s_sqrt_sqrt_sex_and_ship_date_W16	W16	sex_and_ship_date	sqrt	4	0.6758	3.81912	0.0532116	0.3684	0.8609
Female	weight	bw_chg_6_12_adj_s_s_sqrt	General	11862	bw_chg_6_12_adj_s_s_sqrt_sqrt_sex_and_ship_date_W16	W16	sex_and_ship_date	sqrt	4	0.809	3.67404	0.11164	0.4013	0.8609
Male	HEART	heart_right_w/body_w_adj_s_s_sqrt	Heart	11965	heart_right_w/body_w_adj_s_s_sqrt_sqrt_sex_and_ship_date_W16	W16	sex_and_ship_date	sqrt	4	0.8199	3.30531	0.0946329	0.4881	0.8609
All	HEART	heart_right_w/body_w_adj_s_s_sqrt	Heart	11965	heart_right_w/body_w_adj_s_s_sqrt_sqrt_sex_and_ship_date_W16	W16	sex_and_ship_date	sqrt	4	0.8609	3.17307	0.0444371	0.6958	0.8609
Female	weight	bw_chg_6_12_adj_s_s_sqrt	General	11862	bw_chg_6_12_adj_s_s_sqrt_sqrt_sex_and_ship_date_W16	W16	sex_and_ship_date	sqrt	4	0.8609	3.70902	0.102643	0.4013	0.8609
All	fat	100*mesenteric_w/body_w_adj_s_s_sqrt	Obesity	11988	100*mesenteric_w/body_w_adj_s_s_sqrt_sqrt_sex_and_ship_date_W16	W16	sex_and_ship_date	sqrt	5	0.544	3.50489	0.0517535	0.4337	0.6562
All	fat	MESENTERIC_adj_s_s_sqrt	Obesity	11968	MESENTERIC_adj_s_s_sqrt_sqrt_sex_and_ship_date_W16	W16	sex_and_ship_date	sqrt	5	0.5358	3.14376	0.0497194	0.3905	0.6362
All	fat	MESENTERIC_adj_s_s_sqrt	Obesity	11968	MESENTERIC_adj_s_s_sqrt_sqrt_sex_and_ship_date_W16	W16	sex_and_ship_date	sqrt	5	0.544	3.04071	0.0429842	0.4137	0.6562
All	glucose	Glucose/Insulin_adj_s_slog	Diabetes	12011	Glucose/Insulin_adj_s_slog_log_sex_and_ship_date_W16	W16	sex_and_ship_date	log	5	0.3937	3.03737	0.0479606	0.2172	0.6162
All	Heart rate	NIBP_HR_adj_s_s_square	Hypertension	11792	NIBP_HR_adj_s_s_square_square_sex_and_ship_date_D5	D5	sex_and_ship_date	square	5	0.1613	3.37568	0.0505594	0.042	0.2744
All	Insulin	Insulin_adj_s_slog	Diabetes	11951	Insulin_adj_s_slog_log_sex_and_ship_date_W16	W16	sex_and_ship_date	log	5	0.5063	3.45419	0.0539931	0.2172	0.6562
All	OGTT	OGTT_AUC_adj_s_s	Diabetes	11945	OGTT_AUC_adj_s_s_normal_sex_and_ship_date_W14	W14	sex_and_ship_date	normal	5	0.4137	3.12233	0.0507996	0.1972	0.6708
All	OGTT	OGTT_AUC_adj_s_s	Diabetes	11945	OGTT_AUC_adj_s_s_normal_sex_and_ship_date_W14	W14	sex_and_ship_date	normal	5	0.4337	3.56898	0.0530599	0.2172	0.856
All	OGTT	OGTT_AUC_adj_s_slog	Diabetes	11841	OGTT_AUC_adj_s_slog_log_sex_and_ship_date_W13	W13	sex_and_ship_date	log	5	0.301	3.2538	0.0498608	0.1581	0.5424
All	OGTT	OGTT_AUC_adj_s_slog	Diabetes	11841	OGTT_AUC_adj_s_slog_log_sex_and_ship_date_W13	W13	sex_and_ship_date	log	5	0.3937	3.17681	0.0446971	0.2172	0.6362
All	OGTT	OGTT_GLUCOSE_adj_s_s	Diabetes	11887	OGTT_GLUCOSE_adj_s_s_normal_sex_and_ship_date_M90	M90	sex_and_ship_date	normal	5	0.4137	3.90395	0.0585059	0.2838	0.7569
All	OGTT	OGTT_GLUCOSE_adj_s_s	Diabetes	11956	OGTT_GLUCOSE_adj_s_s_normal_sex_and_ship_date_M30	M30	sex_and_ship_date	normal	5	0.699	3.08935	0.043425	0.389	0.856
All	OGTT	OGTT_GLUCOSE_adj_s_s	Diabetes	11985	OGTT_GLUCOSE_adj_s_s_normal_sex_and_ship_date_M120	M120	sex_and_ship_date	normal	5	0.312	3.41619	0.048017	0.1972	0.6562
All	OGTT	OGTT_GLUCOSE_adj_s_s	Diabetes	12082	OGTT_GLUCOSE_adj_s_s_normal_sex_and_ship_date_M60	M60	sex_and_ship_date	normal	5	0.5125	3.15217	0.044284	0.2172	0.739
All	urea	UREA_adj_s_s_sqrt	Blood	11839	UREA_adj_s_s_sqrt_sqrt_sex_and_ship_date_W16	W16	sex_and_ship_date	sqrt	5	0.3638	3.53002	0.0500416	0.2582	0.5565
Female	bone	BMC_adj_s_slog	Bone	11901	BMC_adj_s_slog_log_sex_and_ship_date_W15	W15	sex_and_ship_date	log	5	0.2172	4.22448	0.12408	0.042	0.6362
Female	bone	BMD_adj_s_slog	Bone	12025	BMD_adj_s_slog_log_sex_and_ship_date_W15	W15	sex_and_ship_date	log	5	0.2288	3.74334	0.103378	0.0001	0.544
Female	fat	100*mesenteric_w/body_w_adj_s_s_sqrt	Obesity	11988	100*mesenteric_w/body_w_adj_s_s_sqrt_sqrt_sex_and_ship_date_W16	W16	sex_and_ship_date	sqrt	5	0.5424	5.71589	0.154384	0.0079	0.688
Female	fat	MESENTERIC_adj_s_s_sqrt	Obesity	11968	MESENTERIC_adj_s_s_sqrt_sqrt_sex_and_ship_date_W16	W16	sex_and_ship_date	sqrt	5	0.5393	5.22513	0.141305	0.0001	0.688
Female	glucose	Glucose/Insulin_adj_s_slog	Diabetes	12011	Glucose/Insulin_adj_s_slog_log_sex_and_ship_date_W16	W16	sex_and_ship_date	log	5	0.3701	3.16621	0.100363	0.0001	0.544
Female	HDL	HDL_cholesterol_adj_s_s	CVD	11910	HDL_cholesterol_adj_s_s_normal_sex_and_ship_date_W16	W16	sex_and_ship_date	normal	5	0.2697	3.69392	0.102768	0.1581	0.6863
Female	HEART	Heart_adj_s_slog	Heart	11788	Heart_adj_s_slog_log_sex_and_ship_date_W16	W16	sex_and_ship_date	log	5	0.3544	3.29622	0.100652	0.0001	0.5016
Female	HEART	Heart_left_ventricle_weight	Heart	12077	Heart_left_ventricle_weight_normal_None_W16	W16	None	normal	5	0.3638	3.11553	0.0953615	0.0001	0.4337
Female	HEART	heart_left_w/body_l_adj_s_s	Heart	12034	heart_left_w/body_l_adj_s_s_normal_sex_and_ship_date_W16	W16	sex_and_ship_date	normal	5	0.3544	3.55598	0.108048	0.0001	0.5565
Female	HEART	heart_w/body_l_adj_s_slog	Heart	11809	heart_w/body_l_adj_s_slog_log_sex_and_ship_date_W16	W16	sex_and_ship_date	log	5	0.3544	3.02771	0.0928503	0.1878	0.544
Female	Insulin	Insulin_adj_s_slog	Diabetes	11951	Insulin_adj_s_slog_log_sex_and_ship_date_W16	W16	sex_and_ship_date	log	5	0.3419	3.13225	0.0993363	0.0001	0.739
Female	Insulin	Insulin_adj_s_slog	Diabetes	11951	Insulin_adj_s_slog_log_sex_and_ship_date_W16	W16	sex_and_ship_date	log	5	0.3701	3.07706	0.0885473	0.0001	0.6362
Female	Lean mass	DEXA_LEAN_TISSUE_adj_s_slog	Sarcopenia	11932	DEXA_LEAN_TISSUE_adj_s_slog_log_sex_and_ship_date_W15	W15	sex_and_ship_date	log	5	0.0001	3.28724	0.0913536	0.0001	0.4593
Female	LIVER	Liver(whole)_adj_s_s_sqrt	Liver	11779	Liver(whole)_adj_s_s_sqrt_sqrt_sex_and_ship_date_W16	W16	sex_and_ship_date	sqrt	5	0.2697	3.44218	0.10489	0.0001	0.4137
Female	LIVER	Liver_left_lateral_lobe_weight_adj_s_s_sqrt	Liver	11878	Liver_left_lateral_lobe_weight_adj_s_s_sqrt_sqrt_sex_and_ship_date_W16	W16	sex_and_ship_date	sqrt	5	0.2697	3.44218	0.104862	0.0001	0.4137
Female	LIVER	liver_left_w/body_l_adj_s_slog	Liver	12020	liver_left_w/body_l_adj_s_slog_log_sex_and_ship_date_W16	W16	sex_and_ship_date	log	5	0.2697	3.73414	0.113269	0.0001	0.4137
Female	LIVER	liver_w/body_l_adj_s_slog	Liver	12030	liver_w/body_l_adj_s_slog_log_sex_and_ship_date_W16	W16	sex_and_ship_date	log	5	0.2697	3.73414	0.113269	0.0001	0.4137
Female	OGTT	OGTT_AUC_adj_s_s	Diabetes	11945	OGTT_AUC_adj_s_s_normal_sex_and_ship_date_W14	W14	sex_and_ship_date	normal	5	0.453	3.73046	0.103767	0.2288	0.688
Female	OGTT	OGTT_AUC_adj_s_slog	Diabetes	11841	OGTT_AUC_adj_s_slog_log_sex_and_ship_date_W13	W13	sex_and_ship_date	log	5	0.4137	3.51534	0.109704	0.2304	0.6562
Female	OGTT	OGTT_GLUCOSE_adj_s_s	Diabetes	11802	OGTT_GLUCOSE_adj_s_s_normal_sex_and_ship_date_M180	M180	sex_and_ship_date	normal	5	0.5104	4.16263	0.114409	0.2288	0.6708
Female	OGTT	OGTT_GLUCOSE_adj_s_s	Diabetes	11887	OGTT_GLUCOSE_adj_s_s_normal_sex_and_ship_date_M90	M90	sex_and_ship_date	normal	5	0.4137	4.85746	0.144864	0.2288	0.6708
Female	OGTT	OGTT_GLUCOSE_adj_s_s	Diabetes	11926	OGTT_GLUCOSE_adj_s_s_normal_sex_and_ship_date_M0	M0	sex_and_ship_date	normal	5	0.5104	3.72636	0.103193	0.312	0.7569
Female	OGTT	OGTT_GLUCOSE_adj_s_s	Diabetes	11937	OGTT_GLUCOSE_adj_s_s_normal_sex_and_ship_date_M150	M150	sex_and_ship_date	normal	5	0.5104	4.16901	0.114625	0.301	0.6562
Female	OGTT	OGTT_GLUCOSE_adj_s_s	Diabetes	11985	OGTT_GLUCOSE_adj_s_s_normal_sex_and_ship_date_M120	M120	sex_and_ship_date	normal	5	0.5104	4.1826	0.115661	0.1142	0.6708
Female	SBP	NIBP_SBP_adj_s_slog	Hypertension	11816	NIBP_SBP_adj_s_slog_log_sex_and_ship_date_D5	D5	sex_and_ship_date	log	5	0.062	3.31486	0.100652	0.0001	0.1972
Female	SBP	NIBP_SBP_MEAN_adj_Insulin	Hypertension	11959	NIBP_SBP_MEAN_adj_Insulin_normal_insulin_levels_End	End	insulin_levels	normal	5	0.042	3.07177	0.0907729	0.0001	0.1878
Female	SBP	NIBP_SBP_MEAN_adj_s_slog	Hypertension	11891	NIBP_SBP_MEAN_adj_s_slog_log_sex_and_ship_date_W10	W10	sex_and_ship_date	log	5	0.0715	3.01235	0.0924627	0.0001	0.1847
Female	total cholesterol	total_cholesterol_adj_s_s_sqrt	CVD	11883	total_cholesterol_adj_s_s_sqrt_sqrt_sex_and_ship_date_W16	W16	sex_and_ship_date	sqrt	5	0.2651	4.13653	0.113734	0.0001	0.6708
Female	total_tissue	Total_tissue_adj_s_slog	General	11918	Total_tissue_adj_s_slog_log_sex_and_ship_date_W15	W15	sex_and_ship_date	log	5	0.042	3.22944	0.0916216	0.0001	0.301
Female	weight	weight_adj_S_Slog	General	11996	weight_adj_S_Slog_log_sex_and_ship_date_W15	W15	sex_and_ship_date	log	5	0.042	3.15943	0.089968	0.0001	0.2932
Male	ECHO	ECHO_HEART_RATE1_adj_s_s_square	Heart	11894	ECHO_HEART_RATE1_adj_s_s_square_square_sex_and_ship_date_W10	W10	sex_and_ship_date	square	5	0.7974	4.13938	0.119129	0.4137	0.856
Male	ECHO	ECHO_HEART_RATE1_adj_s_s_square	Heart	11894	ECHO_HEART_RATE1_adj_s_s_square_square_sex_and_ship_date_W10	W10	sex_and_ship_date	square	5	0.8056	3.15429	0.0843446	0.4137	0.856
Male	fat	100xSUBCUT/weight_adj_s_s_sqrt	Obesity	11888	100xSUBCUT/weight_adj_s_s_sqrt_sqrt_sex_and_ship_date_W16	W16	sex_and_ship_date	sqrt	5	0.1659	4.10695	0.134542	0.0001	0.5612
Male	fat	100xSUBCUT/weight_adj_s_s_sqrt	Obesity	11888	100xSUBCUT/weight_adj_s_s_sqrt_sqrt_sex_and_ship_date_W16	W16	sex_and_ship_date	sqrt	5	0.2697	3.08155	0.0945265	0.042	0.6131
Male	Heart rate	NIBP_HR_adj_s_s_square	Hypertension	11792	NIBP_HR_adj_s_s_square_square_sex_and_ship_date_D5	D5	sex_and_ship_date	square	5	0.1613	4.40556	0.123545	0.0961	0.2582
Male	OGTT	OGTT_GLUCOSE_adj_s_s	Diabetes	12014	OGTT_GLUCOSE_adj_s_s_normal_sex_and_ship_date_M15	M15	sex_and_ship_date	normal	5	0.856	3.4934	0.0934987	0.6562	0.856
All	ECHO	ECHO_AORT_DIAMETER1_adj_s_slog	Heart	11919	ECHO_AORT_DIAMETER1_adj_s_slog_log_sex_and_ship_date_W10	W10	sex_and_ship_date	log	6	0.4009	4.22058	0.0591255	0.0799	0.5863
All	ECHO	ECHO_AORT_DIAMETER1_adj_s_slog	Heart	11919	ECHO_AORT_DIAMETER1_adj_s_slog_log_sex_and_ship_date_W10	W10	sex_and_ship_date	log	6	0.4229	5.28307	0.079158	0.0893	0.653
All	ECHO	ECHO_AVTIME_INTEGRAL1_adj_s_slog	Heart	12085	ECHO_AVTIME_INTEGRAL1_adj_s_slog_log_sex_and_ship_date_W10	W10	sex_and_ship_date	log	6	0.4369	3.25919	0.0455379	0.1943	0.6979
All	ECHO	ECHO_LV_ESD1_adj_s_s	Heart	11884	ECHO_LV_ESD1_adj_s_s_normal_sex_and_ship_date_W10	W10	sex_and_ship_date	normal	6	0.6901	3.01076	0.0425323	0.2815	0.6979
All	ECHO	ECHO_LV_MASS1_adj_s_s_sqrt	Heart	12072	ECHO_LV_MASS1_adj_s_s_sqrt_sqrt_sex_and_ship_date_W10	W10	sex_and_ship_date	sqrt	6	0.1049	3.14951	0.0445055	0.0001	0.2441
All	fat	100*mesenteric_w/body_w_adj_s_s_sqrt	Obesity	11988	100*mesenteric_w/body_w_adj_s_s_sqrt_sqrt_sex_and_ship_date_W16	W16	sex_and_ship_date	sqrt	6	0.3537	4.57821	0.0674247	0.0095	0.5512
All	fat	100xSUBCUT/weight_adj_s_s_sqrt	Obesity	11888	100xSUBCUT/weight_adj_s_s_sqrt_sqrt_sex_and_ship_date_W16	W16	sex_and_ship_date	sqrt	6	0.3318	4.16035	0.0639619	0.1743	0.6979
All	fat	DEXA_FAT_PERCENT1_adj_s_s	Obesity	12044	DEXA_FAT_PERCENT1_adj_s_s_normal_sex_and_ship_date_W15	W15	sex_and_ship_date	normal	6	0.3365	5.5793	0.07676	0.1743	0.6979
All	fat	DEXA_FAT_TISSUE_adj_s_s_sqrt	Obesity	11835	DEXA_FAT_TISSUE_adj_s_s_sqrt_sqrt_sex_and_ship_date_W15	W15	sex_and_ship_date	sqrt	6	0.3365	6.56428	0.08968	0.0611	0.6979
All	fat	gonadal_fat_adj_s_slog	Obesity	11843	gonadal_fat_adj_s_slog_log_sex_and_ship_date_W16	W16	sex_and_ship_date	log	6	0.3318	4.64026	0.0648259	0.1426	0.569
All	fat	MESENTERIC_adj_s_s_sqrt	Obesity	11968	MESENTERIC_adj_s_s_sqrt_sqrt_sex_and_ship_date_W16	W16	sex_and_ship_date	sqrt	6	0.3412	6.04339	0.0900335	0.0001	0.674
All	fat	MESENTERIC_adj_s_s_sqrt	Obesity	11968	MESENTERIC_adj_s_s_sqrt_sqrt_sex_and_ship_date_W16	W16	sex_and_ship_date	sqrt	6	0.3568	6.66928	0.0918171	0.0001	0.674
All	fat	SUBCUTANEOUS_adj_s_slog	Obesity	11892	SUBCUTANEOUS_adj_s_slog_log_sex_and_ship_date_W16	W16	sex_and_ship_date	log	6	0.3318	5.88979	0.0815563	0.0611	0.6979
All	glucose	Glucose/Insulin_adj_s_slog	Diabetes	12011	Glucose/Insulin_adj_s_slog_log_sex_and_ship_date_W16	W16	sex_and_ship_date	log	6	0.3068	3.35182	0.0483651	0.0267	0.633
All	glucose	Glucose/Insulin_adj_s_slog	Diabetes	12011	Glucose/Insulin_adj_s_slog_log_sex_and_ship_date_W16	W16	sex_and_ship_date	log	6	0.3115	3.78335	0.0593854	0.0001	0.674
All	HEART	heart_left_w/body_w_adj_s_s_sqrt	Heart	12002	heart_left_w/body_w_adj_s_s_sqrt_sqrt_sex_and_ship_date_W16	W16	sex_and_ship_date	sqrt	6	0.2815	3.72092	0.0517616	0.1345	0.5312
All	HEART	heart_left_w/body_w_adj_s_s_sqrt	Heart	12002	heart_left_w/body_w_adj_s_s_sqrt_sqrt_sex_and_ship_date_W16	W16	sex_and_ship_date	sqrt	6	0.3318	3.01601	0.0458935	0.1943	0.485
All	HEART	heart_right_w/body_w_adj_s_s_sqrt	Heart	11965	heart_right_w/body_w_adj_s_s_sqrt_sqrt_sex_and_ship_date_W16	W16	sex_and_ship_date	sqrt	6	0.4557	3.48278	0.0487699	0.2166	0.5312
All	HEART	heart_weight_ratio_adj_s_slog	Heart	11948	heart_weight_ratio_adj_s_slog_log_sex_and_ship_date_W16	W16	sex_and_ship_date	log	6	0.3015	7.71886	0.10693	0.1049	0.613
All	HEART	heart_weight_ratio_adj_s_slog	Heart	11948	heart_weight_ratio_adj_s_slog_log_sex_and_ship_date_W16	W16	sex_and_ship_date	log	6	0.3318	7.53887	0.111046	0.108	0.5512
All	Insulin	Insulin_adj_s_slog	Diabetes	11951	Insulin_adj_s_slog_log_sex_and_ship_date_W16	W16	sex_and_ship_date	log	6	0.3068	3.29328	0.0472502	0.0282	0.633
All	Insulin	Insulin_adj_s_slog	Diabetes	11951	Insulin_adj_s_slog_log_sex_and_ship_date_W16	W16	sex_and_ship_date	log	6	0.3084	3.70494	0.0577648	0.0267	0.674
All	KIDNEY	kidney_w/body_w_adj_s_slog	Kidney	11946	kidney_w/body_w_adj_s_slog_log_sex_and_ship_date_W16	W16	sex_and_ship_date	log	6	0.5171	3.36961	0.0470423	0.1943	0.6979
All	LDL	LDL_cholesterol_adj_s_slog	CVD	11780	LDL_cholesterol_adj_s_slog_log_sex_and_ship_date_W16	W16	sex_and_ship_date	log	6	0.5171	6.32837	0.0959726	0.2441	0.6979
All	Lean mass	DEXA_LEAN_PERCENT1_adj_s_s	Sarcopenia	12048	DEXA_LEAN_PERCENT1_adj_s_s_normal_sex_and_ship_date_W15	W15	sex_and_ship_date	normal	6	0.3318	5.82376	0.0799828	0.1743	0.6979
All	Length	length_adj_s_s_sqrt	General	12040	length_adj_s_s_sqrt_sqrt_sex_and_ship_date_W16	W16	sex_and_ship_date	sqrt	6	0.465	3.50214	0.049301	0.0095	0.569
All	LIVER	liver_left_w/body_w_adj_s_slog	Liver	11853	liver_left_w/body_w_adj_s_slog_log_sex_and_ship_date_W16	W16	sex_and_ship_date	log	6	0.3115	7.15049	0.0982003	0.128	0.569
All	LIVER	liver_weight_ratio_adj_s_slog	Liver	11867	liver_weight_ratio_adj_s_slog_log_sex_and_ship_date_W16	W16	sex_and_ship_date	log	6	0.3115	7.15049	0.0982003	0.128	0.569
All	OGTT	OGTT_AUC_adj_s_slog	Diabetes	11841	OGTT_AUC_adj_s_slog_log_sex_and_ship_date_W13	W13	sex_and_ship_date	log	6	0.465	5.64198	0.0780246	0.1642	0.633
All	OGTT	OGTT_GLUCOSE_adj_s_s	Diabetes	11956	OGTT_GLUCOSE_adj_s_s_normal_sex_and_ship_date_M30	M30	sex_and_ship_date	normal	6	0.465	3.14934	0.0442375	0.2641	0.6979
All	OGTT	OGTT_GLUCOSE_adj_s_s	Diabetes	11975	OGTT_GLUCOSE_adj_s_s_normal_sex_and_ship_date_M45	M45	sex_and_ship_date	normal	6	0.465	3.06673	0.0430945	0.3015	0.613
All	OGTT	OGTT_GLUCOSE_adj_s_s	Diabetes	12014	OGTT_GLUCOSE_adj_s_s_normal_sex_and_ship_date_M15	M15	sex_and_ship_date	normal	6	0.3225	3.25727	0.0456962	0.1943	0.6979
All	OGTT	OGTT_GLUCOSE_diff_M0_M15_adj_s_s	Diabetes	12054	OGTT_GLUCOSE_diff_M0_M15_adj_s_s_normal_sex_and_ship_date_W13	W13	sex_and_ship_date	normal	6	0.3084	3.27935	0.0460429	0.1943	0.6979
All	OGTT	OGTT_GLUCOSE_diff_M0_M15_adj_s_s	Diabetes	12054	OGTT_GLUCOSE_diff_M0_M15_adj_s_s_normal_sex_and_ship_date_W13	W13	sex_and_ship_date	normal	6	0.3225	3.42819	0.0484782	0.1943	0.6979
All	total cholesterol	total_cholesterol_adj_s_s_sqrt	CVD	11883	total_cholesterol_adj_s_s_sqrt_sqrt_sex_and_ship_date_W16	W16	sex_and_ship_date	sqrt	6	0.5108	3.61972	0.0509678	0.1642	0.6979
All	total cholesterol	total_cholesterol_adj_s_s_sqrt	CVD	11883	total_cholesterol_adj_s_s_sqrt_sqrt_sex_and_ship_date_W16	W16	sex_and_ship_date	sqrt	6	0.5171	3.82971	0.0581039	0.2057	0.6979
All	total_tissue	Total_tissue_adj_s_slog	General	11918	Total_tissue_adj_s_slog_log_sex_and_ship_date_W15	W15	sex_and_ship_date	log	6	0.3068	5.07892	0.0700843	0.0095	0.569
All	weight	bw_chg_12_16_adj_s_s_sqrt	General	12021	bw_chg_12_16_adj_s_s_sqrt_sqrt_sex_and_ship_date_W16	W16	sex_and_ship_date	sqrt	6	0.4229	4.8742	0.0674353	0.2308	0.6979
All	weight	bw_chg_12_16_adj_s_s_sqrt	General	12021	bw_chg_12_16_adj_s_s_sqrt_sqrt_sex_and_ship_date_W16	W16	sex_and_ship_date	sqrt	6	0.465	4.05993	0.0614792	0.2441	0.6979
All	weight	bw_chg_6_16_adj_s_s_sqrt	General	12013	bw_chg_6_16_adj_s_s_sqrt_sqrt_sex_and_ship_date_W16	W16	sex_and_ship_date	sqrt	6	0.465	5.79	0.0795593	0.128	0.6979
All	weight	bw_chg_6_9_adj_s_s_sqrt	General	11813	bw_chg_6_9_adj_s_s_sqrt_sqrt_sex_and_ship_date_W16	W16	sex_and_ship_date	sqrt	6	0.4557	4.78176	0.0667753	0.1642	0.6979
All	weight	weight_-_echocardiography_adj_s_slog	General	12041	weight_-_echocardiography_adj_s_slog_log_sex_and_ship_date_W10	W10	sex_and_ship_date	log	6	0.3068	4.08917	0.057331	0.0095	0.5512
All	weight	weight_-_echocardiography_adj_s_slog	General	12041	weight_-_echocardiography_adj_s_slog_log_sex_and_ship_date_W10	W10	sex_and_ship_date	log	6	0.465	3.63507	0.0551864	0.0799	0.5512
All	weight	weight_adj_S_Slog	General	11795	weight_adj_S_Slog_log_sex_and_ship_date_W11	W11	sex_and_ship_date	log	6	0.465	4.01812	0.0558656	0.0799	0.5512
All	weight	weight_adj_S_Slog	General	11840	weight_adj_S_Slog_log_sex_and_ship_date_W12	W12	sex_and_ship_date	log	6	0.465	4.06767	0.0565397	0.0611	0.5512
All	weight	weight_adj_S_Slog	General	11855	weight_adj_S_Slog_log_sex_and_ship_date_W10	W10	sex_and_ship_date	log	6	0.465	3.88418	0.0540626	0.0017	0.5512
All	weight	weight_adj_S_Slog	General	11856	weight_adj_S_Slog_log_sex_and_ship_date_W16	W16	sex_and_ship_date	log	6	0.3068	4.67785	0.0653562	0.0095	0.6114
All	weight	weight_adj_S_Slog	General	11856	weight_adj_S_Slog_log_sex_and_ship_date_W16	W16	sex_and_ship_date	log	6	0.465	4.20939	0.0636321	0.0799	0.674
All	weight	weight_adj_S_Slog	General	11996	weight_adj_S_Slog_log_sex_and_ship_date_W15	W15	sex_and_ship_date	log	6	0.3068	5.0716	0.0699926	0.0095	0.569
All	weight	weight_adj_S_Slog	General	12045	weight_adj_S_Slog_log_sex_and_ship_date_W9	W9	sex_and_ship_date	log	6	0.465	3.41244	0.0476606	0.0095	0.5512
Female	ECHO	ECHO_AORT_DIAMETER1_adj_s_slog	Heart	11919	ECHO_AORT_DIAMETER1_adj_s_slog_log_sex_and_ship_date_W10	W10	sex_and_ship_date	log	6	0.2815	3.03058	0.0930297	0.1743	0.613
Female	ECHO	ECHO_AORT_DIAMETER1_adj_s_slog	Heart	11919	ECHO_AORT_DIAMETER1_adj_s_slog_log_sex_and_ship_date_W10	W10	sex_and_ship_date	log	6	0.5108	3.3423	0.0928155	0.1642	0.6979
Female	LDL	LDL_cholesterol_adj_s_slog	CVD	11780	LDL_cholesterol_adj_s_slog_log_sex_and_ship_date_W16	W16	sex_and_ship_date	log	6	0.633	5.26299	0.178924	0.4604	0.6979
Male	ECHO	ECHO_AVTIME_INTEGRAL1_adj_s_slog	Heart	12085	ECHO_AVTIME_INTEGRAL1_adj_s_slog_log_sex_and_ship_date_W10	W10	sex_and_ship_date	log	6	0.426	4.05923	0.107133	0.0001	0.6979
Male	ECHO	ECHO_AVTIME_INTEGRAL1_adj_s_slog	Heart	12085	ECHO_AVTIME_INTEGRAL1_adj_s_slog_log_sex_and_ship_date_W10	W10	sex_and_ship_date	log	6	0.4369	3.19437	0.0916462	0.2308	0.5171
Male	fat	100*mesenteric_w/body_w_adj_s_s_sqrt	Obesity	11988	100*mesenteric_w/body_w_adj_s_s_sqrt_sqrt_sex_and_ship_date_W16	W16	sex_and_ship_date	sqrt	6	0.4557	3.25481	0.102933	0.2308	0.633
Male	fat	MESENTERIC_adj_s_s_sqrt	Obesity	11968	MESENTERIC_adj_s_s_sqrt_sqrt_sex_and_ship_date_W16	W16	sex_and_ship_date	sqrt	6	0.3568	4.101	0.108156	0.128	0.6901
Male	fat	MESENTERIC_adj_s_s_sqrt	Obesity	11968	MESENTERIC_adj_s_s_sqrt_sqrt_sex_and_ship_date_W16	W16	sex_and_ship_date	sqrt	6	0.4478	4.00431	0.113566	0.1442	0.6901
Male	HEART	heart_weight_ratio_adj_s_slog	Heart	11948	heart_weight_ratio_adj_s_slog_log_sex_and_ship_date_W16	W16	sex_and_ship_date	log	6	0.3015	3.65381	0.0972734	0.2166	0.5512
Male	HEART	heart_weight_ratio_adj_s_slog	Heart	11948	heart_weight_ratio_adj_s_slog_log_sex_and_ship_date_W16	W16	sex_and_ship_date	log	6	0.3318	4.62901	0.130032	0.2166	0.5512
Male	IPIST	100xIPIST_GLUCOSE_increase_M0_M15_adj_s_s	Diabetes	12074	100xIPIST_GLUCOSE_increase_M0_M15_adj_s_s_normal_sex_and_ship_date_W14	W14	sex_and_ship_date	normal	6	0.0955	3.81981	0.106056	0.0001	0.2308
Male	IPIST	IPIST_GLUCOSE_diff_M0_M15_adj_s_s	Diabetes	12062	IPIST_GLUCOSE_diff_M0_M15_adj_s_s_normal_sex_and_ship_date_W14	W14	sex_and_ship_date	normal	6	0.0955	3.49856	0.104539	0.0001	0.2308
Male	Lean mass	DEXA_LEAN_PERCENT1_adj_s_s	Sarcopenia	12048	DEXA_LEAN_PERCENT1_adj_s_s_normal_sex_and_ship_date_W15	W15	sex_and_ship_date	normal	6	0.3318	3.15298	0.0842925	0.2308	0.6979
Male	OGTT	OGTT_AUC_adj_s_slog	Diabetes	11841	OGTT_AUC_adj_s_slog_log_sex_and_ship_date_W13	W13	sex_and_ship_date	log	6	0.3225	3.26097	0.0940639	0.1943	0.5512
Male	OGTT	OGTT_GLUCOSE_adj_s_s	Diabetes	12082	OGTT_GLUCOSE_adj_s_s_normal_sex_and_ship_date_M60	M60	sex_and_ship_date	normal	6	0.2166	3.62394	0.0969399	0.1943	0.4951
Male	weight	bw_chg_12_16_adj_s_s_sqrt	General	12021	bw_chg_12_16_adj_s_s_sqrt_sqrt_sex_and_ship_date_W16	W16	sex_and_ship_date	sqrt	6	0.44	3.00505	0.0805823	0.3537	0.5863
Male	weight	bw_chg_6_9_adj_s_s_sqrt	General	11813	bw_chg_6_9_adj_s_s_sqrt_sqrt_sex_and_ship_date_W16	W16	sex_and_ship_date	sqrt	6	0.4557	3.00422	0.0865423	0.2441	0.6979
Male	weight	bw_chg_6_9_adj_s_s_sqrt	General	11813	bw_chg_6_9_adj_s_s_sqrt_sqrt_sex_and_ship_date_W16	W16	sex_and_ship_date	sqrt	6	0.5171	3.04673	0.08159	0.2308	0.6979
Male	weight	weight_adj_S_Slog	General	11856	weight_adj_S_Slog_log_sex_and_ship_date_W16	W16	sex_and_ship_date	log	6	0.4478	3.35374	0.0960041	0.2166	0.6979
All	HEART	heart_weight_ratio_adj_s_slog	Heart	11948	heart_weight_ratio_adj_s_slog_log_sex_and_ship_date_W16	W16	sex_and_ship_date	log	7	0.2603	3.98734	0.0554608	0.0001	0.4639
All	KIDNEY	Kindey_weight_-_combined_adj_s_s	Kidney	11865	Kindey_weight_-_combined_adj_s_s_normal_sex_and_ship_date_W16	W16	sex_and_ship_date	normal	7	0.7972	3.98453	0.0559202	0.6767	0.7972
All	OGTT	OGTT_GLUCOSE_adj_s_s	Diabetes	11926	OGTT_GLUCOSE_adj_s_s_normal_sex_and_ship_date_M0	M0	sex_and_ship_date	normal	7	0.0174	3.31091	0.0464674	0.0001	0.1406
All	SBP	NIBP_SBP_adj_s_slog	Hypertension	11823	NIBP_SBP_adj_s_slog_log_sex_and_ship_date_D2	D2	sex_and_ship_date	log	7	0.4498	3.37018	0.0470684	0.3041	0.7972
All	SBP	NIBP_SBP_adj_s_slog	Hypertension	11880	NIBP_SBP_adj_s_slog_log_sex_and_ship_date_D4	D4	sex_and_ship_date	log	7	0.4514	4.17395	0.0583261	0.276	0.7772
All	SBP	NIBP_SBP_MEAN_adj_bw	Hypertension	12065	NIBP_SBP_MEAN_adj_bw_normal_body_weight_End	End	body_weight	normal	7	0.4639	3.73187	0.0520472	0.3335	0.5569
All	SBP	NIBP_SBP_MEAN_adj_DEXA_fat	Hypertension	12057	NIBP_SBP_MEAN_adj_DEXA_fat_normal_dexa_fat_tissue_End	End	dexa_fat_tissue	normal	7	0.4639	3.47084	0.0484966	0.3335	0.5569
All	SBP	NIBP_SBP_MEAN_adj_Insulin	Hypertension	11959	NIBP_SBP_MEAN_adj_Insulin_normal_insulin_levels_End	End	insulin_levels	normal	7	0.4639	4.31634	0.0614277	0.2979	0.7972
All	SBP	NIBP_SBP_MEAN_adj_s_slog	Hypertension	11891	NIBP_SBP_MEAN_adj_s_slog_log_sex_and_ship_date_W10	W10	sex_and_ship_date	log	7	0.4358	3.56227	0.0541136	0.2979	0.5569
All	SBP	NIBP_SBP_MEAN_adj_s_slog	Hypertension	11891	NIBP_SBP_MEAN_adj_s_slog_log_sex_and_ship_date_W10	W10	sex_and_ship_date	log	7	0.4639	4.27818	0.0599242	0.2979	0.7972
All	urea	UREA_adj_s_s_sqrt	Blood	11839	UREA_adj_s_s_sqrt_sqrt_sex_and_ship_date_W16	W16	sex_and_ship_date	sqrt	7	0.4827	3.40412	0.0482781	0.276	0.6082
Female	HDL	HDL_cholesterol_adj_s_s	CVD	11910	HDL_cholesterol_adj_s_s_normal_sex_and_ship_date_W16	W16	sex_and_ship_date	normal	7	0.4498	3.03568	0.0852468	0.3041	0.5027
Female	HEART	heart_weight_ratio_adj_s_slog	Heart	11948	heart_weight_ratio_adj_s_slog_log_sex_and_ship_date_W16	W16	sex_and_ship_date	log	7	0.2603	4.34419	0.130623	0.0001	0.4045
Female	LIVER	liver_left_w/body_w_adj_s_slog	Liver	11853	liver_left_w/body_w_adj_s_slog_log_sex_and_ship_date_W16	W16	sex_and_ship_date	log	7	0.2494	3.51695	0.107376	0.1164	0.5803
Female	LIVER	liver_weight_ratio_adj_s_slog	Liver	11867	liver_weight_ratio_adj_s_slog_log_sex_and_ship_date_W16	W16	sex_and_ship_date	log	7	0.2494	3.51695	0.107376	0.1164	0.5803
Male	HEART	Heart_left_ventricle_weight	Heart	12077	Heart_left_ventricle_weight_normal_None_W16	W16	None	normal	7	0.0331	3.8755	0.110126	0.0001	0.1889
Male	IPIST	100xIPIST_GLUCOSE_increase_M0_M15_adj_s_s	Diabetes	12074	100xIPIST_GLUCOSE_increase_M0_M15_adj_s_s_normal_sex_and_ship_date_W14	W14	sex_and_ship_date	normal	7	0.571	3.20767	0.0975676	0.3335	0.7772
Male	RER	RER_0-6HR_adj_s_s	Sleep	11915	RER_0-6HR_adj_s_s_normal_sex_and_ship_date_W12	W12	sex_and_ship_date	normal	7	0.571	3.72933	0.0994234	0.4733	0.6405
Male	RER	rer_adj_s_slog	Sleep	11776	rer_adj_s_slog_log_sex_and_ship_date_W12	W12	sex_and_ship_date	log	7	0.571	3.6164	0.0965783	0.4733	0.6405
Male	SBP	NIBP_SBP_adj_s_slog	Hypertension	11823	NIBP_SBP_adj_s_slog_log_sex_and_ship_date_D2	D2	sex_and_ship_date	log	7	0.442	3.26476	0.0871036	0.1406	0.7972
Male	SBP	NIBP_SBP_adj_s_slog	Hypertension	11877	NIBP_SBP_adj_s_slog_log_sex_and_ship_date_D1	D1	sex_and_ship_date	log	7	0.3435	3.36181	0.0901044	0.1164	0.5027
Male	SBP	NIBP_SBP_MEAN_adj_bw	Hypertension	12065	NIBP_SBP_MEAN_adj_bw_normal_body_weight_End	End	body_weight	normal	7	0.442	4.00104	0.105753	0.2948	0.7972
Male	SBP	NIBP_SBP_MEAN_adj_DEXA_fat	Hypertension	12057	NIBP_SBP_MEAN_adj_DEXA_fat_normal_dexa_fat_tissue_End	End	dexa_fat_tissue	normal	7	0.442	3.83171	0.101513	0.3088	0.7972
Male	SBP	NIBP_SBP_MEAN_adj_Insulin	Hypertension	11959	NIBP_SBP_MEAN_adj_Insulin_normal_insulin_levels_End	End	insulin_levels	normal	7	0.442	3.82195	0.103049	0.3088	0.7972
Male	SBP	NIBP_SBP_MEAN_adj_s_slog	Hypertension	11891	NIBP_SBP_MEAN_adj_s_slog_log_sex_and_ship_date_W10	W10	sex_and_ship_date	log	7	0.442	4.77593	0.133928	0.2409	0.7972
Male	weight	weight_adj_S_Slog	General	11795	weight_adj_S_Slog_log_sex_and_ship_date_W11	W11	sex_and_ship_date	log	7	0.1217	3.198	0.0854731	0.0001	0.1942
Male	weight	weight_adj_S_Slog	General	11828	weight_adj_S_Slog_log_sex_and_ship_date_W8	W8	sex_and_ship_date	log	7	0.1217	4.30635	0.113391	0.0001	0.1942
Male	weight	weight_adj_S_Slog	General	11855	weight_adj_S_Slog_log_sex_and_ship_date_W10	W10	sex_and_ship_date	log	7	0.1217	3.03985	0.087521	0.0001	0.1942
Male	weight	weight_adj_S_Slog	General	12045	weight_adj_S_Slog_log_sex_and_ship_date_W9	W9	sex_and_ship_date	log	7	0.1217	3.4464	0.0918365	0.0001	0.1942
All	fat	100*mesenteric_w/body_w_adj_s_s_sqrt	Obesity	11988	100*mesenteric_w/body_w_adj_s_s_sqrt_sqrt_sex_and_ship_date_W16	W16	sex_and_ship_date	sqrt	8	0.3357	6.71074	0.0973538	0.1848	0.7561
All	fat	100xSUBCUT/weight_adj_s_s_sqrt	Obesity	11888	100xSUBCUT/weight_adj_s_s_sqrt_sqrt_sex_and_ship_date_W16	W16	sex_and_ship_date	sqrt	8	0.3388	6.0685	0.0919067	0.202	0.7112
All	fat	100xSUBCUT/weight_adj_s_s_sqrt	Obesity	11888	100xSUBCUT/weight_adj_s_s_sqrt_sqrt_sex_and_ship_date_W16	W16	sex_and_ship_date	sqrt	8	0.451	5.31098	0.0896032	0.202	0.7112
All	fat	DEXA_FAT_PERCENT1_adj_s_s	Obesity	12044	DEXA_FAT_PERCENT1_adj_s_s_normal_sex_and_ship_date_W15	W15	sex_and_ship_date	normal	8	0.431	8.86441	0.119222	0.0001	0.7561
All	fat	DEXA_FAT_TISSUE_adj_s_s_sqrt	Obesity	11835	DEXA_FAT_TISSUE_adj_s_s_sqrt_sqrt_sex_and_ship_date_W15	W15	sex_and_ship_date	sqrt	8	0.431	5.64823	0.077696	0.1016	0.7112
All	fat	gonadal_fat_adj_s_slog	Obesity	11843	gonadal_fat_adj_s_slog_log_sex_and_ship_date_W16	W16	sex_and_ship_date	log	8	0.3388	10.9473	0.146265	0.0891	0.7561
All	fat	MESENTERIC_adj_s_s_sqrt	Obesity	11968	MESENTERIC_adj_s_s_sqrt_sqrt_sex_and_ship_date_W16	W16	sex_and_ship_date	sqrt	8	0.3357	6.42626	0.0886593	0.1816	0.7561
All	fat	SUBCUTANEOUS_adj_s_slog	Obesity	11892	SUBCUTANEOUS_adj_s_slog_log_sex_and_ship_date_W16	W16	sex_and_ship_date	log	8	0.3388	6.29424	0.0869123	0.1048	0.7112
All	fat	SUBCUTANEOUS_adj_s_slog	Obesity	11892	SUBCUTANEOUS_adj_s_slog_log_sex_and_ship_date_W16	W16	sex_and_ship_date	log	8	0.431	5.94758	0.0816221	0.1848	0.7112
All	fat	SUBCUTANEOUS_adj_s_slog	Obesity	11892	SUBCUTANEOUS_adj_s_slog_log_sex_and_ship_date_W16	W16	sex_and_ship_date	log	8	0.451	5.95914	0.0906436	0.202	0.7112
All	glucose	Glucose_adj_s_s	Diabetes	11907	Glucose_adj_s_s_normal_sex_and_ship_date_W16	W16	sex_and_ship_date	normal	8	0.356	3.03974	0.0468814	0.202	0.4592
All	HEART	heart_left_w/body_w_adj_s_s_sqrt	Heart	12002	heart_left_w/body_w_adj_s_s_sqrt_sqrt_sex_and_ship_date_W16	W16	sex_and_ship_date	sqrt	8	0.3404	6.82073	0.0937688	0.155	0.7561
All	HEART	heart_weight_ratio_adj_s_slog	Heart	11948	heart_weight_ratio_adj_s_slog_log_sex_and_ship_date_W16	W16	sex_and_ship_date	log	8	0.451	7.5476	0.11417	0.0891	0.7561
All	HEART	heart_weight_ratio_adj_s_slog	Heart	11948	heart_weight_ratio_adj_s_slog_log_sex_and_ship_date_W16	W16	sex_and_ship_date	log	8	0.4888	8.06836	0.11002	0.0891	0.7561
All	HEAT	HEAT_0-6HR_adj_s_s	Energy	12056	HEAT_0-6HR_adj_s_s_normal_sex_and_ship_date_W12	W12	sex_and_ship_date	normal	8	0.431	4.20065	0.0587278	0.222	0.7561
All	HEAT	HEAT_adjusted_0-6HR	Energy	11824	HEAT_adjusted_0-6HR_normal_active_metabolic_tissue_heat_W12	W12	active_metabolic_tissue_heat	normal	8	0.356	3.56522	0.0500794	0.1832	0.7499
All	IPIST	100xIPIST_GLUCOSE_increase_M0_M15_adj_s_s	Diabetes	12074	100xIPIST_GLUCOSE_increase_M0_M15_adj_s_s_normal_sex_and_ship_date_W14	W14	sex_and_ship_date	normal	8	0.4892	3.10459	0.0488329	0.222	0.7561
All	KIDNEY	kidney_w/body_l_adj_s_slog	Kidney	12005	kidney_w/body_l_adj_s_slog_log_sex_and_ship_date_W16	W16	sex_and_ship_date	log	8	0.396	3.087	0.0459662	0.1357	0.6651
All	KIDNEY	kidney_w/body_w_adj_s_slog	Kidney	11946	kidney_w/body_w_adj_s_slog_log_sex_and_ship_date_W16	W16	sex_and_ship_date	log	8	0.3388	16.0741	0.207138	0.0001	0.7561
All	KIDNEY	kidney_w/body_w_adj_s_slog	Kidney	11946	kidney_w/body_w_adj_s_slog_log_sex_and_ship_date_W16	W16	sex_and_ship_date	log	8	0.431	14.7775	0.206125	0.0001	0.7561
All	KIDNEY	Kindey_weight_-_combined_adj_s_s	Kidney	11865	Kindey_weight_-_combined_adj_s_s_normal_sex_and_ship_date_W16	W16	sex_and_ship_date	normal	8	0.3132	3.88169	0.0596028	0.0001	0.7112
All	Lean mass	DEXA_LEAN_PERCENT1_adj_s_s	Sarcopenia	12048	DEXA_LEAN_PERCENT1_adj_s_s_normal_sex_and_ship_date_W15	W15	sex_and_ship_date	normal	8	0.431	8.71047	0.117279	0.0001	0.7561
All	LIVER	liver_left_w/body_w_adj_s_slog	Liver	11853	liver_left_w/body_w_adj_s_slog_log_sex_and_ship_date_W16	W16	sex_and_ship_date	log	8	0.3168	13.7505	0.18008	0.0001	0.6912
All	LIVER	liver_weight_ratio_adj_s_slog	Liver	11867	liver_weight_ratio_adj_s_slog_log_sex_and_ship_date_W16	W16	sex_and_ship_date	log	8	0.3168	13.7505	0.18008	0.0001	0.6912
All	OGTT	100xOGTT_GLUCOSE_increase_M0_M15_adj_s_s	Diabetes	12071	100xOGTT_GLUCOSE_increase_M0_M15_adj_s_s_normal_sex_and_ship_date_W13	W13	sex_and_ship_date	normal	8	0.3132	6.13076	0.0863119	0.0001	0.7561
All	OGTT	100xOGTT_GLUCOSE_increase_M0_M15_adj_s_s	Diabetes	12071	100xOGTT_GLUCOSE_increase_M0_M15_adj_s_s_normal_sex_and_ship_date_W13	W13	sex_and_ship_date	normal	8	0.3168	5.65858	0.0849087	0.0001	0.7561
All	OGTT	OGTT_GLUCOSE_adj_s_s	Diabetes	11956	OGTT_GLUCOSE_adj_s_s_normal_sex_and_ship_date_M30	M30	sex_and_ship_date	normal	8	0.3168	5.03573	0.0697578	0.1707	0.7561
All	OGTT	OGTT_GLUCOSE_adj_s_s	Diabetes	11975	OGTT_GLUCOSE_adj_s_s_normal_sex_and_ship_date_M45	M45	sex_and_ship_date	normal	8	0.4089	3.12766	0.0439464	0.2369	0.7561
All	OGTT	OGTT_GLUCOSE_adj_s_s	Diabetes	12014	OGTT_GLUCOSE_adj_s_s_normal_sex_and_ship_date_M15	M15	sex_and_ship_date	normal	8	0.3388	5.58054	0.0770088	0.1357	0.7561
All	OGTT	OGTT_GLUCOSE_diff_M0_M15_adj_s_s	Diabetes	12054	OGTT_GLUCOSE_diff_M0_M15_adj_s_s_normal_sex_and_ship_date_W13	W13	sex_and_ship_date	normal	8	0.3388	8.46354	0.115461	0.0001	0.7561
All	triglyceride	triglyceride_adj_s_s	CVD	11981	triglyceride_adj_s_s_normal_sex_and_ship_date_W16	W16	sex_and_ship_date	normal	8	0.356	4.86864	0.0732811	0.1157	0.6451
All	urea	UREA_adj_s_s_sqrt	Blood	11839	UREA_adj_s_s_sqrt_sqrt_sex_and_ship_date_W16	W16	sex_and_ship_date	sqrt	8	0.356	3.65349	0.0517396	0.222	0.6865
All	urea	UREA_adj_s_s_sqrt	Blood	11839	UREA_adj_s_s_sqrt_sqrt_sex_and_ship_date_W16	W16	sex_and_ship_date	sqrt	8	0.4688	3.71529	0.0571453	0.202	0.5621
All	V02	VO2_adjusted_0-6HR_adj_s_s_sqrt	Energy	11998	VO2_adjusted_0-6HR_adj_s_s_sqrt_sqrt_sex_and_ship_date_W12	W12	sex_and_ship_date	sqrt	8	0.356	4.14998	0.0582243	0.1357	0.7112
All	VC02	VCO2_adjusted_0-6HR_adj_s_s_sqrt	Energy	11992	VCO2_adjusted_0-6HR_adj_s_s_sqrt_sqrt_sex_and_ship_date_W12	W12	sex_and_ship_date	sqrt	8	0.3451	3.89016	0.0546747	0.155	0.7299
All	weight	bw_chg_12_16_adj_s_s_sqrt	General	12021	bw_chg_12_16_adj_s_s_sqrt_sqrt_sex_and_ship_date_W16	W16	sex_and_ship_date	sqrt	8	0.3404	3.23671	0.0456939	0.1848	0.4688
All	weight	bw_chg_6_16_adj_s_s_sqrt	General	12013	bw_chg_6_16_adj_s_s_sqrt_sqrt_sex_and_ship_date_W16	W16	sex_and_ship_date	sqrt	8	0.431	4.4315	0.062042	0.202	0.7561
All	weight	bw_chg_6_9_adj_s_s_sqrt	General	11813	bw_chg_6_9_adj_s_s_sqrt_sqrt_sex_and_ship_date_W16	W16	sex_and_ship_date	sqrt	8	0.431	6.37337	0.0880073	0.0891	0.7112
All	weight	bw_chg_9_12_adj_s_s_sqrt	General	11791	bw_chg_9_12_adj_s_s_sqrt_sqrt_sex_and_ship_date_W16	W16	sex_and_ship_date	sqrt	8	0.4888	3.94114	0.0597752	0.2369	0.6651
All	weight	bw_chg_9_12_adj_s_s_sqrt	General	11791	bw_chg_9_12_adj_s_s_sqrt_sqrt_sex_and_ship_date_W16	W16	sex_and_ship_date	sqrt	8	0.4892	4.48844	0.0622976	0.222	0.6651
All	weight	bw_chg_9_16_adj_s_s_sqrt	General	12064	bw_chg_9_16_adj_s_s_sqrt_sqrt_sex_and_ship_date_W16	W16	sex_and_ship_date	sqrt	8	0.4888	3.65628	0.0510207	0.1016	0.6451
All	weight	weight_adj_S_Slog	General	11856	weight_adj_S_Slog_log_sex_and_ship_date_W16	W16	sex_and_ship_date	log	8	0.431	3.07414	0.0430209	0.222	0.6651
All	weight	weight_adj_S_Slog	General	11856	weight_adj_S_Slog_log_sex_and_ship_date_W16	W16	sex_and_ship_date	log	8	0.4688	3.37906	0.0514114	0.222	0.6651
Female	fat	100*mesenteric_w/body_w_adj_s_s_sqrt	Obesity	11988	100*mesenteric_w/body_w_adj_s_s_sqrt_sqrt_sex_and_ship_date_W16	W16	sex_and_ship_date	sqrt	8	0.396	3.05286	0.0873153	0.2807	0.5096
Female	fat	100xSUBCUT/weight_adj_s_s_sqrt	Obesity	11888	100xSUBCUT/weight_adj_s_s_sqrt_sqrt_sex_and_ship_date_W16	W16	sex_and_ship_date	sqrt	8	0.3388	4.36728	0.124715	0.202	0.6451
Female	fat	gonadal_fat_adj_s_slog	Obesity	11843	gonadal_fat_adj_s_slog_log_sex_and_ship_date_W16	W16	sex_and_ship_date	log	8	0.4289	4.85488	0.147385	0.222	0.6651
Female	fat	MESENTERIC_adj_s_s_sqrt	Obesity	11968	MESENTERIC_adj_s_s_sqrt_sqrt_sex_and_ship_date_W16	W16	sex_and_ship_date	sqrt	8	0.4089	3.47867	0.0964723	0.2807	0.5421
Female	fat	SUBCUTANEOUS_adj_s_slog	Obesity	11892	SUBCUTANEOUS_adj_s_slog_log_sex_and_ship_date_W16	W16	sex_and_ship_date	log	8	0.4089	4.50354	0.123086	0.222	0.6451
Female	HEART	heart_weight_ratio_adj_s_slog	Heart	11948	heart_weight_ratio_adj_s_slog_log_sex_and_ship_date_W16	W16	sex_and_ship_date	log	8	0.4289	3.18037	0.0892698	0.2807	0.6651
Female	IPIST	IPIST_GLUCOSE_adj_s_s	Diabetes	11899	IPIST_GLUCOSE_adj_s_s_normal_sex_and_ship_date_M60	M60	sex_and_ship_date	normal	8	0.1079	3.91244	0.109137	0.0001	0.5221
Female	KIDNEY	kidney_w/body_w_adj_s_slog	Kidney	11946	kidney_w/body_w_adj_s_slog_log_sex_and_ship_date_W16	W16	sex_and_ship_date	log	8	0.4089	6.86841	0.18144	0.019	0.6912
Female	KIDNEY	kidney_w/body_w_adj_s_slog	Kidney	11946	kidney_w/body_w_adj_s_slog_log_sex_and_ship_date_W16	W16	sex_and_ship_date	log	8	0.4289	6.6759	0.193981	0.059	0.6912
Female	Lean mass	DEXA_LEAN_PERCENT1_adj_s_s	Sarcopenia	12048	DEXA_LEAN_PERCENT1_adj_s_s_normal_sex_and_ship_date_W15	W15	sex_and_ship_date	normal	8	0.431	3.02932	0.0845765	0.222	0.6251
Female	Lean mass	DEXA_LEAN_TISSUE_adj_s_s/DEXA_FAT_TISSUE_adj_s_s	Sarcopenia	12088	DEXA_LEAN_TISSUE_adj_s_s/DEXA_FAT_TISSUE_adj_s_s_normal_sex_and_ship_date_W15	W15	sex_and_ship_date	normal	8	0.019	3.00526	0.086294	0.0001	0.222
Female	LIVER	liver_left_w/body_w_adj_s_slog	Liver	11853	liver_left_w/body_w_adj_s_slog_log_sex_and_ship_date_W16	W16	sex_and_ship_date	log	8	0.2885	4.26082	0.128205	0.019	0.6451
Female	LIVER	liver_left_w/body_w_adj_s_slog	Liver	11853	liver_left_w/body_w_adj_s_slog_log_sex_and_ship_date_W16	W16	sex_and_ship_date	log	8	0.3388	4.38112	0.119876	0.019	0.6451
Female	LIVER	liver_weight_ratio_adj_s_slog	Liver	11867	liver_weight_ratio_adj_s_slog_log_sex_and_ship_date_W16	W16	sex_and_ship_date	log	8	0.2885	4.26082	0.128205	0.019	0.6451
Female	LIVER	liver_weight_ratio_adj_s_slog	Liver	11867	liver_weight_ratio_adj_s_slog_log_sex_and_ship_date_W16	W16	sex_and_ship_date	log	8	0.3388	4.38112	0.119876	0.019	0.6451
Female	weight	bw_chg_9_16_adj_s_s_sqrt	General	12064	bw_chg_9_16_adj_s_s_sqrt_sqrt_sex_and_ship_date_W16	W16	sex_and_ship_date	sqrt	8	0.1357	3.39852	0.108283	0.059	0.607
Female	weight	bw_chg_9_16_adj_s_s_sqrt	General	12064	bw_chg_9_16_adj_s_s_sqrt_sqrt_sex_and_ship_date_W16	W16	sex_and_ship_date	sqrt	8	0.3357	3.16096	0.0880781	0.0891	0.607
Female	weight	weight_adj_S_Slog	General	11856	weight_adj_S_Slog_log_sex_and_ship_date_W16	W16	sex_and_ship_date	log	8	0.4089	4.02535	0.11073	0.222	0.6251
Female	weight	weight_adj_S_Slog	General	11856	weight_adj_S_Slog_log_sex_and_ship_date_W16	W16	sex_and_ship_date	log	8	0.4289	4.0197	0.122381	0.222	0.6451
Male	fat	100*mesenteric_w/body_w_adj_s_s_sqrt	Obesity	11988	100*mesenteric_w/body_w_adj_s_s_sqrt_sqrt_sex_and_ship_date_W16	W16	sex_and_ship_date	sqrt	8	0.5205	5.2654	0.161103	0.1832	0.7561
Male	fat	DEXA_FAT_PERCENT1_adj_s_s	Obesity	12044	DEXA_FAT_PERCENT1_adj_s_s_normal_sex_and_ship_date_W15	W15	sex_and_ship_date	normal	8	0.451	6.54401	0.172879	0.059	0.7561
Male	fat	DEXA_FAT_TISSUE_adj_s_s_sqrt	Obesity	11835	DEXA_FAT_TISSUE_adj_s_s_sqrt_sqrt_sex_and_ship_date_W15	W15	sex_and_ship_date	sqrt	8	0.3357	4.93342	0.128706	0.1581	0.7561
Male	fat	SUBCUTANEOUS_adj_s_slog	Obesity	11892	SUBCUTANEOUS_adj_s_slog_log_sex_and_ship_date_W16	W16	sex_and_ship_date	log	8	0.451	3.28168	0.0973298	0.2432	0.7561
Male	fat	SUBCUTANEOUS_adj_s_slog	Obesity	11892	SUBCUTANEOUS_adj_s_slog_log_sex_and_ship_date_W16	W16	sex_and_ship_date	log	8	0.4892	4.03638	0.106646	0.202	0.7561
Male	HEART	heart_weight_ratio_adj_s_slog	Heart	11948	heart_weight_ratio_adj_s_slog_log_sex_and_ship_date_W16	W16	sex_and_ship_date	log	8	0.4888	6.43971	0.176235	0.1357	0.7561
Male	HEAT	HEAT_0-6HR_adj_s_s	Energy	12056	HEAT_0-6HR_adj_s_s_normal_sex_and_ship_date_W12	W12	sex_and_ship_date	normal	8	0.376	4.41273	0.122593	0.202	0.7561
Male	HEAT	HEAT_adjusted_0-6HR	Energy	11824	HEAT_adjusted_0-6HR_normal_active_metabolic_tissue_heat_W12	W12	active_metabolic_tissue_heat	normal	8	0.3497	5.57778	0.145049	0.155	0.7561
Male	IPIST	IPIST_GLUCOSE_adj_s_s	Diabetes	11920	IPIST_GLUCOSE_adj_s_s_normal_sex_and_ship_date_M30	M30	sex_and_ship_date	normal	8	0.622	3.31765	0.0927843	0.2598	0.7561
Male	KIDNEY	kidney_w/body_l_adj_s_slog	Kidney	12005	kidney_w/body_l_adj_s_slog_log_sex_and_ship_date_W16	W16	sex_and_ship_date	log	8	0.3388	5.0625	0.141364	0.039	0.6865
Male	KIDNEY	Kindey_weight_-_combined_adj_s_s	Kidney	11865	Kindey_weight_-_combined_adj_s_s_normal_sex_and_ship_date_W16	W16	sex_and_ship_date	normal	8	0.3388	3.9696	0.112648	0.039	0.6451
Male	Lean mass	DEXA_LEAN_PERCENT1_adj_s_s	Sarcopenia	12048	DEXA_LEAN_PERCENT1_adj_s_s_normal_sex_and_ship_date_W15	W15	sex_and_ship_date	normal	8	0.451	6.30922	0.167264	0.1016	0.7561
Male	LIVER	liver_left_w/body_w_adj_s_slog	Liver	11853	liver_left_w/body_w_adj_s_slog_log_sex_and_ship_date_W16	W16	sex_and_ship_date	log	8	0.3168	10.6851	0.274883	0.0001	0.7112
Male	LIVER	liver_weight_ratio_adj_s_slog	Liver	11867	liver_weight_ratio_adj_s_slog_log_sex_and_ship_date_W16	W16	sex_and_ship_date	log	8	0.3168	10.6851	0.274883	0.0001	0.7112
Male	OGTT	100xOGTT_GLUCOSE_increase_M0_M15_adj_s_s	Diabetes	12071	100xOGTT_GLUCOSE_increase_M0_M15_adj_s_s_normal_sex_and_ship_date_W13	W13	sex_and_ship_date	normal	8	0.1707	4.67983	0.123215	0.0001	0.6865
Male	OGTT	OGTT_GLUCOSE_adj_s_s	Diabetes	11956	OGTT_GLUCOSE_adj_s_s_normal_sex_and_ship_date_M30	M30	sex_and_ship_date	normal	8	0.3168	5.67777	0.147436	0.1357	0.7561
Male	OGTT	OGTT_GLUCOSE_adj_s_s	Diabetes	11975	OGTT_GLUCOSE_adj_s_s_normal_sex_and_ship_date_M45	M45	sex_and_ship_date	normal	8	0.4089	3.51598	0.0941198	0.222	0.6451
Male	OGTT	OGTT_GLUCOSE_adj_s_s	Diabetes	12014	OGTT_GLUCOSE_adj_s_s_normal_sex_and_ship_date_M15	M15	sex_and_ship_date	normal	8	0.4592	5.16193	0.135241	0.1357	0.7561
Male	OGTT	OGTT_GLUCOSE_diff_M0_M15_adj_s_s	Diabetes	12054	OGTT_GLUCOSE_diff_M0_M15_adj_s_s_normal_sex_and_ship_date_W13	W13	sex_and_ship_date	normal	8	0.3168	5.42032	0.141305	0.0001	0.7561
Male	OGTT	OGTT_GLUCOSE_diff_M0_M15_adj_s_s	Diabetes	12054	OGTT_GLUCOSE_diff_M0_M15_adj_s_s_normal_sex_and_ship_date_W13	W13	sex_and_ship_date	normal	8	0.4592	4.77436	0.135106	0.0001	0.7561
Male	total_tissue	Total_tissue_adj_s_slog	General	11918	Total_tissue_adj_s_slog_log_sex_and_ship_date_W15	W15	sex_and_ship_date	log	8	0.3357	3.39774	0.0905187	0.202	0.7561
Male	urea	UREA_adj_s_s_sqrt	Blood	11839	UREA_adj_s_s_sqrt_sqrt_sex_and_ship_date_W16	W16	sex_and_ship_date	sqrt	8	0.4641	3.05119	0.0883152	0.2598	0.6912
Male	V02	VO2_adjusted_0-6HR_adj_s_s_sqrt	Energy	11998	VO2_adjusted_0-6HR_adj_s_s_sqrt_sqrt_sex_and_ship_date_W12	W12	sex_and_ship_date	sqrt	8	0.3497	5.78708	0.150059	0.0891	0.7499
Male	VC02	VCO2_adjusted_0-6HR_adj_s_s_sqrt	Energy	11992	VCO2_adjusted_0-6HR_adj_s_s_sqrt_sqrt_sex_and_ship_date_W12	W12	sex_and_ship_date	sqrt	8	0.3497	5.81194	0.150644	0.0891	0.7499
Male	weight	bw_chg_12_16_adj_s_s_sqrt	General	12021	bw_chg_12_16_adj_s_s_sqrt_sqrt_sex_and_ship_date_W16	W16	sex_and_ship_date	sqrt	8	0.3388	5.6337	0.145566	0.155	0.7561
Male	weight	bw_chg_6_16_adj_s_s_sqrt	General	12013	bw_chg_6_16_adj_s_s_sqrt_sqrt_sex_and_ship_date_W16	W16	sex_and_ship_date	sqrt	8	0.622	3.5381	0.101207	0.251	0.7561
Male	weight	bw_chg_6_16_adj_s_s_sqrt	General	12013	bw_chg_6_16_adj_s_s_sqrt_sqrt_sex_and_ship_date_W16	W16	sex_and_ship_date	sqrt	8	0.7421	4.17057	0.110071	0.222	0.7561
Male	weight	weight_adj_S_Slog	General	11856	weight_adj_S_Slog_log_sex_and_ship_date_W16	W16	sex_and_ship_date	log	8	0.4888	3.06853	0.0882631	0.2432	0.7561
Male	weight	weight_adj_S_Slog	General	11856	weight_adj_S_Slog_log_sex_and_ship_date_W16	W16	sex_and_ship_date	log	8	0.4892	4.02861	0.106382	0.222	0.7561
Male	weight	weight_adj_S_Slog	General	11996	weight_adj_S_Slog_log_sex_and_ship_date_W15	W15	sex_and_ship_date	log	8	0.3357	3.08513	0.0825465	0.202	0.7561
All	bone	BMD_adj_s_slog	Bone	12025	BMD_adj_s_slog_log_sex_and_ship_date_W15	W15	sex_and_ship_date	log	9	0.4033	3.23167	0.045141	0.3039	0.621
All	potassium	Potassium_adj_s_slog	Blood	11960	Potassium_adj_s_slog_log_sex_and_ship_date_W16	W16	sex_and_ship_date	log	9	0.0001	5.06808	0.076067	0.0001	0.1323
All	SBP	NIBP_SBP_adj_s_slog	Hypertension	11796	NIBP_SBP_adj_s_slog_log_sex_and_ship_date_D3	D3	sex_and_ship_date	log	9	0.4549	3.86101	0.0537173	0.3039	0.5802
All	SBP	NIBP_SBP_MEAN_adj_bw	Hypertension	12065	NIBP_SBP_MEAN_adj_bw_normal_body_weight_End	End	body_weight	normal	9	0.4549	3.63595	0.050736	0.245	0.6038
All	SBP	NIBP_SBP_MEAN_adj_DEXA_fat	Hypertension	12057	NIBP_SBP_MEAN_adj_DEXA_fat_normal_dexa_fat_tissue_End	End	dexa_fat_tissue	normal	9	0.4549	3.65618	0.0510112	0.2356	0.6038
All	SBP	NIBP_SBP_MEAN_adj_s_slog	Hypertension	11891	NIBP_SBP_MEAN_adj_s_slog_log_sex_and_ship_date_W10	W10	sex_and_ship_date	log	9	0.4549	3.70243	0.0561434	0.245	0.5676
All	triglyceride	triglyceride_adj_s_s	CVD	11981	triglyceride_adj_s_s_normal_sex_and_ship_date_W16	W16	sex_and_ship_date	normal	9	0.5128	3.03628	0.0429246	0.4408	0.6983
All	triglyceride	triglyceride_adj_s_s	CVD	11981	triglyceride_adj_s_s_normal_sex_and_ship_date_W16	W16	sex_and_ship_date	normal	9	0.6576	3.34755	0.0509631	0.4549	0.6983
Female	HEART	heart_w/body_l_adj_s_slog	Heart	11809	heart_w/body_l_adj_s_slog_log_sex_and_ship_date_W16	W16	sex_and_ship_date	log	9	0.0872	3.52814	0.111671	0.0001	0.198
Female	potassium	Potassium_adj_s_slog	Blood	11960	Potassium_adj_s_slog_log_sex_and_ship_date_W16	W16	sex_and_ship_date	log	9	0.0129	4.78864	0.143525	0.0001	0.1323
Female	triglyceride	triglyceride_adj_s_s	CVD	11981	triglyceride_adj_s_s_normal_sex_and_ship_date_W16	W16	sex_and_ship_date	normal	9	0.6576	3.8148	0.115659	0.4315	0.6983
Female	triglyceride	triglyceride_adj_s_s	CVD	11981	triglyceride_adj_s_s_normal_sex_and_ship_date_W16	W16	sex_and_ship_date	normal	9	0.6685	3.17486	0.0884721	0.4471	0.6983
All	bone	BMC_adj_s_slog	Bone	11901	BMC_adj_s_slog_log_sex_and_ship_date_W15	W15	sex_and_ship_date	log	10	0.5774	3.2559	0.0455043	0.2799	0.7126
All	bone	BMD_adj_s_slog	Bone	12025	BMD_adj_s_slog_log_sex_and_ship_date_W15	W15	sex_and_ship_date	log	10	0.5963	5.03822	0.0695513	0.2245	0.7126
All	LIVER	liver_left_w/body_l_adj_s_slog	Liver	12020	liver_left_w/body_l_adj_s_slog_log_sex_and_ship_date_W16	W16	sex_and_ship_date	log	10	0.3717	3.11837	0.0475177	0.2445	0.6994
All	LIVER	liver_left_w/body_l_adj_s_slog	Liver	12020	liver_left_w/body_l_adj_s_slog_log_sex_and_ship_date_W16	W16	sex_and_ship_date	log	10	0.5774	3.28809	0.0463613	0.2445	0.7126
All	LIVER	liver_w/body_l_adj_s_slog	Liver	12030	liver_w/body_l_adj_s_slog_log_sex_and_ship_date_W16	W16	sex_and_ship_date	log	10	0.3717	3.11837	0.0475177	0.2445	0.6994
All	LIVER	liver_w/body_l_adj_s_slog	Liver	12030	liver_w/body_l_adj_s_slog_log_sex_and_ship_date_W16	W16	sex_and_ship_date	log	10	0.5774	3.28809	0.0463613	0.2445	0.7126
All	OGTT	OGTT_GLUCOSE_adj_s_s	Diabetes	11926	OGTT_GLUCOSE_adj_s_s_normal_sex_and_ship_date_M0	M0	sex_and_ship_date	normal	10	0.0815	3.43264	0.0481141	0.0549	0.4549
Female	LIVER	liver_left_w/body_w_adj_s_slog	Liver	11853	liver_left_w/body_w_adj_s_slog_log_sex_and_ship_date_W16	W16	sex_and_ship_date	log	10	0.1587	3.03105	0.093008	0.1112	0.4549
Female	LIVER	liver_weight_ratio_adj_s_slog	Liver	11867	liver_weight_ratio_adj_s_slog_log_sex_and_ship_date_W16	W16	sex_and_ship_date	log	10	0.1587	3.03105	0.093008	0.1112	0.4549
Male	ECHO	ECHO_HEART_RATE1_adj_s_s_square	Heart	11894	ECHO_HEART_RATE1_adj_s_s_square_square_sex_and_ship_date_W10	W10	sex_and_ship_date	square	10	0.0001	3.52586	0.093925	0.0001	0.3117
Male	ECHO	ECHO_LV_EDD1_adj_s_s_square-ECHO_LV_ESD1_adj_s_s	Heart	11938	ECHO_LV_EDD1_adj_s_s_square-ECHO_LV_ESD1_adj_s_s_normal_sex_and_ship_date_W10	W10	sex_and_ship_date	normal	10	0.2234	3.27646	0.0910415	0.0346	0.3717
Male	HEAT	HEAT_0-6HR_adj_s_s	Energy	12056	HEAT_0-6HR_adj_s_s_normal_sex_and_ship_date_W12	W12	sex_and_ship_date	normal	10	0.0346	3.51156	0.0940954	0.0001	0.2599
Male	IPIST	IPIST_GLUCOSE_adj_s_s	Diabetes	11784	IPIST_GLUCOSE_adj_s_s_normal_sex_and_ship_date_M15	M15	sex_and_ship_date	normal	10	0.6732	3.04212	0.08542	0.5774	0.7126
Male	OGTT	100xOGTT_GLUCOSE_increase_M0_M15_adj_s_s	Diabetes	12071	100xOGTT_GLUCOSE_increase_M0_M15_adj_s_s_normal_sex_and_ship_date_W13	W13	sex_and_ship_date	normal	10	0.6245	3.14972	0.0880782	0.4533	0.7126
All	chloride	Chloride_adj_s_s_square	Blood	12007	Chloride_adj_s_s_square_square_sex_and_ship_date_W16	W16	sex_and_ship_date	square	11	0.4402	3.29604	0.0502247	0.3276	0.5848
All	ECHO	ECHO_AORT_DIAMETER1_adj_s_slog	Heart	11919	ECHO_AORT_DIAMETER1_adj_s_slog_log_sex_and_ship_date_W10	W10	sex_and_ship_date	log	11	0.4322	3.23762	0.0452464	0.1774	0.5848
All	ECHO	ECHO_EJECT_FRACTION1_adj_s_s_square	Heart	11806	ECHO_EJECT_FRACTION1_adj_s_s_square_square_sex_and_ship_date_W10	W10	sex_and_ship_date	square	11	0.3596	3.99035	0.0560469	0.0691	0.6288
All	ECHO	ECHO_SHORT_FRACTION1_adj_s_s	Heart	11896	ECHO_SHORT_FRACTION1_adj_s_s_normal_sex_and_ship_date_W10	W10	sex_and_ship_date	normal	11	0.3596	3.00276	0.0420833	0.1852	0.6288
All	HDL	HDL_total_ratio_adj_s_s_square	CVD	11961	HDL_total_ratio_adj_s_s_square_square_sex_and_ship_date_W16	W16	sex_and_ship_date	square	11	0.5307	3.50385	0.0539408	0.411	0.6946
All	HEART	heart_left_w/body_l_adj_s_s	Heart	12034	heart_left_w/body_l_adj_s_s_normal_sex_and_ship_date_W16	W16	sex_and_ship_date	normal	11	0.0722	3.29037	0.0459934	0.011	0.2024
All	HEART	heart_left_w/body_l_adj_s_s	Heart	12034	heart_left_w/body_l_adj_s_s_normal_sex_and_ship_date_W16	W16	sex_and_ship_date	normal	11	0.1142	3.17341	0.0455715	0.0157	0.2024
All	HEART	heart_right_w/body_l_adj_s_s	Heart	11781	heart_right_w/body_l_adj_s_s_normal_sex_and_ship_date_W16	W16	sex_and_ship_date	normal	11	0.5691	3.53656	0.049333	0.4667	0.6696
All	HEAT	HEAT_adjusted_0-6HR	Energy	11824	HEAT_adjusted_0-6HR_normal_active_metabolic_tissue_heat_W12	W12	active_metabolic_tissue_heat	normal	11	0.3596	3.34992	0.0471265	0.0001	0.4402
All	LDL	LDL_cholesterol_adj_s_slog	CVD	11780	LDL_cholesterol_adj_s_slog_log_sex_and_ship_date_W16	W16	sex_and_ship_date	log	11	0.1962	3.16755	0.0492899	0.1305	0.2748
All	V02	VO2_adjusted_0-6HR_adj_s_s_sqrt	Energy	11998	VO2_adjusted_0-6HR_adj_s_s_sqrt_sqrt_sex_and_ship_date_W12	W12	sex_and_ship_date	sqrt	11	0.3596	3.2572	0.0459907	0.3029	0.4402
All	VC02	VCO2_adjusted_0-6HR_adj_s_s_sqrt	Energy	11992	VCO2_adjusted_0-6HR_adj_s_s_sqrt_sqrt_sex_and_ship_date_W12	W12	sex_and_ship_date	sqrt	11	0.3596	3.08886	0.0436673	0.2905	0.4402
Female	ECHO	ECHO_EJECT_FRACTION1_adj_s_s_square	Heart	11806	ECHO_EJECT_FRACTION1_adj_s_s_square_square_sex_and_ship_date_W10	W10	sex_and_ship_date	square	11	0.4259	3.1696	0.0971022	0.2858	0.6696
Female	weight	bw_chg_12_16_adj_s_s_sqrt	General	12021	bw_chg_12_16_adj_s_s_sqrt_sqrt_sex_and_ship_date_W16	W16	sex_and_ship_date	sqrt	11	0.0048	3.47378	0.096352	0.0001	0.1633
Male	HEART	heart_right_w/body_l_adj_s_s	Heart	11781	heart_right_w/body_l_adj_s_s_normal_sex_and_ship_date_W16	W16	sex_and_ship_date	normal	11	0.5691	3.4016	0.0905763	0.4793	0.6115
Male	IPIST	IPIST_GLUCOSE_adj_s_s	Diabetes	11777	IPIST_GLUCOSE_adj_s_s_normal_sex_and_ship_date_M45	M45	sex_and_ship_date	normal	11	0.6492	3.26484	0.0916101	0.4259	0.7146
Male	IPIST	IPIST_GLUCOSE_adj_s_s	Diabetes	11920	IPIST_GLUCOSE_adj_s_s_normal_sex_and_ship_date_M30	M30	sex_and_ship_date	normal	11	0.6492	3.33219	0.0933057	0.411	0.7146
Male	LDL	LDL_cholesterol_adj_s_slog	CVD	11780	LDL_cholesterol_adj_s_slog_log_sex_and_ship_date_W16	W16	sex_and_ship_date	log	11	0.1962	3.07163	0.0837126	0.1508	0.3596
All	Heart rate	NIBP_HR_adj_s_s	Hypertension	11834	NIBP_HR_adj_s_s_normal_sex_and_ship_date_D4	D4	sex_and_ship_date	normal	12	0.2985	6.66839	0.0916317	0.0001	0.5243
All	Heart rate	NIBP_HR_adj_s_s_square	Hypertension	11772	NIBP_HR_adj_s_s_square_square_sex_and_ship_date_D2	D2	sex_and_ship_date	square	12	0.2343	4.00084	0.0556999	0.0001	0.4242
All	SBP	NIBP_HR_MEAN_adj_s_s_square	Hypertension	11977	NIBP_HR_MEAN_adj_s_s_square_square_sex_and_ship_date_W10	W10	sex_and_ship_date	square	12	0.2343	4.17516	0.0580198	0.0001	0.4211
All	SBP	NIBP_HR_MEAN_adj_s_s_square	Hypertension	11977	NIBP_HR_MEAN_adj_s_s_square_square_sex_and_ship_date_W10	W10	sex_and_ship_date	square	12	0.2797	3.3976	0.0517123	0.0001	0.4211
All	SBP	NIBP_SBP_MEAN_adj_total_fat	Hypertension	11941	NIBP_SBP_MEAN_adj_total_fat_normal_total_fat_End	End	total_fat	normal	12	0.3518	3.16048	0.0830822	0.1804	0.6211
Female	ECHO	ECHO_AVTIME_INTEGRAL1_adj_s_slog	Heart	12085	ECHO_AVTIME_INTEGRAL1_adj_s_slog_log_sex_and_ship_date_W10	W10	sex_and_ship_date	log	12	0.1175	3.50813	0.0983367	0.0752	0.459
Female	SBP	NIBP_SBP_adj_s_slog	Hypertension	11877	NIBP_SBP_adj_s_slog_log_sex_and_ship_date_D1	D1	sex_and_ship_date	log	12	0.3518	3.67175	0.10153	0.1338	0.4242
Female	SBP	NIBP_SBP_MEAN_adj_Insulin	Hypertension	11959	NIBP_SBP_MEAN_adj_Insulin_normal_insulin_levels_End	End	insulin_levels	normal	12	0.3518	3.51022	0.100352	0.1401	0.3833
Female	SBP	NIBP_SBP_MEAN_adj_total_fat	Hypertension	11941	NIBP_SBP_MEAN_adj_total_fat_normal_total_fat_End	End	total_fat	normal	12	0.3518	3.86301	0.177597	0.0283	0.6211
Male	Heart rate	NIBP_HR_adj_s_s	Hypertension	11834	NIBP_HR_adj_s_s_normal_sex_and_ship_date_D4	D4	sex_and_ship_date	normal	12	0.2985	8.46048	0.212778	0.0001	0.6211
Male	Heart rate	NIBP_HR_adj_s_s_square	Hypertension	11792	NIBP_HR_adj_s_s_square_square_sex_and_ship_date_D5	D5	sex_and_ship_date	square	12	0.3518	3.53452	0.100498	0.1904	0.6211
Male	SBP	NIBP_HR_MEAN_adj_s_s_square	Hypertension	11977	NIBP_HR_MEAN_adj_s_s_square_square_sex_and_ship_date_W10	W10	sex_and_ship_date	square	12	0.2343	3.84496	0.10183	0.0283	0.5673
Male	SBP	NIBP_HR_MEAN_adj_s_s_square	Hypertension	11977	NIBP_HR_MEAN_adj_s_s_square_square_sex_and_ship_date_W10	W10	sex_and_ship_date	square	12	0.286	3.74951	0.106892	0.0377	0.5473
All	ECHO	ECHO_LV_EDD1_adj_s_s_square	Heart	12055	ECHO_LV_EDD1_adj_s_s_square_square_sex_and_ship_date_W10	W10	sex_and_ship_date	square	13	0.0032	3.00243	0.0425033	0.0001	0.2013
All	HEART	Heart_adj_s_slog	Heart	11788	Heart_adj_s_slog_log_sex_and_ship_date_W16	W16	sex_and_ship_date	log	13	0.0283	3.96685	0.0557125	0.0001	0.2013
All	HEART	Heart_left_ventricle_weight	Heart	12077	Heart_left_ventricle_weight_normal_None_W16	W16	None	normal	13	0.0283	3.51175	0.0494853	0.0001	0.2013
All	HEART	heart_w/body_l_adj_s_slog	Heart	11809	heart_w/body_l_adj_s_slog_log_sex_and_ship_date_W16	W16	sex_and_ship_date	log	13	0.0283	3.95589	0.0555509	0.0001	0.2163
All	KIDNEY	Kindey_weight_-_combined_adj_s_s	Kidney	11865	Kindey_weight_-_combined_adj_s_s_normal_sex_and_ship_date_W16	W16	sex_and_ship_date	normal	13	0.5021	3.34977	0.0467711	0.1735	0.5589
All	RER	RER_0-6HR_adj_s_s	Sleep	11915	RER_0-6HR_adj_s_s_normal_sex_and_ship_date_W12	W12	sex_and_ship_date	normal	13	0.5369	3.42686	0.0482894	0.4388	0.5589
All	SBP	NIBP_SBP_adj_s_slog	Hypertension	11877	NIBP_SBP_adj_s_slog_log_sex_and_ship_date_D1	D1	sex_and_ship_date	log	13	0.4388	3.66523	0.0513437	0.1735	0.5589
All	total cholesterol	total_cholesterol_adj_s_s_sqrt	CVD	11883	total_cholesterol_adj_s_s_sqrt_sqrt_sex_and_ship_date_W16	W16	sex_and_ship_date	sqrt	13	0.0968	3.25852	0.0460027	0.0001	0.4472
All	urea	UREA_adj_s_s_sqrt	Blood	11839	UREA_adj_s_s_sqrt_sqrt_sex_and_ship_date_W16	W16	sex_and_ship_date	sqrt	13	0.3704	3.13927	0.0451381	0.2791	0.5221
Female	ECHO	ECHO_AVTIME_INTEGRAL1_adj_s_slog	Heart	12085	ECHO_AVTIME_INTEGRAL1_adj_s_slog_log_sex_and_ship_date_W10	W10	sex_and_ship_date	log	13	0.551	3.63734	0.100622	0.4566	0.5589
Female	HEART	Heart_left_ventricle_weight	Heart	12077	Heart_left_ventricle_weight_normal_None_W16	W16	None	normal	13	0.0283	3.10485	0.0866324	0.0001	0.1547
Female	HEART	heart_left_w/body_l_adj_s_s	Heart	12034	heart_left_w/body_l_adj_s_s_normal_sex_and_ship_date_W16	W16	sex_and_ship_date	normal	13	0.0283	3.67233	0.101607	0.0001	0.1735
Female	Heart rate	NIBP_HR_adj_s_s_square	Hypertension	11772	NIBP_HR_adj_s_s_square_square_sex_and_ship_date_D2	D2	sex_and_ship_date	square	13	0.499	3.14999	0.0882582	0.4236	0.5589
Female	HEAT	HEAT_0-6HR_adj_s_s	Energy	12056	HEAT_0-6HR_adj_s_s_normal_sex_and_ship_date_W12	W12	sex_and_ship_date	normal	13	0.1735	3.00527	0.0844734	0.0455	0.4388
Female	HEAT	HEAT_adjusted_0-6HR	Energy	11824	HEAT_adjusted_0-6HR_normal_active_metabolic_tissue_heat_W12	W12	active_metabolic_tissue_heat	normal	13	0.3719	3.24809	0.0909333	0.1313	0.4388
Female	SBP	NIBP_HR_MEAN_adj_s_s_square	Hypertension	11977	NIBP_HR_MEAN_adj_s_s_square_square_sex_and_ship_date_W10	W10	sex_and_ship_date	square	13	0.499	3.13674	0.0875248	0.4472	0.5589
Female	SBP	NIBP_SBP_MEAN_adj_bw	Hypertension	12065	NIBP_SBP_MEAN_adj_bw_normal_body_weight_End	End	body_weight	normal	13	0.4143	3.46077	0.0960175	0.2744	0.499
Female	SBP	NIBP_SBP_MEAN_adj_DEXA_fat	Hypertension	12057	NIBP_SBP_MEAN_adj_DEXA_fat_normal_dexa_fat_tissue_End	End	dexa_fat_tissue	normal	13	0.4143	3.56376	0.0987281	0.2744	0.499
Female	SBP	NIBP_SBP_MEAN_adj_Insulin	Hypertension	11959	NIBP_SBP_MEAN_adj_Insulin_normal_insulin_levels_End	End	insulin_levels	normal	13	0.4143	3.51621	0.100492	0.2744	0.4969
Female	SBP	NIBP_SBP_MEAN_adj_s_slog	Hypertension	11891	NIBP_SBP_MEAN_adj_s_slog_log_sex_and_ship_date_W10	W10	sex_and_ship_date	log	13	0.4143	3.34584	0.0929837	0.3104	0.499
Male	ECHO	ECHO_LV_ESD1_adj_s_s	Heart	11884	ECHO_LV_ESD1_adj_s_s_normal_sex_and_ship_date_W10	W10	sex_and_ship_date	normal	13	0.2806	3.07288	0.0883717	0.0032	0.4675
Male	fat	abdominal_fat_adj_s_slog	Obesity	11928	abdominal_fat_adj_s_slog_log_sex_and_ship_date_W16	W16	sex_and_ship_date	log	13	0.5589	3.12	0.155441	0.4644	0.5589
Male	SBP	NIBP_SBP_adj_s_slog	Hypertension	11880	NIBP_SBP_adj_s_slog_log_sex_and_ship_date_D4	D4	sex_and_ship_date	log	13	0.4205	5.40291	0.14157	0.3104	0.5589
All	bone	BMD_adj_s_slog	Bone	12025	BMD_adj_s_slog_log_sex_and_ship_date_W15	W15	sex_and_ship_date	log	14	0.1256	4.31974	0.0599117	0.0001	0.301
All	IPIST	100xIPIST_GLUCOSE_increase_M0_M15_adj_s_s	Diabetes	12074	100xIPIST_GLUCOSE_increase_M0_M15_adj_s_s_normal_sex_and_ship_date_W14	W14	sex_and_ship_date	normal	14	0.3214	3.75238	0.0544502	0.0441	0.4365
All	IPIST	IPIST_AUC_adj_s_slog	Diabetes	11874	IPIST_AUC_adj_s_slog_log_sex_and_ship_date_W14	W14	sex_and_ship_date	log	14	0.3214	3.07069	0.044771	0.1708	0.5228
All	IPIST	IPIST_AUC_adj_s_slog	Diabetes	11874	IPIST_AUC_adj_s_slog_log_sex_and_ship_date_W14	W14	sex_and_ship_date	log	14	0.3543	3.98612	0.0628483	0.1508	0.5228
All	IPIST	IPIST_GLUCOSE_diff_M0_M15_adj_s_s	Diabetes	12062	IPIST_GLUCOSE_diff_M0_M15_adj_s_s_normal_sex_and_ship_date_W14	W14	sex_and_ship_date	normal	14	0.3041	3.57685	0.0519566	0.0347	0.4365
All	IPIST	IPIST_GLUCOSE_diff_M0_M15_adj_s_s	Diabetes	12062	IPIST_GLUCOSE_diff_M0_M15_adj_s_s_normal_sex_and_ship_date_W14	W14	sex_and_ship_date	normal	14	0.3214	3.64294	0.0524111	0.0441	0.4365
Male	bone	BMD_adj_s_slog	Bone	12025	BMD_adj_s_slog_log_sex_and_ship_date_W15	W15	sex_and_ship_date	log	14	0.0347	3.66927	0.0973038	0.0001	0.3214
All	HEART	heart_left_w/body_l_adj_s_s	Heart	12034	heart_left_w/body_l_adj_s_s_normal_sex_and_ship_date_W16	W16	sex_and_ship_date	normal	15	0.4146	3.04004	0.046267	0.1987	0.6531
Male	fat	DEXA_FAT_TISSUE_adj_s_s_sqrt	Obesity	11835	DEXA_FAT_TISSUE_adj_s_s_sqrt_sqrt_sex_and_ship_date_W15	W15	sex_and_ship_date	sqrt	15	0.4318	3.24226	0.0866004	0.1537	0.5231
All	ECHO	ECHO_HEART_RATE1_adj_s_s_square	Heart	11894	ECHO_HEART_RATE1_adj_s_s_square_square_sex_and_ship_date_W10	W10	sex_and_ship_date	square	16	0.1771	3.11734	0.0475463	0.0001	0.5052
All	fat	100*mesenteric_w/body_w_adj_s_s_sqrt	Obesity	11988	100*mesenteric_w/body_w_adj_s_s_sqrt_sqrt_sex_and_ship_date_W16	W16	sex_and_ship_date	sqrt	16	0.0173	4.333	0.069025	0.0001	0.2431
All	fat	DEXA_FAT_PERCENT1_adj_s_s	Obesity	12044	DEXA_FAT_PERCENT1_adj_s_s_normal_sex_and_ship_date_W15	W15	sex_and_ship_date	normal	16	0.0173	3.90141	0.0543216	0.0001	0.1372
All	fat	DEXA_FAT_TISSUE_adj_s_s_sqrt	Obesity	11835	DEXA_FAT_TISSUE_adj_s_s_sqrt_sqrt_sex_and_ship_date_W15	W15	sex_and_ship_date	sqrt	16	0.0173	4.02891	0.0560534	0.0001	0.2102
All	fat	gonadal_fat_adj_s_slog	Obesity	11843	gonadal_fat_adj_s_slog_log_sex_and_ship_date_W16	W16	sex_and_ship_date	log	16	0.0095	4.16279	0.0629535	0.0001	0.1724
All	fat	MESENTERIC_adj_s_s_sqrt	Obesity	11968	MESENTERIC_adj_s_s_sqrt_sqrt_sex_and_ship_date_W16	W16	sex_and_ship_date	sqrt	16	0.0173	5.97581	0.0890827	0.0001	0.3217
All	fat	SUBCUTANEOUS_adj_s_slog	Obesity	11892	SUBCUTANEOUS_adj_s_slog_log_sex_and_ship_date_W16	W16	sex_and_ship_date	log	16	0.0173	3.85583	0.0584618	0.0001	0.1471
All	FFA	FFA_adj_s_slog	CVD	11893	FFA_adj_s_slog_log_sex_and_ship_date_W16	W16	sex_and_ship_date	log	16	0.3749	3.08287	0.0449105	0.0768	0.5474
All	FFA	FFA_adj_s_slog	CVD	11893	FFA_adj_s_slog_log_sex_and_ship_date_W16	W16	sex_and_ship_date	log	16	0.4719	3.26033	0.0511944	0.0972	0.5474
All	HDL	HDL_cholesterol_adj_s_s	CVD	11910	HDL_cholesterol_adj_s_s_normal_sex_and_ship_date_W16	W16	sex_and_ship_date	normal	16	0.1724	3.15846	0.0447551	0.0001	0.3483
All	HEAT	HEAT_adjusted_0-6HR	Energy	11824	HEAT_adjusted_0-6HR_normal_active_metabolic_tissue_heat_W12	W12	active_metabolic_tissue_heat	normal	16	0.0568	3.60193	0.0505712	0.0001	0.3796
All	IPIST	100xIPIST_GLUCOSE_increase_M0_M15_adj_s_s	Diabetes	12074	100xIPIST_GLUCOSE_increase_M0_M15_adj_s_s_normal_sex_and_ship_date_W14	W14	sex_and_ship_date	normal	16	0.3483	3.43701	0.0539013	0.2976	0.4919
All	IPIST	IPIST_GLUCOSE_diff_M0_M15_adj_s_s	Diabetes	12062	IPIST_GLUCOSE_diff_M0_M15_adj_s_s_normal_sex_and_ship_date_W14	W14	sex_and_ship_date	normal	16	0.3483	3.72602	0.0583023	0.2976	0.5274
All	KIDNEY	kidney_w/body_w_adj_s_slog	Kidney	11946	kidney_w/body_w_adj_s_slog_log_sex_and_ship_date_W16	W16	sex_and_ship_date	log	16	0.0568	4.59874	0.0692938	0.0001	0.3342
All	KIDNEY	kidney_w/body_w_adj_s_slog	Kidney	11946	kidney_w/body_w_adj_s_slog_log_sex_and_ship_date_W16	W16	sex_and_ship_date	log	16	0.0768	4.38061	0.0608063	0.0001	0.3483
All	Lean mass	DEXA_LEAN_PERCENT1_adj_s_s	Sarcopenia	12048	DEXA_LEAN_PERCENT1_adj_s_s_normal_sex_and_ship_date_W15	W15	sex_and_ship_date	normal	16	0.0001	3.89319	0.0542179	0.0001	0.1372
All	RER	RER_0-6HR_adj_s_s	Sleep	11915	RER_0-6HR_adj_s_s_normal_sex_and_ship_date_W12	W12	sex_and_ship_date	normal	16	0.0001	3.44487	0.04852	0.0001	0.3123
All	RER	rer_adj_s_slog	Sleep	11776	rer_adj_s_slog_log_sex_and_ship_date_W12	W12	sex_and_ship_date	log	16	0.0001	3.27818	0.0462256	0.0001	0.2976
All	total cholesterol	total_cholesterol_adj_s_s_sqrt	CVD	11883	total_cholesterol_adj_s_s_sqrt_sqrt_sex_and_ship_date_W16	W16	sex_and_ship_date	sqrt	16	0.042	4.03166	0.0578401	0.0001	0.2588
All	V02	VO2_adjusted_0-6HR_adj_s_s_sqrt	Energy	11998	VO2_adjusted_0-6HR_adj_s_s_sqrt_sqrt_sex_and_ship_date_W12	W12	sex_and_ship_date	sqrt	16	0.0568	3.25349	0.0459309	0.0001	0.3295
All	VC02	VCO2_adjusted_0-6HR_adj_s_s_sqrt	Energy	11992	VCO2_adjusted_0-6HR_adj_s_s_sqrt_sqrt_sex_and_ship_date_W12	W12	sex_and_ship_date	sqrt	16	0.0568	4.24212	0.0594622	0.0001	0.3342
All	weight	bw_chg_6_16_adj_s_s_sqrt	General	12013	bw_chg_6_16_adj_s_s_sqrt_sqrt_sex_and_ship_date_W16	W16	sex_and_ship_date	sqrt	16	0.0173	5.89111	0.0879386	0.0001	0.3483
All	weight	bw_chg_6_9_adj_s_s_sqrt	General	11813	bw_chg_6_9_adj_s_s_sqrt_sqrt_sex_and_ship_date_W16	W16	sex_and_ship_date	sqrt	16	0.0173	3.98644	0.0554685	0.0001	0.3483
All	weight	bw_chg_6_9_adj_s_s_sqrt	General	11813	bw_chg_6_9_adj_s_s_sqrt_sqrt_sex_and_ship_date_W16	W16	sex_and_ship_date	sqrt	16	0.022	5.43897	0.081517	0.0001	0.3749
All	weight	weight_-_echocardiography_adj_s_slog	General	12041	weight_-_echocardiography_adj_s_slog_log_sex_and_ship_date_W10	W10	sex_and_ship_date	log	16	0.042	4.2866	0.0610617	0.0001	0.2463
All	weight	weight_adj_S_Slog	General	11795	weight_adj_S_Slog_log_sex_and_ship_date_W11	W11	sex_and_ship_date	log	16	0.042	3.32711	0.0477747	0.0001	0.2369
All	weight	weight_adj_S_Slog	General	11855	weight_adj_S_Slog_log_sex_and_ship_date_W10	W10	sex_and_ship_date	log	16	0.042	3.38576	0.0486534	0.0001	0.2302
All	weight	weight_adj_S_Slog	General	11856	weight_adj_S_Slog_log_sex_and_ship_date_W16	W16	sex_and_ship_date	log	16	0.0173	3.31542	0.0504396	0.0001	0.2069
All	weight	weight_adj_S_Slog	General	11856	weight_adj_S_Slog_log_sex_and_ship_date_W16	W16	sex_and_ship_date	log	16	0.0568	3.47331	0.0484718	0.0001	0.2102
Female	fat	MESENTERIC_adj_s_s_sqrt	Obesity	11968	MESENTERIC_adj_s_s_sqrt_sqrt_sex_and_ship_date_W16	W16	sex_and_ship_date	sqrt	16	0.0535	3.35351	0.102332	0.0001	0.3483
Female	FFA	FFA_adj_s_slog	CVD	11893	FFA_adj_s_slog_log_sex_and_ship_date_W16	W16	sex_and_ship_date	log	16	0.4719	3.03607	0.0977512	0.2302	0.5474
Female	HEAT	HEAT_0-6HR_adj_s_s	Energy	12056	HEAT_0-6HR_adj_s_s_normal_sex_and_ship_date_W12	W12	sex_and_ship_date	normal	16	0.0032	4.49203	0.12351	0.0001	0.3342
Female	HEAT	HEAT_adjusted_0-6HR	Energy	11824	HEAT_adjusted_0-6HR_normal_active_metabolic_tissue_heat_W12	W12	active_metabolic_tissue_heat	normal	16	0.0173	4.2989	0.118569	0.0001	0.3295
Female	IPIST	100xIPIST_GLUCOSE_increase_M0_M15_adj_s_s	Diabetes	12074	100xIPIST_GLUCOSE_increase_M0_M15_adj_s_s_normal_sex_and_ship_date_W14	W14	sex_and_ship_date	normal	16	0.3483	3.05677	0.0950717	0.2976	0.564
Female	OGTT	100xOGTT_GLUCOSE_increase_M0_M15_adj_s_s	Diabetes	12071	100xOGTT_GLUCOSE_increase_M0_M15_adj_s_s_normal_sex_and_ship_date_W13	W13	sex_and_ship_date	normal	16	0.5052	3.04936	0.0935904	0.4093	0.564
Female	V02	VO2_adjusted_0-6HR_adj_s_s_sqrt	Energy	11998	VO2_adjusted_0-6HR_adj_s_s_sqrt_sqrt_sex_and_ship_date_W12	W12	sex_and_ship_date	sqrt	16	0.0173	4.96663	0.136476	0.0001	0.3295
Female	VC02	VCO2_adjusted_0-6HR_adj_s_s_sqrt	Energy	11992	VCO2_adjusted_0-6HR_adj_s_s_sqrt_sqrt_sex_and_ship_date_W12	W12	sex_and_ship_date	sqrt	16	0.0173	5.56133	0.151511	0.0001	0.3295
Female	weight	bw_chg_6_16_adj_s_s_sqrt	General	12013	bw_chg_6_16_adj_s_s_sqrt_sqrt_sex_and_ship_date_W16	W16	sex_and_ship_date	sqrt	16	0.1471	4.05587	0.122576	0.0001	0.3749
Female	weight	weight_-_echocardiography_adj_s_slog	General	12041	weight_-_echocardiography_adj_s_slog_log_sex_and_ship_date_W10	W10	sex_and_ship_date	log	16	0.1172	5.02308	0.158517	0.0001	0.3749
Female	weight	weight_adj_S_Slog	General	11795	weight_adj_S_Slog_log_sex_and_ship_date_W11	W11	sex_and_ship_date	log	16	0.1372	4.26435	0.119801	0.0001	0.3843
Female	weight	weight_adj_S_Slog	General	11855	weight_adj_S_Slog_log_sex_and_ship_date_W10	W10	sex_and_ship_date	log	16	0.1471	4.53367	0.135914	0.0001	0.3749
Male	fat	MESENTERIC_adj_s_s_sqrt	Obesity	11968	MESENTERIC_adj_s_s_sqrt_sqrt_sex_and_ship_date_W16	W16	sex_and_ship_date	sqrt	16	0.022	3.23229	0.0927557	0.0001	0.1172
Male	LDL	LDL_cholesterol_adj_s_slog	CVD	11780	LDL_cholesterol_adj_s_slog_log_sex_and_ship_date_W16	W16	sex_and_ship_date	log	16	0.042	3.1203	0.0897263	0.0001	0.1471
Male	weight	bw_chg_6_9_adj_s_s_sqrt	General	11813	bw_chg_6_9_adj_s_s_sqrt_sqrt_sex_and_ship_date_W16	W16	sex_and_ship_date	sqrt	16	0.0032	3.01702	0.0869876	0.0001	0.1372
All	ECHO	ECHO_EJECT_FRACTION1_adj_s_s_square	Heart	11806	ECHO_EJECT_FRACTION1_adj_s_s_square_square_sex_and_ship_date_W10	W10	sex_and_ship_date	square	17	0.1272	4.47866	0.06269	0.0001	0.2149
All	ECHO	ECHO_SHORT_FRACTION1_adj_s_s	Heart	11896	ECHO_SHORT_FRACTION1_adj_s_s_normal_sex_and_ship_date_W10	W10	sex_and_ship_date	normal	17	0.1272	4.13671	0.0575198	0.0472	0.2306
All	fat	100xSUBCUT/weight_adj_s_s_sqrt	Obesity	11888	100xSUBCUT/weight_adj_s_s_sqrt_sqrt_sex_and_ship_date_W16	W16	sex_and_ship_date	sqrt	17	0.3783	3.12098	0.0526609	0.1601	0.4778
All	fat	DEXA_FAT_PERCENT1_adj_s_s	Obesity	12044	DEXA_FAT_PERCENT1_adj_s_s_normal_sex_and_ship_date_W15	W15	sex_and_ship_date	normal	17	0.3627	3.17793	0.0444964	0.0001	0.5939
All	fat	SUBCUTANEOUS_adj_s_slog	Obesity	11892	SUBCUTANEOUS_adj_s_slog_log_sex_and_ship_date_W16	W16	sex_and_ship_date	log	17	0.3783	3.46102	0.0526601	0.0001	0.5219
All	HEART	heart_left_w/body_w_adj_s_s_sqrt	Heart	12002	heart_left_w/body_w_adj_s_s_sqrt_sqrt_sex_and_ship_date_W16	W16	sex_and_ship_date	sqrt	17	0.3627	3.46872	0.0488414	0.2071	0.5939
All	HEART	heart_left_w/body_w_adj_s_s_sqrt	Heart	12002	heart_left_w/body_w_adj_s_s_sqrt_sqrt_sex_and_ship_date_W16	W16	sex_and_ship_date	sqrt	17	0.3783	3.21411	0.0489462	0.2071	0.5939
All	HEART	heart_weight_ratio_adj_s_slog	Heart	11948	heart_weight_ratio_adj_s_slog_log_sex_and_ship_date_W16	W16	sex_and_ship_date	log	17	0.3627	4.17714	0.058031	0.0299	0.5329
All	HEART	heart_weight_ratio_adj_s_slog	Heart	11948	heart_weight_ratio_adj_s_slog_log_sex_and_ship_date_W16	W16	sex_and_ship_date	log	17	0.3783	4.20909	0.0636524	0.0299	0.5329
All	Heart rate	NIBP_HR_adj_s_s	Hypertension	11836	NIBP_HR_adj_s_s_normal_sex_and_ship_date_D1	D1	sex_and_ship_date	normal	17	0.1491	3.09469	0.0434687	0.0001	0.3282
All	Heart rate	NIBP_HR_adj_s_s_square	Hypertension	11792	NIBP_HR_adj_s_s_square_square_sex_and_ship_date_D5	D5	sex_and_ship_date	square	17	0.1241	4.16157	0.0619418	0.0001	0.3172
All	Insulin	Insulin_adj_s_slog	Diabetes	11951	Insulin_adj_s_slog_log_sex_and_ship_date_W16	W16	sex_and_ship_date	log	17	0.3689	3.0057	0.0436097	0.2603	0.4778
All	Insulin	Insulin_adj_s_slog	Diabetes	11951	Insulin_adj_s_slog_log_sex_and_ship_date_W16	W16	sex_and_ship_date	log	17	0.3783	3.0681	0.0480919	0.2603	0.5705
All	IPIST	IPIST_GLUCOSE_adj_s_s	Diabetes	11777	IPIST_GLUCOSE_adj_s_s_normal_sex_and_ship_date_M45	M45	sex_and_ship_date	normal	17	0.0675	3.46683	0.0499317	0.0001	0.2904
All	IPIST	IPIST_GLUCOSE_adj_s_s	Diabetes	11847	IPIST_GLUCOSE_adj_s_s_normal_sex_and_ship_date_M90	M90	sex_and_ship_date	normal	17	0.0675	5.05455	0.0726286	0.0001	0.2494
All	IPIST	IPIST_GLUCOSE_adj_s_s	Diabetes	11899	IPIST_GLUCOSE_adj_s_s_normal_sex_and_ship_date_M60	M60	sex_and_ship_date	normal	17	0.0675	4.60386	0.0661677	0.0001	0.2619
All	KIDNEY	kidney_w/body_w_adj_s_slog	Kidney	11946	kidney_w/body_w_adj_s_slog_log_sex_and_ship_date_W16	W16	sex_and_ship_date	log	17	0.3627	3.87698	0.0539832	0.0001	0.4778
All	Lean mass	DEXA_LEAN_PERCENT1_adj_s_s	Sarcopenia	12048	DEXA_LEAN_PERCENT1_adj_s_s_normal_sex_and_ship_date_W15	W15	sex_and_ship_date	normal	17	0.3627	3.17331	0.0444136	0.0001	0.5939
All	SBP	NIBP_HR_MEAN_adj_s_s_square	Hypertension	11977	NIBP_HR_MEAN_adj_s_s_square_square_sex_and_ship_date_W10	W10	sex_and_ship_date	square	17	0.0863	3.85054	0.0541424	0.0001	0.3282
All	SBP	NIBP_HR_MEAN_adj_s_s_square	Hypertension	11977	NIBP_HR_MEAN_adj_s_s_square_square_sex_and_ship_date_W10	W10	sex_and_ship_date	square	17	0.1063	3.54776	0.0498748	0.0001	0.3282
All	weight	bw_chg_6_16_adj_s_s_sqrt	General	12013	bw_chg_6_16_adj_s_s_sqrt_sqrt_sex_and_ship_date_W16	W16	sex_and_ship_date	sqrt	17	0.1241	3.36589	0.0512589	0.0001	0.2819
Female	HEART	heart_left_w/body_w_adj_s_s_sqrt	Heart	12002	heart_left_w/body_w_adj_s_s_sqrt_sqrt_sex_and_ship_date_W16	W16	sex_and_ship_date	sqrt	17	0.3627	3.06375	0.085394	0.2149	0.5939
Female	LIVER	liver_left_w/body_w_adj_s_slog	Liver	11853	liver_left_w/body_w_adj_s_slog_log_sex_and_ship_date_W16	W16	sex_and_ship_date	log	17	0.3627	3.57844	0.10887	0.055	0.5103
Female	LIVER	liver_left_w/body_w_adj_s_slog	Liver	11853	liver_left_w/body_w_adj_s_slog_log_sex_and_ship_date_W16	W16	sex_and_ship_date	log	17	0.3767	3.55975	0.0985653	0.0299	0.5939
Female	LIVER	liver_weight_ratio_adj_s_slog	Liver	11867	liver_weight_ratio_adj_s_slog_log_sex_and_ship_date_W16	W16	sex_and_ship_date	log	17	0.3627	3.57844	0.10887	0.055	0.5103
Female	LIVER	liver_weight_ratio_adj_s_slog	Liver	11867	liver_weight_ratio_adj_s_slog_log_sex_and_ship_date_W16	W16	sex_and_ship_date	log	17	0.3767	3.55975	0.0985653	0.0299	0.5939
Female	potassium	Potassium_adj_s_slog	Blood	11960	Potassium_adj_s_slog_log_sex_and_ship_date_W16	W16	sex_and_ship_date	log	17	0.2275	3.1696	0.0882374	0.1491	0.3282
Female	SBP	NIBP_SBP_MEAN_adj_bw	Hypertension	12065	NIBP_SBP_MEAN_adj_bw_normal_body_weight_End	End	body_weight	normal	17	0.2321	3.42024	0.0949407	0.1491	0.2904
Female	SBP	NIBP_SBP_MEAN_adj_DEXA_fat	Hypertension	12057	NIBP_SBP_MEAN_adj_DEXA_fat_normal_dexa_fat_tissue_End	End	dexa_fat_tissue	normal	17	0.2321	3.28957	0.0914857	0.1523	0.2904
Female	SBP	NIBP_SBP_MEAN_adj_Insulin	Hypertension	11959	NIBP_SBP_MEAN_adj_Insulin_normal_insulin_levels_End	End	insulin_levels	normal	17	0.2321	3.21612	0.0923232	0.1601	0.2904
Female	SBP	NIBP_SBP_MEAN_adj_s_slog	Hypertension	11891	NIBP_SBP_MEAN_adj_s_slog_log_sex_and_ship_date_W10	W10	sex_and_ship_date	log	17	0.2321	3.65425	0.111052	0.1523	0.336
Female	total_tissue	Total_tissue_adj_s_slog	General	11918	Total_tissue_adj_s_slog_log_sex_and_ship_date_W15	W15	sex_and_ship_date	log	17	0.2603	3.18289	0.088584	0.008	0.4187
Female	weight	weight	General	12037	weight_normal_None_W7	W7	None	normal	17	0.2603	3.25067	0.0904513	0.0048	0.5939
Female	weight	weight_adj_S_Slog	General	11828	weight_adj_S_Slog_log_sex_and_ship_date_W8	W8	sex_and_ship_date	log	17	0.2603	4.59401	0.125294	0.0001	0.5939
Female	weight	weight_adj_S_Slog	General	11936	weight_adj_S_Slog_log_sex_and_ship_date_W7	W7	sex_and_ship_date	log	17	0.2603	3.48163	0.0964793	0.0001	0.5939
Female	weight	weight_adj_S_Slog	General	11996	weight_adj_S_Slog_log_sex_and_ship_date_W15	W15	sex_and_ship_date	log	17	0.2603	3.09303	0.0861902	0.0581	0.3987
Male	bone	BMC_adj_s_slog	Bone	11901	BMC_adj_s_slog_log_sex_and_ship_date_W15	W15	sex_and_ship_date	log	17	0.0675	3.16462	0.0845565	0.0001	0.1366
Male	IPIST	IPIST_AUC_adj_s_slog	Diabetes	11874	IPIST_AUC_adj_s_slog_log_sex_and_ship_date_W14	W14	sex_and_ship_date	log	17	0.0612	3.64074	0.109926	0.0001	0.2819
Male	IPIST	IPIST_GLUCOSE_adj_s_s	Diabetes	11777	IPIST_GLUCOSE_adj_s_s_normal_sex_and_ship_date_M45	M45	sex_and_ship_date	normal	17	0.0675	3.39557	0.0948595	0.0001	0.2819
Male	IPIST	IPIST_GLUCOSE_adj_s_s	Diabetes	11847	IPIST_GLUCOSE_adj_s_s_normal_sex_and_ship_date_M90	M90	sex_and_ship_date	normal	17	0.0675	5.43632	0.14921	0.0001	0.2819
Male	IPIST	IPIST_GLUCOSE_adj_s_s	Diabetes	11899	IPIST_GLUCOSE_adj_s_s_normal_sex_and_ship_date_M60	M60	sex_and_ship_date	normal	17	0.0675	4.72237	0.130971	0.0001	0.3689
Male	LIVER	Liver(whole)_adj_s_s_sqrt	Liver	11779	Liver(whole)_adj_s_s_sqrt_sqrt_sex_and_ship_date_W16	W16	sex_and_ship_date	sqrt	17	0.0675	3.85003	0.101951	0.0001	0.2619
Male	LIVER	Liver_left_lateral_lobe_weight_adj_s_s_sqrt	Liver	11878	Liver_left_lateral_lobe_weight_adj_s_s_sqrt_sqrt_sex_and_ship_date_W16	W16	sex_and_ship_date	sqrt	17	0.0675	3.85003	0.101923	0.0001	0.2619
Male	LIVER	liver_left_w/body_l_adj_s_slog	Liver	12020	liver_left_w/body_l_adj_s_slog_log_sex_and_ship_date_W16	W16	sex_and_ship_date	log	17	0.0675	4.89234	0.127717	0.0001	0.2904
Male	LIVER	liver_w/body_l_adj_s_slog	Liver	12030	liver_w/body_l_adj_s_slog_log_sex_and_ship_date_W16	W16	sex_and_ship_date	log	17	0.0675	4.89234	0.127717	0.0001	0.2904
Male	weight	bw_chg_6_16_adj_s_s_sqrt	General	12013	bw_chg_6_16_adj_s_s_sqrt_sqrt_sex_and_ship_date_W16	W16	sex_and_ship_date	sqrt	17	0.1272	3.11969	0.0897029	0.0001	0.3783
All	bone	BMD_adj_s_slog	Bone	12025	BMD_adj_s_slog_log_sex_and_ship_date_W15	W15	sex_and_ship_date	log	18	0.0001	4.21746	0.0585153	0.0001	0.1567
Male	HEART	heart_w/body_l_adj_s_slog	Heart	11809	heart_w/body_l_adj_s_slog_log_sex_and_ship_date_W16	W16	sex_and_ship_date	log	18	0.4272	3.27609	0.0873906	0.3825	0.5445
All	fat	100xfat/weight_adj_s_slog	Obesity	12098	100xfat/weight_adj_s_slog_log_sex_and_ship_date_W16	W16	sex_and_ship_date	log	19	0.0001	3.51762	0.0981624	0.0001	0.1609
All	fat	DEXA_FAT_PERCENT1_adj_s_s	Obesity	12044	DEXA_FAT_PERCENT1_adj_s_s_normal_sex_and_ship_date_W15	W15	sex_and_ship_date	normal	19	0.0001	3.26849	0.0458099	0.0001	0.2584
All	HEART	heart_left_w/body_l_adj_s_s	Heart	12034	heart_left_w/body_l_adj_s_s_normal_sex_and_ship_date_W16	W16	sex_and_ship_date	normal	19	0.2506	4.18119	0.0579546	0.0616	0.514
All	HEART	heart_w/body_l_adj_s_slog	Heart	11809	heart_w/body_l_adj_s_slog_log_sex_and_ship_date_W16	W16	sex_and_ship_date	log	19	0.2569	3.05952	0.0427853	0.0616	0.3763
All	KIDNEY	Kindey_weight_-_combined_adj_s_s	Kidney	11865	Kindey_weight_-_combined_adj_s_s_normal_sex_and_ship_date_W16	W16	sex_and_ship_date	normal	19	0.0397	4.11788	0.0572837	0.0001	0.2066
All	Lean mass	DEXA_LEAN_PERCENT1_adj_s_s	Sarcopenia	12048	DEXA_LEAN_PERCENT1_adj_s_s_normal_sex_and_ship_date_W15	W15	sex_and_ship_date	normal	19	0.0001	3.20028	0.0448774	0.0001	0.2584
Female	glucose	Glucose/Insulin_adj_s_slog	Diabetes	12011	Glucose/Insulin_adj_s_slog_log_sex_and_ship_date_W16	W16	sex_and_ship_date	log	19	0.0757	3.61711	0.113756	0.0001	0.1444
Female	Insulin	Insulin_adj_s_slog	Diabetes	11951	Insulin_adj_s_slog_log_sex_and_ship_date_W16	W16	sex_and_ship_date	log	19	0.0757	3.99373	0.124825	0.0001	0.1444
Male	fat	total_fat_adj_s_slog	Obesity	11905	total_fat_adj_s_slog_log_sex_and_ship_date_W16	W16	sex_and_ship_date	log	19	0.0506	3.32985	0.178294	0.0001	0.2584
Male	HEART	heart_left_w/body_l_adj_s_s	Heart	12034	heart_left_w/body_l_adj_s_s_normal_sex_and_ship_date_W16	W16	sex_and_ship_date	normal	19	0.2569	4.41815	0.124435	0.0001	0.4517
Male	HEART	heart_left_w/body_w_adj_s_s_sqrt	Heart	12002	heart_left_w/body_w_adj_s_s_sqrt_sqrt_sex_and_ship_date_W16	W16	sex_and_ship_date	sqrt	19	0.0001	3.58077	0.102049	0.0001	0.2584
Male	KIDNEY	Kindey_weight_-_combined_adj_s_s	Kidney	11865	Kindey_weight_-_combined_adj_s_s_normal_sex_and_ship_date_W16	W16	sex_and_ship_date	normal	19	0.0397	3.77041	0.100078	0.0001	0.2302
