# Supplementary material for: Identification of Genes and Networks Driving Cardiovascular and Metabolic Phenotypes in a Mouse F2 Intercross
Source: PLoS One. 2010 Dec 14;5(12):e14319. doi: 10.1371/journal.pone.0014319 (PMC3001864; doi:10.1371/journal.pone.0014319)
Supplement: Table S3 — eQTL identified in the B6AF2 Cohort using All genders. (5.93 MB XLS) [file pone.0014319.s017.xls]

## Sheet: Table S3
Table S3: eQTL identified in the B6AF2 Cohort using All genders
gene_symbol	tissue_name	Gender Group	reporter_id	qtl_chrom	qtl_max_pos	lod_score	rsqr	gene_chr	gene_coordinate
1110008H02Rik	kidneycortex	All	10018182876	1	0.0164	15.0554	0.209495	1	9932105
0710001B24Rik	adipose	All	10028674359	8	0.3388	8.60895	0.125795	1	94803565
1110028C15Rik	kidneymedulla	All	10018181723	1	0.3152	74.432	0.729972	1	66843893
1110008H02Rik	adipose	All	10018182876	1	0.0164	72.8173	0.678644	1	9932105
1110058L19Rik	adipose	All	10024406388	1	0.1417	9.50654	0.14477	1	24002784
1190002J23Rik	kidneymedulla	All	10018187748	1	0.7524	31.2062	0.442412	1	173288535
1190002J23Rik	kidneymedulla	All	10028670393	1	0.7524	48.6213	0.576974	1	173288580
1190005F20Rik	liver	All	10018173892	6	0.3115	15.3933	0.199253	1	153297213
1110028C15Rik	adipose	All	10024440179	8	0.3388	6.54219	0.117537	1	66863897
1190002J23Rik	kidneycortex	All	10028670393	1	0.7524	40.1621	0.465666	1	173288580
1110028C15Rik	adipose	All	10018181723	1	0.3121	104.294	0.808965	1	66843893
1190002J23Rik	adipose	All	10028670393	1	0.7053	5.21723	0.078558	1	173288580
1190002J23Rik	kidneycortex	All	10018187748	1	0.7555	8.99689	0.131056	1	173288535
1300007B12Rik	liver	All	10024399131	6	0.3318	5.19245	0.0721882	1	136242673
1700007P06Rik	liver	All	10028172599	18	0.0158	11.7587	0.156214	1	188949506
1110008H02Rik	kidneymedulla	All	10018182876	1	0.0132	20.4222	0.303446	1	9932105
1300007B12Rik	liver	All	10024399131	1	0.5313	26.2775	0.315699	1	136242673
1700009P17Rik	kidneycortex	All	10024393240	1	0.7351	121.815	0.889825	1	173051791
1500015O10Rik	kidneymedulla	All	10018182695	1	0.2351	12.3069	0.195382	1	43787538
1600010F14Rik	kidneycortex	All	10028173108	1	0.9265	27.8744	0.352822	1	195079169
1600012P17Rik	liver	All	10018179271	6	0.3115	8.29409	0.112863	1	160897835
1110028C15Rik	kidneycortex	All	10018181723	1	0.3152	97.652	0.781088	1	66843893
1110058L19Rik	liver	All	10024406388	1	0.087	14.7847	0.192266	1	24002784
1190002J23Rik	adipose	All	10018187748	1	0.7351	11.5986	0.190449	1	173288535
1700007P06Rik	kidneymedulla	All	10028172599	18	0.0972	5.51252	0.0929911	1	188949506
1700009P17Rik	adipose	All	10024393240	1	0.7351	48.0319	0.533679	1	173051791
1700009P17Rik	kidneymedulla	All	10024393240	1	0.7351	93.1635	0.832334	1	173051791
1700025G04Rik	liver	All	10018178871	1	0.5952	6.65621	0.0969033	1	153737978
1700025G04Rik	liver	All	10024460172	1	0.5752	7.91755	0.1082	1	153731653
1700057K13Rik	liver	All	10018190025	6	0.3115	20.4722	0.25587	1	159029277
1700063I16Rik	adipose	All	10018186876	8	0.3451	8.33104	0.123253	1	170605402
1700113B19Rik	kidneycortex	All	10028173655	13	0.4753	10.1691	0.146904	1	140158224
1700007P06Rik	kidneycortex	All	10028172599	18	0.0001	24.4941	0.317759	1	188949506
1700009P17Rik	liver	All	10024393240	1	0.7351	126.407	0.855864	1	173051791
1700016C15Rik	kidneycortex	All	10024399304	1	0.7743	9.65756	0.139978	1	179659943
1700047M11Rik	adipose	All	10028172519	17	0.1241	19.6959	0.267777	1	184231201
1700084C01Rik	adipose	All	10028171523	1	0.7351	5.67818	0.0848573	1	171770352
1810008K04Rik	kidneymedulla	All	10028173120	1	0.2855	23.618	0.340776	1	62685289
1200016B10Rik	kidneycortex	All	10024402421	1	0.5078	6.60251	0.0979562	1	153214828
1500015O10Rik	adipose	All	10018182695	1	0.2383	6.23416	0.0949581	1	43787538
1700019P21Rik	liver	All	10028169040	2	0.4925	5.77108	0.0799313	1	140772850
1700025G04Rik	adipose	All	10018178871	8	0.3184	5.11407	0.0787852	1	153737978
1700039I01Rik	adipose	All	10028174420	3	0.0847	5.56853	0.0830064	1	63294594
1700015E13Rik	kidneymedulla	All	10018188378	1	0.7351	75.2972	0.737081	1	172238933
1700025G04Rik	adipose	All	10018181026	1	0.5752	7.84584	0.11541	1	153739715
1700025G04Rik	kidneymedulla	All	10018181026	1	0.5752	33.5485	0.449046	1	153739715
1700025G04Rik	liver	All	10018181026	1	0.5736	90.0618	0.72665	1	153739715
1810008K04Rik	kidneycortex	All	10028173120	1	0.3223	27.1667	0.345813	1	62685289
2310005N03Rik	adipose	All	10024406301	8	0.3451	7.84456	0.115461	1	180249289
1810008K04Rik	liver	All	10028173120	1	0.2996	13.7402	0.179969	1	62685289
2300004M11Rik	adipose	All	10018180953	1	0.0383	5.37074	0.080382	1	13135381
2310009B15Rik	kidneycortex	All	10024413366	1	0.5486	10.6339	0.152961	1	140748563
2310009B15Rik	kidneycortex	All	10024413366	13	0.3735	5.3091	0.0795647	1	140748563
2310024N18Rik	liver	All	10028674033	5	0.2697	5.11116	0.0711635	1	58768351
2310050P20Rik	adipose	All	10028171538	1	0.1817	30.0578	0.378097	1	38611129
2010300C02Rik	kidneycortex	All	10024394470	4	0.5412	7.08684	0.104732	1	37668520
2310005N03Rik	liver	All	10024406301	1	0.7524	11.0901	0.14799	1	180249289
2300004M11Rik	kidneymedulla	All	10018180953	1	0.043	8.38002	0.137468	1	13135381
2310007B03Rik	kidneycortex	All	10018175140	4	0.5805	5.36429	0.0803169	1	95048159
2310050P20Rik	kidneycortex	All	10028171538	1	0.1089	6.56953	0.0974675	1	38611129
2610017I09Rik	kidneycortex	All	10018175841	6	0.465	6.82558	0.101191	1	42705045
2310005N03Rik	adipose	All	10024406301	1	0.1417	6.40104	0.0950825	1	180249289
2310005N03Rik	kidneymedulla	All	10024406301	1	0.8167	5.29435	0.090542	1	180249289
2310035C23Rik	kidneymedulla	All	10018195722	4	0.6538	5.33675	0.0901394	1	107560513
2310038H17Rik	liver	All	10028676000	8	0.396	5.08008	0.0770143	1	64653053
2210411M09Rik	kidneycortex	All	10028175083	18	0.0001	69.3595	0.660692	1	182882197
2300002O18Rik	liver	All	10024406129	6	0.5863	5.56254	0.0771598	1	38003575
2610203C22Rik	liver	All	10028674264	18	0.5348	5.41331	0.0796644	1	9553585
2810449G22Rik	adipose	All	10018180436	1	0.7555	16.1136	0.221765	1	174305102
2310043L19Rik	kidneycortex	All	10028172545	13	0.2163	6.21367	0.0924557	1	179571675
2310056B04Rik	kidneycortex	All	10018179817	1	0.7242	25.2732	0.326019	1	170085172
2310009B15Rik	liver	All	10024413366	1	0.5533	15.123	0.196168	1	140748563
2310056B04Rik	adipose	All	10018179817	1	0.7242	10.8815	0.156259	1	170085172
2310056B04Rik	liver	All	10018179817	1	0.7242	25.2251	0.305244	1	170085172
2310079P10Rik	kidneycortex	All	10024400322	13	0.5589	5.85549	0.0873747	1	40862448
2410125D13Rik	adipose	All	10028670431	1	0.3825	8.17383	0.120239	1	74350253
2610300A13Rik	kidneymedulla	All	10018183432	14	0.5212	6.36821	0.106685	1	38824028
2610203C22Rik	kidneymedulla	All	10028674264	10	0.411	8.43409	0.138274	1	9553585
2810442N19Rik	liver	All	10028172552	1	0.656	62.4269	0.593601	1	163935097
2810488O17Rik	kidneycortex	All	10018182493	1	0.3223	11.529	0.165131	1	66803967
2310079P10Rik	kidneycortex	All	10024400322	15	0.2552	5.667	0.0846203	1	40862448
3110009E18Rik	kidneymedulla	All	10028675833	1	0.4907	77.6776	0.74489	1	122017771
3110009E18Rik	liver	All	10028675833	1	0.4907	80.3171	0.68576	1	122017771
3110045C21Rik	adipose	All	10028672071	1	0.7304	31.8262	0.392541	1	171899538
3110045C21Rik	kidneymedulla	All	10028672071	1	0.7304	55.117	0.622596	1	171899538
4732466D17Rik	kidneycortex	All	10024415245	1	0.5032	7.84364	0.115272	1	133701200
4833414E09Rik	liver	All	10024416092	6	0.465	5.06349	0.0704991	1	170349770
2810442N19Rik	adipose	All	10028172552	1	0.656	12.8978	0.182426	1	163935097
2810449G22Rik	kidneycortex	All	10018192767	1	0.7602	16.2618	0.224273	1	174306284
2810488O17Rik	kidneymedulla	All	10018182493	1	0.348	9.42765	0.1543	1	66803967
2810488O17Rik	liver	All	10018182493	1	0.3121	14.9164	0.193908	1	66803967
2900024J01Rik	adipose	All	10028171453	4	0.6491	5.0682	0.0763031	1	182707972
3110009E18Rik	kidneycortex	All	10028675833	1	0.4907	79.8731	0.7118	1	122017771
2810449G22Rik	liver	All	10018192767	1	0.7524	10.3643	0.138985	1	174306284
2610300A13Rik	liver	All	10018183432	1	0.5752	5.51087	0.0767345	1	38824028
2700033H19Rik	liver	All	10028172600	6	0.3115	21.8992	0.271052	1	121799705
2900002M20Rik	kidneycortex	All	10018186819	1	0.1073	19.5589	0.263215	1	25881234
4921533L14Rik	kidneymedulla	All	10018175187	1	0.0948	26.2927	0.371113	1	24018521
4921533L14Rik	liver	All	10018175187	1	0.087	15.2422	0.197523	1	24018521
4632411B12Rik	kidneymedulla	All	10018188248	1	0.1417	6.31592	0.105856	1	36422742
4732440D04Rik	kidneycortex	All	10028672684	1	0.0001	8.03581	0.118118	1	6199946
2900042K21Rik	kidneymedulla	All	10018180207	1	0.9093	14.2531	0.223143	1	191034239
2810459M11Rik	liver	All	10018176579	1	0.4138	36.5586	0.410062	1	87942842
2900002M20Rik	kidneymedulla	All	10018186819	5	0.1722	5.00779	0.0848731	1	25881234
3110009E18Rik	adipose	All	10028675833	1	0.4938	63.7452	0.636024	1	122017771
4921533L14Rik	adipose	All	10018175187	1	0.1042	5.65627	0.0845293	1	24018521
4930418G15Rik	kidneycortex	All	10024400906	1	0.0932	5.93964	0.0885004	1	9958707
2900022M07Rik	kidneymedulla	All	10028168961	1	0.0633	6.22785	0.104034	1	25865800
3110045C21Rik	kidneycortex	All	10028672071	1	0.7304	79.3219	0.709383	1	171899538
3110045C21Rik	liver	All	10028672071	1	0.7351	7.0631	0.09697	1	171899538
4833414E09Rik	kidneymedulla	All	10024416092	1	0.7304	11.9949	0.192749	1	170349770
4833432M17Rik	adipose	All	10024462431	7	0.3982	5.7817	0.0862801	1	192907420
4930467M19Rik	kidneycortex	All	10018192607	17	0.0589	6.12874	0.091175	1	141018331
4930487H11Rik	kidneymedulla	All	10018177950	1	0.3011	16.7254	0.255689	1	62837491
4930467M19Rik	kidneycortex	All	10018192607	10	0.3717	5.34881	0.0800674	1	141018331
4632411B12Rik	liver	All	10018188248	1	0.1386	6.40837	0.0883596	1	36422742
4931419K03Rik	liver	All	10024455476	1	0.21	6.6321	0.0913262	1	40828884
4933400F21Rik	liver	All	10018194042	6	0.3397	7.53568	0.103037	1	91574132
4930434B07Rik	kidneycortex	All	10024440000	9	0.4096	5.72747	0.0855368	1	92050201
4933407L21Rik	kidneymedulla	All	10018192083	1	0.4091	12.3861	0.201144	1	87825057
4930434B07Rik	kidneycortex	All	10024440000	4	0.4881	7.58876	0.1118	1	92050201
4930434B07Rik	kidneymedulla	All	10024440000	4	0.4138	6.58879	0.109776	1	92050201
4930523C07Rik	kidneycortex	All	10018173381	1	0.6419	25.394	0.327263	1	162008263
4933400N17Rik	liver	All	10024397177	1	0.2069	10.3924	0.139426	1	39722152
5031415C07Rik	kidneycortex	All	10018191929	4	0.4185	6.51123	0.0966904	1	87473477
5033404E19Rik	kidneymedulla	All	10028668932	13	0.4221	24.5083	0.364348	1	187311170
4930444P10Rik	kidneymedulla	All	10018191648	1	0.0586	40.543	0.510629	1	16056059
4930523C07Rik	kidneymedulla	All	10018173381	1	0.5952	9.24278	0.161318	1	162008263
4930527L19Rik	kidneymedulla	All	10018179796	1	0.7743	28.0963	0.390803	1	180518781
4930434B07Rik	liver	All	10024440000	15	0.088	5.24218	0.0756837	1	92050201
4930596I21Rik	adipose	All	10018182020	1	0.5548	104.166	0.800924	1	140874233
4931408C20Rik	adipose	All	10024429641	1	0.1042	36.4296	0.432635	1	26735467
5730559C18Rik	liver	All	10024414042	5	0.2916	6.59468	0.0907625	1	138120139
5830484A20Rik	adipose	All	10024874289	14	0.1209	6.19986	0.0928314	1	87491865
4930532G15Rik	kidneymedulla	All	10028173652	1	0.834	17.9359	0.27155	1	187183339
5830472F04Rik	kidneymedulla	All	10028672362	1	0.4138	50.5315	0.595257	1	89692359
5830484A20Rik	kidneycortex	All	10024874289	14	0.1209	40.0547	0.46472	1	87491865
4930596I21Rik	kidneymedulla	All	10018182020	1	0.5548	62.8071	0.671586	1	140874233
4933400F21Rik	kidneycortex	All	10018194042	13	0.5542	15.0625	0.209547	1	91574132
4933400N17Rik	kidneycortex	All	10024397177	1	0.1817	13.5362	0.192505	1	39722152
4930523C07Rik	adipose	All	10018173381	1	0.6414	16.963	0.235493	1	162008263
4930523C07Rik	liver	All	10018173381	1	0.6419	29.3909	0.345841	1	162008263
4930533P14Rik	liver	All	10028172547	19	0.0772	5.45353	0.0757186	1	98508634
5830484A20Rik	liver	All	10028674521	6	0.3115	7.15313	0.0981396	1	87473474
6330418B08Rik	kidneycortex	All	10018175632	1	0.7665	7.28034	0.10752	1	176992087
6330418B08Rik	kidneymedulla	All	10018175632	1	0.7555	19.5548	0.2918	1	176992087
5430435G22Rik	adipose	All	10024397428	8	0.3388	5.2336	0.0790016	1	133585301
5730408A14Rik	adipose	All	10018174318	1	0.7602	9.17754	0.135278	1	177308983
5730449L18Rik	liver	All	10018174468	1	0.5752	19.5901	0.246568	1	154217868
4933400N17Rik	adipose	All	10024397177	1	0.1089	6.62164	0.0978979	1	39722152
4933400N17Rik	kidneymedulla	All	10024397177	1	0.2038	13.5675	0.212941	1	39722152
6330403A02Rik	adipose	All	10024443193	1	0.854	37.5568	0.48022	1	182367256
6330403A02Rik	kidneymedulla	All	10024443193	1	0.7852	8.57955	0.141015	1	182367256
6330418B08Rik	adipose	All	10018175632	1	0.7665	28.7169	0.363248	1	176992087
6330578E17Rik	adipose	All	10024405948	8	0.3388	6.73224	0.100438	1	37473936
6330578E17Rik	liver	All	10024405948	1	0.1386	16.8802	0.216317	1	37473936
4933417E11Rik	adipose	All	10028172597	8	0.622	5.59641	0.0837224	1	72005571
5031415C07Rik	kidneymedulla	All	10018191929	4	0.5225	5.2754	0.0888696	1	87473477
5031415C07Rik	liver	All	10018191929	6	0.3115	11.6013	0.154248	1	87473477
6430706D22Rik	kidneymedulla	All	10018185599	1	0.4091	6.13728	0.103824	1	90171296
8030445P17Rik	kidneycortex	All	10028169048	5	0.1659	9.74505	0.141151	1	25778882
8430432A02Rik	liver	All	10028174978	6	0.3115	7.42849	0.101694	1	43149433
5033417F24Rik	adipose	All	10028168955	1	0.4342	9.24863	0.134929	1	94805652
5033417F24Rik	kidneymedulla	All	10028168955	1	0.4452	34.8317	0.461626	1	94805652
9130011L11Rik	adipose	All	10028175225	1	0.4138	10.1146	0.145603	1	89350281
5730408A14Rik	kidneymedulla	All	10018174318	1	0.7602	5.57671	0.0941124	1	177308983
5830417C01Rik	kidneycortex	All	10024402649	1	0.7743	15.6144	0.216307	1	180117878
5830417C01Rik	liver	All	10024402649	18	0.5148	5.0062	0.0806773	1	180117878
9130211I03Rik	kidneymedulla	All	10024411681	1	0.8984	5.01926	0.0850641	1	192921726
6330578E17Rik	adipose	All	10028674060	1	0.1386	16.0557	0.223082	1	37473930
5730557L09Rik	kidneycortex	All	10018193795	6	0.1642	6.52248	0.100684	1	162903075
5830472F04Rik	adipose	All	10028672362	1	0.4153	50.1267	0.541323	1	89692359
5830484A20Rik	kidneymedulla	All	10024874289	14	0.1209	8.66719	0.142425	1	87491865
5830484A20Rik	liver	All	10024874289	14	0.1209	144.357	0.885803	1	87491865
9430016H08Rik	adipose	All	10028675596	1	0.2351	14.4263	0.202251	1	57463602
6330578E17Rik	kidneymedulla	All	10024405948	1	0.126	18.7928	0.283136	1	37473936
5430435G22Rik	kidneycortex	All	10024397428	4	0.3243	5.48689	0.0821325	1	133585301
9430016H08Rik	adipose	All	10028675596	4	0.6553	12.4316	0.176977	1	57463602
9430016H08Rik	kidneymedulla	All	10028675596	1	0.2839	11.4142	0.182392	1	57463602
6820402A03Rik	adipose	All	10028670397	1	0.3152	30.3276	0.379118	1	66840218
6820402A03Rik	kidneycortex	All	10028670397	1	0.3152	128.131	0.862991	1	66840218
8030445P17Rik	kidneycortex	All	10028169048	1	0.1042	25.9277	0.332877	1	25778882
6330578E17Rik	kidneymedulla	All	10028674060	13	0.5542	5.79571	0.097227	1	37473930
6330578E17Rik	liver	All	10028674060	1	0.1386	8.80496	0.119345	1	37473930
9530018I07Rik	liver	All	10028174727	6	0.3115	17.1396	0.219213	1	37496227
9630028B13Rik	kidneycortex	All	10028670329	14	0.5119	6.93894	0.102645	1	187253235
A030005K14Rik	liver	All	10018174630	6	0.3115	5.42471	0.0752735	1	83054860
6720464F23Rik	kidneymedulla	All	10024463563	1	0.656	15.9228	0.25603	1	162539816
8030443L12Rik	liver	All	10028670469	19	0.0178	5.42343	0.075302	1	132980852
5830417C01Rik	liver	All	10024402649	1	0.5952	5.31574	0.0807936	1	180117878
9130011L11Rik	kidneymedulla	All	10028175225	1	0.4138	29.1605	0.40322	1	89350281
9130211I03Rik	adipose	All	10024411681	6	0.3318	6.35681	0.0944574	1	192921726
9130211I03Rik	adipose	All	10024411681	8	0.3388	9.37976	0.136251	1	192921726
9130211I03Rik	kidneycortex	All	10024411681	13	0.323	9.51683	0.138065	1	192921726
9430031J16Rik	liver	All	10018175645	6	0.3115	8.64819	0.117374	1	81296339
6430706D22Rik	kidneycortex	All	10018185599	1	0.0132	14.6138	0.203972	1	90171296
6820402A03Rik	kidneymedulla	All	10028670397	1	0.3152	42.8946	0.530544	1	66840218
A130010J15Rik	liver	All	10024399503	6	0.58	5.90588	0.0817316	1	194999780
A230079K17Rik	liver	All	10024409135	19	0.2266	7.1983	0.0987886	1	183682646
6820402A03Rik	liver	All	10028670397	1	0.3152	111.256	0.798607	1	66840218
9130211I03Rik	adipose	All	10024411681	1	0.894	7.29985	0.108213	1	192921726
6330578E17Rik	kidneycortex	All	10024405948	1	0.1245	21.1307	0.280967	1	37473936
6430706D22Rik	adipose	All	10018185599	1	0.3856	6.97364	0.103191	1	90171296
9430083B18Rik	liver	All	10028676219	1	0.7524	24.842	0.301348	1	174803681
9530009M10Rik	kidneycortex	All	10028173660	1	0.5282	17.2346	0.236059	1	136675686
9630010A21Rik	liver	All	10028173127	3	0.0063	5.71695	0.0792302	1	196839940
A030003K21Rik	liver	All	10018174603	6	0.3225	6.94769	0.0953972	1	82939133
9130011L11Rik	kidneycortex	All	10028175225	1	0.4091	16.8417	0.231173	1	89350281
A830018L16Rik	adipose	All	10024877684	8	0.3388	5.21688	0.078251	1	11587972
9430016H08Rik	kidneymedulla	All	10028675596	4	0.395	7.01763	0.116494	1	57463602
9430070O13Rik	adipose	All	10028168963	1	0.5517	5.59701	0.0834045	1	158294979
9830123M21Rik	kidneycortex	All	10018187632	13	0.5021	15.4542	0.214376	1	137850154
A730054J21Rik	kidneycortex	All	10024874450	1	0.7774	12.7576	0.180677	1	180868571
8030445P17Rik	kidneymedulla	All	10028169048	1	0.1042	20.1424	0.30004	1	25778882
A230074B11Rik	liver	All	10024411625	1	0.1386	32.1526	0.372337	1	37117216
9430070O13Rik	liver	All	10024408803	6	0.3397	15.7085	0.202889	1	158279031
9530026F06Rik	adipose	All	10018194291	11	0.2475	16.3013	0.239655	1	61435275
9630028B13Rik	kidneymedulla	All	10028670329	14	0.471	21.1033	0.311011	1	187253235
A930005N03Rik	adipose	All	10028171449	8	0.3388	9.22532	0.133743	1	34326726
A030001O10Rik	adipose	All	10024458062	1	0.3152	6.41348	0.0952697	1	66744972
A930006A01Rik	kidneymedulla	All	10028168970	1	0.0164	5.99291	0.100321	1	4775858
A730008H23Rik	kidneymedulla	All	10028674911	1	0.0001	14.702	0.228805	1	90161402
A130004G11Rik	kidneymedulla	All	10028172516	1	0.7774	20.4661	0.303126	1	181167307
Acadl	adipose	All	10019060849	8	0.3388	7.83489	0.143496	1	66877866
Acadl	adipose	All	10019061600	8	0.3388	9.18068	0.140188	1	66877866
Abcb6	adipose	All	10024404141	8	0.3388	8.00044	0.118572	1	75168413
Abi2	adipose	All	10024409790	8	0.2807	6.09807	0.0911337	1	60466574
9630058J23Rik	adipose	All	10024398332	8	0.3388	7.90138	0.119496	1	181536593
A130004G11Rik	adipose	All	10028172516	1	0.7774	14.2567	0.198974	1	181167307
A730008H23Rik	adipose	All	10028674911	1	0.0001	7.37284	0.109607	1	90161402
9530009M10Rik	adipose	All	10028173660	1	0.2818	8.57488	0.13971	1	136675686
9630055N22Rik	liver	All	10018192957	6	0.3506	5.4559	0.0757239	1	192835128
Adam23	adipose	All	10028670472	1	0.3011	19.6949	0.276801	1	63492477
A730054J21Rik	liver	All	10024874450	1	0.7774	15.1269	0.196268	1	180868571
A930015N15Rik	liver	All	10018182264	1	0.4172	13.9273	0.184763	1	93194962
Adam23	liver	All	10024437930	1	0.2855	17.3365	0.221472	1	63641667
A830018L16Rik	adipose	All	10024877684	1	0.0383	30.0845	0.374753	1	11587972
A930015N15Rik	kidneycortex	All	10018182264	1	0.4342	29.957	0.373461	1	93194962
A530079E22Rik	kidneycortex	All	10028669700	1	0.4091	5.83236	0.087027	1	89401837
A630081D01Rik	adipose	All	10028173659	1	0.4091	5.29518	0.0790838	1	80743796
A130004G11Rik	kidneycortex	All	10028172516	1	0.7899	16.0042	0.221183	1	181167307
A230078I05Rik	liver	All	10024406521	6	0.3962	17.6524	0.224926	1	75479664
A930015N15Rik	adipose	All	10018182264	1	0.4342	32.5581	0.39752	1	93194962
AA408296	adipose	All	10024404989	17	0.0769	6.24517	0.0934556	1	194933482
Adora1	liver	All	10024415232	17	0.0299	5.37903	0.0747395	1	136097952
AA408296	liver	All	10024404989	1	0.9156	6.52921	0.0899552	1	194933482
AI447904	adipose	All	10024415285	1	0.7555	68.1914	0.659452	1	175560995
AI447904	adipose	All	10028171517	1	0.7774	18.3027	0.247904	1	175631511
AI447904	kidneycortex	All	10024415285	1	0.7774	25.0652	0.323764	1	175560995
AI447904	liver	All	10028171517	1	0.7743	22.5227	0.277621	1	175631511
AI481468	adipose	All	10018176254	1	0.7524	18.527	0.251185	1	175727937
AI574175	adipose	All	10024462752	1	0.5517	6.34231	0.094032	1	166788821
A430110L20Rik	liver	All	10028173118	1	0.7852	5.254	0.0731973	1	183156207
A530079E22Rik	kidneymedulla	All	10028669700	1	0.4138	7.73101	0.128025	1	89401837
A630083H20Rik	kidneycortex	All	10028174381	1	0.5313	5.42091	0.0811472	1	139795171
Abi2	liver	All	10024409790	6	0.3568	6.93147	0.0952047	1	60466574
Abl2	liver	All	10028670388	18	0.0001	20.1883	0.252837	1	158489180
Acadl	kidneycortex	All	10019061600	1	0.3152	6.8803	0.101858	1	66877866
Acadl	liver	All	10019060849	1	0.3223	5.88661	0.0816583	1	66877866
Acsl3	liver	All	10024406663	1	0.3856	33.9788	0.38768	1	78654387
Adhfe1	liver	All	10024396375	15	0.3833	5.04702	0.0703225	1	9538150
Adora1	kidneymedulla	All	10024415232	1	0.5157	6.12899	0.104067	1	136097952
Ahctf1	adipose	All	10018188314	1	0.7351	8.01046	0.119897	1	181675032
Acadl	adipose	All	10019061600	1	0.3223	16.2733	0.235211	1	66877866
Acadl	kidneycortex	All	10019062414	1	0.3152	47.7087	0.524947	1	66877866
Acadl	liver	All	10019062414	1	0.2855	19.1121	0.241137	1	66877866
Acbd3	kidneymedulla	All	10018183093	1	0.8116	5.8192	0.0981955	1	182682684
Abl2	kidneycortex	All	10028670388	18	0.0001	16.3276	0.225132	1	158489180
Acadl	adipose	All	10019062414	8	0.3388	6.18037	0.099376	1	66877866
Acadl	kidneymedulla	All	10019062414	1	0.3152	9.86014	0.168556	1	66877866
Acsl3	kidneymedulla	All	10024406663	1	0.3903	7.65396	0.126757	1	78654387
AI851716	adipose	All	10028169036	1	0.3653	39.6399	0.475148	1	72681708
AI851716	kidneycortex	All	10028169036	1	0.348	11.812	0.168397	1	72681708
Adora1	liver	All	10024415232	1	0.6152	6.64507	0.0930777	1	136097952
Adss	kidneycortex	All	10024410302	1	0.7665	8.44195	0.123526	1	179694269
Adam23	adipose	All	10024437930	1	0.3011	39.8786	0.472627	1	63641667
Adipor1	kidneycortex	All	10018177216	1	0.5266	8.54651	0.124938	1	136312018
Acadl	adipose	All	10019060849	1	0.2839	11.5106	0.203493	1	66877866
Acadl	adipose	All	10019062414	1	0.3152	30.0214	0.398396	1	66877866
AI447904	liver	All	10024415285	1	0.7602	44.1915	0.471559	1	175560995
AI607873	kidneycortex	All	10028171496	1	0.7602	24.7319	0.320369	1	175662412
AI607873	liver	All	10028171496	1	0.7602	42.8995	0.461558	1	175662412
Adora1	kidneycortex	All	10024415232	11	0.391	5.93584	0.0885166	1	136097952
Aff3	kidneycortex	All	10018193161	1	0.1214	9.70244	0.14059	1	38264750
AK078592	kidneymedulla	All	10028164830	1	0.7743	6.38375	0.106501	1	180880313
AK078832	liver	All	10028164825	1	0.5313	7.8038	0.106586	1	129575501
Aff3	kidneycortex	All	10018193161	4	0.3102	6.06841	0.0904073	1	38264750
AK077363	kidneymedulla	All	10028166224	1	0.4922	45.7802	0.557832	1	123401271
AK008501	kidneycortex	All	10018179450	1	0.3027	7.5404	0.111067	1	36321502
AI597479	kidneycortex	All	10024405931	6	0.1743	5.58895	0.0835506	1	43155554
AI834762	kidneycortex	All	10024874530	2	0.5425	12.4322	0.176432	1	138155559
Als2cr12	kidneycortex	All	10018181012	1	0.3981	5.27884	0.0791655	1	58723738
Als2cr12	liver	All	10018181012	6	0.465	5.15338	0.0717028	1	58723738
Als2cr4	adipose	All	10024398240	1	0.2996	16.6583	0.228353	1	59157437
Als2cr7	adipose	All	10024407688	8	0.3388	7.33889	0.108274	1	59314659
Aox1	kidneycortex	All	10018176568	4	0.3008	5.01749	0.0754052	1	58086812
Aox1	kidneymedulla	All	10018176568	6	0.5612	6.05639	0.101454	1	58086812
Als2cr2	adipose	All	10024406038	8	0.3388	5.91779	0.0883081	1	59030463
AI447904	kidneymedulla	All	10024415285	1	0.7602	30.9271	0.42081	1	175560995
AI447904	kidneymedulla	All	10028171517	1	0.7555	24.0605	0.347967	1	175631511
AK008501	liver	All	10018179450	1	0.1417	5.10458	0.0710336	1	36321502
AK044966	kidneymedulla	All	10028166723	1	0.7774	30.5644	0.416764	1	179116847
AK077363	adipose	All	10028166224	1	0.4813	13.6418	0.19907	1	123401271
AK078592	kidneycortex	All	10028164830	1	0.7743	17.4943	0.238941	1	180880313
AI574175	liver	All	10024462752	6	0.426	5.83341	0.0811483	1	166788821
AI607873	adipose	All	10028171496	1	0.7555	52.9066	0.564263	1	175662412
AK039909	kidneymedulla	All	10028173124	1	0.9093	29.5633	0.407548	1	191167309
Ap1s3	kidneycortex	All	10018184916	1	0.3856	66.1609	0.643437	1	79603450
AK044966	adipose	All	10028166723	1	0.7774	37.9317	0.448999	1	179116847
AK047274	adipose	All	10028166727	8	0.3513	5.07805	0.0767331	1	33670602
AI851716	kidneymedulla	All	10028169036	1	0.3559	27.867	0.40634	1	72681708
Akt3	kidneycortex	All	10028669450	1	0.7665	16.5989	0.228343	1	178952246
AI851716	liver	All	10028169036	1	0.348	27.7126	0.329802	1	72681708
AI853363	kidneymedulla	All	10028172557	1	0.5517	6.53518	0.109728	1	127764204
AK008501	adipose	All	10018179450	8	0.3388	7.41295	0.109327	1	36321502
AK044966	liver	All	10028166723	1	0.7524	6.84073	0.0940306	1	179116847
AK047897	kidneycortex	All	10028172566	13	0.5021	8.04067	0.117988	1	134358966
AK048444	kidneymedulla	All	10028166223	3	0.2355	33.7669	0.449985	1	134000463
AK079026	kidneycortex	All	10028169079	4	0.4662	5.93229	0.0884811	1	157851743
AK079872	adipose	All	10028162677	1	0.5486	17.9362	0.24428	1	139867750
Arid5a	kidneycortex	All	10024400438	1	0.3559	10.9809	0.157631	1	36364625
Atf3	liver	All	10018192101	1	0.7852	5.91112	0.081844	1	192994176
Atf6	adipose	All	10024446083	1	0.6419	7.25162	0.107753	1	172634807
Atf6	liver	All	10024446083	1	0.7351	28.0716	0.333256	1	172634807
Apcs	kidneycortex	All	10018180507	1	0.7524	19.2088	0.259118	1	174824092
Apcs	liver	All	10018180507	1	0.7555	50.5191	0.523101	1	174824092
AK085021	adipose	All	10028171494	1	0.7665	12.6758	0.180664	1	179917424
Als2cr12	liver	All	10018181012	17	0.0488	6.35653	0.0878693	1	58723738
Als2cr4	kidneycortex	All	10024398240	1	0.2839	9.8624	0.142756	1	59157437
AK039909	kidneycortex	All	10028173124	18	0.0863	5.74637	0.0857871	1	191167309
Akt3	liver	All	10028669450	1	0.7304	8.18662	0.111567	1	178952246
Atp1a4	adipose	All	10018176427	1	0.7555	54.6821	0.573806	1	174153930
Atp1b1	liver	All	10024410102	6	0.485	6.89766	0.0979766	1	166368205
Atp5h	adipose	All	10028169050	8	0.3451	8.9105	0.130021	1	15057117
AU045220	kidneycortex	All	10028173656	18	0.0001	7.73514	0.113729	1	178623562
Arl8a	kidneymedulla	All	10018190257	1	0.5266	51.6982	0.602091	1	137049049
AK077363	liver	All	10028166224	1	0.4907	38.7651	0.428431	1	123401271
Akt3	kidneymedulla	All	10028669450	1	0.7665	7.35801	0.12491	1	178952246
Als2cr4	liver	All	10024398240	8	0.3168	5.74569	0.0796593	1	59157437
Angptl1	adipose	All	10018181344	1	0.5689	8.34894	0.122222	1	158769153
Aox1	kidneycortex	All	10018176568	8	0.3404	11.332	0.162182	1	58086812
AK053294	liver	All	10028672293	1	0.7774	6.0026	0.0831183	1	174108667
AK086369	kidneymedulla	All	10028162678	1	0.2818	29.4209	0.409227	1	54225644
AK086369	liver	All	10028162678	18	0.0001	7.11329	0.0976136	1	54225644
Als2cr12	adipose	All	10018181012	1	0.3653	5.82737	0.0867331	1	58723738
Angptl1	liver	All	10018181344	6	0.3837	6.22881	0.0859616	1	158769153
Aox1	liver	All	10018176568	6	0.465	6.07648	0.0839947	1	58086812
Ap1s3	kidneymedulla	All	10018184916	1	0.3856	58.104	0.640522	1	79603450
Ap1s3	liver	All	10018184916	1	0.3223	9.19692	0.124421	1	79603450
Als2cr4	liver	All	10024398240	1	0.3653	12.7158	0.167803	1	59157437
Ankmy1	kidneycortex	All	10028676233	8	0.6251	7.94687	0.116658	1	94766705
Apcs	kidneymedulla	All	10018180507	1	0.7053	5.34332	0.0903498	1	174824092
Arhgap30	adipose	All	10024443825	1	0.7242	7.92821	0.11616	1	173339595
Arl4c	kidneymedulla	All	10024415835	13	0.499	26.3778	0.372182	1	90597661
B3gat2	kidneycortex	All	10028668929	1	0.087	6.42155	0.0953853	1	23768764
B3gnt7	kidneycortex	All	10028670491	1	0.4091	61.0866	0.614238	1	88200050
Ankrd39	adipose	All	10018185328	1	0.6638	5.89248	0.0879814	1	36595017
Aox3	kidneymedulla	All	10018177550	1	0.4652	9.29332	0.152435	1	58169979
Ap1s3	adipose	All	10018184916	1	0.3825	30.0347	0.373397	1	79603450
Atp1a2	adipose	All	10024404464	1	0.7555	53.5839	0.590579	1	174153650
Atp6v1g3	kidneymedulla	All	10018194354	12	0.3518	6.27929	0.108837	1	140170358
Apoa2	liver	All	10018194288	1	0.7524	34.8245	0.395184	1	173155184
Arhgap30	adipose	All	10024443825	8	0.3388	6.14244	0.0911704	1	173339595
Als2cr4	kidneymedulla	All	10024398240	1	0.2839	18.0683	0.273858	1	59157437
Ankar	adipose	All	10024400839	8	0.2807	5.04404	0.0754757	1	72689556
B3gnt7	kidneymedulla	All	10028670491	1	0.4091	14.1687	0.221237	1	88200050
Bag2	kidneycortex	All	10024416325	6	0.5512	6.34915	0.096586	1	33802330
Bard1	liver	All	10028671384	1	0.656	5.3856	0.0748567	1	71076940
BB134218	liver	All	10018195015	12	0.1604	5.92997	0.0821421	1	169014229
Atf6	liver	All	10024408150	1	0.7665	11.5236	0.153309	1	172637344
Atg4b	kidneymedulla	All	10019060759	4	0.3794	5.26247	0.0917094	1	95651481
Apoa2	kidneycortex	All	10018194288	1	0.7351	27.846	0.36262	1	173155184
Arhgef4	kidneycortex	All	10024405821	1	0.126	20.6134	0.275222	1	34802162
B020011L13Rik	kidneymedulla	All	10028167172	1	0.1386	14.9745	0.232926	1	119882167
B230369F24Rik	kidneycortex	All	10024423124	7	0.4514	13.047	0.184319	1	180245164
B230369F24Rik	liver	All	10024423124	7	0.4498	14.5968	0.190103	1	180245164
B3gnt7	kidneycortex	All	10024408789	1	0.4091	58.2365	0.596772	1	88200042
AV253320	adipose	All	10018188346	17	0.1241	12.6301	0.179481	1	87752077
Apoa2	kidneymedulla	All	10018194288	1	0.7351	88.9685	0.841785	1	173155184
Arpc5	kidneymedulla	All	10024401952	1	0.7304	5.1127	0.0895109	1	154613782
Atp2b4	adipose	All	10024405055	1	0.3903	6.24729	0.0939296	1	135608219
BB134218	kidneymedulla	All	10018195015	3	0.044	5.16548	0.0872087	1	169014229
Arl8a	adipose	All	10018190257	1	0.5282	66.6435	0.646052	1	137049049
Arpc2	kidneycortex	All	10024396800	1	0.3653	39.6867	0.461628	1	74283073
Arpc2	kidneymedulla	All	10024396800	1	0.3699	9.99467	0.162823	1	74283073
Atf3	liver	All	10018192101	10	0.4094	6.20402	0.085783	1	192994176
Atf6	adipose	All	10024408150	1	0.5626	6.34348	0.112407	1	172637344
Atf3	adipose	All	10018192101	1	0.7053	5.38414	0.0804224	1	192994176
Atg4b	kidneycortex	All	10019060759	1	0.5032	8.47846	0.123964	1	95651481
Atg9a	adipose	All	10024435219	1	0.3699	60.4793	0.610548	1	75184130
Atg9a	kidneymedulla	All	10024435219	1	0.3699	72.2085	0.720684	1	75184130
BC019684	kidneymedulla	All	10028173653	1	0.3027	5.56895	0.0946177	1	64667098
Bat2d	adipose	All	10024873335	8	0.3388	6.41809	0.0956434	1	164605872
Bat2d	kidneycortex	All	10024873335	4	0.3243	10.1186	0.146185	1	164605872
AU045220	liver	All	10028173656	18	0.0001	6.03502	0.0834241	1	178623562
Atp1a2	kidneymedulla	All	10024404464	1	0.7524	18.4988	0.278506	1	174153650
Atp6v1g3	kidneycortex	All	10018194354	12	0.3188	5.12781	0.0769626	1	140170358
B020011L13Rik	adipose	All	10028167172	1	0.1417	5.63221	0.083915	1	119882167
B430105G09Rik	liver	All	10024440567	12	0.4933	7.9176	0.108151	1	59819411
BC031781	kidneymedulla	All	10024413665	1	0.7916	13.4307	0.222392	1	182781281
B020011L13Rik	liver	All	10028167172	1	0.1386	10.3048	0.13827	1	119882167
B230213L16Rik	adipose	All	10028168995	1	0.1617	41.9233	0.494113	1	38071803
B020011L13Rik	kidneycortex	All	10028167172	1	0.1817	5.26195	0.0794497	1	119882167
B230369F24Rik	liver	All	10024423124	17	0.0769	5.34091	0.0741711	1	180245164
BB196104	adipose	All	10018189142	8	0.3451	8.19747	0.119934	1	136882925
B230363K08Rik	liver	All	10028668860	6	0.4604	8.73252	0.118463	1	74968876
B230369F24Rik	kidneymedulla	All	10024423124	7	0.5396	7.39272	0.122786	1	180245164
Btg2	kidneycortex	All	10028675956	4	0.7358	5.3974	0.0881237	1	135971442
B230369F24Rik	kidneycortex	All	10024423124	11	0.4322	5.29909	0.0794183	1	180245164
B3galt2	adipose	All	10018180474	1	0.5486	10.6114	0.15226	1	145487826
B930094L07Rik	adipose	All	10028173121	1	0.3402	68.79	0.657756	1	72283038
B3gnt7	adipose	All	10024408789	1	0.1417	5.25299	0.0790064	1	88200042
B3gnt7	adipose	All	10028670491	1	0.1245	5.7665	0.0863943	1	88200050
B3gnt7	kidneymedulla	All	10024408789	1	0.4091	14.7503	0.231524	1	88200042
BC034090	adipose	All	10024397551	17	0.0001	5.27559	0.0790518	1	157059602
BI438069	adipose	All	10019061128	19	0.0772	7.17203	0.105917	1	97727311
Brp44	adipose	All	10018183200	8	0.3451	10.3585	0.149448	1	167391338
C230066K19Rik	liver	All	10028172570	2	0.3579	8.62831	0.117126	1	87739654
C230094B09Rik	kidneymedulla	All	10028174426	1	0.6838	7.11265	0.12613	1	162218735
C530042K13Rik	kidneymedulla	All	10028169052	1	0.3293	8.59304	0.141222	1	69044960
BC003331	kidneymedulla	All	10018194928	1	0.5689	6.71919	0.111786	1	152209666
BC003331	liver	All	10018194928	1	0.5752	94.0657	0.74336	1	152209666
BC042698	liver	All	10028675188	1	0.5548	6.85676	0.0942554	1	140860362
BB313393	kidneymedulla	All	10018194986	1	0.656	21.6665	0.318765	1	163944083
BC003331	adipose	All	10018194928	1	0.5297	12.98	0.182868	1	152209666
BC003331	kidneycortex	All	10018194928	1	0.5736	57.0713	0.589265	1	152209666
BC056349	liver	All	10024393903	1	0.7743	25.8124	0.311104	1	180751613
BE993681	kidneycortex	All	10018190981	1	0.5752	75.519	0.692454	1	153145608
C030045D06Rik	kidneymedulla	All	10024425877	1	0.0001	9.86981	0.160565	1	11058087
C130013N14Rik	kidneycortex	All	10028174800	1	0.0833	7.54135	0.112053	1	16299518
C130065N10Rik	adipose	All	10028174387	1	0.4652	6.09711	0.0945989	1	58579767
BC019684	adipose	All	10028173653	1	0.3027	6.55632	0.0978995	1	64667098
BC026585	adipose	All	10024416574	1	0.656	12.8519	0.182501	1	159388863
BC042698	kidneycortex	All	10028675188	1	0.5533	10.9037	0.156521	1	140860362
BE993681	kidneymedulla	All	10018190981	1	0.5752	55.8918	0.628683	1	153145608
Bivm	kidneymedulla	All	10024416380	1	0.2131	10.0078	0.161845	1	44176854
C330011F01Rik	adipose	All	10018186919	1	0.0001	8.00713	0.117347	1	90158864
BC049806	adipose	All	10024400825	1	0.4652	6.06205	0.110051	1	58584099
BC056349	kidneycortex	All	10024393903	1	0.7774	40.6503	0.469755	1	180751613
BE993681	adipose	All	10018190981	1	0.5752	25.5492	0.32806	1	153145608
BF453984	kidneymedulla	All	10018173854	1	0.7555	33.2968	0.444088	1	175499398
C030045D06Rik	liver	All	10024418842	1	0.0289	31.1192	0.361952	1	11292700
C130013N14Rik	adipose	All	10028174800	1	0.0383	7.04637	0.104503	1	16299518
C130026I21Rik	adipose	All	10018192768	7	0.0902	6.3125	0.0947967	1	85108992
C130036L24Rik	kidneycortex	All	10028166264	1	0.4153	12.6136	0.178755	1	88270085
Cabc1	liver	All	10024394329	6	0.3397	5.32424	0.0739559	1	182096745
BF453984	adipose	All	10018173854	1	0.7774	22.6811	0.297352	1	175499398
Bivm	adipose	All	10024416380	1	0.2351	5.79673	0.0865191	1	44176854
Bpnt1	adipose	All	10024876039	1	0.834	50.0609	0.564628	1	187181250
Bpnt1	kidneymedulla	All	10024876039	1	0.834	51.959	0.614241	1	187181250
C030045D06Rik	kidneycortex	All	10024418842	1	0.0001	26.7268	0.341597	1	11292700
C230094B09Rik	kidneycortex	All	10028174426	1	0.6638	5.29095	0.0793024	1	162218735
C330011F01Rik	kidneycortex	All	10018186919	1	0.0001	21.0653	0.280826	1	90158864
C330011F01Rik	liver	All	10018186919	1	0.0932	9.92574	0.133555	1	90158864
C4bp	liver	All	10018174170	6	0.3365	17.1979	0.219815	1	132532497
C530043G21Rik	adipose	All	10024416281	1	0.6214	88.5549	0.746989	1	158611184
C77651	kidneycortex	All	10028173156	1	0.5078	18.1114	0.246324	1	129321596
C130074G19Rik	kidneymedulla	All	10024407260	1	0.854	9.51636	0.167486	1	186698121
Cdca1	kidneycortex	All	10018189429	4	0.2476	5.24989	0.0788591	1	171428064
C030014K22Rik	liver	All	10018173762	6	0.4557	7.12774	0.0977618	1	169020095
C030045D06Rik	adipose	All	10024425877	1	0.0289	6.66471	0.0994456	1	11058087
C030045D06Rik	adipose	All	10028172558	1	0.043	6.64916	0.0983255	1	11279357
C77068	liver	All	10028169061	6	0.4182	5.78171	0.0800352	1	64410591
C77651	adipose	All	10028173156	1	0.4985	26.2257	0.337797	1	129321596
C78142	liver	All	10028173959	6	0.3068	5.09634	0.0709077	1	44922628
Cfh	kidneymedulla	All	10019061210	8	0.019	5.11693	0.0869759	1	141982455
Cfh	liver	All	10019061210	1	0.5579	6.19162	0.0855701	1	141982455
Chi3l1	liver	All	10018194927	6	0.3365	5.61815	0.0778556	1	136079057
C79946	kidneymedulla	All	10028174386	7	0.5334	7.1344	0.122268	1	121527320
Cab39	liver	All	10024415368	1	0.5032	5.71955	0.0792592	1	87690359
Cabc1	adipose	All	10024394329	8	0.3404	5.90289	0.088067	1	182096745
C530042K13Rik	liver	All	10028169052	1	0.3825	11.1324	0.148468	1	69044960
C330011F01Rik	kidneymedulla	All	10018186919	1	0.0001	24.6197	0.354045	1	90158864
C530042K13Rik	kidneycortex	All	10028169052	1	0.3293	7.19034	0.106265	1	69044960
C530043G21Rik	kidneycortex	All	10024416281	1	0.6152	55.3344	0.588993	1	158611184
C530043G21Rik	liver	All	10024416281	1	0.6198	51.5441	0.524593	1	158611184
Chst10	kidneymedulla	All	10024397089	1	0.1617	13.637	0.223972	1	38920721
C79946	kidneycortex	All	10028174386	7	0.5027	12.6673	0.187778	1	121527320
Casq1	adipose	All	10018175727	1	0.7852	7.42986	0.109295	1	174140470
Cdk5r2	adipose	All	10023851926	4	0.8609	12.0775	0.171882	1	74901671
C77068	adipose	All	10028169061	10	0.1003	7.28119	0.107082	1	64410591
C920011G20Rik	adipose	All	10028171536	1	0.7555	34.832	0.421479	1	174311126
Cabc1	liver	All	10024394329	1	0.7774	8.55719	0.116239	1	182096745
C530043G21Rik	kidneymedulla	All	10024416281	1	0.6152	91.0302	0.849304	1	158611184
Cnih4	adipose	All	10028171484	1	0.7916	44.5618	0.501193	1	183081121
Col5a2	liver	All	10019061147	1	0.2367	17.0877	0.218623	1	45432928
Casq1	liver	All	10018175727	17	0.1241	20.1532	0.252552	1	174140470
Cep170	liver	All	10024399268	1	0.7665	14.1563	0.184877	1	178663794
Cep350	kidneymedulla	All	10018188285	1	0.6152	9.8678	0.16345	1	157695662
Cab39	kidneymedulla	All	10024415368	1	0.4153	6.1656	0.10344	1	87690359
Capn2	liver	All	10018194475	1	0.7899	21.3589	0.265394	1	184397389
Capn2	kidneycortex	All	10018194475	11	0.5059	6.51234	0.0966358	1	184397389
C920011G20Rik	kidneymedulla	All	10028171536	1	0.7743	8.65985	0.141669	1	174311126
Cops8	liver	All	10024406196	1	0.7038	5.44251	0.0762019	1	92500083
Cps1	kidneycortex	All	10024416138	18	0.0001	13.0647	0.18453	1	67169601
Creb1	adipose	All	10028674139	7	0.2979	5.15942	0.0771407	1	64579377
Ccdc121	kidneymedulla	All	10028173128	1	0.7916	7.19767	0.119338	1	183440545
Casq1	liver	All	10018175727	10	0.6261	5.4162	0.0751902	1	174140470
Centg2	liver	All	10024403182	1	0.7852	6.27892	0.0868441	1	91662879
Cep170	adipose	All	10024399268	1	0.7351	7.78302	0.12224	1	178663794
Cdc42bpa	liver	All	10028669950	1	0.7665	20.1434	0.252476	1	182074929
Cnih4	kidneycortex	All	10018189735	1	0.7899	41.2881	0.474887	1	183081107
Cnih4	kidneymedulla	All	10028171484	1	0.7899	71.1723	0.716809	1	183081121
Col9a1	kidneycortex	All	10018194780	18	0.0158	7.99068	0.117289	1	24184538
Cryga	kidneycortex	All	10028670399	1	0.2996	13.3225	0.187827	1	65146962
Csrp1	adipose	All	10018180528	1	0.6152	6.15478	0.1051	1	137625773
Csrp1	kidneymedulla	All	10018180528	1	0.5032	11.1554	0.191304	1	137625773
Cd28	kidneymedulla	All	10018182562	9	0.1746	5.01323	0.0846425	1	60803231
Cdh20	kidneymedulla	All	10018178246	1	0.3559	5.25905	0.0889628	1	106665395
Cenpl	adipose	All	10018192774	7	0.2854	5.05504	0.0759116	1	163001138
Cep350	kidneycortex	All	10018188285	1	0.6198	16.2054	0.223504	1	157695662
Cr2	kidneymedulla	All	10024418832	4	0.1518	5.10373	0.0903551	1	196967368
Crygf	kidneycortex	All	10018180880	6	0.5644	29.8934	0.372855	1	65973095
Cxcr4	adipose	All	10028675012	1	0.5219	13.8104	0.193977	1	130484775
Cyb5r1	liver	All	10024394287	1	0.5266	37.8255	0.420774	1	136302566
Cenpf	kidneycortex	All	10018190007	18	0.0001	24.4747	0.317601	1	191465525
Cenpf	liver	All	10018190007	18	0.0001	15.8092	0.204121	1	191465525
Cep350	adipose	All	10018188285	1	0.7351	5.11023	0.0772198	1	157695662
Cdk5r2	kidneycortex	All	10023851926	13	0.499	11.8855	0.169357	1	74901671
CL517174	adipose	All	10028162859	7	0.3544	6.47857	0.096512	1	138585320
Cnih4	liver	All	10018189735	1	0.7852	20.8426	0.260004	1	183081107
Cfhr1	liver	All	10018195219	1	0.5579	173.011	0.9157	1	141443640
Cep170	kidneymedulla	All	10024399268	4	0.5805	5.10642	0.0873938	1	178663794
Ctse	kidneymedulla	All	10018174447	1	0.5689	8.91795	0.152639	1	133534890
Cxcr4	kidneycortex	All	10028675012	1	0.5157	17.8334	0.243085	1	130484775
Cxcr4	liver	All	10028675012	1	0.5078	8.76046	0.11882	1	130484775
Cfh	kidneymedulla	All	10019061210	1	0.5611	6.61008	0.110889	1	141982455
Chit1	liver	All	10024406642	6	0.3412	10.7037	0.143153	1	136035217
CL517174	adipose	All	10028162859	2	0.7685	5.24894	0.0789667	1	138585320
Clasp1	adipose	All	10024404738	1	0.3825	6.41897	0.0953731	1	120286025
Clasp1	liver	All	10024404738	18	0.5445	5.28764	0.073576	1	120286025
Cnih4	kidneymedulla	All	10018189735	1	0.7899	51.0452	0.610417	1	183081107
Col3a1	kidneycortex	All	10019061558	4	0.3102	15.4636	0.214576	1	45368475
Col3a1	liver	All	10019061558	1	0.6838	6.00701	0.0878489	1	45368475
Col5a2	kidneycortex	All	10018176364	1	0.2383	37.1402	0.43987	1	45431175
Copa	kidneymedulla	All	10018191079	1	0.7524	81.2489	0.761892	1	174048400
Cops5	adipose	All	10024414818	1	0.0164	11.41	0.183018	1	10014913
Cep170	kidneycortex	All	10024399268	1	0.7899	7.49503	0.110412	1	178663794
D1Pas1	kidneycortex	All	10024447652	18	0.0001	17.3433	0.237222	1	188793852
D230017M19Rik	kidneymedulla	All	10028174862	1	0.4091	5.82749	0.097749	1	72290594
D2hgdh	adipose	All	10024404662	1	0.4342	37.1405	0.453478	1	95722861
D2hgdh	kidneymedulla	All	10024404662	1	0.4452	48.5042	0.577482	1	95722861
Col19a1	kidneycortex	All	10024407616	1	0.0932	5.7255	0.0854858	1	24270832
Col3a1	kidneymedulla	All	10019061558	4	0.3008	7.04823	0.120031	1	45368475
Col5a2	kidneymedulla	All	10018176364	1	0.2572	9.77816	0.159057	1	45431175
Col6a3	kidneycortex	All	10024398995	4	0.3243	9.92353	0.143583	1	92663435
Col6a3	liver	All	10024398995	1	0.656	5.13973	0.0715612	1	92663435
Copa	liver	All	10018191079	1	0.7524	39.3785	0.433596	1	174048400
Cps1	liver	All	10024416138	1	0.3152	52.6708	0.532324	1	67169601
Crispld1	adipose	All	10028675552	8	0.431	6.00257	0.0894746	1	17717497
Crp	liver	All	10018187008	1	0.7351	6.53545	0.0900677	1	174628186
Cnnm4	kidneycortex	All	10024441698	8	0.3184	7.7079	0.113465	1	36564977
Col3a1	adipose	All	10019061558	8	0.5049	5.06406	0.0788391	1	45368475
Col6a3	kidneycortex	All	10018195064	4	0.3243	9.16012	0.133306	1	92663434
Copa	adipose	All	10018191079	1	0.7524	28.4882	0.359923	1	174048400
D1Bwg1363e	kidneycortex	All	10018191081	1	0.3653	19.5422	0.262962	1	75471150
D1Ertd228e	adipose	All	10028173961	8	0.3451	5.78925	0.0865366	1	22297058
D1Ertd705e	kidneymedulla	All	10028172601	13	0.499	7.27733	0.121442	1	15839444
D1Pas1	liver	All	10024447652	18	0.0001	6.65474	0.0916206	1	188793852
D430040D24Rik	kidneycortex	All	10024877677	1	0.1386	21.9074	0.289611	1	36616436
D730003I15Rik	kidneymedulla	All	10018186569	1	0.8167	7.74195	0.127725	1	193048352
Col5a2	kidneymedulla	All	10019061147	1	0.2351	53.917	0.613144	1	45432928
Copa	kidneycortex	All	10018191079	1	0.7524	73.3378	0.683475	1	174048400
Creg1	adipose	All	10018194041	1	0.6152	5.10269	0.0815966	1	167693909
Crygd	adipose	All	10018179584	1	0.3152	13.4775	0.189721	1	65108411
Cryge	liver	All	10028674104	6	0.5296	27.554	0.328138	1	65095130
Col5a2	adipose	All	10018176364	1	0.2351	25.5023	0.345534	1	45431175
Col5a2	adipose	All	10019061147	1	0.7743	5.04653	0.0768387	1	45432928
Col5a2	kidneycortex	All	10019061147	1	0.2351	60.41	0.61003	1	45432928
Col6a3	kidneymedulla	All	10024398995	4	0.2977	5.41857	0.0939891	1	92663435
D630023F18Rik	adipose	All	10024404208	1	0.043	5.4283	0.0809668	1	65155291
D630023O14Rik	kidneycortex	All	10024461074	4	0.646	5.71195	0.0853182	1	166507214
Crisp4	liver	All	10018186939	6	0.3397	16.7527	0.214787	1	18105682
Cryga	kidneymedulla	All	10028670399	1	0.3027	5.34902	0.090077	1	65146962
Crygd	kidneymedulla	All	10018179584	6	0.5628	37.3372	0.484808	1	65108411
Crygf	kidneymedulla	All	10018180880	6	0.5644	21.1753	0.312692	1	65973095
Cxcr4	kidneymedulla	All	10028675012	1	0.5157	9.33341	0.152455	1	130484775
Ctse	liver	All	10018174447	1	0.5078	6.51214	0.0897219	1	133534890
Csrp1	kidneycortex	All	10018180528	1	0.5219	33.6235	0.408304	1	137625773
Cyb5r1	kidneycortex	All	10024394287	1	0.5266	43.4486	0.492262	1	136302566
Cox5b	adipose	All	10018193397	1	0.1417	6.25453	0.0961407	1	36748331
Cox5b	liver	All	10018193397	1	0.2038	5.76121	0.0797953	1	36748331
Cox5b	liver	All	10018193397	6	0.3115	6.10537	0.0843539	1	36748331
D930019O06Rik	kidneycortex	All	10028670558	3	0.4501	6.14422	0.0914666	1	39707020
Ddr2	adipose	All	10024404435	1	0.7304	14.368	0.200969	1	171903413
Ddr2	kidneycortex	All	10024404435	1	0.7242	7.09084	0.104781	1	171903413
Ddr2	kidneycortex	All	10028673922	6	0.6947	10.1923	0.147142	1	171902437
Ddr2	liver	All	10024404435	1	0.7304	8.31074	0.113088	1	171903413
Cxcr7	kidneycortex	All	10018189442	10	0.6732	5.06224	0.075981	1	92100577
Cyb5r1	kidneymedulla	All	10024394287	1	0.5078	15.6977	0.251952	1	136302566
Cyp20a1	adipose	All	10024408506	8	0.2682	6.24014	0.093416	1	60400163
Crispld1	kidneycortex	All	10028675552	8	0.3404	6.39037	0.094908	1	17717497
Csrp1	liver	All	10018180528	1	0.3152	5.92775	0.0820463	1	137625773
Ctdsp1	kidneycortex	All	10024416002	1	0.3653	6.28776	0.0934876	1	74438471
Ddr2	kidneymedulla	All	10024404435	1	0.7242	21.769	0.318881	1	171903413
Degs1	adipose	All	10024402905	6	0.3318	5.27861	0.0803962	1	184206109
D1Bwg1363e	liver	All	10018191081	1	0.3966	9.05659	0.122711	1	75471150
D1Ertd471e	liver	All	10018191692	1	0.4091	5.98423	0.0827994	1	168245232
D1Ertd161e	adipose	All	10018180022	1	0.3653	22.0868	0.292525	1	75193865
D2hgdh	kidneycortex	All	10024404662	1	0.4452	47.8982	0.526385	1	95722861
D2hgdh	kidneycortex	All	10028173666	18	0.0001	27.4456	0.348519	1	95721830
Dnm3os	kidneymedulla	All	10018180725	10	0.6607	7.5591	0.126167	1	164148954
D1Ertd448e	kidneymedulla	All	10028169077	4	0.5568	7.96363	0.131576	1	34503640
Dnajb3	adipose	All	10018192734	1	0.4172	9.0076	0.131643	1	90101309
D1Ertd161e	adipose	All	10018196648	1	0.3699	13.9883	0.205569	1	75188708
D1Ertd161e	kidneycortex	All	10018196648	1	0.3699	7.99526	0.117397	1	75188708
D1Ertd161e	liver	All	10018180022	1	0.3152	6.4855	0.0893916	1	75193865
D1Ertd471e	liver	All	10018191692	6	0.4557	5.56441	0.0771976	1	168245232
D2hgdh	liver	All	10028173666	18	0.0001	15.0509	0.19532	1	95721830
D730003I15Rik	liver	All	10028162770	6	0.5171	6.31613	0.0874273	1	193047373
D830032E09Rik	liver	All	10028173131	5	0.2916	5.3067	0.0737934	1	109813860
Dusp12	kidneycortex	All	10018192256	1	0.7351	58.3276	0.597295	1	172804318
Dusp12	kidneymedulla	All	10018192256	1	0.7304	60.7646	0.657034	1	172804318
E030042O20Rik	adipose	All	10024455929	8	0.3513	5.24494	0.0900498	1	126972384
E030049G20Rik	kidneymedulla	All	10028673909	1	0.5032	18.2584	0.276365	1	127921076
Dusp23	kidneycortex	All	10024403572	1	0.7555	86.2315	0.741325	1	174560901
Dusp23	kidneymedulla	All	10024403572	1	0.7555	60.8717	0.663197	1	174560901
D430040D24Rik	kidneymedulla	All	10024877677	1	0.1386	33.0017	0.44121	1	36616436
D430040D24Rik	liver	All	10024877677	1	0.1386	29.4349	0.346198	1	36616436
D730003I15Rik	liver	All	10018186569	1	0.854	6.90697	0.100272	1	193048352
Dars2	adipose	All	10028674808	1	0.656	29.9324	0.373281	1	162970743
Dars2	kidneycortex	All	10028674808	1	0.6419	25.6941	0.330443	1	162970743
Dars2	liver	All	10028674808	1	0.5952	20.9987	0.280716	1	162970743
D1Ertd161e	kidneymedulla	All	10018196648	1	0.3653	17.8044	0.279613	1	75188708
Dars2	kidneymedulla	All	10028674808	1	0.6638	14.1056	0.220406	1	162970743
Ddr2	adipose	All	10028673922	1	0.7304	64.0587	0.641667	1	171902437
Ddr2	kidneymedulla	All	10028673922	1	0.7304	43.2175	0.53719	1	171902437
Efhd1	kidneymedulla	All	10018183438	1	0.4138	11.5238	0.189367	1	89160938
EG435615	liver	All	10028162664	1	0.7899	5.80924	0.0804362	1	31034177
Dbi	adipose	All	10018173673	1	0.4907	12.0902	0.174173	1	122009868
D630023F18Rik	kidneycortex	All	10024404208	1	0.2996	22.3933	0.295048	1	65155291
D630023F18Rik	kidneymedulla	All	10024404208	1	0.3011	10.2203	0.167991	1	65155291
D830032E09Rik	kidneycortex	All	10028173131	13	0.5021	14.6324	0.204225	1	109813860
Dedd	adipose	All	10028675971	1	0.7053	6.08782	0.0963492	1	173259641
Dedd	liver	All	10028675971	1	0.7899	11.2396	0.149792	1	173259641
EG214403	kidneymedulla	All	10019061404	8	0.019	5.78471	0.097755	1	141594211
EG329217	kidneycortex	All	10024873348	14	0.2711	5.26667	0.0790085	1	98777134
Degs1	adipose	All	10024402905	1	0.7665	6.94993	0.104552	1	184206109
Dnajb10	adipose	All	10018195806	8	0.622	5.3014	0.081063	1	75233061
Dnm3os	adipose	All	10018180725	10	0.6513	10.2405	0.147293	1	164148954
Darc	adipose	All	10018181241	8	0.3482	5.32309	0.0794836	1	175262016
Dnahc7b	kidneycortex	All	10024400671	1	0.2383	21.2631	0.282555	1	46154914
Dnahc7b	kidneymedulla	All	10024400671	1	0.2162	25.9458	0.368387	1	46154914
EG433319	liver	All	10024410982	5	0.856	8.09661	0.110595	1	72050829
EG623172	liver	All	10028166679	1	0.925	25.7174	0.310123	1	196444411
EG623613	liver	All	10028171436	1	0.7852	5.0683	0.070708	1	25067079
Eif5b	liver	All	10024400878	2	0.4878	11.3628	0.151681	1	38054989
Dnahc7b	kidneymedulla	All	10024400671	4	0.6491	8.56547	0.140737	1	46154914
Dnajb10	adipose	All	10018195806	1	0.7242	5.24815	0.0803931	1	75233061
Dnm3	kidneymedulla	All	10024406400	1	0.656	38.1669	0.493022	1	163920359
Dusp23	liver	All	10024403572	1	0.7555	79.6697	0.682758	1	174560901
Dpt	kidneymedulla	All	10018179057	4	0.3008	6.63173	0.114629	1	166726862
Dusp12	liver	All	10018192256	1	0.7351	8.38686	0.114061	1	172804318
Dusp27	kidneymedulla	All	10024419277	13	0.499	24.0147	0.345492	1	168028758
Degs1	liver	All	10024402905	1	0.7852	29.2891	0.344871	1	184206109
Dgkd	adipose	All	10028672386	8	0.3388	5.78366	0.0863477	1	89776940
Dpt	kidneycortex	All	10018179057	1	0.7899	5.10187	0.0765761	1	166726862
Dpt	kidneycortex	All	10018179057	17	0.0299	6.89835	0.10216	1	166726862
Efcab2	liver	All	10018173902	8	0.4089	9.68606	0.130525	1	180336011
Dnm3	kidneycortex	All	10024406400	1	0.6638	27.717	0.351248	1	163920359
Dock10	kidneycortex	All	10024405488	4	0.3584	5.64133	0.086405	1	80497648
Dpt	kidneymedulla	All	10018179057	12	0.0408	5.58613	0.0973959	1	166726862
Dpt	liver	All	10018179057	1	0.6419	5.94285	0.0822714	1	166726862
ENSMUST00000057415	liver	All	10028162672	17	0.1601	6.55661	0.0903358	1	153975786
ENSMUST00000060959	adipose	All	10028162649	9	0.0529	8.90861	0.134193	1	13397262
F11r	kidneymedulla	All	10018180154	1	0.7524	11.2881	0.180758	1	173367736
EG433319	kidneycortex	All	10024410982	5	0.8452	5.44985	0.081571	1	72050829
Efcab2	kidneycortex	All	10018173902	1	0.7852	33.623	0.408244	1	180336011
Efhc1	kidneycortex	All	10018184067	1	0.0508	5.91714	0.0882891	1	20941768
EG226654	kidneycortex	All	10024407071	1	0.7351	58.1104	0.603067	1	173349231
EG226654	kidneymedulla	All	10024407071	1	0.7524	43.1905	0.532977	1	173349231
Dusp12	adipose	All	10018192256	1	0.7304	63.1408	0.6253	1	172804318
Dusp23	adipose	All	10024403572	1	0.7555	85.2827	0.752975	1	174560901
Dusp27	kidneycortex	All	10024419277	13	0.5021	11.2426	0.160982	1	168028758
E030049G20Rik	kidneycortex	All	10028673909	1	0.5078	15.7545	0.21808	1	127921076
Efcab2	kidneymedulla	All	10018173902	1	0.7743	41.9775	0.525518	1	180336011
EG433270	kidneymedulla	All	10028162669	1	0.0132	7.67127	0.126621	1	9957394
EG214403	kidneymedulla	All	10019061404	1	0.5626	5.49728	0.0931212	1	141594211
EG214403	liver	All	10019061404	1	0.5579	7.49958	0.102657	1	141594211
EG226654	liver	All	10024407071	1	0.7351	29.2159	0.344228	1	173349231
EG240853	adipose	All	10028169024	8	0.3388	9.5727	0.138843	1	161098223
Ephx1	adipose	All	10019060010	8	0.3357	7.40244	0.11949	1	182919869
Eprs	kidneycortex	All	10018187549	1	0.854	10.7407	0.164928	1	187208853
Eprs	kidneymedulla	All	10018187549	1	0.8167	13.3738	0.210226	1	187208853
F830005D05Rik	liver	All	10028169094	6	0.3475	8.584	0.116497	1	80615036
Farp2	kidneymedulla	All	10024412294	1	0.4138	6.66295	0.115609	1	95408701
EG623792	liver	All	10028171444	1	0.5266	5.12476	0.0713246	1	152116083
EG640613	adipose	All	10028171482	9	0.3056	7.1234	0.106774	1	173609465
EG623661	adipose	All	10024398369	8	0.3388	10.3725	0.150469	1	37929071
EG546748	liver	All	10028171506	17	0.1366	5.08823	0.0708337	1	186297560
EG623792	liver	All	10028171444	9	0.4158	6.49767	0.0895431	1	152116083
EG640613	liver	All	10028171482	9	0.3312	22.323	0.275483	1	173609465
EG433281	kidneycortex	All	10024452184	1	0.0948	5.81436	0.0867676	1	27958326
EG435615	adipose	All	10028162664	1	0.8167	6.10796	0.0915781	1	31034177
F5	kidneycortex	All	10018175477	4	0.6553	11.0819	0.158901	1	166081989
Farslb	liver	All	10028674823	1	0.3903	18.2695	0.231862	1	78421410
Fcer1a	liver	All	10024394769	10	0.1571	5.86388	0.0878034	1	175151414
Fcgr3a	kidneymedulla	All	10024402420	1	0.7304	7.65251	0.126768	1	172949069
Fh1	liver	All	10024462616	6	0.3084	9.64418	0.129966	1	177530504
Fhl2	kidneycortex	All	10018184238	4	0.2773	16.5519	0.227854	1	43179918
Fhl2	kidneymedulla	All	10018184238	1	0.2131	14.8328	0.231003	1	43179918
Elk4	kidneycortex	All	10028164827	13	0.0283	8.5818	0.125436	1	133922719
EG226472	adipose	All	10028171470	4	0.4755	5.23632	0.0782833	1	143153145
EG433281	liver	All	10024452184	1	0.656	5.59169	0.0776021	1	27958326
EG433281	liver	All	10024452184	10	0.2799	8.39377	0.114221	1	27958326
EG435615	kidneymedulla	All	10028162664	1	0.7524	12.1162	0.192496	1	31034177
EG640613	kidneycortex	All	10028171482	9	0.3312	35.0048	0.420963	1	173609465
Fbxo28	kidneymedulla	All	10018186536	1	0.7524	6.89934	0.123589	1	184243232
Fbxo28	liver	All	10018186536	1	0.7916	23.8659	0.29152	1	184243232
Fcer1a	adipose	All	10024394769	8	0.2932	6.77209	0.100384	1	175151414
Fh1	liver	All	10018185957	1	0.6638	6.38523	0.0881022	1	177531508
Fhl2	kidneycortex	All	10018184238	1	0.1073	6.03362	0.0899759	1	43179918
Fmod	adipose	All	10018182464	6	0.4009	5.86606	0.0875432	1	135934091
Fn1	kidneycortex	All	10019060165	1	0.3223	38.273	0.450586	1	71632190
Fzd5	adipose	All	10028674207	8	0.3451	5.86512	0.0878091	1	64782813
EG620457	kidneycortex	All	10028162667	13	0.5021	7.34642	0.108353	1	6419753
Erbb4	kidneycortex	All	10018196687	1	0.3653	9.73834	0.141063	1	68085380
Erbb4	kidneymedulla	All	10018196687	1	0.3152	67.3587	0.695294	1	68085380
Ercc5	kidneycortex	All	10028675104	1	0.2383	13.872	0.194756	1	44204691
Enah	adipose	All	10018177829	1	0.8116	6.62192	0.0995348	1	183834575
ENSMUST00000060959	kidneycortex	All	10028162649	9	0.1746	17.7267	0.241806	1	13397262
Erbb4	adipose	All	10018196687	1	0.3121	6.99114	0.103084	1	68085380
ENSMUST00000060959	liver	All	10028162649	9	0.1588	12.075	0.159981	1	13397262
Fmo1	liver	All	10018178476	1	0.6638	19.1344	0.241479	1	164759691
Gal3st2	adipose	All	10028670622	1	0.4657	5.22795	0.0786549	1	95757920
Esrrg	liver	All	10024428252	6	0.3506	7.27999	0.0997488	1	190037625
ENSMUST00000067376	liver	All	10028171495	1	0.5689	5.34403	0.0742721	1	141471761
Ephx1	liver	All	10019060010	1	0.7665	5.65614	0.0784486	1	182919869
F11r	adipose	All	10018180154	1	0.7524	11.6958	0.16742	1	173367736
Fzd5	kidneycortex	All	10028673619	1	0.348	7.04248	0.104147	1	64777131
Glb1l	kidneymedulla	All	10028675331	4	0.646	5.23382	0.0908393	1	75194818
Glrx2	kidneymedulla	All	10028669178	1	0.5611	61.9141	0.668007	1	145586744
Gls	adipose	All	10024399885	4	0.646	9.92687	0.14311	1	52220295
Gls	liver	All	10024399885	1	0.4342	7.50346	0.102742	1	52220295
Enah	kidneymedulla	All	10024438565	4	0.6758	5.18421	0.0880358	1	183826540
F11r	liver	All	10018180154	1	0.7351	58.985	0.573706	1	173367736
Fbxo36	adipose	All	10028670946	4	0.6346	7.82202	0.123085	1	84836429
Fcer1g	kidneycortex	All	10018176880	1	0.7524	9.68453	0.140343	1	173159702
Fcgr3a	liver	All	10024402420	10	0.4329	5.30167	0.0736789	1	172949069
Fcrla	adipose	All	10024412966	1	0.7351	26.555	0.340379	1	172848025
F13b	liver	All	10018175280	1	0.5952	6.11291	0.089864	1	141398303
F5	kidneymedulla	All	10018175477	4	0.3212	5.27126	0.0888946	1	166081989
Farslb	kidneymedulla	All	10028674823	6	0.2308	5.36912	0.0904072	1	78421410
Epha4	kidneycortex	All	10018179193	1	0.3825	29.659	0.370637	1	77363761
Epha4	liver	All	10018179193	1	0.3825	11.5335	0.153453	1	77363761
Ephx1	adipose	All	10019060010	15	0.4518	7.93138	0.12976	1	182919869
Gas5	liver	All	10018194739	4	0.1982	5.2711	0.0732651	1	162965293
Fh1	kidneycortex	All	10024462616	1	0.7524	22.1236	0.292106	1	177530504
Fmo3	adipose	All	10018194320	4	0.7558	5.56469	0.0870312	1	164883930
Fmo3	kidneycortex	All	10018194320	9	0.3642	5.34717	0.0801018	1	164883930
Fmo4	kidneycortex	All	10018188326	1	0.6638	11.5409	0.164894	1	164733245
Fcgr2b	adipose	All	10018174470	8	0.3388	9.31932	0.135421	1	172890688
Fcgr3	kidneycortex	All	10024414646	4	0.4138	5.39395	0.0807547	1	172981325
Fh1	adipose	All	10018185957	8	0.3513	8.52424	0.153296	1	177531508
Fbxo28	kidneycortex	All	10018186536	1	0.7665	7.03426	0.103999	1	184243232
Fcer1g	kidneymedulla	All	10018176880	9	0.1746	5.43724	0.0914805	1	173159702
Gpc1	liver	All	10018182112	6	0.3115	6.16389	0.0851599	1	94728262
Fcrla	kidneymedulla	All	10024412966	1	0.7053	17.5962	0.266955	1	172848025
Fh1	kidneymedulla	All	10024462616	1	0.7524	18.2687	0.278348	1	177530504
Fmo3	kidneymedulla	All	10018194320	19	0.4345	9.9391	0.16087	1	164883930
Fn1	kidneymedulla	All	10019060165	1	0.3653	33.1295	0.443815	1	71632190
Glb1l	adipose	All	10028675331	4	0.5768	6.93524	0.107976	1	75194818
Glb1l	kidneycortex	All	10028675331	1	0.3387	17.8303	0.243145	1	75194818
Gls	liver	All	10024399885	13	0.2916	5.84367	0.0809005	1	52220295
Fzd5	kidneymedulla	All	10028673619	1	0.3011	5.03636	0.0853235	1	64777131
Fn1	adipose	All	10019060165	8	0.3513	8.6276	0.12727	1	71632190
Fvt1	liver	All	10018193961	1	0.5689	6.32281	0.0872467	1	108620477
Fcer1g	adipose	All	10018176880	1	0.7242	5.2998	0.0797718	1	173159702
Fcgr2b	kidneymedulla	All	10018174470	1	0.7351	20.1574	0.300315	1	172890688
Fcgr3	adipose	All	10024414646	8	0.3388	6.05353	0.0938467	1	172981325
Fcgr3a	kidneycortex	All	10024402420	1	0.7351	12.6825	0.179658	1	172949069
Fcrla	kidneycortex	All	10024412966	1	0.7242	23.0536	0.302456	1	172848025
Fcrla	liver	All	10024412966	1	0.7351	42.6102	0.459408	1	172848025
Fmo1	adipose	All	10018178476	1	0.6838	5.45542	0.0911829	1	164759691
Fmo1	adipose	All	10018178476	8	0.431	8.73503	0.127956	1	164759691
Fmo4	liver	All	10018188326	1	0.6638	27.6112	0.328856	1	164733245
Gal3st2	adipose	All	10028673904	1	0.5486	6.81878	0.100652	1	95835176
Gas5	kidneymedulla	All	10018194739	1	0.656	83.4744	0.769653	1	162965293
G0s2	adipose	All	10019060501	8	0.3132	5.70794	0.0934495	1	195098355
G0s2	kidneycortex	All	10019060501	1	0.8984	16.3856	0.225755	1	195098355
Gpc1	adipose	All	10018182112	8	0.1832	7.41984	0.134262	1	94728262
Gli2	adipose	All	10028672313	1	0.4844	21.6564	0.286197	1	120730638
Gli2	kidneymedulla	All	10028672313	1	0.4875	7.38787	0.122216	1	120730638
Glrx2	adipose	All	10028669178	1	0.5736	13.724	0.1923	1	145586744
Glb1l	adipose	All	10028675331	1	0.3699	5.27832	0.082337	1	75194818
Glrx2	kidneycortex	All	10028669178	1	0.5579	60.0272	0.614556	1	145586744
Gm216	kidneycortex	All	10024450216	1	0.3653	13.8248	0.194115	1	74415600
Glb1l	kidneycortex	All	10028675331	8	0.2598	5.86735	0.0916431	1	75194818
Gm1313	adipose	All	10024402245	1	0.7524	8.01338	0.11722	1	175382956
Gm1313	kidneycortex	All	10024402245	1	0.7524	8.02329	0.117713	1	175382956
Hdlbp	kidneymedulla	All	10018196395	1	0.4153	15.3507	0.238114	1	95302519
Hdlbp	liver	All	10018196395	1	0.4342	8.83292	0.119846	1	95302519
Gas5	adipose	All	10018194739	1	0.656	71.8634	0.673633	1	162965293
Gas5	kidneycortex	All	10018194739	1	0.656	61.1363	0.614487	1	162965293
Grem2	kidneymedulla	All	10018189610	15	0.3692	5.26872	0.0887513	1	176763915
Gm216	adipose	All	10024450216	1	0.3653	9.12478	0.132453	1	74415600
Gm817	liver	All	10028162654	1	0.2996	14.6082	0.190388	1	93043622
Gm216	kidneymedulla	All	10024450216	1	0.3653	12.7958	0.202901	1	74415600
Gpatc2	kidneymedulla	All	10018178842	1	0.8116	21.6385	0.326545	1	189175278
Gpc1	liver	All	10018182112	3	0.2355	6.48634	0.0894544	1	94728262
Gpr39	adipose	All	10028669354	1	0.5297	6.18383	0.0917581	1	127573940
Hrb	liver	All	10028164840	6	0.3837	7.57959	0.103624	1	82893196
Gpatc2	kidneycortex	All	10018178842	1	0.834	7.49525	0.110455	1	189175278
Gpatc2	liver	All	10018178842	1	0.7665	6.21433	0.0858112	1	189175278
Gpc1	liver	All	10018182112	5	0.3372	6.25137	0.0863189	1	94728262
Gpc1	liver	All	10018182112	10	0.3717	6.73604	0.0927066	1	94728262
Hes6	kidneycortex	All	10024396468	1	0.4342	30.8329	0.382127	1	93308080
Hes6	liver	All	10024396468	1	0.4342	11.7702	0.156382	1	93308080
Gsta3	kidneycortex	All	10023852187	2	0.48	8.2663	0.121173	1	21230669
Ifi202b	kidneymedulla	All	10018176921	1	0.7555	41.1266	0.560537	1	175892699
Ifi202b	liver	All	10018176921	1	0.7602	83.737	0.700767	1	175892699
Ifi203	adipose	All	10018180677	1	0.7555	14.5929	0.207506	1	175850533
Ifi204	liver	All	10018191090	1	0.7555	10.6053	0.141982	1	175677424
Gpbar1	liver	All	10028671313	6	0.485	9.89446	0.136915	1	74325173
Gpr1	adipose	All	10024407931	8	0.3184	5.6388	0.0840216	1	63229265
Gsta3	kidneycortex	All	10023852187	8	0.1357	6.42913	0.0975812	1	21230669
Golt1a	kidneycortex	All	10018188794	4	0.3212	15.3869	0.213591	1	135206391
Golt1a	kidneymedulla	All	10018188794	4	0.3243	5.39468	0.0908165	1	135206391
Grem2	liver	All	10018189610	6	0.3015	8.99091	0.127454	1	176763915
Igsf9	kidneycortex	All	10024410458	1	0.7665	5.43313	0.0813395	1	174414619
Il1rl1	adipose	All	10018191605	6	0.2815	6.20981	0.093318	1	40497552
Il1rl1	kidneycortex	All	10018191605	4	0.3384	6.63621	0.0984532	1	40497552
Ilkap	kidneymedulla	All	10024402871	4	0.6553	12.9116	0.208018	1	93272408
Inpp4a	adipose	All	10024402930	1	0.4657	5.93453	0.0887821	1	37414763
Grem2	adipose	All	10018189610	1	0.7665	9.56694	0.138873	1	176763915
Hes6	kidneymedulla	All	10024396468	1	0.3324	6.41081	0.10975	1	93308080
Gsta3	kidneycortex	All	10023852187	13	0.323	5.30619	0.0794946	1	21230669
Hsd11b1	liver	All	10018187958	1	0.8984	7.22852	0.0990916	1	195047834
Ints7	liver	All	10028671788	1	0.7304	7.13094	0.0979219	1	193399612
Irf6	kidneycortex	All	10018182592	4	0.3102	13.4478	0.189418	1	194979305
Hecw2	kidneycortex	All	10028670526	1	0.2818	47.2915	0.52914	1	53868018
Idh1	kidneycortex	All	10018193383	1	0.3903	5.63887	0.0843494	1	65205189
Ifi203	kidneycortex	All	10028676159	1	0.7602	53.7733	0.567778	1	175787351
Ifi204	kidneycortex	All	10018191090	1	0.7602	7.35582	0.108526	1	175677424
Hdlbp	kidneycortex	All	10018196395	1	0.4452	29.0019	0.364086	1	95302519
Hes6	adipose	All	10024396468	1	0.3699	5.32903	0.0800838	1	93308080
Hibch	adipose	All	10018192596	8	0.3388	8.50735	0.126398	1	52901891
Igfbp2	liver	All	10019061523	1	0.7242	5.46392	0.0759385	1	72871076
Igsf8	liver	All	10024398610	6	0.3475	7.82039	0.10671	1	174242069
Il1rl1	adipose	All	10018191605	8	0.3184	10.868	0.157558	1	40497552
Klhdc8a	kidneymedulla	All	10024401347	4	0.3212	8.69036	0.142294	1	134195637
Ifi203	kidneymedulla	All	10018180677	1	0.7602	17.1685	0.264861	1	175850533
Ifi203	liver	All	10028676159	1	0.7602	76.1453	0.666365	1	175787351
Ifi205	liver	All	10024397135	1	0.7602	6.45554	0.0890116	1	175664569
Igfbp2	kidneycortex	All	10019061523	11	0.7146	25.5546	0.332856	1	72871076
Hs6st1	kidneycortex	All	10018192583	1	0.1386	81.464	0.718768	1	36125253
Hs6st1	kidneymedulla	All	10018192583	1	0.126	42.5148	0.532839	1	36125253
Hsd17b7	kidneycortex	All	10018178653	1	0.7304	22.1134	0.291913	1	171879667
Lancl1	adipose	All	10018174336	1	0.3152	45.9851	0.510778	1	67049943
Lax1	kidneymedulla	All	10024414462	4	0.3102	5.63638	0.0950391	1	135575633
Ing5	adipose	All	10028671625	1	0.5219	9.02193	0.132241	1	95700541
Inpp1	adipose	All	10024412931	1	0.7242	5.28368	0.0790492	1	52846265
Insig2	liver	All	10018185180	1	0.4907	20.9349	0.260946	1	123200933
Irf6	kidneymedulla	All	10018182592	4	0.3212	8.43758	0.138371	1	194979305
Idh1	kidneymedulla	All	10018193383	1	0.3011	7.4324	0.123388	1	65205189
Ifi203	adipose	All	10028676159	1	0.7602	14.1561	0.200788	1	175787351
Ifi203	kidneymedulla	All	10028676159	1	0.7555	81.0503	0.759622	1	175787351
Ifi204	adipose	All	10018191090	1	0.7524	5.32436	0.0877437	1	175677424
Igfbp5	liver	All	10019061804	6	0.3412	5.65436	0.0783588	1	72904609
Inhbb	kidneycortex	All	10018176600	8	0.4592	5.26955	0.0789972	1	121312040
Ifi202b	kidneycortex	All	10018176921	1	0.7602	63.8955	0.630655	1	175892699
Ifi203	kidneycortex	All	10018180677	2	0.3751	5.38649	0.0806704	1	175850533
Ifi205	kidneycortex	All	10024397135	13	0.499	17.3381	0.23728	1	175664569
Hs6st1	adipose	All	10018192583	1	0.2572	13.0291	0.18353	1	36125253
Hs6st1	liver	All	10018192583	1	0.1386	87.9841	0.718441	1	36125253
Lefty2	liver	All	10024399836	9	0.2497	6.6706	0.091814	1	182823237
Kcnh1	kidneycortex	All	10018185533	1	0.9156	10.2995	0.148553	1	194014753
Kcnj10	kidneycortex	All	10024460420	1	0.7602	26.5946	0.33977	1	174303416
Kcnj10	liver	All	10024460420	1	0.7555	26.6459	0.319638	1	174303416
Igfbp5	kidneycortex	All	10019061804	1	0.4875	5.70196	0.0851652	1	72904609
Igsf8	adipose	All	10024398610	1	0.7743	7.9553	0.116826	1	174242069
Ikbke	kidneycortex	All	10024413016	10	0.337	12.0989	0.172133	1	133151177
Ilkap	adipose	All	10024402871	1	0.6838	6.22649	0.104075	1	93272408
Ilkap	liver	All	10024402871	4	0.6753	7.97918	0.108924	1	93272408
Ing5	kidneymedulla	All	10028671625	1	0.4452	8.21784	0.136428	1	95700541
Inpp1	kidneycortex	All	10024412931	4	0.5052	5.87894	0.0876485	1	52846265
Inpp4a	kidneycortex	All	10024402930	13	0.499	12.3716	0.175675	1	37414763
Inpp4a	kidneymedulla	All	10024402930	13	0.499	12.3805	0.19704	1	37414763
Inpp5d	kidneycortex	All	10018187992	4	0.395	5.74133	0.0857604	1	89516886
Insig2	kidneycortex	All	10018185180	1	0.4766	9.4544	0.137238	1	123200933
Itpkb	kidneycortex	All	10024440238	1	0.7665	8.38947	0.122739	1	182354367
Igfbp2	kidneymedulla	All	10019061523	4	0.3008	11.2781	0.185313	1	72871076
Igfbp5	adipose	All	10019061804	1	0.3699	12.8958	0.213055	1	72904609
Ikbke	kidneymedulla	All	10024413016	10	0.4	11.6234	0.185425	1	133151177
Il19	liver	All	10018191985	6	0.3115	5.18589	0.0721065	1	132829243
Ier5	adipose	All	10018195602	8	0.3388	6.89479	0.124921	1	156943496
Ifi202b	adipose	All	10018176921	1	0.7665	107.38	0.832521	1	175892699
Igfbp2	liver	All	10019061523	6	0.44	6.23741	0.086146	1	72871076
Igfbp5	liver	All	10019061804	1	0.3559	9.94522	0.133806	1	72904609
Kif1a	adipose	All	10024422562	1	0.4652	11.6351	0.168416	1	94912037
Il18r1	liver	All	10018178510	6	0.3115	5.30529	0.073758	1	40522850
Ilkap	kidneycortex	All	10024402871	4	0.6538	11.3855	0.162821	1	93272408
Ints7	kidneymedulla	All	10028671788	1	0.8952	24.7809	0.354172	1	193399612
Iqwd1	adipose	All	10024410427	8	0.3388	5.25525	0.0790326	1	167259634
Kcnj10	adipose	All	10024460420	1	0.7351	19.9061	0.267169	1	174303416
Kdelc1	adipose	All	10028670054	1	0.2383	6.58857	0.097847	1	44163390
Itpkb	liver	All	10024440238	1	0.7852	6.1985	0.0857111	1	182354367
Ivns1abp	kidneymedulla	All	10024409965	1	0.5752	35.3146	0.47269	1	153191645
Kcnh1	kidneymedulla	All	10018185533	1	0.9156	13.0095	0.205883	1	194014753
Ly96	adipose	All	10024393825	1	0.0508	5.15394	0.0788675	1	16678536
Kifap3	liver	All	10018189938	6	0.3537	7.4232	0.101636	1	165709809
Itlna	adipose	All	10018177179	1	0.7524	32.5602	0.398537	1	173448254
Ivns1abp	adipose	All	10024409965	1	0.6152	9.71353	0.146936	1	153191645
Ivns1abp	liver	All	10024409965	1	0.5736	26.6441	0.319387	1	153191645
Jarid1b	liver	All	10018174601	1	0.7774	5.02149	0.0700306	1	136481729
Jph1	adipose	All	10024397496	1	0.6638	5.05102	0.0763821	1	16987544
Kcnj10	kidneymedulla	All	10024460420	1	0.7524	24.6211	0.391696	1	174303416
Kcnk2	kidneymedulla	All	10018186165	1	0.874	32.9874	0.470484	1	191031811
Ints7	adipose	All	10028671788	1	0.874	8.25827	0.129628	1	193399612
Ipo9	kidneymedulla	All	10024399053	1	0.5689	14.2753	0.227252	1	137278894
Kcnh1	liver	All	10018185533	18	0.0001	6.18184	0.0853815	1	194014753
Kcnj10	kidneycortex	All	10018181229	1	0.7555	40.6645	0.469798	1	174270425
Kcnj10	kidneymedulla	All	10018181229	1	0.7555	35.3754	0.470541	1	174270425
Kcnk2	kidneycortex	All	10018186165	1	0.8984	16.3157	0.22489	1	191031811
Kctd3	adipose	All	10024404102	4	0.6538	6.52771	0.098772	1	190794977
Kctd3	kidneymedulla	All	10024404102	4	0.6758	6.09651	0.103496	1	190794977
Kiss1	liver	All	10028675026	6	0.3365	14.1279	0.184489	1	135223788
Lad1	kidneycortex	All	10023851487	1	0.4985	5.49364	0.0821822	1	137715174
Lad1	kidneymedulla	All	10023851487	1	0.5313	9.70024	0.158485	1	137715174
Lbr	kidneycortex	All	10023852665	1	0.7916	17.2753	0.236446	1	183745466
Kif21b	adipose	All	10024430500	6	0.2815	5.21587	0.0779823	1	138072886
Lamb3	liver	All	10019062062	6	0.4604	6.58418	0.0907227	1	195128219
Lamc2	kidneymedulla	All	10018180852	4	0.5225	8.52493	0.147541	1	154969885
Lemd1	liver	All	10028675481	6	0.5296	9.99398	0.134355	1	134088038
Khdrbs2	adipose	All	10018184031	5	0.856	5.01668	0.0760271	1	32229650
Klhl20	adipose	All	10028675128	1	0.656	12.9271	0.192811	1	163018510
Kdelc1	kidneycortex	All	10028670054	1	0.2618	5.57416	0.0833595	1	44163390
Khdrbs2	adipose	All	10018184031	8	0.3451	8.46005	0.124999	1	32229650
Kmo	kidneycortex	All	10024410069	1	0.4875	5.6914	0.0850541	1	177562323
Kmo	kidneycortex	All	10024410069	13	0.0471	5.92805	0.0883762	1	177562323
Lad1	kidneycortex	All	10023851487	4	0.3212	43.7882	0.494989	1	137715174
Lmod1	kidneymedulla	All	10024393348	1	0.5313	23.23	0.336305	1	137221407
mCT146825	kidneycortex	All	10028162920	5	0.5158	7.78395	0.114524	1	193614819
mCT149298	kidneycortex	All	10028162962	2	0.6931	9.13278	0.132847	1	42236461
Lrrfip1	liver	All	10019059714	1	0.4342	14.9397	0.194062	1	92950083
Lamc2	kidneycortex	All	10018180852	13	0.551	9.56235	0.138718	1	154969885
Lancl1	kidneymedulla	All	10018174336	1	0.3152	86.6231	0.782998	1	67049943
Lancl1	liver	All	10018174336	1	0.3152	37.4256	0.417437	1	67049943
Lefty1	adipose	All	10018179552	1	0.7852	114.632	0.830506	1	182865169
Lefty1	kidneycortex	All	10018179552	1	0.7852	40.3015	0.466793	1	182865169
Lefty1	kidneymedulla	All	10018179552	1	0.7852	64.419	0.679814	1	182865169
Lefty1	liver	All	10018179552	1	0.7852	61.8649	0.590228	1	182865169
Lmod1	kidneycortex	All	10024393348	1	0.5282	103.017	0.798492	1	137221407
Lmx1a	adipose	All	10028670830	1	0.7053	11.0133	0.158482	1	169619688
Lmx1a	kidneymedulla	All	10028670830	1	0.7053	20.7871	0.30705	1	169619688
Kiss1	kidneycortex	All	10028675026	4	0.318	5.09132	0.0764267	1	135223788
Klhdc8a	kidneycortex	All	10024401347	4	0.3212	11.7698	0.167904	1	134195637
Klhl12	liver	All	10018191945	6	0.3318	8.94929	0.121166	1	136360936
mCT165171	adipose	All	10028162970	19	0.2757	39.7638	0.469247	1	115462062
mCT19432	kidneymedulla	All	10028675051	6	0.58	5.39566	0.0908038	1	155672405
Lamc2	kidneycortex	All	10018180852	4	0.646	9.65775	0.140036	1	154969885
Lrrc52	liver	All	10028175290	6	0.4369	5.23135	0.0727145	1	169396148
Lrrfip1	adipose	All	10019059714	1	0.4342	11.2371	0.161985	1	92950083
Ly96	kidneycortex	All	10024393825	1	0.0508	46.0728	0.512614	1	16678536
Lyplal1	kidneymedulla	All	10024409133	1	0.854	34.6047	0.486422	1	187911764
Lad1	kidneymedulla	All	10023851487	4	0.3212	37.2886	0.484588	1	137715174
Lad1	liver	All	10023851487	1	0.5313	9.69838	0.130726	1	137715174
Lrrfip1	kidneycortex	All	10019059714	1	0.3903	7.47813	0.110232	1	92950083
Lrrn2	adipose	All	10024875305	16	0.0032	5.91687	0.0893919	1	134836283
Lgtn	liver	All	10024410475	1	0.5579	5.79185	0.0802738	1	133049768
Map4k4	kidneymedulla	All	10028675240	1	0.2038	10.9847	0.176251	1	39957757
Lypd1	adipose	All	10028669443	1	0.4907	15.8806	0.219645	1	127768618
Lypd1	adipose	All	10028669443	8	0.2916	5.30406	0.0794917	1	127768618
Mgat5	liver	All	10018189029	1	0.5078	56.115	0.554994	1	129383040
Mgst3	kidneycortex	All	10018196136	4	0.646	5.07395	0.0761902	1	169302101
mCT116844	kidneycortex	All	10028163103	17	0.055	5.93067	0.088466	1	184057531
Ly96	adipose	All	10024393825	1	0.7743	5.01213	0.0767918	1	16678536
Lyplal1	liver	All	10024409133	1	0.834	75.6606	0.664064	1	187911764
Lmx1a	kidneycortex	All	10028670830	1	0.7053	35.7591	0.427776	1	169619688
Lpgat1	liver	All	10024404093	1	0.9156	5.99242	0.0828717	1	193542327
Lrrfip1	kidneymedulla	All	10019059714	1	0.4342	7.75398	0.130699	1	92950083
Map4k4	adipose	All	10028675240	1	0.2038	18.8202	0.254697	1	39957757
Mcm3	kidneycortex	All	10018195939	1	0.0833	32.4822	0.402155	1	20793056
mCT13803	liver	All	10028175470	15	0.4318	9.73926	0.131178	1	125653259
mCT149292	kidneymedulla	All	10028162998	5	0.5848	40.639	0.51299	1	46028074
mCT164993	liver	All	10028164792	17	0.0863	6.88585	0.0946266	1	174711575
mCT165050	kidneymedulla	All	10028163014	13	0.499	15.5331	0.239733	1	102493657
mCT179273	kidneymedulla	All	10028173675	1	0.7555	14.3428	0.226657	1	175603804
MMS010094179	liver	All	10028163047	6	0.3115	6.46124	0.08904	1	193074838
MMS010114341	kidneymedulla	All	10028164811	1	0.7524	8.14995	0.135578	1	172228748
MMS010114341	liver	All	10028164811	2	0.4831	11.1553	0.148749	1	172228748
Ly96	kidneymedulla	All	10024393825	1	0.0508	79.2288	0.767602	1	16678536
Ly96	liver	All	10024393825	1	0.0508	19.3835	0.244142	1	16678536
Mcm3	liver	All	10018195939	1	0.0602	23.8964	0.291796	1	20793056
mCT13803	kidneycortex	All	10028175470	15	0.3833	10.5748	0.152164	1	125653259
mCT146825	kidneymedulla	All	10028162920	6	0.3568	5.44531	0.0916154	1	193614819
mCT165050	kidneycortex	All	10028163014	13	0.4969	8.58265	0.126363	1	102493657
mCT165171	kidneymedulla	All	10028162970	19	0.2757	44.5581	0.544339	1	115462062
mCT186054	kidneycortex	All	10028670852	4	0.3243	5.6435	0.0843905	1	184414309
mCT186054	kidneymedulla	All	10028670852	1	0.7774	19.317	0.288937	1	184414309
mCT19432	kidneycortex	All	10028675051	6	0.5512	13.7265	0.203685	1	155672405
MMS010196760	liver	All	10028164832	18	0.0283	5.05684	0.0704135	1	183082848
MMS010198900	kidneycortex	All	10028163264	18	0.0001	18.6708	0.25292	1	197067761
MMS010198900	kidneymedulla	All	10028163264	19	0.0475	7.20283	0.119311	1	197067761
MMS010200692	kidneycortex	All	10028670297	11	0.7146	6.96278	0.107658	1	129807664
MMS010209844	kidneycortex	All	10028164823	18	0.0001	28.1828	0.355922	1	135004950
Mcm3	adipose	All	10018195939	1	0.087	10.6733	0.156921	1	20793056
mCT143540	kidneycortex	All	10028163001	4	0.5225	7.73742	0.113879	1	82818855
mCT149292	kidneycortex	All	10028162998	5	0.5848	13.331	0.187905	1	46028074
Mgat5	kidneycortex	All	10018189029	1	0.5078	82.7615	0.724387	1	129383040
mCT185023	kidneymedulla	All	10028164740	7	0.0001	5.80244	0.0983882	1	138149247
mCT149292	adipose	All	10028162998	5	0.5926	33.8725	0.410617	1	46028074
mCT149298	adipose	All	10028162962	2	0.5456	25.9156	0.331903	1	42236461
mCT165171	kidneycortex	All	10028162970	19	0.2757	32.0232	0.393351	1	115462062
mCT186054	adipose	All	10028670852	8	0.3451	5.82873	0.0870951	1	184414309
Mgat4a	adipose	All	10024405702	1	0.1817	5.89482	0.0894692	1	37542695
Mlph	kidneycortex	All	10024400029	1	0.4342	67.2566	0.649471	1	92811679
Mlph	kidneymedulla	All	10024400029	1	0.4342	13.263	0.208655	1	92811679
MMS010063577	adipose	All	10028166262	8	0.3388	5.91851	0.0891449	1	91465334
MMS010064534	liver	All	10028166711	6	0.4229	6.22214	0.0858822	1	172504672
MMT00004867	kidneycortex	All	10024412083	17	0.0472	6.44482	0.095836	1	154796483
MMT00005781	liver	All	10028162756	6	0.4604	10.6317	0.142271	1	183471492
mCT186054	kidneycortex	All	10028670852	1	0.7916	31.6675	0.390046	1	184414309
mCT51625	kidneycortex	All	10028162992	18	0.0001	29.9871	0.37379	1	81550767
mCT51914	kidneycortex	All	10028171541	17	0.0691	5.54388	0.082936	1	195693374
MMS010114341	adipose	All	10028164811	8	0.3388	7.78314	0.114452	1	172228748
MMS010209844	liver	All	10028164823	18	0.0001	17.7138	0.225674	1	135004950
Mgst3	kidneycortex	All	10018196136	8	0.3404	5.54109	0.0829354	1	169302101
MMS010034951	liver	All	10028163053	1	0.4813	5.05275	0.0703534	1	79741064
MMS010063577	kidneymedulla	All	10028166262	1	0.5266	8.16786	0.134356	1	91465334
MMS010111182	liver	All	10028166265	1	0.2351	97.4213	0.754001	1	44206792
MMT00010554	liver	All	10024409791	6	0.3506	9.49269	0.128004	1	79919112
MMT00011859	kidneycortex	All	10024426985	19	0.0178	6.89612	0.102089	1	173909661
MMT00000810	kidneymedulla	All	10024423324	1	0.0833	45.2269	0.563036	1	21928465
MMS010155130	adipose	All	10028164839	1	0.7351	71.5223	0.678531	1	173260402
MMS010198900	kidneymedulla	All	10028163264	18	0.0001	7.75397	0.127905	1	197067761
MMS010198900	liver	All	10028163264	18	0.0001	6.56036	0.0903728	1	197067761
MMS010210369	adipose	All	10028166189	1	0.7524	11.2347	0.160891	1	173558700
MMS010224886	adipose	All	10028164877	1	0.4153	21.7431	0.287807	1	170969265
MMS010224886	kidneymedulla	All	10028164877	1	0.3903	23.6945	0.341621	1	170969265
MMS010155130	liver	All	10028164839	1	0.7524	24.5066	0.298007	1	173260402
MMS010200692	adipose	All	10028670297	11	0.7146	12.7926	0.186269	1	129807664
MMT00013497	adipose	All	10024440005	17	0.4187	26.3786	0.346369	1	166589562
MMT00013497	liver	All	10024440005	17	0.4622	10.7768	0.144089	1	166589562
MMT00006138	kidneymedulla	All	10024401437	13	0.499	6.25846	0.104586	1	110894603
MMT00000810	adipose	All	10024423324	1	0.0833	70.4973	0.674415	1	21928465
MMT00001530	kidneymedulla	All	10024428254	1	0.1073	27.4408	0.387073	1	25841244
MMT00003870	liver	All	10028162612	6	0.3225	11.7153	0.155562	1	188133484
MMT00004107	liver	All	10028166282	6	0.3225	11.7447	0.155974	1	35266819
MMS010123756	adipose	All	10028163060	8	0.3451	8.5242	0.124393	1	77512811
MMS010146209	liver	All	10028164729	10	0.4094	6.5329	0.0901494	1	93883645
MMS010155130	kidneycortex	All	10028164839	1	0.7524	38.0452	0.447757	1	173260402
MMS010157353	adipose	All	10028162940	12	0.1175	6.08667	0.0918093	1	85157437
Mgat5	kidneymedulla	All	10018189029	1	0.5078	48.615	0.575403	1	129383040
Mgst3	kidneymedulla	All	10018196136	2	0.4925	8.17356	0.135261	1	169302101
Mgat5	adipose	All	10018189029	1	0.4985	13.2536	0.18639	1	129383040
MMS010006097	adipose	All	10028672375	8	0.3451	5.59431	0.084017	1	24621716
MMS010234261	kidneymedulla	All	10028166204	4	0.646	5.8271	0.0981075	1	107403086
MMS010236692	kidneymedulla	All	10028166207	1	0.3223	24.2124	0.348978	1	69092107
MMT00000057	liver	All	10028162830	6	0.465	16.597	0.213121	1	19820285
MMT00001827	adipose	All	10028162876	1	0.2131	5.51026	0.082297	1	192127255
MMT00009560	adipose	All	10024404950	9	0.5457	64.2187	0.635023	1	71901410
MMT00013068	kidneycortex	All	10028162728	3	0.4	16.4336	0.226302	1	191903870
MMT00011210	kidneycortex	All	10028162713	1	0.4153	69.6209	0.662148	1	89921797
MMS010224886	kidneycortex	All	10028164877	1	0.3903	24.0028	0.312498	1	170969265
MMS010227041	kidneycortex	All	10028162680	4	0.5225	5.06021	0.0759838	1	196921494
MMS010228593	liver	All	10028164793	6	0.3768	15.3052	0.201611	1	95266596
MMS010256751	kidneycortex	All	10028162779	8	0.1048	6.63288	0.098569	1	138527345
MMT00000376	liver	All	10024455850	6	0.3115	21.0771	0.262601	1	120191356
MMT00001831	kidneymedulla	All	10024423723	1	0.8952	10.0843	0.163607	1	191994173
MMS010155130	kidneymedulla	All	10028164839	1	0.7524	58.271	0.641654	1	173260402
MMS010111182	kidneycortex	All	10028166265	1	0.2383	97.7213	0.802421	1	44206792
MMS010111182	kidneymedulla	All	10028166265	1	0.2351	103.799	0.839213	1	44206792
MMS010146209	liver	All	10028164729	1	0.5282	5.68615	0.0788441	1	93883645
MMT00003868	kidneymedulla	All	10028166235	13	0.499	8.87114	0.144878	1	188221434
MMT00004867	kidneymedulla	All	10024412083	4	0.3243	5.19297	0.0875694	1	154796483
MMT00022804	liver	All	10024876401	6	0.3015	5.18749	0.0739972	1	84901533
MMT00023288	kidneymedulla	All	10024439414	13	0.5005	7.02125	0.116549	1	181625767
MMT00024277	kidneymedulla	All	10024414663	1	0.4138	27.122	0.380208	1	90047612
MMT00024777	liver	All	10028162778	18	0.0001	6.71478	0.0923699	1	176084248
MMT00024951	kidneycortex	All	10024394544	3	0.3702	6.6482	0.0985437	1	121138548
MMT00027913	adipose	All	10024430381	8	0.3388	12.1937	0.173358	1	49455962
MMT00004164	kidneymedulla	All	10028162981	5	0.6126	22.9859	0.335659	1	35636714
MMT00004200	liver	All	10028162825	6	0.426	6.9858	0.0959102	1	175251340
MMT00006138	kidneycortex	All	10024401437	13	0.499	11.6452	0.166275	1	110894603
MMT00016355	adipose	All	10024424760	8	0.4089	5.14167	0.0769174	1	155904109
MMS010201123	liver	All	10028166714	6	0.3365	17.5429	0.223687	1	196793014
MMS010210369	kidneymedulla	All	10028166189	1	0.7916	5.82728	0.0984656	1	173558700
MMS010230978	adipose	All	10028669972	9	0.5457	58.6559	0.599318	1	56508252
MMS010151549	adipose	All	10028166202	3	0.3186	7.03459	0.103654	1	59694164
MMS010200692	kidneymedulla	All	10028670297	11	0.7146	16.6798	0.257329	1	129807664
MMS010230978	kidneymedulla	All	10028669972	9	0.5457	43.7329	0.53878	1	56508252
MMS010230978	liver	All	10028669972	9	0.5457	5.47521	0.0759888	1	56508252
MMT00009560	kidneycortex	All	10024404950	9	0.5457	12.6298	0.179176	1	71901410
MMT00008617	liver	All	10024876808	1	0.7852	7.13389	0.0980438	1	186969454
MMT00009560	liver	All	10024404950	9	0.5457	47.9658	0.499471	1	71901410
MMT00009590	liver	All	10024423041	16	0.1865	20.772	0.25915	1	179772676
MMT00011633	kidneymedulla	All	10024455541	1	0.1617	16.3125	0.266437	1	38586312
MMT00011859	kidneymedulla	All	10024426985	19	0.0162	12.2973	0.197017	1	173909661
MMT00032401	adipose	All	10028166278	11	0.2748	14.0865	0.19805	1	154005117
MMT00020361	liver	All	10024460538	2	0.8974	14.1095	0.184326	1	84907485
MMT00000409	liver	All	10028162853	4	0.8609	8.40211	0.114211	1	93508755
MMT00001436	adipose	All	10028166226	1	0.0932	36.222	0.43077	1	23278542
MMT00003789	liver	All	10028163031	6	0.3318	10.3478	0.138727	1	188498590
MMT00003868	kidneycortex	All	10028166235	13	0.5221	8.5053	0.126046	1	188221434
MMT00011859	liver	All	10024426985	2	0.5644	5.72138	0.079278	1	173909661
MMT00012677	kidneymedulla	All	10028163091	16	0.2102	8.88711	0.145149	1	169046283
MMT00034188	kidneycortex	All	10024877389	17	0.0785	12.1308	0.172564	1	173013460
MMT00036566	kidneycortex	All	10028175462	7	0.5569	10.3905	0.149926	1	29794139
MMT00038176	kidneymedulla	All	10024424983	6	0.4604	10.0736	0.162911	1	132092556
MMT00013068	kidneymedulla	All	10028162728	3	0.3938	5.73861	0.0962782	1	191903870
MMT00024277	kidneycortex	All	10024414663	1	0.4172	10.0982	0.145871	1	90047612
MMT00024950	liver	All	10028163673	18	0.0001	5.99534	0.0829425	1	162420209
MMT00024277	adipose	All	10024414663	1	0.4138	54.3829	0.576759	1	90047612
MMT00030143	adipose	All	10024415813	9	0.5457	6.41258	0.098766	1	193301208
MMT00033578	kidneymedulla	All	10028164820	3	0.2418	6.53105	0.109252	1	173911790
MMT00034559	liver	All	10024434782	17	0.4622	12.1221	0.160573	1	146099255
MMT00037210	liver	All	10024438265	17	0.1601	6.22068	0.0859309	1	5607889
MMT00037784	kidneymedulla	All	10024449823	1	0.6152	29.1561	0.410615	1	157923090
MMT00038313	adipose	All	10024448144	1	0.4657	12.6962	0.179976	1	108594398
MMT00004164	adipose	All	10028162981	5	0.6162	24.5829	0.317839	1	35636714
MMT00004531	kidneymedulla	All	10028162714	4	0.6958	5.63653	0.101958	1	187472289
MMT00009475	adipose	All	10024405222	10	0.2819	5.13919	0.077153	1	63411292
MMT00011210	kidneymedulla	All	10028162713	1	0.4138	42.3444	0.527266	1	89921797
MMT00039993	kidneymedulla	All	10024399273	6	0.465	6.39484	0.108748	1	147030975
MMT00040201	adipose	All	10028162839	1	0.7053	6.97511	0.103502	1	185474781
MMT00042083	liver	All	10024449797	1	0.3011	19.1135	0.241157	1	59177421
MMT00017503	kidneycortex	All	10024398033	17	0.0691	5.46372	0.0817764	1	7654291
MMT00020457	kidneycortex	All	10028162868	18	0.0158	8.72185	0.127326	1	61981128
MMT00018252	adipose	All	10024402094	1	0.834	11.0214	0.159644	1	186434159
MMT00042083	adipose	All	10024449797	1	0.2855	9.31174	0.134898	1	59177421
MMT00042083	kidneymedulla	All	10024449797	4	0.646	7.70739	0.127136	1	59177421
MMT00027902	liver	All	10024426513	7	0.7572	5.53888	0.0769398	1	49612287
MMT00027918	kidneycortex	All	10024421147	13	0.5021	6.81365	0.100918	1	49293046
MMT00030198	adipose	All	10024874005	1	0.1386	70.1417	0.663561	1	36972018
MMT00049235	kidneymedulla	All	10024399103	11	0.7146	7.48783	0.138954	1	180229452
MMT00011633	kidneycortex	All	10024455541	1	0.2038	5.15312	0.0773091	1	38586312
MMT00011210	liver	All	10028162713	1	0.4138	41.6272	0.451712	1	89921797
MMT00011596	adipose	All	10024397829	1	0.7555	11.2921	0.162244	1	174486202
MMT00011596	kidneycortex	All	10024397829	1	0.7743	8.97239	0.130758	1	174486202
MMT00011633	kidneymedulla	All	10024455541	4	0.0955	5.32489	0.0897638	1	38586312
MMT00011859	adipose	All	10024426985	8	0.3184	5.46703	0.0863117	1	173909661
MMT00023288	kidneycortex	All	10024439414	13	0.551	5.57202	0.0833078	1	181625767
MMT00023354	kidneycortex	All	10024409412	11	0.4353	9.30854	0.135337	1	60579498
MMT00023435	liver	All	10024404693	1	0.5689	6.42811	0.0886145	1	48938556
MMT00044357	liver	All	10024402924	1	0.7774	5.05761	0.0704689	1	35863811
MMT00050420	adipose	All	10024438169	6	0.5312	5.63876	0.0848529	1	70114336
MMT00052356	liver	All	10028162903	18	0.0001	9.08317	0.122912	1	44103356
MMT00052555	kidneycortex	All	10028162609	18	0.0001	31.0157	0.383746	1	66830648
MMT00052627	kidneymedulla	All	10024436849	1	0.4138	7.87644	0.134546	1	89627738
MMT00054524	kidneycortex	All	10024412503	14	0.1209	8.49268	0.124172	1	45576787
MMT00032188	adipose	All	10024413000	8	0.3388	5.41614	0.0918301	1	165553844
MMT00034188	liver	All	10024877389	17	0.0691	8.77514	0.11909	1	173013460
MMT00030198	kidneycortex	All	10024874005	1	0.126	35.4908	0.425279	1	36972018
MMT00030198	kidneymedulla	All	10024874005	1	0.1417	66.9605	0.692307	1	36972018
MMT00016331	adipose	All	10028162855	4	0.6491	6.26874	0.092966	1	155997056
MMT00018187	kidneycortex	All	10028166215	3	0.6297	5.05076	0.0758834	1	137868482
MMT00015404	kidneymedulla	All	10028166870	6	0.5644	5.99388	0.100344	1	159565995
MMT00018252	liver	All	10024402094	6	0.3084	12.1397	0.160738	1	186434159
MMT00024777	kidneycortex	All	10028162778	18	0.0001	17.8869	0.243662	1	176084248
MMT00027918	kidneycortex	All	10024421147	7	0.5396	5.4402	0.0814255	1	49293046
MMT00027918	kidneymedulla	All	10024421147	13	0.4969	14.254	0.22689	1	49293046
MMT00047070	kidneymedulla	All	10028162753	6	0.465	5.15517	0.087277	1	51390102
MMT00049235	liver	All	10024399103	11	0.7146	8.43885	0.117491	1	180229452
MMT00049669	kidneycortex	All	10024416126	13	0.5021	15.2124	0.211413	1	183020913
MMT00051247	kidneymedulla	All	10028163118	4	0.4599	6.33621	0.105749	1	108336176
MMT00051250	liver	All	10024417434	18	0.0001	29.4108	0.345977	1	107654087
MMT00051854	adipose	All	10028164734	8	0.3388	6.33777	0.0951583	1	44240674
MMT00052555	liver	All	10028162609	18	0.0001	10.0102	0.134605	1	66830648
MMT00053120	kidneycortex	All	10024876769	1	0.7899	5.94734	0.0886683	1	183829923
MMT00036027	kidneymedulla	All	10024445722	1	0.0132	9.13955	0.148958	1	9950242
MMT00037324	adipose	All	10024438135	6	0.5312	5.86383	0.0875279	1	12645984
MMT00038909	liver	All	10028163041	6	0.4951	6.52213	0.0898411	1	129909592
MMT00055730	adipose	All	10028162622	8	0.3451	7.57102	0.111675	1	173655543
MMT00058019	liver	All	10024437036	11	0.6507	13.5195	0.177325	1	10685234
MMT00058703	kidneymedulla	All	10028162959	4	0.6553	21.4137	0.316668	1	16917626
MMT00058703	liver	All	10028162959	4	0.6346	22.066	0.284702	1	16917626
MMT00058793	liver	All	10024422048	4	0.8609	6.82387	0.0937703	1	120706782
MMT00036027	kidneycortex	All	10024445722	17	0.0691	6.64462	0.0985532	1	9950242
MMT00036027	kidneymedulla	All	10024445722	9	0.245	6.44039	0.10745	1	9950242
MMT00039355	adipose	All	10024425762	4	0.6346	14.7606	0.215669	1	36015761
MMT00039419	kidneycortex	All	10024420192	18	0.0001	67.5165	0.650881	1	3320040
MMT00023090	kidneymedulla	All	10028166283	1	0.2069	5.68448	0.0961842	1	41675058
MMT00024050	adipose	All	10024450016	8	0.3388	7.92053	0.116331	1	84900200
MMT00024951	liver	All	10024394544	3	0.3093	6.98149	0.0959027	1	121138548
MMT00019644	adipose	All	10024452628	8	0.3388	8.01091	0.117229	1	194717426
MMT00022804	adipose	All	10024876401	8	0.3388	7.43512	0.109595	1	84901533
MMT00024194	kidneycortex	All	10028162847	18	0.0001	18.1036	0.246222	1	178902358
MMT00033049	adipose	All	10028163032	8	0.3451	7.28063	0.107966	1	152764527
MMT00034501	liver	All	10028162815	18	0.0001	30.2339	0.353667	1	147789048
MMT00034559	liver	All	10024434782	8	0.1816	6.99286	0.0960054	1	146099255
MMT00034598	adipose	All	10024439573	8	0.3388	7.22443	0.108041	1	145409109
MMT00057212	kidneymedulla	All	10024425880	1	0.0633	17.7929	0.269481	1	21273635
MMT00057212	liver	All	10024425880	1	0.0602	13.0943	0.17227	1	21273635
MMT00042444	liver	All	10024397296	6	0.3084	10.6693	0.142723	1	75621414
MMT00060406	kidneymedulla	All	10028162707	1	0.5297	6.68065	0.111617	1	137183684
MMT00061970	adipose	All	10024400955	1	0.7665	30.0941	0.373923	1	12591242
MMT00062379	kidneycortex	All	10024424525	4	0.318	6.3189	0.0939475	1	107173957
MMT00063167	liver	All	10028162898	18	0.0001	8.77627	0.119011	1	104766671
MMT00063713	kidneymedulla	All	10024438485	1	0.0932	33.8162	0.449256	1	23266797
MMT00030198	liver	All	10024874005	1	0.1386	40.5442	0.44293	1	36972018
MMT00024277	liver	All	10024414663	1	0.4091	5.74627	0.0796221	1	90047612
MMT00030143	liver	All	10024415813	9	0.5457	23.1107	0.283687	1	193301208
MMT00030626	kidneymedulla	All	10024463253	1	0.0633	9.28741	0.151164	1	20901471
MMT00037194	kidneycortex	All	10028163085	2	0.9347	123.992	0.893807	1	5309798
MMT00037292	kidneymedulla	All	10028163112	18	0.1505	6.5744	0.109887	1	8836784
MMT00038074	liver	All	10028162851	6	0.3397	12.2155	0.161631	1	22991469
MMT00059455	kidneycortex	All	10024430735	8	0.287	6.25817	0.0930632	1	115005122
MMT00059461	liver	All	10028166273	1	0.5952	5.16969	0.081655	1	114682609
MMT00062379	kidneycortex	All	10024424525	1	0.5157	6.87735	0.101803	1	107173957
MMT00063167	adipose	All	10028162898	8	0.3451	6.16567	0.0921902	1	104766671
MMT00063713	adipose	All	10024438485	1	0.1073	7.68383	0.112767	1	23266797
MMT00046853	kidneycortex	All	10024408736	17	0.0769	7.42692	0.10947	1	140888230
MMT00063931	kidneycortex	All	10028162617	18	0.0001	36.7467	0.436403	1	188830235
MMT00064435	adipose	All	10028166269	3	0.0534	5.12393	0.0766134	1	13405032
MMT00037194	adipose	All	10028163085	2	0.9347	124.392	0.867144	1	5309798
MMT00037194	kidneymedulla	All	10028163085	2	0.9347	75.3401	0.763254	1	5309798
MMT00037784	kidneycortex	All	10024449823	1	0.6152	65.7348	0.647822	1	157923090
MMT00038313	kidneycortex	All	10024448144	1	0.4938	12.2739	0.1744	1	108594398
MMT00038313	kidneymedulla	All	10024448144	1	0.4719	22.368	0.327043	1	108594398
MMT00033363	liver	All	10024412623	6	0.613	10.4131	0.139592	1	67632141
MMT00033462	liver	All	10024410978	5	0.856	11.3587	0.151397	1	181855051
MMT00034559	adipose	All	10024434782	17	0.4187	26.8856	0.35242	1	146099255
MMT00042083	kidneycortex	All	10024449797	4	0.6538	5.34565	0.0800462	1	59177421
MMT00043919	adipose	All	10028161805	4	0.3243	12.2217	0.173726	1	104946679
MMT00066815	kidneycortex	All	10024425333	4	0.4662	9.24362	0.134441	1	196862860
MMT00048675	liver	All	10024402525	17	0.1523	6.48459	0.0893676	1	146159158
MMT00049231	kidneycortex	All	10024397711	17	0.0769	20.6469	0.277162	1	10858784
MMT00050368	liver	All	10024426556	1	0.3223	56.34	0.558214	1	68078810
MMT00070165	adipose	All	10024428885	7	0.276	5.0387	0.0754194	1	82229779
MMT00070716	kidneycortex	All	10024449260	1	0.2818	18.7741	0.255525	1	54224194
MMT00072465	liver	All	10028162769	6	0.3115	12.7944	0.168682	1	61189562
MMT00049235	kidneycortex	All	10024399103	11	0.6946	5.88532	0.0877787	1	180229452
MMT00051868	liver	All	10024427791	1	0.3223	5.36021	0.0744518	1	61253531
MMT00052356	kidneycortex	All	10028162903	18	0.0001	10.6093	0.152658	1	44103356
MMT00039419	liver	All	10024420192	18	0.0158	39.6986	0.45708	1	3320040
MMT00039543	adipose	All	10028164834	8	0.2807	5.21913	0.0785269	1	4524905
MMT00047372	kidneycortex	All	10024432000	8	0.2369	6.86842	0.101743	1	45091629
MMT00048028	liver	All	10028162619	10	0.6994	5.27048	0.0751189	1	10090581
MMT00074043	liver	All	10028162643	18	0.0001	37.2808	0.41622	1	64500794
MMT00074786	kidneymedulla	All	10024460339	1	0.1617	12.2946	0.211281	1	25761388
MMT00036027	kidneycortex	All	10024445722	9	0.3039	6.78652	0.100673	1	9950242
MMT00036027	liver	All	10024445722	6	0.58	7.17691	0.0984993	1	9950242
MMT00036027	liver	All	10024445722	7	0.3135	5.27485	0.0733776	1	9950242
MMT00037194	liver	All	10028163085	2	0.9347	144.245	0.895173	1	5309798
MMT00037324	liver	All	10024438135	1	0.5579	5.7007	0.0790131	1	12645984
MMT00050420	kidneymedulla	All	10024438169	6	0.485	6.17151	0.109509	1	70114336
MMT00051968	kidneymedulla	All	10024397060	6	0.485	5.3196	0.0955327	1	152983499
MMT00053416	liver	All	10024428313	19	0.0162	6.06718	0.0838945	1	53752029
MMT00075449	adipose	All	10028162621	12	0.1432	6.57158	0.0987944	1	71539443
MMT00075449	kidneycortex	All	10028162621	12	0.0815	7.71656	0.113541	1	71539443
MMT00076135	kidneycortex	All	10024434003	13	0.499	21.1186	0.28084	1	105006385
MMT00078475	adipose	All	10028163061	1	0.7555	41.8071	0.481992	1	174151479
MMT00052627	kidneycortex	All	10024436849	1	0.4342	9.68185	0.140281	1	89627738
MMT00053416	adipose	All	10024428313	8	0.3513	7.95184	0.118755	1	53752029
MMT00054873	kidneycortex	All	10024452534	1	0.4719	10.1338	0.146477	1	87834892
MMT00049047	liver	All	10024435434	1	0.7555	5.22172	0.0726607	1	156051226
MMT00049669	kidneymedulla	All	10024416126	13	0.5021	8.04347	0.133777	1	183020913
MMT00049838	adipose	All	10024428529	7	0.2979	5.64913	0.0887893	1	138982163
MMT00050019	adipose	All	10024403218	1	0.4657	5.16758	0.0772254	1	58918096
MMT00050420	adipose	All	10024438169	8	0.3451	6.44361	0.0965022	1	70114336
MMT00051250	kidneycortex	All	10024417434	15	0.1115	22.2071	0.292888	1	107654087
MMT00076175	adipose	All	10024423603	8	0.3451	8.58903	0.126082	1	103650447
MMT00057212	kidneycortex	All	10024425880	18	0.0001	10.6928	0.153811	1	21273635
MMT00057991	kidneymedulla	All	10028162882	1	0.0383	19.6533	0.293053	1	10617984
MMT00058239	liver	All	10024425809	6	0.3412	22.3259	0.275519	1	121363244
MMT00058703	kidneycortex	All	10028162959	4	0.6553	19.9287	0.267348	1	16917626
MMT00080880	kidneymedulla	All	10028162939	17	0.1084	7.76755	0.128542	1	103179135
MMT00058703	adipose	All	10028162959	4	0.646	12.4019	0.182762	1	16917626
MMT00060103	adipose	All	10024423036	8	0.3451	6.05309	0.107676	1	39332470
MMT00060103	kidneycortex	All	10024423036	17	0.0299	10.5824	0.152288	1	39332470
MMT00061504	liver	All	10024423880	5	0.4781	11.0602	0.147649	1	5965368
MMT00061874	adipose	All	10024438638	8	0.3388	7.24763	0.106672	1	80140095
MMT00063167	kidneycortex	All	10028162898	18	0.0001	12.9724	0.183348	1	104766671
MMT00063181	kidneymedulla	All	10024394868	10	0.6994	5.92633	0.103302	1	151869353
MMT00080281	liver	All	10028163092	6	0.3318	11.4659	0.152514	1	104004182
Mogat1	liver	All	10024408078	6	0.4478	6.32399	0.0872904	1	78508465
MMT00054524	kidneymedulla	All	10024412503	14	0.1178	5.53204	0.0936765	1	45576787
MMT00050131	liver	All	10024398788	6	0.3397	20.8818	0.26023	1	89282859
MMT00064513	kidneycortex	All	10024459222	4	0.4138	5.33522	0.0799433	1	84986881
Mogat1	adipose	All	10024408078	1	0.7242	5.03516	0.0764786	1	78508465
Mrpl15	kidneymedulla	All	10028169030	1	0.0132	44.7477	0.548245	1	4770046
Mrpl44	kidneycortex	All	10018178383	1	0.3856	5.69873	0.0851436	1	79774431
MMT00059455	adipose	All	10024430735	7	0.0902	7.41028	0.119634	1	115005122
MMT00059455	liver	All	10024430735	8	0.1707	5.58149	0.0774247	1	115005122
MMT00060406	kidneymedulla	All	10028162707	14	0.471	17.4932	0.266551	1	137183684
MMT00061970	kidneymedulla	All	10024400955	1	0.7665	7.90193	0.130645	1	12591242
MMT00063713	kidneycortex	All	10024438485	1	0.0932	18.1047	0.246262	1	23266797
MMT00063713	liver	All	10024438485	1	0.1073	14.778	0.192138	1	23266797
MMT00054702	adipose	All	10024398580	8	0.431	5.44947	0.0818504	1	84960243
MMT00070716	kidneymedulla	All	10024449260	1	0.2818	36.9866	0.524454	1	54224194
MMT00049231	liver	All	10024397711	17	0.0785	7.54831	0.103241	1	10858784
MMT00050019	adipose	All	10024403218	4	0.6538	5.04589	0.075515	1	58918096
MMT00050458	liver	All	10024462621	6	0.3962	8.18872	0.111441	1	158416714
MMT00050569	adipose	All	10028162852	1	0.7524	5.45106	0.0816001	1	118499192
MMT00051250	liver	All	10024417434	15	0.1162	13.5249	0.17746	1	107654087
MMT00070148	kidneycortex	All	10028166227	18	0.0001	12.1526	0.172851	1	54962981
MMT00070165	kidneycortex	All	10024428885	1	0.3966	26.2113	0.335788	1	82229779
MMT00070165	kidneymedulla	All	10024428885	1	0.3903	28.5707	0.39817	1	82229779
MMT00070313	liver	All	10028163088	11	0.6818	24.2425	0.296022	1	159533744
MMT00071471	kidneymedulla	All	10024447623	4	0.549	6.04968	0.101962	1	174132903
MMT00072501	adipose	All	10024430789	8	0.2682	5.43606	0.0824265	1	142508182
MMT00074106	liver	All	10024419765	6	0.3412	15.5846	0.201464	1	65843967
MMT00074786	kidneycortex	All	10024460339	5	0.1659	7.7753	0.114328	1	25761388
MMT00064364	adipose	All	10024394369	11	0.2607	14.618	0.217162	1	166392507
MMT00064683	adipose	All	10024438942	15	0.4587	8.25027	0.120515	1	182906196
MMT00064683	adipose	All	10024438942	8	0.3388	10.12	0.145719	1	182906196
MMT00065427	adipose	All	10028162764	8	0.2932	6.29259	0.0948244	1	179733567
MMT00061504	adipose	All	10024423880	5	0.4781	13.1599	0.185188	1	5965368
MMT00062110	liver	All	10024424853	6	0.3115	10.1125	0.135805	1	6998299
MMT00062156	liver	All	10024419637	1	0.7774	5.02751	0.0700876	1	113037562
MMT00073763	adipose	All	10024395722	8	0.376	12.1763	0.189566	1	163676198
MMT00074702	liver	All	10028162639	6	0.3537	9.08388	0.122871	1	121093406
MMT00076135	kidneymedulla	All	10024434003	13	0.499	18.5619	0.27923	1	105006385
MMT00051464	liver	All	10024452850	6	0.3225	9.47419	0.127797	1	166014069
MMT00052665	kidneymedulla	All	10024422101	4	0.5303	5.29097	0.0894088	1	72980218
MMT00054524	liver	All	10024412503	14	0.1256	5.78938	0.0801985	1	45576787
MMT00054873	liver	All	10024452534	1	0.4091	12.8546	0.1724	1	87834892
Myl1	adipose	All	10018173368	1	0.2367	13.9334	0.206187	1	66970871
MMT00075536	kidneycortex	All	10028162819	18	0.0001	10.0136	0.144742	1	109849975
MMT00076150	kidneymedulla	All	10024424716	1	0.3981	9.55372	0.155724	1	104478083
MMT00076150	liver	All	10024424716	5	0.5424	5.04217	0.0701807	1	104478083
MMT00078098	adipose	All	10024402585	8	0.3388	5.35216	0.0804391	1	51997510
Myl1	kidneycortex	All	10018173368	13	0.5005	10.1141	0.146108	1	66970871
Myo1b	liver	All	10028173657	1	0.2351	6.16455	0.0851637	1	51835691
MMT00063931	adipose	All	10028162617	18	0.0001	14.2667	0.199734	1	188830235
MMT00064233	kidneycortex	All	10028162932	17	0.0675	5.33662	0.0799119	1	11598174
MMT00066815	adipose	All	10024425333	7	0.254	5.26433	0.0808036	1	196862860
MMT00078909	kidneymedulla	All	10024410085	6	0.4478	5.52964	0.0947391	1	52560185
MMT00081442	adipose	All	10024416541	8	0.3388	5.54868	0.0827491	1	167415311
MMT00056962	liver	All	10028163124	13	0.2822	5.17583	0.0719517	1	127192655
MMT00058123	adipose	All	10028162973	7	0.3717	7.10188	0.10774	1	13436415
MMT00060179	kidneycortex	All	10024424717	6	0.5847	9.35767	0.135927	1	113219157
Ndufb3	liver	All	10018187122	6	0.4951	10.5794	0.141656	1	58643442
Ndufs2	liver	All	10018195827	1	0.6838	8.0498	0.114806	1	173164988
MMT00080893	adipose	All	10024438945	8	0.3388	7.57328	0.114821	1	128605051
Mnda	kidneymedulla	All	10019062170	1	0.7602	65.0056	0.691444	1	175826491
Mogat1	kidneymedulla	All	10024408078	1	0.3981	26.3215	0.372623	1	78508465
Nck2	liver	All	10018182572	1	0.2367	10.7234	0.143419	1	43502603
Nck2	liver	All	10028672427	1	0.2572	10.2642	0.137727	1	43590394
Nek2	adipose	All	10018189399	7	0.0902	6.09308	0.0913763	1	193645440
MMT00074043	kidneycortex	All	10028162643	18	0.0001	52.0788	0.556164	1	64500794
MMT00070858	adipose	All	10028164732	19	0.0162	9.03875	0.131234	1	56617677
MMT00072501	kidneymedulla	All	10024430789	1	0.6419	5.26477	0.0887269	1	142508182
MMT00073239	kidneymedulla	All	10024432634	18	0.0001	6.28579	0.106546	1	133849341
MMT00073259	liver	All	10028162971	6	0.3115	10.0076	0.134492	1	133512247
Mnda	adipose	All	10019062170	1	0.7602	20.5686	0.300545	1	175826491
Mogat1	adipose	All	10024408078	7	0.276	5.53793	0.0836857	1	78508465
Mrpl15	kidneymedulla	All	10028670242	1	0.0289	28.3699	0.39374	1	4764014
Mrpl44	adipose	All	10018178383	1	0.3856	33.628	0.4073	1	79774431
MMT00063931	liver	All	10028162617	18	0.0001	39.2097	0.432181	1	188830235
MMT00064683	kidneymedulla	All	10024438942	1	0.7899	25.8219	0.36607	1	182906196
Nenf	adipose	All	10024409991	1	0.925	12.0218	0.173317	1	193130675
Niban	kidneycortex	All	10028675526	1	0.5752	56.6043	0.586515	1	153566634
Mosc1	liver	All	10018189337	1	0.834	9.35883	0.126437	1	186611166
Mpp4	kidneycortex	All	10023851846	1	0.3293	12.0705	0.171785	1	59177778
Mreg	adipose	All	10024443245	8	0.3451	5.99835	0.0892492	1	72205806
Mrpl15	kidneycortex	All	10028169030	1	0.0001	6.8004	0.100866	1	4770046
MMT00080880	kidneycortex	All	10028162939	4	0.4075	5.693	0.0851099	1	103179135
MMT00080893	kidneycortex	All	10024438945	11	0.4322	13.4271	0.18972	1	128605051
MMT00082450	liver	All	10028166271	6	0.4604	5.44111	0.0755331	1	96450307
MMT00075536	liver	All	10028162819	18	0.0001	5.56044	0.0771169	1	109849975
MMT00076150	adipose	All	10024424716	1	0.4153	14.7624	0.205917	1	104478083
Mrps9	adipose	All	10024453453	8	0.3388	7.3607	0.12403	1	42962287
Nr1i3	kidneycortex	All	10018196488	18	0.0001	55.9309	0.582016	1	173144100
NM_177837	kidneymedulla	All	10028674715	4	0.5412	5.03844	0.0856601	1	138022754
Mogat1	adipose	All	10024408078	8	0.3388	6.37693	0.0957226	1	78508465
Mosc2	liver	All	10018186779	6	0.3568	8.29716	0.112882	1	186637565
Mpz	liver	All	10028673216	1	0.7351	6.90808	0.0949196	1	173080844
Mreg	kidneymedulla	All	10024443245	1	0.3223	5.8036	0.098147	1	72205806
Mrpl15	kidneycortex	All	10028670242	1	0.0132	26.541	0.339129	1	4764014
Mrpl44	liver	All	10018178383	1	0.3699	13.6392	0.178775	1	79774431
MMT00078660	liver	All	10024409200	2	0.195	5.51738	0.0765856	1	81738169
MMT00078660	liver	All	10024409200	9	0.4706	22.5429	0.277835	1	81738169
MMT00078909	liver	All	10024410085	1	0.5579	11.5423	0.15359	1	52560185
MMT00080893	kidneymedulla	All	10024438945	11	0.411	7.42551	0.127142	1	128605051
MMT00081738	kidneycortex	All	10024401265	13	0.4566	7.04347	0.104102	1	9419117
Nab1	kidneycortex	All	10018194522	4	0.3102	5.38653	0.0806511	1	52514142
Nav1	adipose	All	10024407114	8	0.3451	5.84764	0.0873472	1	137337418
MMT00074786	kidneycortex	All	10024460339	1	0.1042	21.5194	0.285365	1	25761388
MMT00075449	liver	All	10028162621	12	0.0424	7.17038	0.0983448	1	71539443
MMT00076199	liver	All	10028166195	6	0.4009	7.55171	0.103264	1	75659277
MMT00076534	adipose	All	10024418471	8	0.3513	5.38295	0.08196	1	37375212
Ogfrl1	liver	All	10024409901	11	0.6288	5.30016	0.0736927	1	23373275
Nvl	kidneycortex	All	10028669847	1	0.7852	12.928	0.182736	1	183023553
Msc	adipose	All	10018183766	8	0.3388	7.57368	0.111192	1	14743428
Mnda	liver	All	10019062170	1	0.7602	123.702	0.830996	1	175826491
Mogat1	kidneycortex	All	10024408078	1	0.3903	45.4816	0.594442	1	78508465
Mrpl15	liver	All	10028670242	13	0.1156	5.93717	0.0821007	1	4764014
Ncf2	kidneymedulla	All	10018191190	4	0.4185	5.44243	0.0919097	1	154655019
Ncstn	adipose	All	10028673019	1	0.7524	19.4601	0.26125	1	173996228
Ncstn	kidneycortex	All	10028673019	1	0.7524	21.1005	0.281218	1	173996228
Ncstn	kidneymedulla	All	10028673019	1	0.7602	28.8136	0.398432	1	173996228
Ndufb3	adipose	All	10018187122	1	0.4719	5.72933	0.085576	1	58643442
Ndufs2	kidneycortex	All	10018195827	1	0.7304	10.7329	0.154229	1	173164988
Olfr415	kidneymedulla	All	10024405915	8	0.1141	11.4017	0.182978	1	176321201
Ncl	liver	All	10028674848	6	0.3768	14.697	0.197229	1	88241482
Ncstn	liver	All	10028673019	1	0.7555	18.5982	0.235508	1	173996228
Ndufs2	adipose	All	10018195827	8	0.3388	9.94587	0.148982	1	173164988
Nenf	liver	All	10024409991	1	0.9156	25.2423	0.305401	1	193130675
Olfr1410	adipose	All	10028669703	11	0.6492	5.97365	0.0887617	1	94504415
MMT00081407	liver	All	10028162799	10	0.0173	27.9892	0.333265	1	13414595
MMT00082905	adipose	All	10028162960	14	0.1209	18.3042	0.2479	1	18940508
Mnda	kidneycortex	All	10019062170	1	0.7602	85.2278	0.736928	1	175826491
Myoc	adipose	All	10024400603	1	0.7242	8.38033	0.12798	1	164569394
Mtap2	kidneymedulla	All	10024414874	1	0.3324	5.9615	0.100591	1	66368669
Nhej1	kidneymedulla	All	10028673276	1	0.3699	5.89127	0.100217	1	75121709
Nif3l1	kidneymedulla	All	10028674598	4	0.3384	5.60236	0.0945601	1	58504476
Nit1	kidneycortex	All	10024400944	1	0.7524	7.62202	0.112574	1	173272374
Ormdl1	kidneycortex	All	10024406527	1	0.6214	6.82385	0.101044	1	53353973
Nit1	kidneycortex	All	10024400944	4	0.3008	5.15994	0.0777314	1	173272374
Olfr424	kidneymedulla	All	10028670090	9	0.0329	5.03352	0.0923963	1	176066876
Olfr433	adipose	All	10028675186	1	0.7524	11.2966	0.161718	1	175972082
Mogat1	liver	All	10024408078	1	0.3699	25.0962	0.304052	1	78508465
Mpz	kidneymedulla	All	10028673216	1	0.7524	10.4604	0.169176	1	173080844
Mreg	kidneymedulla	All	10024443245	4	0.3008	6.58565	0.110163	1	72205806
Nck2	adipose	All	10018182572	1	0.2383	10.7121	0.174804	1	43502603
Nrp2	kidneycortex	All	10024402729	4	0.3243	8.49504	0.12426	1	62750054
Pam	adipose	All	10018188492	8	0.431	7.45412	0.119023	1	99717670
Parp1	liver	All	10024403184	1	0.7852	7.36518	0.100881	1	182499105
Nphs2	kidneycortex	All	10024455764	1	0.6152	31.2235	0.390932	1	158257553
Nr1i3	kidneymedulla	All	10018196488	1	0.7555	13.8766	0.218643	1	173144100
Nck2	adipose	All	10028672427	1	0.2383	13.9937	0.201314	1	43590394
Nek7	liver	All	10018183584	1	0.5517	9.70573	0.130869	1	140381290
Nvl	kidneymedulla	All	10028669847	1	0.7852	41.8001	0.521324	1	183023553
Pcp4l1	liver	All	10024414985	1	0.7743	5.4183	0.0752674	1	173103394
Myo1b	kidneycortex	All	10028173657	1	0.2618	11.7987	0.168259	1	51835691
Nek7	adipose	All	10018183584	1	0.5313	11.3757	0.201431	1	140381290
Nenf	kidneymedulla	All	10024409991	1	0.894	5.28663	0.0910933	1	193130675
Nenf	liver	All	10024409991	14	0.3214	5.98451	0.0828607	1	193130675
NM_199472	liver	All	10028671239	6	0.5628	6.81144	0.0936394	1	182257101
Nos1ap	kidneymedulla	All	10018190466	1	0.7304	36.9785	0.480236	1	172257455
Olfr1403	kidneycortex	All	10024398399	18	0.0001	13.1216	0.185285	1	175200515
Olfr1403	liver	All	10024398399	18	0.0471	5.72403	0.0793145	1	175200515
Olfr433	adipose	All	10024413583	1	0.7602	45.7957	0.514086	1	175972082
Olfr433	kidneycortex	All	10028675186	6	0.5644	20.9921	0.279416	1	175972082
Olfr433	liver	All	10028675186	18	0.0001	41.7951	0.452966	1	175972082
Pcp4l1	kidneymedulla	All	10024414985	1	0.7524	50.0815	0.58619	1	173103394
Pctk3	liver	All	10024402457	6	0.3397	7.64336	0.104426	1	134010237
Pea15	adipose	All	10018183989	6	0.3568	5.03525	0.0755842	1	174126858
Pea15	adipose	All	10018183989	1	0.7351	17.4977	0.239102	1	174126858
Phlda3	adipose	All	10019059327	1	0.5313	18.06	0.262699	1	137662709
Nav1	adipose	All	10028166733	11	0.5075	6.31308	0.0941433	1	137497824
Ndufa10	adipose	All	10024407986	8	0.3388	14.5014	0.202014	1	94336297
Niban	kidneymedulla	All	10018193510	1	0.5752	9.81737	0.159087	1	153418663
Nit1	liver	All	10024400944	7	0.1668	6.21086	0.0857695	1	173272374
NM_199472	adipose	All	10028671239	8	0.3451	5.95158	0.0894882	1	182257101
Nmur1	adipose	All	10028673918	12	0.0205	25.3092	0.327255	1	88282899
Olfr424	liver	All	10028670090	6	0.3365	16.3004	0.209658	1	176066876
Olfr433	kidneycortex	All	10028675186	18	0.0001	26.6283	0.340138	1	175972082
Olfr433	kidneymedulla	All	10024413583	1	0.7555	13.6851	0.215281	1	175972082
Olfr433	kidneymedulla	All	10028675186	6	0.569	26.5367	0.374937	1	175972082
Opn3	adipose	All	10018195779	1	0.4652	9.26739	0.137074	1	177592558
Per2	kidneymedulla	All	10018193181	1	0.4153	18.7227	0.281469	1	93312558
Pex19	adipose	All	10018188292	1	0.7852	9.74553	0.144819	1	174056902
Phf3	kidneymedulla	All	10024394262	1	0.0948	10.9666	0.177801	1	30859185
Phlda3	liver	All	10019059327	15	0.4932	5.87779	0.0813087	1	137662709
Neu2	liver	All	10024404811	6	0.3068	5.50562	0.0763928	1	89491124
Nfasc	adipose	All	10024424646	1	0.4657	5.9241	0.0880667	1	134461267
Nhej1	kidneycortex	All	10028673276	18	0.0001	9.36163	0.136024	1	75121709
Nrp2	liver	All	10018186323	6	0.3506	5.06994	0.0705358	1	62864764
Pign	adipose	All	10028671093	1	0.4652	26.435	0.362056	1	107417716
Pign	kidneycortex	All	10028671093	1	0.4719	86.0225	0.73794	1	107417716
Plxna2	liver	All	10018174310	1	0.9265	15.0371	0.195153	1	196446114
Npl	kidneycortex	All	10028669107	4	0.4185	5.14303	0.0771958	1	155350145
Nvl	adipose	All	10028669847	1	0.7852	70.733	0.667914	1	183023553
Ogfrl1	liver	All	10024409901	1	0.087	13.1043	0.172371	1	23373275
Pappa2	kidneycortex	All	10028174385	17	0.0691	6.7417	0.0999501	1	160641871
Pappa2	kidneycortex	All	10028174385	3	0.2952	6.27021	0.0932672	1	160641871
Pappa2	kidneycortex	All	10028174385	7	0.254	6.25908	0.093133	1	160641871
Paqr8	liver	All	10018187734	1	0.0633	6.48345	0.0893409	1	20928604
Parp1	kidneycortex	All	10024403184	1	0.7899	5.60786	0.0838269	1	182499105
Pcmtd1	liver	All	10024445208	6	0.58	5.03101	0.0700052	1	7078483
Pcp4l1	adipose	All	10024414985	1	0.8984	5.8429	0.0872109	1	173103394
Pcp4l1	liver	All	10024414985	13	0.0236	5.58596	0.0775303	1	173103394
Pcp4l1	liver	All	10024414985	6	0.2815	6.40638	0.0883858	1	173103394
Pdcl3	liver	All	10018180490	1	0.1386	5.94696	0.0822661	1	39044661
Pde6d	liver	All	10018175951	1	0.3856	6.11272	0.0844601	1	88439589
Ppfia4	liver	All	10018187506	1	0.5952	5.02168	0.0778229	1	136194957
Ppox	kidneymedulla	All	10028671121	1	0.7524	92.089	0.813732	1	173207122
Ppp1r12b	kidneymedulla	All	10028172525	13	0.499	7.94952	0.130811	1	136655643
Olfr1403	adipose	All	10024398399	5	0.5659	10.8312	0.156542	1	175200515
Olfr415	adipose	All	10024405915	8	0.1121	26.0233	0.332877	1	176321201
Pcmtd1	adipose	All	10024402369	8	0.3513	5.25291	0.0792712	1	7079126
Pcmtd1	kidneymedulla	All	10024402369	4	0.6346	5.02596	0.0897482	1	7079126
Pdcl3	kidneymedulla	All	10018180490	1	0.1417	6.65749	0.112067	1	39044661
Pea15	kidneycortex	All	10018183989	1	0.7555	27.8496	0.352625	1	174126858
Pea15	kidneymedulla	All	10019059312	1	0.7665	5.06081	0.0854259	1	174128757
Ppp2r5a	kidneymedulla	All	10019061188	1	0.9093	9.75116	0.158669	1	193175858
Ppp2r5a	kidneymedulla	All	10028672516	1	0.9093	47.1688	0.565891	1	193175859
Prdx6	liver	All	10028168978	1	0.6419	6.06761	0.0839192	1	163178735
Prkag3	kidneycortex	All	10024415464	8	0.3184	5.98209	0.0891679	1	74785498
Olfml2b	kidneycortex	All	10028675984	1	0.7304	81.3141	0.718612	1	172574963
Olfml2b	kidneymedulla	All	10028675984	1	0.7351	91.7451	0.849722	1	172574963
Olfml2b	liver	All	10028675984	1	0.6838	16.1044	0.216545	1	172574963
Pecr	adipose	All	10018195577	1	0.1417	5.28243	0.0941392	1	72305750
Per2	adipose	All	10018193181	1	0.4153	12.7066	0.188194	1	93312558
Pex19	kidneycortex	All	10018188292	1	0.7555	6.66131	0.0987549	1	174056902
Parp1	kidneymedulla	All	10024403184	1	0.7899	11.9872	0.192156	1	182499105
Ppp2r5a	adipose	All	10028672516	1	0.874	16.5383	0.246892	1	193175859
Ppp2r5a	kidneycortex	All	10028672516	1	0.9156	24.8672	0.323145	1	193175859
Prim2	adipose	All	10018195323	8	0.3388	6.57516	0.103215	1	33510655
Prim2	kidneycortex	All	10018195323	1	0.1214	13.3819	0.188514	1	33510655
Olfr426	liver	All	10028672011	6	0.4026	10.6159	0.142129	1	176029590
Ptpn18	kidneycortex	All	10018175110	4	0.3243	6.00155	0.0894924	1	34516590
Paqr8	kidneycortex	All	10018187734	1	0.0633	22.352	0.294583	1	20928604
Psen2	kidneymedulla	All	10023851566	1	0.7852	13.3297	0.209616	1	182157136
Pla2g4a	kidneycortex	All	10018175362	1	0.5689	27.0936	0.344874	1	151676751
Opn3	kidneycortex	All	10018195779	1	0.7304	5.28903	0.079222	1	177592558
Paqr8	adipose	All	10018187734	1	0.0508	33.5545	0.407696	1	20928604
Ptprv	adipose	All	10028675819	1	0.5297	31.6127	0.388582	1	137005074
Rab17	kidneymedulla	All	10018187668	1	0.4153	52.0103	0.602951	1	92854711
Ptma	adipose	All	10018186824	8	0.3513	6.6074	0.0989825	1	88423310
Ptpn14	kidneymedulla	All	10028174376	1	0.894	9.74383	0.15974	1	191697906
Ptpn4	kidneymedulla	All	10018175259	4	0.7949	5.54015	0.0931897	1	121554669
Pycr2	liver	All	10018174732	1	0.7899	73.967	0.655757	1	182834423
Qscn6	liver	All	10028675777	1	0.6214	8.83528	0.119804	1	157636427
Ralgps2	kidneycortex	All	10018187798	1	0.6214	20.9509	0.27906	1	158734298
Ralgps2	kidneycortex	All	10024398780	2	0.4769	22.2633	0.293622	1	158738960
Ralgps2	liver	All	10024398780	2	0.4831	28.8936	0.341065	1	158738960
Pigm	adipose	All	10028673658	4	0.6538	11.349	0.161869	1	174306686
Pde6d	adipose	All	10018175951	8	0.3388	5.48326	0.0831111	1	88439589
Pea15	adipose	All	10018183989	8	0.431	7.90311	0.116135	1	174126858
Pex19	kidneymedulla	All	10018188292	1	0.7555	39.5984	0.514629	1	174056902
Ramp1	kidneycortex	All	10019059598	1	0.4907	12.0713	0.171798	1	93076615
Ppp1r12b	liver	All	10028172525	18	0.0001	40.2721	0.440794	1	136655643
Rgs1	liver	All	10018180686	10	0.2819	5.4549	0.0757284	1	146091798
Rgs18	adipose	All	10018193141	8	0.3388	5.34113	0.0800249	1	146599970
Rgs18	liver	All	10018193141	1	0.5611	9.83196	0.132419	1	146599970
Rgs4	kidneymedulla	All	10018183497	1	0.7351	74.8906	0.737404	1	171671805
Rgs4	liver	All	10018183497	1	0.7304	88.5934	0.720897	1	171671805
Ppox	kidneycortex	All	10028671121	1	0.7351	69.9045	0.667196	1	173207122
Phf3	liver	All	10024394262	1	0.0289	7.49137	0.102494	1	30859185
Rcor3	kidneycortex	All	10018178560	4	0.6538	7.24897	0.107018	1	193925264
Ren1	kidneycortex	All	10018188808	9	0.198	5.30573	0.0794769	1	135247250
Ren2	kidneycortex	All	10028672718	4	0.6553	7.83311	0.115157	1	135247142
Rgs2	adipose	All	10019062391	1	0.5579	6.48017	0.0961158	1	145848224
Ppp1r7	kidneymedulla	All	10028671673	1	0.3387	7.47377	0.123528	1	95240221
Ppp2r5a	adipose	All	10018189366	8	0.3388	5.7103	0.0852884	1	193178756
Ppp2r5a	kidneycortex	All	10019061188	1	0.8984	7.70529	0.113352	1	193175858
Ppp2r5a	liver	All	10028672516	1	0.9093	31.8872	0.36915	1	193175859
Prdx6	adipose	All	10028168978	8	0.3388	6.97535	0.10319	1	163178735
Rnasel	adipose	All	10024875595	8	0.3388	8.58307	0.133914	1	155609807
Rnf149	liver	All	10024425724	1	0.21	9.69824	0.130703	1	39604438
Rnf152	kidneymedulla	All	10024432160	1	0.4657	19.6922	0.294488	1	107176509
Rnf2	kidneymedulla	All	10018182641	1	0.5752	8.86177	0.144791	1	153316535
Ppp1r12b	kidneycortex	All	10028172525	18	0.0001	56.1384	0.583294	1	136655643
Ppp1r7	kidneycortex	All	10028671673	1	0.4452	5.59711	0.083641	1	95240221
Prdx6	adipose	All	10018186330	8	0.3482	6.82281	0.101104	1	163170242
Prim2	liver	All	10018195323	1	0.126	8.13982	0.110883	1	33510655
Pnkd	adipose	All	10024393737	1	0.3653	23.1658	0.320583	1	74331500
Pnkd	kidneymedulla	All	10024393737	1	0.3653	5.44064	0.0935735	1	74331500
Ppfia4	adipose	All	10018187506	1	0.5266	29.9095	0.371995	1	136194957
Ppfia4	kidneymedulla	All	10018187506	1	0.5219	10.0404	0.1629	1	136194957
Pecr	liver	All	10018195577	8	0.3184	5.74492	0.0796321	1	72305750
Per2	kidneycortex	All	10018193181	1	0.4342	19.3837	0.261153	1	93312558
Per2	liver	All	10018193181	1	0.4153	32.7442	0.376639	1	93312558
Phlda3	kidneycortex	All	10019059327	4	0.318	10.8103	0.155359	1	137662709
Rgs4	adipose	All	10018183497	1	0.7304	42.8351	0.51647	1	171671805
Rgs4	kidneycortex	All	10018183497	1	0.7304	77.2415	0.699928	1	171671805
ri|0610039K23|R000004P19||1590	liver	All	10018194196	1	0.6419	8.19146	0.111541	1	157888046
Rnf149	kidneymedulla	All	10024425724	1	0.1042	9.26063	0.151795	1	39604438
Rnf152	kidneycortex	All	10024432160	4	0.3212	5.69919	0.0851604	1	107176509
Pnkd	kidneymedulla	All	10024404145	13	0.3594	5.40026	0.0991586	1	74379183
Rps6kc1	liver	All	10024408136	1	0.8984	14.1283	0.18453	1	192596758
Psen2	kidneycortex	All	10023851566	1	0.7774	7.3847	0.108897	1	182157136
Psen2	liver	All	10023851566	1	0.7852	132.448	0.850742	1	182157136
Ppp1r15b	adipose	All	10018173297	8	0.3388	5.62664	0.084376	1	135034629
Ppp1r7	adipose	All	10028162937	8	0.2932	7.02956	0.103636	1	95267652
Rnpep	adipose	All	10024404463	1	0.5266	16.2989	0.225976	1	137159289
Rnpep	kidneymedulla	All	10024404463	1	0.5266	10.9615	0.175889	1	137159289
Rnpep	liver	All	10024404463	1	0.5157	11.2885	0.150419	1	137159289
Rpe	kidneymedulla	All	10018189411	1	0.3121	8.30493	0.136299	1	66839508
Pi15	kidneycortex	All	10024440687	4	0.2476	5.83776	0.0872584	1	17619711
Ptp4a1	adipose	All	10023851967	8	0.3388	5.37188	0.0807206	1	30997147
Ptpn4	adipose	All	10018175259	8	0.431	5.13554	0.0770643	1	121554669
Ppox	liver	All	10028671121	1	0.7351	37.5321	0.418455	1	173207122
Rufy4	adipose	All	10024402633	4	0.8609	52.4487	0.566253	1	74187492
Rxrg	adipose	All	10024400982	1	0.3825	5.72714	0.0869656	1	169528646
Ptpn7	kidneycortex	All	10024410497	17	0.0769	5.21708	0.0781793	1	137029885
Ptprv	kidneycortex	All	10028675819	1	0.6214	7.45901	0.109968	1	137005074
Ptprv	liver	All	10028675819	18	0.0001	18.2312	0.231435	1	137005074
Rufy4	kidneymedulla	All	10024402633	4	0.8121	5.53353	0.0937582	1	74187492
Plekha6	adipose	All	10024393968	1	0.3559	5.39653	0.0835101	1	135155585
Plekhb2	adipose	All	10024393572	1	0.1245	10.3354	0.150002	1	34906843
Plxna2	liver	All	10018174310	6	0.3318	12.1957	0.161421	1	196446114
Prrx1	adipose	All	10018192484	1	0.6838	6.33854	0.0987913	1	165176867
Psen2	adipose	All	10023851566	1	0.7665	8.38208	0.122266	1	182157136
Rab7l1	adipose	All	10018193301	8	0.3388	5.36261	0.0800718	1	133767934
Rab7l1	adipose	All	10024403827	7	0.3088	5.58858	0.0843929	1	133763868
Rabif	kidneycortex	All	10024402263	1	0.5219	13.3456	0.188041	1	136391236
Prdx6	liver	All	10018186330	6	0.3568	14.6233	0.19036	1	163170242
Prg4	liver	All	10018183482	1	0.5952	13.7399	0.18828	1	152296541
Prim2	kidneymedulla	All	10018195323	1	0.1151	10.0283	0.163312	1	33510655
Sccpdh	adipose	All	10018183270	8	0.3388	8.11197	0.125329	1	181598477
Sctr	liver	All	10024408621	18	0.0158	12.3137	0.163129	1	121940027
Sdhc	adipose	All	10018174484	8	0.3451	7.04973	0.104006	1	173059295
Rab7l1	adipose	All	10024403827	8	0.3388	7.098	0.105927	1	133763868
Rabgap1l	liver	All	10018190076	1	0.6198	6.23444	0.0860924	1	162187114
Ppox	adipose	All	10028671121	1	0.7524	82.7754	0.726824	1	173207122
Ppp1r7	adipose	All	10028671673	1	0.4452	5.43368	0.0810945	1	95240221
Ptma	adipose	All	10028671040	8	0.3513	7.07372	0.104941	1	88426731
Ptpn14	adipose	All	10028670964	1	0.5579	5.9012	0.0880811	1	191552146
Ptpn18	kidneycortex	All	10018175110	11	0.5307	5.41815	0.0831471	1	34516590
Ptprv	kidneymedulla	All	10028675819	1	0.5282	23.4531	0.339032	1	137005074
Qscn6	liver	All	10018181307	1	0.6214	19.3102	0.243369	1	157625292
Rab17	kidneycortex	All	10018187668	1	0.4342	40.7033	0.476174	1	92854711
Rassf5	adipose	All	10028669769	8	0.356	6.62649	0.0987452	1	133072986
Rdh10	kidneycortex	All	10018196419	1	0.0508	22.9217	0.30084	1	16120582
Pthr2	kidneymedulla	All	10028672613	6	0.5863	5.74026	0.0963286	1	65357830
Ptp4a1	adipose	All	10023851967	1	0.1245	8.494	0.124574	1	30997147
Ptprc	adipose	All	10018195299	8	0.3388	5.40198	0.0814314	1	139959437
Ptprv	kidneycortex	All	10028675819	18	0.0001	15.5021	0.214989	1	137005074
Serpinb3a	adipose	All	10018179205	8	0.2932	13.6683	0.193391	1	108942161
Serpine2	adipose	All	10018186424	1	0.4172	22.5831	0.307228	1	79790771
Sf3a1	kidneymedulla	All	10024430367	2	0.3611	6.22593	0.10483	1	94100373
Sh2d1b2	adipose	All	10024407522	6	0.3365	5.4579	0.0819343	1	172178263
Refbp2	adipose	All	10028672040	1	0.7524	59.1388	0.607517	1	173433608
Refbp2	liver	All	10028672040	1	0.7524	61.5143	0.588221	1	173433608
Serpinb10	liver	All	10018183358	6	0.3365	18.939	0.239195	1	109443376
Rabif	adipose	All	10028164821	1	0.5266	49.0979	0.538692	1	136404561
Rabif	liver	All	10028164821	1	0.5266	63.0418	0.597205	1	136404561
Ramp1	kidneycortex	All	10019059598	4	0.3212	7.20201	0.106388	1	93076615
Rgs5	adipose	All	10018193445	1	0.7304	90.829	0.755605	1	171585631
Rgs5	kidneycortex	All	10018193445	1	0.7304	47.1929	0.521027	1	171585631
Rgs7	kidneymedulla	All	10019061357	1	0.7602	58.1648	0.640996	1	176989347
Rnasel	kidneycortex	All	10024875595	4	0.7158	7.11784	0.116001	1	155609807
Pycr2	adipose	All	10018174732	1	0.8116	22.8971	0.303102	1	182834423
Rab3gap1	kidneycortex	All	10024399001	1	0.5078	39.5711	0.460686	1	129765370
Rabif	kidneycortex	All	10028164821	1	0.5266	84.1013	0.730068	1	136404561
Slamf6	adipose	All	10024407924	1	0.7524	20.2892	0.27085	1	173847667
Slamf8	liver	All	10024398484	1	0.7665	7.95814	0.108584	1	174511890
Slamf9	adipose	All	10018193818	1	0.7351	16.0449	0.221652	1	174405535
Ren1	kidneycortex	All	10018188808	4	0.6553	7.29269	0.107644	1	135247250
Rftn2	kidneycortex	All	10018192193	4	0.1982	7.0659	0.104506	1	55227007
Rgl1	adipose	All	10018190603	4	0.6538	8.41295	0.123914	1	154364659
Rgs2	liver	All	10019062391	1	0.5626	5.71353	0.0791951	1	145848224
Ptpn14	kidneycortex	All	10028174376	1	0.874	19.0536	0.272454	1	191697906
Ptpn14	kidneymedulla	All	10028670964	1	0.894	9.24464	0.151461	1	191552146
Sgpp2	kidneymedulla	All	10024400333	1	0.3856	30.4643	0.415638	1	78387049
Sgpp2	liver	All	10024400333	1	0.6838	5.25627	0.0780468	1	78387049
Rcor3	liver	All	10018178560	4	0.6553	6.08823	0.0841482	1	193925264
Ren1	kidneymedulla	All	10018188808	9	0.4315	5.885	0.106375	1	135247250
Rnf152	adipose	All	10024432160	1	0.4719	19.8968	0.266273	1	107176509
Rnf152	kidneycortex	All	10024432160	1	0.4813	11.7626	0.167798	1	107176509
Rnf2	kidneycortex	All	10018182641	1	0.5611	9.4269	0.137013	1	153316535
Slc23a3	liver	All	10024406790	1	0.3559	7.91171	0.107962	1	75122117
Slc30a1	adipose	All	10018179692	1	0.9093	15.161	0.210826	1	193730659
Rnf149	kidneycortex	All	10018193214	1	0.21	13.7389	0.193034	1	39608147
Rnpep	kidneycortex	All	10024404463	1	0.5266	18.4957	0.250826	1	137159289
Rpe	adipose	All	10018189411	1	0.2996	35.1465	0.422278	1	66839508
Rpe	kidneymedulla	All	10018188774	1	0.3152	23.9149	0.345316	1	66747466
R74740	liver	All	10024878488	1	0.1617	20.3732	0.260454	1	37466486
Rab17	liver	All	10018187668	1	0.4342	39.2322	0.432414	1	92854711
Slc19a2	liver	All	10018187268	10	0.6261	6.37498	0.087902	1	166179185
ri|0610039K23|R000004P19||1590	adipose	All	10018194196	1	0.6198	13.9753	0.228538	1	157888046
ri|0610039K23|R000004P19||1590	kidneymedulla	All	10018194196	1	0.6214	22.7845	0.353063	1	157888046
Ripk5	kidneymedulla	All	10028672005	1	0.5157	5.691	0.0955333	1	134362072
Slc9a2	kidneymedulla	All	10024410231	1	0.2131	8.28131	0.136476	1	40738473
Rps6kc1	kidneycortex	All	10024408136	1	0.8984	18.0836	0.246041	1	192596758
Rcor3	adipose	All	10018178560	4	0.6491	5.94093	0.088595	1	193925264
Rcor3	liver	All	10018178560	11	0.6414	6.73674	0.0926386	1	193925264
Rdh10	kidneymedulla	All	10018196419	1	0.1386	7.74605	0.127693	1	16120582
Refbp2	kidneymedulla	All	10028672040	1	0.7524	56.7452	0.631902	1	173433608
Rgs18	kidneymedulla	All	10018193141	1	0.5689	14.2815	0.223583	1	146599970
Rgs5	liver	All	10018193445	1	0.7304	34.3133	0.390613	1	171585631
Rabif	kidneymedulla	All	10028164821	1	0.5266	47.1682	0.564562	1	136404561
Ralgps2	kidneymedulla	All	10018187798	1	0.656	20.7804	0.309891	1	158734298
Rnf149	kidneymedulla	All	10018193214	1	0.1617	20.96	0.321845	1	39608147
Rpe	liver	All	10018188774	1	0.3152	15.9843	0.206211	1	66747466
Smarcal1	adipose	All	10028673346	8	0.2932	8.42859	0.128206	1	72629844
Smarcal1	liver	All	10028673346	1	0.348	11.9037	0.157941	1	72629844
Smyd2	kidneymedulla	All	10024411362	11	0.4402	5.08166	0.0894609	1	191704372
Smyd3	kidneycortex	All	10024403118	1	0.8167	5.17333	0.0776104	1	180887389
Sctr	adipose	All	10024408621	1	0.7242	5.49677	0.0825989	1	121940027
Ripk5	kidneycortex	All	10028672005	1	0.5157	31.1796	0.385275	1	134362072
Ripk5	liver	All	10028672005	1	0.5219	23.0038	0.282602	1	134362072
Rcor3	kidneymedulla	All	10018178560	1	0.9093	14.8305	0.231075	1	193925264
Rdh10	adipose	All	10018196419	1	0.0508	23.4515	0.305712	1	16120582
Rdh10	liver	All	10018196419	1	0.0508	42.0954	0.455278	1	16120582
Ren2	kidneycortex	All	10028672718	9	0.198	5.4828	0.0820479	1	135247142
Ren2	kidneymedulla	All	10028672718	9	0.4033	5.62932	0.0988633	1	135247142
Smyd3	kidneymedulla	All	10024403118	1	0.7602	12.3541	0.198647	1	180887389
Rrs1	adipose	All	10028674151	8	0.3388	6.84196	0.106822	1	9535522
Sdhc	adipose	All	10024397731	1	0.7351	22.626	0.345313	1	173059295
Sdhc	liver	All	10024397731	1	0.7665	21.7723	0.26972	1	173059295
Soat1	adipose	All	10024878869	1	0.6152	39.1757	0.466472	1	158354658
Soat1	kidneycortex	All	10028670589	1	0.6198	12.4049	0.176057	1	158358238
Soat1	kidneymedulla	All	10028670589	1	0.6214	21.7524	0.323732	1	158358238
Soat1	liver	All	10024878869	1	0.6198	72.7392	0.649544	1	158354658
Sox13	adipose	All	10018175929	1	0.5952	7.19522	0.138269	1	135278876
Sdhc	adipose	All	10024397731	8	0.3388	6.79341	0.119469	1	173059295
Sdhc	kidneymedulla	All	10024397731	1	0.7524	38.5059	0.507749	1	173059295
Rgs1	adipose	All	10018180686	1	0.7053	5.39001	0.0810398	1	146091798
Rgs5	kidneymedulla	All	10018193445	1	0.7304	63.9093	0.675301	1	171585631
Ripk5	kidneycortex	All	10028672507	18	0.0001	10.363	0.149418	1	134314029
Ripk5	liver	All	10028672507	18	0.0001	13.086	0.172137	1	134314029
Rpl28	kidneycortex	All	10018175721	17	0.0675	8.82137	0.128644	1	129935529
Soat1	kidneycortex	All	10024878869	1	0.6152	101.559	0.805132	1	158354658
Soat1	liver	All	10018192084	1	0.6198	25.3376	0.30633	1	158358238
Serpine2	kidneymedulla	All	10018186424	1	0.3903	36.6349	0.489107	1	79790771
Spata3	kidneycortex	All	10018191853	6	0.569	20.5537	0.274475	1	87918527
Spp2	liver	All	10024410016	1	0.4452	13.8788	0.181675	1	90303593
Sgk3	kidneymedulla	All	10024446574	1	0.0383	14.2641	0.224054	1	9893360
Sh3bp4	kidneymedulla	All	10024397846	4	0.3212	9.22217	0.151373	1	90967036
Rrs1	adipose	All	10028674151	1	0.043	9.30427	0.142366	1	9535522
Rufy4	kidneymedulla	All	10024402633	13	0.499	12.0356	0.192665	1	74187492
Rxrg	kidneycortex	All	10024400982	9	0.3039	5.95008	0.0886838	1	169528646
Rnf149	liver	All	10018193214	1	0.1849	23.2624	0.285302	1	39608147
Selp	kidneycortex	All	10024398975	18	0.3042	5.47525	0.0819184	1	166053832
Serpinb3b	adipose	All	10018179053	1	0.7242	6.42309	0.0952007	1	109050537
Serpine2	kidneycortex	All	10018186424	1	0.3903	29.4814	0.36887	1	79790771
Sh2d1b2	adipose	All	10024407522	8	0.431	6.81292	0.101297	1	172178263
Sh3bp4	kidneycortex	All	10024397846	1	0.5078	15.1863	0.211086	1	90967036
Slc11a1	liver	All	10018178713	10	0.4549	5.34916	0.0743327	1	74421802
Stat4	kidneycortex	All	10024398463	4	0.3794	6.06403	0.0903376	1	52065089
Stau2	kidneymedulla	All	10018185961	1	0.0383	5.71092	0.0962136	1	16334278
Stk11ip	kidneycortex	All	10018194886	1	0.3699	27.6114	0.350439	1	75518150
Slamf8	kidneymedulla	All	10024398484	1	0.7524	14.7379	0.231385	1	174511890
Slamf9	kidneycortex	All	10018193818	1	0.7555	19.7093	0.264885	1	174405535
Slamf9	kidneymedulla	All	10018193818	1	0.7665	6.28233	0.105309	1	174405535
Slc11a1	liver	All	10018178713	6	0.3115	12.2521	0.162162	1	74421802
Slc19a2	liver	All	10018187268	13	0.232	8.88208	0.120361	1	166179185
Slc26a9	kidneymedulla	All	10024406469	13	0.5005	5.54771	0.0935454	1	133640596
Sccpdh	liver	All	10018183270	1	0.7774	18.9851	0.239737	1	181598477
Sccpdh	liver	All	10018183270	5	0.5565	5.58887	0.077584	1	181598477
Scly	liver	All	10024395936	1	0.4091	8.58974	0.116631	1	93194962
Sctr	kidneymedulla	All	10024408621	1	0.5032	15.9844	0.245755	1	121940027
Scyl1bp1	kidneycortex	All	10024424226	13	0.5005	13.9315	0.19547	1	165315038
Sdhc	kidneymedulla	All	10018174484	1	0.7524	5.09539	0.0860078	1	173059295
Srgap2	adipose	All	10018183336	8	0.3388	6.13209	0.0913019	1	133191795
Srp9	adipose	All	10024406753	1	0.7916	29.4051	0.369508	1	184054941
Srp9	kidneymedulla	All	10024406753	1	0.7916	63.2251	0.674733	1	184054941
Stau2	kidneycortex	All	10018185961	1	0.0508	9.55178	0.138569	1	16334278
Rps6kc1	kidneymedulla	All	10024408136	1	0.8952	8.0837	0.13482	1	192596758
Rufy4	kidneycortex	All	10024402633	13	0.5021	7.34047	0.108301	1	74187492
Sgol2	adipose	All	10024395653	1	0.7304	5.67909	0.0846634	1	58052862
Sgol2	adipose	All	10024395653	7	0.2209	5.9271	0.088131	1	58052862
Slc30a1	kidneycortex	All	10018179692	1	0.9093	12.0089	0.17097	1	193730659
Slc35f5	liver	All	10024399449	1	0.4985	54.6015	0.545118	1	127457612
Slc4a3	adipose	All	10018187354	1	0.7242	5.1614	0.0773283	1	75542840
Slc4a3	kidneymedulla	All	10018187354	1	0.3387	6.23352	0.104134	1	75542840
Sertad4	liver	All	10024397701	19	0.0475	5.7472	0.0796529	1	194670625
Stk16	adipose	All	10028669845	1	0.3699	42.3486	0.483571	1	75207429
Stk25	kidneycortex	All	10018189783	1	0.4452	116.346	0.835843	1	95517327
Scly	adipose	All	10024395936	1	0.3559	5.15461	0.0791089	1	93194962
Sdhc	adipose	All	10018174484	1	0.7351	5.4451	0.0812621	1	173059295
Slc41a1	kidneycortex	All	10024400920	2	0.5597	9.5265	0.138203	1	133727198
Slc9a4	kidneymedulla	All	10024419317	4	0.5303	8.06469	0.133222	1	40685990
Slamf6	kidneymedulla	All	10024407924	1	0.7524	7.08088	0.117443	1	173847667
Sh2d1b1	adipose	All	10018173766	6	0.3365	5.63989	0.0840042	1	172207454
Sh3bp4	kidneycortex	All	10024397846	4	0.3243	10.1143	0.146129	1	90967036
Sh3bp4	liver	All	10024397846	1	0.4172	50.1953	0.515405	1	90967036
Slamf8	adipose	All	10028166225	1	0.7555	7.40116	0.110179	1	174519153
Syt2	kidneymedulla	All	10028174734	1	0.5032	21.4065	0.314663	1	136649124
Tatdn3	adipose	All	10028671013	1	0.894	5.74528	0.0905078	1	192869721
Serpinb3b	adipose	All	10018179053	8	0.431	5.92443	0.0881057	1	109050537
Serpinb8	kidneycortex	All	10018173679	4	0.3794	5.31507	0.0796532	1	109503504
Serpine2	liver	All	10018186424	5	0.312	10.2483	0.137593	1	79790771
Smyd3	liver	All	10024403118	1	0.7038	5.83137	0.0811612	1	180887389
Soat1	kidneycortex	All	10018192084	1	0.5952	36.863	0.45434	1	158358238
Soat1	kidneymedulla	All	10024878869	1	0.6152	84.9415	0.824666	1	158354658
Slc4a3	adipose	All	10018187354	4	0.7664	5.05271	0.0756092	1	75542840
Tbc1d8	kidneymedulla	All	10028669588	1	0.1617	11.6031	0.195061	1	39428344
Tbc1d8	liver	All	10028669588	1	0.1817	8.76148	0.120182	1	39428344
Sh2d1b1	adipose	All	10018173766	8	0.431	6.00769	0.0892975	1	172207454
Tbc1d8	kidneycortex	All	10028669588	1	0.2038	19.201	0.259005	1	39428344
Tfb2m	adipose	All	10024404829	8	0.3388	5.47509	0.0966862	1	181458186
Sp100	kidneymedulla	All	10018192045	4	0.5225	6.73433	0.112064	1	87546624
Sned1	adipose	All	10018178582	1	0.4342	8.35655	0.122011	1	95195787
Tmbim1	kidneycortex	All	10018175681	1	0.3653	5.53674	0.0828374	1	74334822
Slc35f5	adipose	All	10024399449	1	0.5579	14.6263	0.204865	1	127457612
Slc40a1	kidneymedulla	All	10018174181	1	0.2351	8.85791	0.146258	1	45964914
Slc9a2	kidneycortex	All	10024410231	1	0.21	46.2865	0.514208	1	40738473
Slc9a2	liver	All	10024410231	6	0.3962	19.9243	0.249946	1	40738473
Slamf8	kidneymedulla	All	10024398484	9	0.5332	5.18027	0.088297	1	174511890
Tmem58	kidneycortex	All	10024410646	1	0.5266	28.7214	0.361337	1	137267637
Tmem63a	adipose	All	10024395559	1	0.7852	32.5501	0.401433	1	182872648
Tmem70	liver	All	10028674294	1	0.0508	44.8516	0.476485	1	16655271
Soat1	kidneymedulla	All	10018192084	1	0.6214	46.1306	0.559702	1	158358238
Sox13	kidneycortex	All	10018175929	1	0.5313	7.06611	0.104456	1	135278876
Smyd2	kidneymedulla	All	10024411362	1	0.8952	22.593	0.340333	1	191704372
Smyd2	liver	All	10024411362	1	0.894	56.9132	0.567046	1	191704372
St18	liver	All	10024875765	2	0.4847	11.9465	0.158399	1	6850196
Slc30a1	kidneymedulla	All	10018179692	1	0.8952	10.0003	0.162318	1	193730659
Tmeff2	adipose	All	10018189020	1	0.2572	8.15299	0.119145	1	50984366
Tmem169	kidneycortex	All	10024877112	1	0.3387	73.6258	0.682503	1	72348785
Stau2	liver	All	10018185961	1	0.0508	26.5312	0.318182	1	16334278
Stk16	kidneycortex	All	10028669845	1	0.3825	13.3929	0.188687	1	75207429
Tor1aip1	kidneymedulla	All	10024411473	1	0.6214	38.2435	0.497798	1	157853912
Stk25	liver	All	10018189783	1	0.4452	124.52	0.83819	1	95517327
Susd4	kidneycortex	All	10024411270	19	0.4189	13.5143	0.190224	1	184695026
Smarcal1	kidneycortex	All	10028673346	1	0.3293	10.2012	0.147206	1	72629844
Smyd2	kidneycortex	All	10024411362	1	0.8984	49.7827	0.539985	1	191704372
Susd4	liver	All	10024411270	1	0.5486	7.41304	0.101526	1	184695026
Susd4	liver	All	10024411270	6	0.2166	5.66853	0.0785801	1	184695026
Srp9	kidneycortex	All	10024406753	1	0.7916	32.4645	0.39816	1	184054941
St8sia4	liver	All	10018174370	7	0.0174	6.05453	0.0837075	1	97484258
Stau2	adipose	All	10018185961	1	0.0508	38.3701	0.456142	1	16334278
Tram2	liver	All	10028673729	1	0.0633	41.2149	0.448587	1	20987024
Syt2	adipose	All	10028174734	1	0.5032	6.99987	0.10324	1	136649124
Tatdn3	liver	All	10028671013	1	0.8984	21.0871	0.262516	1	192869721
Sntg1	adipose	All	10018185885	1	0.0132	29.8045	0.371025	1	8353263
Sntg1	kidneymedulla	All	10018185885	1	0.0289	31.4876	0.42609	1	8353263
Sntg1	liver	All	10018185885	1	0.0164	20.2688	0.253684	1	8353263
Soat1	kidneycortex	All	10028670589	7	0.571	46.8665	0.51859	1	158358238
Tdrd5	liver	All	10028164813	17	0.1867	8.48138	0.115252	1	158215643
Thap4	adipose	All	10018178591	1	0.3653	6.70914	0.102137	1	95601967
Tuba4	liver	All	10018192151	8	0.4289	5.26741	0.0736699	1	75212125
Speg	liver	All	10028162877	11	0.4605	6.33921	0.0874614	1	75388705
Terf1	liver	All	10018195024	6	0.5108	5.22276	0.0727189	1	15795738
Syt2	kidneycortex	All	10028174734	1	0.5282	15.6007	0.216259	1	136649124
Syt2	liver	All	10028174734	6	0.3475	6.18615	0.0853674	1	136649124
Ube2f	adipose	All	10024456829	1	0.3825	12.6895	0.179234	1	93184618
Ube2t	kidneymedulla	All	10018173858	1	0.5297	10.8189	0.175004	1	136859183
Tmeff2	kidneycortex	All	10018189020	1	0.2351	15.5691	0.215812	1	50984366
Uap1	kidneymedulla	All	10024401391	1	0.7304	7.72409	0.133599	1	172072133
Ufc1	adipose	All	10028673101	1	0.6838	8.47346	0.149654	1	173218694
Ugt1a5	adipose	All	10028669999	1	0.4138	56.4674	0.650204	1	90062586
Ugt1a6a	kidneycortex	All	10019060148	1	0.4138	5.09752	0.0764967	1	90031383
Srp9	liver	All	10024406753	1	0.7916	59.891	0.5798	1	184054941
Stau2	kidneycortex	All	10018185961	17	0.008	6.33906	0.0942423	1	16334278
Stk16	kidneymedulla	All	10028669845	1	0.3653	48.8911	0.578933	1	75207429
Stk25	kidneymedulla	All	10018189783	1	0.4452	78.2843	0.760919	1	95517327
Tmeff2	kidneymedulla	All	10018189020	1	0.3559	5.82711	0.0977207	1	50984366
Tagln2	adipose	All	10024407944	8	0.3388	9.6767	0.141132	1	174430178
Tdrd5	kidneycortex	All	10024411812	1	0.6152	21.6582	0.295307	1	158185428
Thap4	kidneymedulla	All	10018178591	1	0.4452	29.4435	0.422235	1	95601967
Ugcgl1	kidneymedulla	All	10028669792	1	0.1617	18.631	0.319196	1	36200332
Ugt1a7c	adipose	All	10028670740	1	0.4138	65.3015	0.641118	1	89991649
Ush2a	liver	All	10028669614	6	0.3318	12.5485	0.165685	1	190086913
Tmem169	kidneymedulla	All	10024877112	1	0.3402	61.3318	0.660391	1	72348785
Tmem177	kidneycortex	All	10024405788	13	0.499	13.8759	0.194763	1	121804482
Tmem63a	kidneycortex	All	10024395559	1	0.7899	33.7247	0.409236	1	182872648
Tmem70	kidneymedulla	All	10028674294	1	0.0508	28.3823	0.395529	1	16655271
Usf1	adipose	All	10028671337	1	0.7242	6.66864	0.0985747	1	173341811
Usf1	adipose	All	10028671337	8	0.3513	5.63937	0.0840274	1	173341811
Usf1	kidneymedulla	All	10028671337	1	0.854	7.8286	0.138547	1	173341811
Usp21	adipose	All	10028670824	1	0.5736	7.66425	0.113503	1	173212088
Usp21	adipose	All	10028672960	1	0.5548	8.52429	0.124631	1	173212083
Tmem14a	adipose	All	10024415028	8	0.2682	7.56922	0.111815	1	21208742
Thap4	kidneycortex	All	10018178591	1	0.4342	12.6263	0.178934	1	95601967
Tmbim1	kidneymedulla	All	10018175681	1	0.3387	5.31453	0.0925396	1	74334822
Tmbim1	liver	All	10018175681	1	0.3223	10.108	0.135784	1	74334822
Traf5	adipose	All	10028674518	8	0.3388	6.65364	0.110007	1	193821087
Vil1	liver	All	10018186050	1	0.348	23.5883	0.288645	1	74455979
Tmem70	adipose	All	10028674294	1	0.0508	49.1207	0.537594	1	16655271
Tmem70	kidneycortex	All	10028674294	1	0.0508	59.9775	0.607437	1	16655271
Tnfrsf11a	adipose	All	10028673234	1	0.4342	5.39233	0.0807975	1	107677299
Tnfrsf11a	kidneycortex	All	10028673234	1	0.3856	8.77103	0.127989	1	107677299
Vps4b	kidneymedulla	All	10018189562	1	0.4751	9.66678	0.159048	1	108667364
Vps4b	liver	All	10018189562	1	0.4766	9.12707	0.123436	1	108667364
Wdfy1	liver	All	10018174791	1	0.3856	97.2575	0.753949	1	79701938
Wdr42a	liver	All	10024402078	1	0.7555	61.4037	0.58762	1	174078210
Xcl1	kidneymedulla	All	10028669290	4	0.5068	5.36628	0.0910181	1	166861778
Tmem177	kidneymedulla	All	10024405788	13	0.5021	26.2103	0.387761	1	121804482
Tmem37	liver	All	10018186612	1	0.4907	5.73942	0.0795259	1	121964102
Tmbim1	kidneycortex	All	10018175681	2	0.5597	6.13075	0.0912348	1	74334822
Tmeff2	adipose	All	10018189020	4	0.6346	5.25946	0.0811054	1	50984366
Tmeff2	adipose	All	10018189020	8	0.3388	9.25071	0.134095	1	50984366
Tmem131	kidneycortex	All	10018174004	1	0.1617	25.7861	0.34856	1	36849033
Tmem169	adipose	All	10024877112	1	0.3653	6.7456	0.0996403	1	72348785
Tgfb2	kidneymedulla	All	10018185628	1	0.9234	8.21085	0.135376	1	188447064
X82357	liver	All	10028675140	18	0.0471	5.01361	0.0698189	1	85196199
XM_122017	kidneymedulla	All	10028171514	4	0.5303	10.5314	0.17634	1	6900842
XM_136888	adipose	All	10028171468	10	0.4549	88.2223	0.798306	1	117115734
Trp53bp2	kidneymedulla	All	10024394636	1	0.7899	16.1513	0.255689	1	184339451
Ube2f	kidneycortex	All	10024456829	1	0.4342	55.649	0.580207	1	93184618
Ube2f	kidneymedulla	All	10024456829	1	0.4153	31.7214	0.429827	1	93184618
XM_129360	adipose	All	10028171511	8	0.3451	13.9251	0.199212	1	4761211
XM_129643	kidneymedulla	All	10028171425	9	0.4894	7.84618	0.129735	1	181450505
XM_136685	liver	All	10028171433	5	0.8056	14.7528	0.192716	1	69177467
XM_136888	kidneycortex	All	10028171468	10	0.4533	77.377	0.700267	1	117115734
Tmem37	adipose	All	10018186612	1	0.4922	25.5284	0.371535	1	121964102
Tmem58	adipose	All	10024410646	1	0.4938	6.16622	0.0923773	1	137267637
Tmem58	kidneymedulla	All	10024410646	1	0.5297	38.5795	0.49344	1	137267637
Tmem81	liver	All	10018188153	1	0.5313	6.56325	0.0904151	1	134402806
Ugt1a1	adipose	All	10019061141	1	0.4138	64.9181	0.659412	1	90108568
Ugt1a1	adipose	All	10028169493	1	0.4138	55.0796	0.609907	1	90108568
Unc50	kidneycortex	All	10024411425	1	0.1386	10.7307	0.154231	1	37487030
Usp21	kidneymedulla	All	10028672960	1	0.7351	18.6522	0.281421	1	173212083
Tnfsf4	adipose	All	10028674776	8	0.2932	49.2223	0.536066	1	163325588
Tns1	kidneymedulla	All	10018185719	4	0.3212	5.06709	0.0855756	1	73956817
Tomm40l	adipose	All	10018175842	1	0.7351	18.0802	0.245268	1	173149164
Tomm40l	kidneymedulla	All	10018175842	1	0.7555	16.7715	0.256117	1	173149164
Tor1aip1	adipose	All	10024411473	1	0.6198	15.0316	0.225483	1	157853912
Tor1aip1	liver	All	10024411473	1	0.6198	22.5038	0.27747	1	157853912
XM_283581	kidneycortex	All	10028171476	9	0.1746	9.41265	0.136656	1	47714484
Ugt1a10	kidneycortex	All	10028169421	1	0.4091	16.4398	0.22637	1	90111301
Ugt1a6a	adipose	All	10019060148	1	0.4138	64.8442	0.636042	1	90031383
XM_357103	liver	All	10028671566	6	0.3225	5.81978	0.0805541	1	63966935
Tnnt2	kidneymedulla	All	10018196165	4	0.3008	5.19317	0.0879474	1	137732981
Tmem131	kidneymedulla	All	10018174004	1	0.1386	20.8243	0.332715	1	36849033
Tmem131	liver	All	10018174004	1	0.1386	6.23381	0.086032	1	36849033
Vamp4	adipose	All	10024401263	8	0.3388	5.40839	0.0823167	1	164504431
Vangl2	kidneymedulla	All	10018182244	1	0.7524	6.24416	0.105155	1	173931091
XM_355192	liver	All	10028173971	3	0.1505	9.52325	0.128464	1	21262412
XM_355289	adipose	All	10028171474	17	0.3971	77.4503	0.69959	1	30632414
XM_355308	kidneycortex	All	10028169012	1	0.7743	75.047	0.689694	1	179868958
XM_355308	kidneymedulla	All	10028169012	1	0.7743	83.867	0.774943	1	179868958
XM_358539	adipose	All	10028171462	8	0.2369	8.52454	0.124706	1	67295773
Xrcc5	liver	All	10024409156	6	0.465	6.01029	0.083112	1	72353994
Tmem63a	kidneymedulla	All	10024395559	1	0.7852	68.4858	0.711641	1	182872648
Tnn	kidneymedulla	All	10024408862	1	0.5157	5.71462	0.112297	1	162015165
XM_357089	kidneycortex	All	10028173968	1	0.4138	6.53512	0.0970614	1	11314751
XM_357147	kidneycortex	All	10028171473	10	0.0173	21.2135	0.281954	1	193784704
XM_357147	liver	All	10028171473	10	0.0173	12.3023	0.162751	1	193784704
XM_358554	kidneymedulla	All	10028169023	15	0.3391	5.69728	0.0957132	1	46472984
Wdfy1	kidneymedulla	All	10018174791	1	0.3856	92.5194	0.805141	1	79701938
Wdr26	adipose	All	10024409597	1	0.7665	5.78556	0.0895802	1	183107823
Wdr42a	adipose	All	10024402078	1	0.7351	14.7997	0.223871	1	174078210
Wdr42a	kidneycortex	All	10024402078	1	0.7602	60.6	0.611267	1	174078210
Wdr42a	kidneymedulla	All	10024402078	1	0.7602	44.3232	0.553302	1	174078210
X82357	adipose	All	10028675140	8	0.3451	8.40279	0.122603	1	85196199
X82357	kidneymedulla	All	10028675140	9	0.5676	11.4507	0.182921	1	85196199
Vamp4	liver	All	10024401263	2	0.195	6.80142	0.0935559	1	164504431
Vcpip1	kidneymedulla	All	10028166674	1	0.0132	21.7227	0.320479	1	9708704
Xrcc5	kidneycortex	All	10024409156	1	0.3223	45.8471	0.511278	1	72353994
Zfand2b	adipose	All	10028670555	1	0.3699	8.89216	0.15997	1	75165319
Tor1aip1	kidneycortex	All	10024411473	1	0.6152	17.978	0.249262	1	157853912
Tram2	kidneycortex	All	10028673729	1	0.0602	6.99914	0.103476	1	20987024
Uap1	adipose	All	10024401391	1	0.7351	5.45843	0.0841961	1	172072133
Uap1	kidneycortex	All	10024401391	1	0.7304	30.5241	0.378995	1	172072133
Wdr26	liver	All	10024409597	1	0.7743	6.18922	0.0854718	1	183107823
Txndc9	adipose	All	10028674446	4	0.6553	11.118	0.159395	1	38040711
Trp53bp2	kidneycortex	All	10024394636	1	0.7899	7.15036	0.105609	1	184339451
Uchl5	kidneymedulla	All	10024410393	1	0.5548	37.618	0.487418	1	145624464
Uchl5	liver	All	10024410393	1	0.5219	13.3783	0.175675	1	145624464
Ugt1a1	kidneycortex	All	10028169493	1	0.4138	11.6837	0.166923	1	90108568
Ugt1a6b	adipose	All	10024411949	1	0.4172	5.51594	0.0836975	1	89999813
XM_193969	kidneymedulla	All	10028171429	5	0.828	17.6343	0.267523	1	182651710
Ube2f	liver	All	10024456829	1	0.4342	25.0692	0.303788	1	93184618
Uchl5	adipose	All	10024410393	1	0.5533	14.2674	0.200379	1	145624464
Uchl5	adipose	All	10024410393	4	0.6146	5.99412	0.0950267	1	145624464
Ugt1a10	adipose	All	10028169421	1	0.4138	71.7576	0.673088	1	90111301
Ugt1a10	adipose	All	10028672721	1	0.4138	62.8933	0.636176	1	89952026
Ugt1a10	kidneycortex	All	10028169421	13	0.2697	5.71017	0.0854223	1	90111301
Ugt1a6b	liver	All	10024411949	1	0.4138	37.8821	0.42114	1	89999813
Usp40	liver	All	10024413701	1	0.4138	24.1582	0.294467	1	89846587
Vangl2	liver	All	10028675935	1	0.5952	5.17138	0.0795296	1	173934501
XM_355208	kidneymedulla	All	10028171521	6	0.5512	14.3495	0.231501	1	62707104
XM_355237	adipose	All	10028171464	17	0.4187	103.74	0.827014	1	142692773
XM_357147	adipose	All	10028171473	10	0.0001	5.2606	0.0788333	1	193784704
Usp37	adipose	All	10028670042	1	0.3699	66.594	0.646058	1	74485685
Usp37	kidneycortex	All	10028670042	1	0.4153	6.72348	0.0997657	1	74485685
Uxs1	adipose	All	10018191849	1	0.2162	6.41597	0.0959912	1	43806484
Vcpip1	adipose	All	10028166674	1	0.0164	17.4834	0.238191	1	9708704
Wdfy1	kidneycortex	All	10018174791	1	0.3856	131.523	0.884604	1	79701938
Ugcgl1	kidneycortex	All	10028669792	1	0.1617	23.9833	0.324243	1	36200332
Ugt1a7c	kidneycortex	All	10028670740	1	0.4091	6.15497	0.0926464	1	89991649
Ugt1a9	kidneycortex	All	10019060930	1	0.4091	8.24948	0.122058	1	89967428
Ugt1a9	kidneycortex	All	10019060930	13	0.3253	6.13699	0.0922476	1	89967428
Uhmk1	kidneymedulla	All	10028174374	1	0.7524	5.90336	0.0989773	1	172123563
XM_355192	adipose	All	10028173971	3	0.1411	26.1278	0.345384	1	21262412
XM_357151	kidneycortex	All	10028171432	13	0.5021	7.98895	0.117243	1	100413834
Vil1	kidneymedulla	All	10018186050	1	0.3387	8.75826	0.144234	1	74455979
Vps4b	kidneycortex	All	10018189562	1	0.4452	9.70375	0.140615	1	108667364
Usp21	kidneymedulla	All	10028670824	1	0.7555	21.9562	0.321105	1	173212088
Usp37	kidneymedulla	All	10028670042	1	0.3653	39.8938	0.505038	1	74485685
Zc3h11a	kidneymedulla	All	10028174739	2	0.4346	13.6766	0.21442	1	135553255
Zcchc2	kidneycortex	All	10024439350	1	0.4452	5.47874	0.0819958	1	107928433
XM_136180	adipose	All	10028171421	8	0.3451	6.88401	0.114159	1	137765802
XM_136732	adipose	All	10028171420	8	0.3388	5.96232	0.102124	1	37014708
XM_136888	liver	All	10028171468	10	0.4549	41.6454	0.451706	1	117115734
Wdr26	kidneycortex	All	10024409597	1	0.7743	10.8842	0.156791	1	183107823
Xkr4	adipose	All	10028164815	1	0.6838	5.14143	0.0821376	1	3204759
XM_122017	adipose	All	10028171514	8	0.3513	5.60963	0.0855457	1	6900842
Vil1	liver	All	10018186050	11	0.0001	5.63056	0.0781006	1	74455979
XM_193969	kidneycortex	All	10028171429	5	0.8295	5.51079	0.0824481	1	182651710
XM_283621	kidneymedulla	All	10028171549	1	0.2351	15.7687	0.243705	1	53527871
XM_129965	adipose	All	10028169011	8	0.3388	7.11432	0.105136	1	98542051
XM_136685	kidneycortex	All	10028171433	5	0.8295	20.7466	0.276704	1	69177467
Xrcc5	kidneymedulla	All	10024409156	1	0.3402	24.0875	0.360625	1	72353994
Zap70	liver	All	10018179478	19	0.2914	6.56048	0.0903782	1	36818705
Zbtb41	adipose	All	10018184508	1	0.1417	5.55729	0.0831577	1	141348435
XM_355192	kidneymedulla	All	10028173971	3	0.1411	92.517	0.827985	1	21262412
XM_355208	kidneycortex	All	10028171521	6	0.569	15.1206	0.210308	1	62707104
XM_355237	kidneymedulla	All	10028171464	17	0.3987	12.6069	0.199474	1	142692773
XM_358070	liver	All	10028169422	6	0.3115	14.1002	0.184779	1	53597698
XM_355288	liver	All	10028171489	19	0.0616	16.5979	0.213212	1	29541458
XM_129620	adipose	All	10028168992	7	0.1406	11.1069	0.160249	1	183212169
XM_129620	kidneymedulla	All	10028168992	7	0.1217	14.8328	0.231884	1	183212169
XM_129643	liver	All	10028171425	9	0.4549	6.61755	0.0911018	1	181450505
XM_136888	kidneymedulla	All	10028171468	10	0.4549	78.0987	0.761384	1	117115734
Xpr1	adipose	All	10028672479	8	0.3388	7.5806	0.112368	1	157122786
XM_357089	adipose	All	10028173968	1	0.4172	50.3408	0.54553	1	11314751
XM_355288	kidneymedulla	All	10028171489	19	0.0475	48.3476	0.576107	1	29541458
XM_355308	adipose	All	10028169012	1	0.7743	56.2634	0.58307	1	179868958
XM_359115	liver	All	10028167313	6	0.485	8.05209	0.111578	1	61718250
Zc3h11a	adipose	All	10028174739	2	0.4252	6.92376	0.102747	1	135553255
Zranb3	liver	All	10024410345	1	0.7665	9.12442	0.123505	1	129850761
XM_358089	liver	All	10028169469	18	0.0001	6.53241	0.0900005	1	53579869
Zfp451	liver	All	10018181319	6	0.5863	6.97018	0.0957229	1	33858302
XM_358554	kidneycortex	All	10028169023	9	0.114	6.13567	0.0974478	1	46472984
Zranb3	kidneycortex	All	10024410345	1	0.5219	14.0973	0.197542	1	129850761
1110028C15Rik	liver	All	10018181723	1	0.3152	80.6181	0.687054	1	66843893
1190005F20Rik	adipose	All	10018173892	1	0.5952	13.9198	0.207215	1	153297213
1190005F20Rik	kidneycortex	All	10018173892	1	0.5282	8.72045	0.127295	1	153297213
1190005F20Rik	kidneymedulla	All	10018173892	1	0.5736	12.1549	0.193094	1	153297213
1500015O10Rik	kidneycortex	All	10018182695	1	0.2351	9.56791	0.138787	1	43787538
1700025G04Rik	kidneycortex	All	10018178871	4	0.2013	6.05015	0.0902023	1	153737978
1700025G04Rik	kidneycortex	All	10018181026	1	0.5752	109.32	0.823662	1	153739715
1700029F09Rik	kidneycortex	All	10028671859	1	0.2351	8.5564	0.12506	1	44143462
1700029F09Rik	liver	All	10028671859	1	0.2351	6.95332	0.0954891	1	44143462
1700057K13Rik	adipose	All	10018190025	7	0.3717	20.7825	0.276501	1	159029277
1700084C01Rik	kidneymedulla	All	10028171523	1	0.7351	31.2193	0.423963	1	171770352
2210411M09Rik	liver	All	10028175083	18	0.0001	74.5985	0.658804	1	182882197
2310005N03Rik	kidneycortex	All	10024406301	1	0.7899	5.60265	0.0837531	1	180249289
[truncated: 31,088 more rows]
