# Supplementary material for: Identification of Genes and Networks Driving Cardiovascular and Metabolic Phenotypes in a Mouse F2 Intercross
Source: PLoS One. 2010 Dec 14;5(12):e14319. doi: 10.1371/journal.pone.0014319 (PMC3001864; doi:10.1371/journal.pone.0014319)
Supplement: Table S4 — eQTL identified in the B6AF2 Cohort using Male only. (3.59 MB XLS) [file pone.0014319.s018.xls]

## Sheet: Table S4
Table S4: eQTL identified in the B6AF2 Cohort using Male only
gene_symbol	tissue_name	Gender Group	reporter_id	qtl_chrom	qtl_max_pos	lod_score	rsqr	gene_chr	gene_coordinate
1110008H02Rik	kidneycortex	Male	10018182876	1	0.0164	6.38072	0.174699	1	9932105
1110008H02Rik	kidneymedulla	Male	10018182876	1	0.0132	11.6937	0.318986	1	9932105
0710001B24Rik	adipose	Male	10028674359	8	0.3513	5.18548	0.14195	1	94803565
1110008H02Rik	adipose	Male	10018182876	1	0.0164	40.1871	0.693337	1	9932105
1190002J23Rik	kidneymedulla	Male	10028670393	1	0.7524	24.5295	0.552829	1	173288580
1110058L19Rik	adipose	Male	10024406388	1	0.1417	5.89626	0.166567	1	24002784
1110028C15Rik	kidneycortex	Male	10018181723	1	0.3121	57.998	0.822297	1	66843893
1190002J23Rik	kidneycortex	Male	10018187748	1	0.7602	6.52071	0.178202	1	173288535
1190002J23Rik	kidneycortex	Male	10028670393	1	0.7524	18.6111	0.428559	1	173288580
1190005F20Rik	adipose	Male	10018173892	1	0.5952	5.60979	0.16298	1	153297213
1190005F20Rik	liver	Male	10018173892	6	0.3115	7.0211	0.178866	1	153297213
1110028C15Rik	adipose	Male	10018181723	1	0.3121	55.9386	0.807278	1	66843893
1190002J23Rik	adipose	Male	10028670393	1	0.7053	6.08096	0.165343	1	173288580
1500015O10Rik	adipose	Male	10018182695	1	0.2383	12.6367	0.313137	1	43787538
1700007P06Rik	liver	Male	10028172599	18	0.0001	7.36416	0.186775	1	188949506
1500015O10Rik	kidneymedulla	Male	10018182695	1	0.2351	8.41692	0.241686	1	43787538
1600010F14Rik	kidneymedulla	Male	10028173108	1	0.854	5.94542	0.20024	1	195079169
1700007P06Rik	kidneycortex	Male	10028172599	18	0.0001	12.9193	0.321924	1	188949506
1190005F20Rik	kidneymedulla	Male	10018173892	1	0.5736	5.39093	0.162482	1	153297213
1300007B12Rik	liver	Male	10024399131	1	0.5297	12.3899	0.293701	1	136242673
1600010F14Rik	kidneycortex	Male	10028173108	1	0.925	21.3869	0.47399	1	195079169
1110028C15Rik	kidneymedulla	Male	10018181723	1	0.3121	39.0908	0.721226	1	66843893
1110028C15Rik	liver	Male	10018181723	1	0.3121	37.801	0.652568	1	66843893
1700009P17Rik	kidneycortex	Male	10024393240	1	0.7351	61.2069	0.891005	1	173051791
1700009P17Rik	liver	Male	10024393240	1	0.7351	67.1988	0.854437	1	173051791
1700009P17Rik	kidneymedulla	Male	10024393240	1	0.7351	51.9874	0.856292	1	173051791
1700015E13Rik	kidneymedulla	Male	10018188378	1	0.7304	37.7802	0.70917	1	172238933
1700057K13Rik	adipose	Male	10018190025	7	0.3717	12.2084	0.301233	1	159029277
1700009P17Rik	adipose	Male	10024393240	1	0.7242	18.3261	0.419706	1	173051791
1700025G04Rik	kidneycortex	Male	10018178871	4	0.1856	5.67792	0.157121	1	153737978
1700025G04Rik	kidneymedulla	Male	10018181026	1	0.5752	18.2776	0.455863	1	153739715
1700016C15Rik	kidneycortex	Male	10024399304	4	0.3669	5.64673	0.156294	1	179659943
1810008K04Rik	liver	Male	10028173120	1	0.2996	7.02365	0.179012	1	62685289
1700047M11Rik	adipose	Male	10028172519	17	0.1601	12.0563	0.302548	1	184231201
1700084C01Rik	kidneymedulla	Male	10028171523	1	0.7304	20.6391	0.492007	1	171770352
1700025G04Rik	kidneycortex	Male	10018181026	1	0.5752	65.3657	0.85669	1	153739715
1700057K13Rik	kidneymedulla	Male	10018190025	1	0.925	5.08038	0.153789	1	159029277
1810008K04Rik	kidneycortex	Male	10028173120	1	0.3223	14.7537	0.358501	1	62685289
1700056E22Rik	liver	Male	10018186657	13	0.221	5.73327	0.14867	1	185856910
2310009B15Rik	liver	Male	10024413366	1	0.5517	14.2925	0.330373	1	140748563
2210411M09Rik	liver	Male	10028175083	18	0.0001	38.6144	0.660397	1	182882197
2300004M11Rik	kidneymedulla	Male	10018180953	1	0.0932	5.14196	0.155973	1	13135381
2310005N03Rik	liver	Male	10024406301	1	0.7524	6.39216	0.16433	1	180249289
2310009B15Rik	kidneymedulla	Male	10024413366	1	0.5689	5.89228	0.176157	1	140748563
2310024N18Rik	kidneycortex	Male	10028674033	14	0.1908	5.19781	0.151024	1	58768351
2310079P10Rik	kidneycortex	Male	10024400322	15	0.2552	5.74545	0.158731	1	40862448
2210411M09Rik	kidneycortex	Male	10028175083	18	0.0001	41.4147	0.710567	1	182882197
2310043L19Rik	kidneycortex	Male	10028172545	13	0.1156	7.67959	0.206334	1	179571675
2700033H19Rik	liver	Male	10028172600	6	0.3115	8.71371	0.216955	1	121799705
2310050P20Rik	kidneymedulla	Male	10028171538	1	0.1417	6.07128	0.180939	1	38611129
2310050P20Rik	adipose	Male	10028171538	1	0.2038	16.6689	0.388366	1	38611129
2310056B04Rik	kidneycortex	Male	10018179817	1	0.7053	14.9197	0.361489	1	170085172
2310056B04Rik	liver	Male	10018179817	1	0.7053	13.8485	0.322009	1	170085172
2410125D13Rik	adipose	Male	10028670431	1	0.3825	6.05315	0.16359	1	74350253
2310079P10Rik	adipose	Male	10024400322	12	0.1175	6.41829	0.18585	1	40862448
3110009E18Rik	kidneymedulla	Male	10028675833	1	0.4875	42.3783	0.749301	1	122017771
4833414E09Rik	kidneymedulla	Male	10024416092	1	0.7304	8.33752	0.242762	1	170349770
2810449G22Rik	adipose	Male	10018180436	1	0.7555	8.36273	0.217485	1	174305102
2810459M11Rik	liver	Male	10018176579	1	0.4342	16.3328	0.367619	1	87942842
3110045C21Rik	liver	Male	10028672071	1	0.7304	10.7264	0.259957	1	171899538
2810442N19Rik	adipose	Male	10028172552	1	0.5736	5.05957	0.137951	1	163935097
2810449G22Rik	kidneycortex	Male	10018192767	1	0.7602	8.94302	0.236003	1	174306284
2810449G22Rik	liver	Male	10018192767	1	0.6838	6.76265	0.184928	1	174306284
4921533L14Rik	liver	Male	10018175187	1	0.1417	5.03223	0.131801	1	24018521
4930434B07Rik	kidneycortex	Male	10024440000	9	0.4127	7.91063	0.211793	1	92050201
4930444P10Rik	kidneymedulla	Male	10018191648	1	0.0833	25.7612	0.572623	1	16056059
3110009E18Rik	liver	Male	10028675833	1	0.4907	36.5175	0.639985	1	122017771
3110045C21Rik	adipose	Male	10028672071	1	0.7304	14.7078	0.351902	1	171899538
3110045C21Rik	kidneycortex	Male	10028672071	1	0.7304	43.8535	0.730792	1	171899538
3110009E18Rik	kidneycortex	Male	10028675833	1	0.4985	43.8892	0.730926	1	122017771
4930523C07Rik	liver	Male	10018173381	1	0.656	17.148	0.381916	1	162008263
4930527L19Rik	kidneymedulla	Male	10018179796	1	0.7524	15.3864	0.396848	1	180518781
2810442N19Rik	liver	Male	10028172552	1	0.6638	27.2285	0.533845	1	163935097
2810488O17Rik	kidneycortex	Male	10018182493	1	0.3653	5.42449	0.150682	1	66803967
4930599A14Rik	liver	Male	10018187691	17	0.1663	8.80373	0.218957	1	128768779
4931408C20Rik	adipose	Male	10024429641	1	0.0932	16.3678	0.380998	1	26735467
4930596I21Rik	kidneymedulla	Male	10018182020	1	0.5548	34.2899	0.674512	1	140874233
3110009E18Rik	adipose	Male	10028675833	1	0.4985	31.081	0.603971	1	122017771
4933400F21Rik	kidneycortex	Male	10018194042	13	0.5306	6.96211	0.188945	1	91574132
4930487H11Rik	kidneymedulla	Male	10018177950	1	0.3011	7.87738	0.228444	1	62837491
4921533L14Rik	kidneymedulla	Male	10018175187	1	0.0948	17.56	0.438187	1	24018521
4930523C07Rik	kidneycortex	Male	10018173381	1	0.656	13.4616	0.332935	1	162008263
4930598F16Rik	kidneycortex	Male	10028175013	2	0.7256	5.5782	0.158553	1	97597760
5033417F24Rik	kidneymedulla	Male	10028168955	1	0.4452	20.6666	0.494939	1	94805652
4930486I03Rik	kidneycortex	Male	10018181333	2	0.7951	5.4697	0.151735	1	20346534
4930523C07Rik	adipose	Male	10018173381	1	0.6414	6.55113	0.178493	1	162008263
4930532G15Rik	kidneymedulla	Male	10028173652	1	0.834	8.37832	0.241082	1	187183339
4930455F23Rik	kidneycortex	Male	10018184639	5	0.3335	5.47833	0.156912	1	166216371
4930556I23Rik	kidneycortex	Male	10018182786	5	0.3419	5.23395	0.145778	1	37671103
4933407L21Rik	kidneymedulla	Male	10018192083	1	0.4138	7.05408	0.212398	1	87825057
5830417C01Rik	kidneycortex	Male	10024402649	1	0.7774	8.29024	0.220892	1	180117878
4933400N17Rik	kidneycortex	Male	10024397177	1	0.1417	6.69173	0.182363	1	39722152
6330418B08Rik	kidneymedulla	Male	10018175632	1	0.7665	7.48346	0.218154	1	176992087
6330578E17Rik	liver	Male	10024405948	1	0.1386	11.6167	0.278318	1	37473936
5730449L18Rik	liver	Male	10018174468	1	0.5752	9.76787	0.239929	1	154217868
4933400F21Rik	kidneymedulla	Male	10018194042	1	0.894	5.05057	0.153652	1	91574132
6330578E17Rik	adipose	Male	10028674060	1	0.1386	6.88208	0.186031	1	37473930
6330578E17Rik	kidneymedulla	Male	10024405948	1	0.126	10.264	0.286396	1	37473936
5033417F24Rik	kidneycortex	Male	10028168955	1	0.4342	5.57354	0.154482	1	94805652
5033404E19Rik	kidneymedulla	Male	10028668932	13	0.4127	12.8315	0.35621	1	187311170
6820402A03Rik	liver	Male	10028670397	1	0.3121	50.6594	0.756647	1	66840218
6820402A03Rik	kidneycortex	Male	10028670397	1	0.3121	67.8095	0.866353	1	66840218
9130011L11Rik	kidneymedulla	Male	10028175225	1	0.4091	13.7836	0.366236	1	89350281
5830484A20Rik	kidneycortex	Male	10024874289	14	0.1115	24.7017	0.523665	1	87491865
5830484A20Rik	liver	Male	10028674521	6	0.3115	5.74096	0.148867	1	87473474
5830472F04Rik	adipose	Male	10028672362	1	0.4091	25.3663	0.524	1	89692359
6330578E17Rik	kidneycortex	Male	10024405948	1	0.126	14.8105	0.35942	1	37473936
5031415C07Rik	liver	Male	10018191929	6	0.3115	8.06266	0.202545	1	87473477
9830123M21Rik	kidneymedulla	Male	10018187632	13	0.4969	19.4552	0.477966	1	137850154
9530018I07Rik	liver	Male	10028174727	6	0.3115	8.62273	0.214995	1	37496227
9830123M21Rik	kidneycortex	Male	10018187632	13	0.5021	5.25905	0.146397	1	137850154
6330403A02Rik	adipose	Male	10024443193	1	0.854	14.541	0.389114	1	182367256
6330418B08Rik	kidneycortex	Male	10018175632	1	0.7665	6.02405	0.165838	1	176992087
5830472F04Rik	kidneymedulla	Male	10028672362	1	0.4138	25.3359	0.566819	1	89692359
5830484A20Rik	liver	Male	10024874289	14	0.1209	61.9684	0.846184	1	87491865
9130011L11Rik	kidneycortex	Male	10028175225	1	0.3387	5.20808	0.14503	1	89350281
9130211I03Rik	adipose	Male	10024411681	8	0.3357	5.99399	0.161259	1	192921726
9430016H08Rik	kidneymedulla	Male	10028675596	1	0.2839	5.33799	0.161003	1	57463602
6720464F23Rik	kidneymedulla	Male	10024463563	1	0.656	8.19815	0.245536	1	162539816
8030445P17Rik	kidneycortex	Male	10028169048	1	0.1042	8.57171	0.227415	1	25778882
8030445P17Rik	kidneymedulla	Male	10028169048	1	0.0932	10.9765	0.302971	1	25778882
A130004G11Rik	adipose	Male	10028172516	1	0.7774	10.8714	0.272983	1	181167307
A230079K17Rik	liver	Male	10024409135	19	0.2945	5.05417	0.132308	1	183682646
A130004G11Rik	liver	Male	10028172516	1	0.7053	5.57787	0.145007	1	181167307
6820402A03Rik	adipose	Male	10028670397	1	0.3559	14.7374	0.354494	1	66840218
A430105J06Rik	kidneycortex	Male	10028173130	13	0.5021	5.17846	0.144324	1	188573274
A730008H23Rik	adipose	Male	10028674911	1	0.0132	5.30154	0.144816	1	90161402
A830043J08Rik	liver	Male	10028668952	12	0.1873	6.18446	0.159447	1	80195280
6820402A03Rik	kidneymedulla	Male	10028670397	1	0.3121	27.043	0.587842	1	66840218
A130004G11Rik	kidneycortex	Male	10028172516	1	0.7899	9.19449	0.241864	1	181167307
9430083B18Rik	liver	Male	10028676219	1	0.7053	17.7207	0.391822	1	174803681
9430016H08Rik	adipose	Male	10028675596	4	0.7664	6.2194	0.167805	1	57463602
9530009M10Rik	adipose	Male	10028173660	1	0.2572	5.96714	0.162503	1	136675686
A230074B11Rik	liver	Male	10024411625	1	0.1386	18.7145	0.410486	1	37117216
A930015N15Rik	kidneymedulla	Male	10018182264	1	0.4342	37.1744	0.706294	1	93194962
Acadl	kidneycortex	Male	10019062414	1	0.3121	29.6937	0.589677	1	66877866
Acadl	liver	Male	10019062414	1	0.3387	10.4224	0.253614	1	66877866
Acadl	kidneycortex	Male	10019061600	1	0.3121	7.81388	0.2095	1	66877866
A130004G11Rik	kidneymedulla	Male	10028172516	1	0.7774	15.2146	0.39345	1	181167307
A230078I05Rik	liver	Male	10024406521	6	0.465	8.33198	0.208545	1	75479664
A730008H23Rik	kidneymedulla	Male	10028674911	1	0.0001	7.21488	0.21142	1	90161402
9430070O13Rik	liver	Male	10024408803	6	0.3397	7.1603	0.182011	1	158279031
9530009M10Rik	kidneycortex	Male	10028173660	1	0.486	8.66993	0.229854	1	136675686
9630028B13Rik	kidneymedulla	Male	10028670329	14	0.471	16.2462	0.413674	1	187253235
Acsl3	kidneymedulla	Male	10024406663	1	0.3856	8.95225	0.254944	1	78654387
Adam23	adipose	Male	10024437930	1	0.3011	20.9285	0.467064	1	63641667
A830018L16Rik	adipose	Male	10024877684	1	0.0383	17.3277	0.400101	1	11587972
A930015N15Rik	adipose	Male	10018182264	1	0.4342	18.405	0.417018	1	93194962
A730054J21Rik	liver	Male	10024874450	1	0.7774	5.72103	0.148498	1	180868571
A530079E22Rik	liver	Male	10028669700	1	0.4342	5.27417	0.137781	1	89401837
A730054J21Rik	kidneycortex	Male	10024874450	1	0.7774	11.0599	0.283204	1	180868571
A130050O07Rik	kidneycortex	Male	10028672975	2	0.2325	5.08013	0.141949	1	139824746
A930015N15Rik	kidneycortex	Male	10018182264	1	0.4342	16.0444	0.382689	1	93194962
A930015N15Rik	liver	Male	10018182264	1	0.4172	6.41335	0.165004	1	93194962
A930031D07Rik	kidneycortex	Male	10024399445	10	0.6183	5.71022	0.157792	1	133933357
AA986860	adipose	Male	10024408901	4	0.5768	5.41859	0.148037	1	132628605
AI447904	adipose	Male	10028171517	1	0.7665	6.40585	0.171268	1	175631511
AI447904	kidneycortex	Male	10024415285	1	0.7602	10.1408	0.262996	1	175560995
AI447904	kidneycortex	Male	10028171517	1	0.7743	6.22021	0.170735	1	175631511
AI447904	liver	Male	10028171517	1	0.7774	7.49508	0.189857	1	175631511
AI607873	adipose	Male	10028171496	1	0.7602	20.789	0.462513	1	175662412
AI607873	liver	Male	10028171496	1	0.7602	18.9267	0.411914	1	175662412
A430110L20Rik	liver	Male	10028173118	1	0.7852	6.38537	0.164404	1	183156207
A530079E22Rik	kidneycortex	Male	10028669700	1	0.4172	5.03694	0.14069	1	89401837
Abl2	liver	Male	10028670388	18	0.0001	11.4381	0.274625	1	158489180
Adam23	liver	Male	10024437930	1	0.2818	8.12011	0.204977	1	63641667
AI447904	adipose	Male	10024415285	1	0.7602	28.5351	0.568308	1	175560995
Acadl	kidneymedulla	Male	10019062414	1	0.3223	9.7683	0.290473	1	66877866
AI851716	adipose	Male	10028169036	1	0.3653	20.0162	0.458498	1	72681708
AI851716	kidneymedulla	Male	10028169036	1	0.3559	18.6979	0.486163	1	72681708
AK039909	kidneymedulla	Male	10028173124	1	0.9093	16.579	0.419892	1	191167309
AK042997	adipose	Male	10028174411	1	0.2162	6.92255	0.184819	1	38232835
Abl2	kidneycortex	Male	10028670388	18	0.0001	11.0962	0.284051	1	158489180
Acadl	adipose	Male	10019061600	1	0.3223	22.0659	0.493265	1	66877866
Acadl	kidneycortex	Male	10019061600	8	0.3184	5.16074	0.143854	1	66877866
AI447904	kidneymedulla	Male	10024415285	1	0.7774	14.1072	0.370936	1	175560995
AI447904	liver	Male	10024415285	1	0.7602	17.179	0.382571	1	175560995
AK077363	adipose	Male	10028166224	1	0.4813	8.66404	0.229477	1	123401271
AK078592	kidneycortex	Male	10028164830	1	0.7743	8.79964	0.23258	1	180880313
Acsl3	liver	Male	10024406663	1	0.3981	16.1093	0.363696	1	78654387
Adam23	adipose	Male	10028670472	1	0.3223	12.1146	0.31043	1	63492477
AK044966	adipose	Male	10028166723	1	0.7774	23.0352	0.495009	1	179116847
Adora1	kidneycortex	Male	10024415232	5	0.5926	5.01012	0.140084	1	136097952
AI481468	adipose	Male	10018176254	1	0.7602	9.99737	0.25549	1	175727937
AK044966	kidneymedulla	Male	10028166723	1	0.7774	17.391	0.435226	1	179116847
AK037866	liver	Male	10028166188	6	0.4604	5.00462	0.131058	1	165856589
Apoa2	kidneycortex	Male	10018194288	1	0.7242	11.8548	0.3001	1	173155184
AK048444	kidneymedulla	Male	10028166223	3	0.2355	21.1643	0.50065	1	134000463
AI851716	liver	Male	10028169036	1	0.3223	14.5533	0.337938	1	72681708
AK086369	liver	Male	10028162678	18	0.0001	6.09983	0.157422	1	54225644
Arpc2	kidneycortex	Male	10024396800	1	0.3699	20.946	0.467859	1	74283073
AK086369	kidneycortex	Male	10028162678	1	0.2839	5.454	0.151329	1	54225644
AK041365	adipose	Male	10028164828	1	0.5736	5.59102	0.151399	1	51583848
Akt3	kidneycortex	Male	10028669450	1	0.7774	7.6425	0.205473	1	178952246
Atp1a2	adipose	Male	10024404464	1	0.7351	25.547	0.552329	1	174153650
Arl4c	kidneymedulla	Male	10024415835	13	0.5021	15.3941	0.396953	1	90597661
AK086369	kidneycortex	Male	10028162678	18	0.0001	6.1026	0.167787	1	54225644
Aox3	kidneymedulla	Male	10018177550	1	0.4657	6.74297	0.20142	1	58169979
Apcs	liver	Male	10018180507	1	0.7555	23.8109	0.489346	1	174824092
Als2cr4	kidneycortex	Male	10024398240	15	0.5665	6.22405	0.177094	1	59157437
Ankmy1	kidneycortex	Male	10028676233	8	0.431	5.41876	0.150533	1	94766705
Atg9a	adipose	Male	10024435219	1	0.3699	30.4784	0.59221	1	75184130
Als2cr4	liver	Male	10024398240	1	0.3653	6.71952	0.171942	1	59157437
Ap1s3	kidneycortex	Male	10018184916	1	0.3825	27.8623	0.566609	1	79603450
Arhgef4	kidneycortex	Male	10024405821	1	0.126	15.9007	0.380171	1	34802162
Arpc2	liver	Male	10024396800	1	0.3653	21.1728	0.447718	1	74283073
Akt3	liver	Male	10028669450	1	0.7304	6.09959	0.157397	1	178952246
Apoa2	kidneymedulla	Male	10018194288	1	0.7351	51.9179	0.84119	1	173155184
B3galt2	adipose	Male	10018180474	1	0.5486	5.3794	0.146013	1	145487826
B3gnt7	kidneycortex	Male	10024408789	1	0.4091	22.8402	0.496541	1	88200042
Ap1s3	kidneymedulla	Male	10018184916	1	0.3903	31.9189	0.648291	1	79603450
Apcs	kidneymedulla	Male	10018180507	1	0.7555	10.1453	0.28358	1	174824092
Atf6	kidneycortex	Male	10024408150	1	0.7774	5.29618	0.147421	1	172637344
Atg4b	kidneymedulla	Male	10019060759	4	0.3794	5.31423	0.165772	1	95651481
ATP6	liver	Male	10028672482	12	0.0283	5.04707	0.132242	1	24620025
Arid5a	kidneycortex	Male	10024400438	1	0.3559	6.78276	0.184774	1	36364625
Als2cr4	adipose	Male	10024398240	1	0.2996	10.041	0.255068	1	59157437
Als2cr4	kidneymedulla	Male	10024398240	1	0.2855	8.09122	0.235064	1	59157437
Arl8a	adipose	Male	10018190257	1	0.5313	34.9509	0.642674	1	137049049
Arpc2	adipose	Male	10024396800	1	0.3653	8.64033	0.226392	1	74283073
Atf6	kidneycortex	Male	10024446083	1	0.7304	10.0928	0.261854	1	172634807
Atg9a	kidneymedulla	Male	10024435219	1	0.3699	36.803	0.702455	1	75184130
Apoa2	liver	Male	10018194288	1	0.7524	15.8188	0.358492	1	173155184
B020011L13Rik	kidneymedulla	Male	10028167172	1	0.1386	5.74985	0.172234	1	119882167
Arl4c	kidneycortex	Male	10024415835	13	0.5021	5.30981	0.147692	1	90597661
Arl8a	kidneymedulla	Male	10018190257	1	0.5313	30.1575	0.631108	1	137049049
BC031781	kidneymedulla	Male	10024413665	1	0.7916	6.1622	0.19603	1	182781281
B230369F24Rik	kidneymedulla	Male	10024423124	7	0.5193	7.16711	0.209955	1	180245164
Atf6	liver	Male	10024446083	1	0.7304	16.1437	0.364191	1	172634807
Arhgef4	kidneymedulla	Male	10024405821	1	0.5157	5.26121	0.159932	1	34802162
Atp1a4	adipose	Male	10018176427	1	0.7351	28.7391	0.57092	1	174153930
Atp1b1	kidneymedulla	Male	10024410102	10	0.4533	6.20639	0.184514	1	166368205
BC003331	adipose	Male	10018194928	1	0.4652	8.38115	0.218175	1	152209666
B3gnt7	kidneymedulla	Male	10028670491	1	0.7242	5.30512	0.160094	1	88200050
Atp1a2	kidneycortex	Male	10024404464	1	0.8116	7.44379	0.203197	1	174153650
Atp1a2	kidneymedulla	Male	10024404464	1	0.7774	7.70804	0.223989	1	174153650
Atp1b1	liver	Male	10024410102	6	0.465	6.51023	0.167139	1	166368205
AV253320	adipose	Male	10018188346	17	0.1272	7.10211	0.189119	1	87752077
BE993681	kidneymedulla	Male	10018190981	1	0.5752	32.8843	0.659569	1	153145608
B230369F24Rik	kidneycortex	Male	10024423124	7	0.4764	8.97696	0.236659	1	180245164
B230213L16Rik	adipose	Male	10028168995	1	0.1817	19.8012	0.441997	1	38071803
B230213L16Rik	kidneymedulla	Male	10028168995	1	0.1417	29.0075	0.613409	1	38071803
AW822216	kidneycortex	Male	10024406215	1	0.3699	13.8707	0.341075	1	75471145
AW822216	liver	Male	10024406215	1	0.3966	5.00295	0.131197	1	75471145
BC003331	liver	Male	10018194928	1	0.5752	45.4298	0.719098	1	152209666
BC056349	kidneycortex	Male	10024393903	1	0.7774	26.8903	0.554064	1	180751613
B3galt2	kidneymedulla	Male	10028671871	10	0.5774	5.66787	0.173542	1	145498964
B3gnt7	kidneycortex	Male	10028670491	1	0.4091	25.9837	0.541707	1	88200050
BB313393	kidneymedulla	Male	10018194986	1	0.656	9.32666	0.264356	1	163944083
B930094L07Rik	adipose	Male	10028173121	1	0.3387	31.1043	0.597237	1	72283038
C77651	kidneymedulla	Male	10028173156	1	0.5078	13.5105	0.36049	1	129321596
BC003331	kidneycortex	Male	10018194928	1	0.5736	33.0614	0.628976	1	152209666
C79946	kidneycortex	Male	10028174386	7	0.4733	6.04574	0.166281	1	121527320
BC026585	adipose	Male	10024416574	1	0.6152	7.25265	0.197714	1	159388863
BC031781	kidneycortex	Male	10024413665	1	0.7899	16.1134	0.38395	1	182781281
BC042698	kidneycortex	Male	10028675188	1	0.5517	5.77065	0.159405	1	140860362
BC056349	liver	Male	10024393903	1	0.7774	7.63212	0.192969	1	180751613
C77651	adipose	Male	10028173156	1	0.5078	14.9503	0.354783	1	129321596
BE993681	adipose	Male	10018190981	1	0.5752	9.64699	0.246455	1	153145608
C920011G20Rik	adipose	Male	10028171536	1	0.7555	15.8041	0.372506	1	174311126
BF453984	kidneymedulla	Male	10018173854	1	0.7555	13.049	0.348687	1	175499398
Bpnt1	adipose	Male	10024876039	1	0.834	26.2497	0.552459	1	187181250
Bpnt1	kidneycortex	Male	10024876039	1	0.834	8.19925	0.218684	1	187181250
C130036L24Rik	kidneycortex	Male	10028166264	1	0.3559	6.42362	0.175876	1	88270085
C530043G21Rik	adipose	Male	10024416281	1	0.6198	39.1708	0.681299	1	158611184
C77651	kidneycortex	Male	10028173156	1	0.5078	8.85031	0.233776	1	129321596
C030045D06Rik	liver	Male	10024418842	1	0.0289	23.4291	0.481422	1	11292700
C030045D06Rik	kidneycortex	Male	10024418842	1	0.0289	21.1947	0.470925	1	11292700
C530043G21Rik	liver	Male	10024416281	1	0.6198	25.9345	0.516489	1	158611184
Cep350	kidneymedulla	Male	10018188285	1	0.6198	7.13203	0.209029	1	157695662
Cfh	liver	Male	10019061210	6	0.3506	5.17727	0.135258	1	141982455
C79946	kidneymedulla	Male	10028174386	7	0.6567	7.66646	0.226141	1	121527320
C330011F01Rik	kidneymedulla	Male	10018186919	1	0.0001	14.2422	0.37372	1	90158864
C530043A13Rik	kidneymedulla	Male	10028672391	1	0.3559	5.81028	0.175073	1	73568670
C530043G21Rik	kidneycortex	Male	10024416281	1	0.6152	28.282	0.583835	1	158611184
C330011F01Rik	kidneycortex	Male	10018186919	1	0.0001	9.93078	0.258676	1	90158864
C530043G21Rik	kidneymedulla	Male	10024416281	1	0.6152	48.6165	0.828844	1	158611184
CL517174	adipose	Male	10028162859	2	0.7685	5.17855	0.140915	1	138585320
C920011G20Rik	kidneymedulla	Male	10028171536	1	0.834	7.84424	0.227365	1	174311126
Cdk5r2	adipose	Male	10023851926	4	0.8609	9.0858	0.233828	1	74901671
Cenpf	liver	Male	10018190007	18	0.0158	14.7139	0.338298	1	191465525
C4bp	liver	Male	10018174170	6	0.3318	8.0255	0.201645	1	132532497
C530042K13Rik	liver	Male	10028169052	1	0.3699	7.39153	0.187542	1	69044960
Col5a2	adipose	Male	10018176364	1	0.1849	11.4346	0.300912	1	45431175
Capn2	liver	Male	10018194475	1	0.7899	7.96433	0.200386	1	184397389
Casq1	liver	Male	10018175727	17	0.1272	17.9885	0.39624	1	174140470
Cd247	kidneymedulla	Male	10018179854	2	0.4519	5.39973	0.163743	1	167718850
Cd55	kidneymedulla	Male	10018179940	15	0.274	5.01863	0.153106	1	132335606
Casq1	adipose	Male	10018175727	1	0.7852	10.1404	0.257378	1	174140470
Cep170	kidneycortex	Male	10024399268	1	0.7899	5.88726	0.162386	1	178663794
Cep350	kidneycortex	Male	10018188285	1	0.6638	8.31672	0.221442	1	157695662
Cnih4	kidneymedulla	Male	10018189735	1	0.7899	27.1696	0.613887	1	183081107
Cnih4	liver	Male	10018189735	1	0.7899	9.39752	0.231852	1	183081107
Cnnm4	kidneycortex	Male	10024441698	8	0.2698	5.84623	0.161404	1	36564977
Cd34	adipose	Male	10023851607	4	0.1155	5.12655	0.194519	1	196765014
Cd55	kidneycortex	Male	10018192460	3	0.6297	5.97503	0.164667	1	132348834
Cfh	kidneymedulla	Male	10019061210	1	0.5579	5.4325	0.163605	1	141982455
Centg2	liver	Male	10024403182	1	0.7852	5.33111	0.139319	1	91662879
Cxcr4	kidneycortex	Male	10028675012	1	0.5752	10.3537	0.267728	1	130484775
Cyb5r1	kidneymedulla	Male	10024394287	1	0.4652	7.51021	0.229098	1	136302566
Cdc42bpa	liver	Male	10028669950	1	0.7665	6.77302	0.173176	1	182074929
Cdk5r2	kidneymedulla	Male	10023851926	13	0.5021	10.3609	0.288644	1	74901671
Cnih4	kidneycortex	Male	10018189735	1	0.7899	19.1178	0.437015	1	183081107
Cfh	kidneymedulla	Male	10019061210	5	0.3937	5.24618	0.158569	1	141982455
Chst10	kidneymedulla	Male	10024397089	1	0.1417	8.78061	0.250695	1	38920721
Cfhr1	liver	Male	10018195219	1	0.5579	88.5368	0.912596	1	141443640
Cnih4	kidneymedulla	Male	10028171484	1	0.7899	39.759	0.729647	1	183081121
Col5a2	kidneycortex	Male	10019061147	1	0.2367	23.2301	0.502242	1	45432928
Col6a3	adipose	Male	10028171544	6	0.426	5.16736	0.142528	1	92716521
Copa	adipose	Male	10018191079	1	0.7524	17.7881	0.410084	1	174048400
Copa	kidneycortex	Male	10018191079	1	0.7524	33.6447	0.635381	1	174048400
Cenpf	kidneycortex	Male	10018190007	18	0.0001	16.261	0.386907	1	191465525
Cep170	liver	Male	10024399268	1	0.7524	9.6604	0.237622	1	178663794
Cfh	liver	Male	10019061210	1	0.5579	5.14308	0.134457	1	141982455
Cyb5r1	liver	Male	10024394287	1	0.5297	23.6933	0.485251	1	136302566
D2hgdh	adipose	Male	10024404662	1	0.4342	16.7708	0.398079	1	95722861
D2hgdh	kidneycortex	Male	10028173666	18	0.0001	15.8914	0.379877	1	95721830
Col19a1	kidneymedulla	Male	10024407616	1	0.1073	5.30787	0.161247	1	24270832
Copa	kidneymedulla	Male	10018191079	1	0.7524	42.7145	0.754585	1	174048400
Cox5b	liver	Male	10018193397	6	0.3115	6.71085	0.17171	1	36748331
Cnih4	adipose	Male	10028171484	1	0.7916	22.3714	0.480579	1	183081121
Col5a2	kidneycortex	Male	10018176364	1	0.2351	13.4916	0.33348	1	45431175
Col5a2	kidneymedulla	Male	10019061147	1	0.2367	23.2398	0.533359	1	45432928
D1Bwg1363e	kidneycortex	Male	10018191081	1	0.3699	12.0528	0.304146	1	75471150
D730003I15Rik	kidneymedulla	Male	10018186569	1	0.7916	7.09888	0.208281	1	193048352
Crygd	kidneymedulla	Male	10018179584	6	0.58	22.2737	0.518491	1	65108411
Crygf	kidneycortex	Male	10018180880	6	0.5628	24.6009	0.522212	1	65973095
Col19a1	kidneycortex	Male	10024407616	1	0.0932	5.68853	0.157318	1	24270832
Cr2	kidneymedulla	Male	10024418832	4	0.1518	6.80815	0.205739	1	196967368
Crisp4	liver	Male	10018186939	6	0.465	8.75186	0.218015	1	18105682
Cryge	liver	Male	10028674104	6	0.5512	10.8371	0.269283	1	65095130
D2hgdh	liver	Male	10024404662	1	0.4452	8.38744	0.209813	1	95722861
D430040D24Rik	kidneycortex	Male	10024877677	1	0.1386	11.135	0.284593	1	36616436
D430040D24Rik	liver	Male	10024877677	1	0.1386	11.7059	0.280095	1	36616436
D630023F18Rik	kidneycortex	Male	10024404208	1	0.2996	12.4951	0.313383	1	65155291
D630023F18Rik	kidneymedulla	Male	10024404208	1	0.3011	5.97048	0.181827	1	65155291
Dars2	kidneycortex	Male	10028674808	1	0.656	17.0577	0.401243	1	162970743
Cryga	kidneycortex	Male	10028670399	1	0.2996	8.08026	0.215932	1	65146962
Cxcr7	liver	Male	10018189442	1	0.7916	7.51981	0.190427	1	92100577
Cyb5r1	kidneycortex	Male	10024394287	1	0.5078	25.2843	0.531951	1	136302566
Csrp1	kidneycortex	Male	10018180528	1	0.5266	17.9958	0.417829	1	137625773
Csrp1	kidneymedulla	Male	10018180528	1	0.3011	5.61403	0.184188	1	137625773
Cxcr4	liver	Male	10028675012	1	0.4907	5.89345	0.1525	1	130484775
Cox5b	adipose	Male	10018193397	1	0.3653	7.17818	0.195462	1	36748331
Cxcr4	adipose	Male	10028675012	1	0.5078	8.3803	0.217899	1	130484775
Crygd	kidneycortex	Male	10018179584	6	0.5612	31.7971	0.614737	1	65108411
Crygf	kidneymedulla	Male	10018180880	6	0.5628	16.5126	0.418529	1	65973095
Dnahc7b	kidneymedulla	Male	10024400671	1	0.2162	13.3707	0.355535	1	46154914
Dnahc7b	kidneymedulla	Male	10024400671	4	0.6538	5.04426	0.152809	1	46154914
Degs1	liver	Male	10024402905	1	0.7852	12.9682	0.305166	1	184206109
D1Ertd161e	kidneymedulla	Male	10018196648	1	0.3699	10.3603	0.297556	1	75188708
D2hgdh	kidneymedulla	Male	10024404662	1	0.4452	23.5479	0.543212	1	95722861
D1Ertd448e	kidneymedulla	Male	10028169077	4	0.6758	5.08036	0.15383	1	34503640
D1Ertd705e	kidneymedulla	Male	10028172601	13	0.4969	5.31943	0.162886	1	15839444
D2hgdh	kidneycortex	Male	10024404662	1	0.4452	23.3022	0.503393	1	95722861
Dnm3os	adipose	Male	10018180725	10	0.6607	7.41918	0.195482	1	164148954
D1Ertd161e	adipose	Male	10018196648	1	0.3653	8.62595	0.231251	1	75188708
D1Ertd161e	kidneycortex	Male	10018180022	1	0.3903	5.13061	0.143195	1	75193865
Dnm3os	kidneymedulla	Male	10018180725	10	0.6794	7.2495	0.214894	1	164148954
D1Ertd161e	adipose	Male	10018180022	1	0.3653	11.1395	0.278711	1	75193865
D2hgdh	liver	Male	10028173666	18	0.0001	8.0897	0.203172	1	95721830
D430040D24Rik	adipose	Male	10024877677	1	0.1386	17.9749	0.413415	1	36616436
D730003I15Rik	liver	Male	10018186569	1	0.7242	5.37649	0.140345	1	193048352
Dusp12	kidneycortex	Male	10018192256	1	0.7304	37.404	0.673872	1	172804318
Dusp12	kidneymedulla	Male	10018192256	1	0.7351	39.7114	0.76789	1	172804318
D730003I15Rik	kidneycortex	Male	10018186569	1	0.9234	8.9454	0.236026	1	193048352
D430040D24Rik	kidneymedulla	Male	10024877677	1	0.1386	16.5066	0.418583	1	36616436
D630023F18Rik	adipose	Male	10024404208	1	0.0948	8.32111	0.216524	1	65155291
Dars2	liver	Male	10028674808	1	0.5952	8.81711	0.235031	1	162970743
D1Ertd161e	liver	Male	10018196648	1	0.3559	5.21727	0.136277	1	75188708
D830032E09Rik	kidneycortex	Male	10028173131	13	0.5021	6.29242	0.172498	1	109813860
Ddr2	kidneycortex	Male	10028673922	6	0.6947	6.88554	0.18716	1	171902437
Degs1	adipose	Male	10024402905	1	0.7852	5.36684	0.149276	1	184206109
EG214403	liver	Male	10019061404	1	0.5579	5.91781	0.153087	1	141594211
EG433270	adipose	Male	10028162669	18	0.3104	5.02008	0.136989	1	9957394
Ddr2	kidneymedulla	Male	10028673922	1	0.7304	20.3131	0.491438	1	171902437
Degs1	kidneycortex	Male	10024402905	1	0.7899	12.272	0.308667	1	184206109
EG226654	liver	Male	10024407071	1	0.7351	12.3434	0.292933	1	173349231
EG623613	liver	Male	10028171436	1	0.7852	5.65613	0.14712	1	25067079
EG640613	adipose	Male	10028171482	9	0.3588	5.38612	0.148722	1	173609465
Ddr2	adipose	Male	10024404435	1	0.7602	5.64146	0.153494	1	171903413
Dbi	adipose	Male	10018173673	1	0.4813	12.5887	0.310224	1	122009868
Ddr2	kidneymedulla	Male	10024404435	1	0.7242	10.6211	0.294652	1	171903413
Dnm3	kidneycortex	Male	10024406400	1	0.6638	13.8568	0.340845	1	163920359
Dnm3	kidneymedulla	Male	10024406400	1	0.656	18.6523	0.465238	1	163920359
Dusp23	kidneymedulla	Male	10024403572	1	0.7555	35.9191	0.696288	1	174560901
E030049G20Rik	kidneymedulla	Male	10028673909	1	0.4452	12.3431	0.333418	1	127921076
Dusp27	kidneymedulla	Male	10024419277	13	0.4969	14.092	0.373402	1	168028758
Dyrk3	kidneycortex	Male	10024404880	1	0.5579	5.32966	0.148172	1	133025018
Dtymk	kidneymedulla	Male	10024402986	1	0.5157	5.15592	0.156958	1	95697072
Dusp23	kidneycortex	Male	10024403572	1	0.7555	40.9324	0.706715	1	174560901
Dusp12	adipose	Male	10018192256	1	0.7242	36.7682	0.663609	1	172804318
Dusp23	liver	Male	10024403572	1	0.7555	36.0996	0.635835	1	174560901
EG640613	kidneymedulla	Male	10028171482	9	0.2598	5.48199	0.166875	1	173609465
ENSMUST00000060959	kidneycortex	Male	10028162649	9	0.1542	5.82991	0.160936	1	13397262
Efhd1	kidneymedulla	Male	10018183438	1	0.4751	8.36271	0.24983	1	89160938
Dnahc7b	kidneycortex	Male	10024400671	1	0.2351	10.3571	0.267654	1	46154914
ENSMUST00000060959	adipose	Male	10028162649	9	0.0656	5.77995	0.155989	1	13397262
Eprs	kidneymedulla	Male	10018187549	1	0.8116	9.90413	0.283505	1	187208853
Erbb4	liver	Male	10018196687	1	0.2839	5.07164	0.135026	1	68085380
EG433281	liver	Male	10024452184	10	0.337	7.09635	0.180587	1	27958326
EG226654	kidneycortex	Male	10024407071	1	0.7242	34.0218	0.639927	1	173349231
Dusp23	adipose	Male	10024403572	1	0.7555	45.098	0.751769	1	174560901
E030049G20Rik	kidneycortex	Male	10028673909	1	0.4875	7.00232	0.190035	1	127921076
Efcab2	kidneymedulla	Male	10018173902	1	0.7774	15.4043	0.401471	1	180336011
EG226654	kidneymedulla	Male	10024407071	1	0.7242	24.7927	0.557425	1	173349231
EG640613	liver	Male	10028171482	9	0.2794	11.8514	0.282923	1	173609465
EG435615	kidneymedulla	Male	10028162664	1	0.7665	7.66409	0.222791	1	31034177
EG640613	kidneycortex	Male	10028171482	9	0.2794	19.1823	0.438148	1	173609465
Fcgr2b	kidneymedulla	Male	10018174470	1	0.7304	13.2132	0.35218	1	172890688
Fhl2	kidneymedulla	Male	10018184238	1	0.1386	7.55116	0.219827	1	43179918
EG214403	kidneycortex	Male	10019061404	1	0.5548	6.65338	0.181636	1	141594211
EG433367	adipose	Male	10024449513	1	0.5078	5.66005	0.154794	1	157367302
Eif5b	liver	Male	10024400878	2	0.4925	6.03245	0.155794	1	38054989
Fcrla	adipose	Male	10024412966	1	0.7665	8.98445	0.234328	1	172848025
EG623172	liver	Male	10028166679	1	0.925	12.9734	0.305113	1	196444411
Ephx1	adipose	Male	10019060010	8	0.3357	5.83567	0.167105	1	182919869
Ercc5	kidneycortex	Male	10028675104	1	0.21	7.68028	0.206279	1	44204691
Ephx1	kidneymedulla	Male	10019060010	1	0.7852	9.52951	0.29778	1	182919869
Fn1	kidneymedulla	Male	10019060165	1	0.3559	27.2871	0.591318	1	71632190
F11r	liver	Male	10018180154	1	0.7242	35.6247	0.634621	1	173367736
ENSMUST00000067376	liver	Male	10028171495	1	0.5736	5.191	0.136135	1	141471761
Erbb4	kidneymedulla	Male	10018196687	1	0.3223	34.224	0.675178	1	68085380
F11r	kidneymedulla	Male	10018180154	1	0.7524	6.03468	0.180289	1	173367736
F5	kidneycortex	Male	10018175477	4	0.6553	6.85181	0.186311	1	166081989
Farslb	liver	Male	10028674823	1	0.3699	9.13675	0.226252	1	78421410
Fcrla	kidneymedulla	Male	10024412966	1	0.7304	12.0591	0.327175	1	172848025
Fcer1g	kidneycortex	Male	10018176880	1	0.7524	5.68561	0.157345	1	173159702
Gm1627	adipose	Male	10028171472	19	0.0162	8.28313	0.216814	1	135858741
Epha4	liver	Male	10018179193	1	0.3825	5.83504	0.151092	1	77363761
Fh1	liver	Male	10024462616	6	0.3084	5.39223	0.140465	1	177530504
Fn1	adipose	Male	10019060165	8	0.3388	5.38243	0.147772	1	71632190
Fbxo28	liver	Male	10018186536	1	0.7916	9.53468	0.234872	1	184243232
Fh1	kidneycortex	Male	10024462616	1	0.7524	11.4048	0.29051	1	177530504
Fh1	kidneymedulla	Male	10024462616	1	0.7524	8.71527	0.250708	1	177530504
Fhl2	kidneycortex	Male	10018184238	4	0.2617	6.42311	0.1758	1	43179918
Fcer1a	adipose	Male	10024394769	8	0.2698	5.34933	0.146088	1	175151414
Fcrla	liver	Male	10024412966	1	0.7304	23.1029	0.476695	1	172848025
Fmo3	adipose	Male	10018194320	4	0.6146	6.48578	0.184474	1	164883930
Fn1	kidneycortex	Male	10019060165	1	0.3293	28.9239	0.580135	1	71632190
Fmo4	liver	Male	10018188326	1	0.6638	11.4837	0.275651	1	164733245
G0s2	liver	Male	10019060501	3	0.1505	5.05944	0.132454	1	195098355
Fmo1	liver	Male	10018178476	1	0.6638	10.8188	0.262086	1	164759691
Fmo3	kidneymedulla	Male	10018194320	19	0.5046	6.39868	0.189792	1	164883930
G0s2	kidneycortex	Male	10019060501	1	0.9156	11.6527	0.29573	1	195098355
Fcgr2b	liver	Male	10018174470	1	0.7304	10.6098	0.257574	1	172890688
Fcgr3a	kidneycortex	Male	10024402420	1	0.7351	6.57902	0.17964	1	172949069
Fmo3	kidneycortex	Male	10018194320	1	0.6638	6.44323	0.176329	1	164883930
Gm817	liver	Male	10028162654	1	0.2996	6.39036	0.164757	1	93043622
Gpatc2	kidneymedulla	Male	10018178842	1	0.7899	8.16497	0.238574	1	189175278
Gas5	liver	Male	10018194739	4	0.318	6.23226	0.160619	1	162965293
Gas5	adipose	Male	10018194739	1	0.656	37.2889	0.665789	1	162965293
Gas5	kidneymedulla	Male	10018194739	1	0.656	43.3876	0.757411	1	162965293
Gls	adipose	Male	10024399885	4	0.7358	6.14092	0.174244	1	52220295
Gas5	liver	Male	10018194739	1	0.656	11.5219	0.276358	1	162965293
Glb1l	kidneycortex	Male	10028675331	1	0.3387	6.34023	0.173655	1	75194818
Glrx2	adipose	Male	10028669178	1	0.5952	5.07408	0.147588	1	145586744
Gli2	adipose	Male	10028672313	1	0.4172	11.9784	0.296177	1	120730638
Glrx2	kidneycortex	Male	10028669178	1	0.5579	29.5597	0.588024	1	145586744
Glrx2	kidneymedulla	Male	10028669178	1	0.5579	34.1915	0.673293	1	145586744
Gsta3	kidneycortex	Male	10023852187	13	0.3477	6.84763	0.197357	1	21230669
Gm216	adipose	Male	10024450216	1	0.6838	5.39373	0.158275	1	74415600
Gm216	kidneycortex	Male	10024450216	1	0.3653	6.50224	0.177714	1	74415600
Gm216	kidneymedulla	Male	10024450216	1	0.3653	6.48715	0.192132	1	74415600
Gm817	adipose	Male	10028162654	3	0.0001	16.1959	0.37824	1	93043622
Golt1a	kidneycortex	Male	10018188794	4	0.318	12.1755	0.306657	1	135206391
Hs6st1	kidneymedulla	Male	10018192583	1	0.126	18.1651	0.458222	1	36125253
Gpc1	adipose	Male	10018182112	8	0.3357	8.78561	0.265678	1	94728262
Hes6	kidneycortex	Male	10024396468	1	0.4342	16.1674	0.385012	1	93308080
Ifi204	liver	Male	10018191090	1	0.7524	5.05284	0.132248	1	175677424
Igsf8	liver	Male	10024398610	6	0.5296	5.74562	0.149113	1	174242069
Gsta3	kidneymedulla	Male	10023852187	10	0.1634	6.56716	0.206163	1	21230669
Il1rl1	adipose	Male	10018191605	8	0.3184	6.11892	0.166236	1	40497552
Hdlbp	kidneycortex	Male	10018196395	1	0.4138	16.0239	0.382276	1	95302519
Hdlbp	liver	Male	10018196395	1	0.4452	6.22927	0.160512	1	95302519
Hecw2	kidneycortex	Male	10028670526	1	0.2818	26.0215	0.547073	1	53868018
Gsta3	adipose	Male	10023852187	8	0.3184	6.66493	0.181783	1	21230669
Hs6st1	liver	Male	10018192583	1	0.1386	45.0706	0.716126	1	36125253
Hsd17b7	liver	Male	10018178653	1	0.7304	24.4715	0.496325	1	171879667
Ivns1abp	liver	Male	10024409965	5	0.4577	6.61483	0.169482	1	153191645
Hdlbp	kidneymedulla	Male	10018196395	1	0.4138	10.637	0.295009	1	95302519
Idh1	kidneycortex	Male	10018193383	1	0.3653	6.98601	0.189625	1	65205189
Ifi202b	kidneycortex	Male	10018176921	1	0.7602	35.0612	0.650372	1	175892699
Ifi203	kidneymedulla	Male	10018180677	1	0.7665	5.80155	0.177153	1	175850533
Ifi203	liver	Male	10028676159	1	0.7602	33.4377	0.607903	1	175787351
Kcnj10	adipose	Male	10024460420	1	0.7602	11.4217	0.284637	1	174303416
Kcnk2	adipose	Male	10018186165	1	0.9234	5.58198	0.159417	1	191031811
Hes6	liver	Male	10024396468	1	0.4342	8.2815	0.207562	1	93308080
Hsd11b1	kidneycortex	Male	10018187958	1	0.9156	8.30724	0.221155	1	195047834
Igfbp5	adipose	Male	10019061804	1	0.3387	7.60564	0.229889	1	72904609
Igsf9	kidneymedulla	Male	10024410458	1	0.7743	7.78408	0.228744	1	174414619
Hs6st1	adipose	Male	10018192583	1	0.3387	7.07856	0.187468	1	36125253
Ifi202b	kidneymedulla	Male	10018176921	1	0.7524	18.8043	0.493389	1	175892699
Hsd17b7	kidneycortex	Male	10018178653	1	0.7304	18.873	0.432842	1	171879667
Lbr	kidneycortex	Male	10023852665	1	0.7899	14.9876	0.362756	1	183745466
Il1rl1	kidneymedulla	Male	10018191605	1	0.2351	7.92728	0.22937	1	40497552
Idh1	kidneymedulla	Male	10018193383	1	0.3011	6.49293	0.192291	1	65205189
Ifi203	adipose	Male	10018180677	1	0.7774	5.29807	0.146569	1	175850533
Ifi205	kidneycortex	Male	10024397135	13	0.499	6.61683	0.180525	1	175664569
Ifi203	adipose	Male	10028676159	1	0.7602	9.5652	0.24736	1	175787351
Igfbp2	kidneymedulla	Male	10019061523	4	0.3008	7.53891	0.224597	1	72871076
Igfbp2	liver	Male	10019061523	6	0.44	5.67613	0.147449	1	72871076
Igfbp5	kidneycortex	Male	10019061804	1	0.4091	5.20911	0.14511	1	72904609
Igfbp5	liver	Male	10019061804	1	0.3559	6.62799	0.16984	1	72904609
Inpp1	kidneycortex	Male	10024412931	4	0.5052	5.58635	0.154707	1	52846265
Inpp4a	kidneymedulla	Male	10024402930	13	0.499	8.25335	0.237593	1	37414763
Ifi202b	adipose	Male	10018176921	1	0.7242	47.9815	0.791282	1	175892699
Ifi202b	liver	Male	10018176921	1	0.7602	38.8263	0.662402	1	175892699
Lmod1	kidneymedulla	Male	10024393348	1	0.5297	10.8303	0.299493	1	137221407
Itlna	adipose	Male	10018177179	1	0.7351	12.6423	0.311467	1	173448254
Il1r2	adipose	Male	10024396447	8	0.4641	5.20187	0.143165	1	40141612
Iqwd1	kidneycortex	Male	10024410427	8	0.2369	7.10297	0.192488	1	167259634
Irf6	kidneymedulla	Male	10018182592	4	0.318	5.8739	0.175677	1	194979305
Ilkap	kidneymedulla	Male	10024402871	4	0.6753	5.9358	0.180996	1	93272408
Ilkap	liver	Male	10024402871	4	0.6758	5.88191	0.152204	1	93272408
Igfbp2	kidneycortex	Male	10019061523	11	0.7146	13.5895	0.340026	1	72871076
Kctd3	kidneymedulla	Male	10024404102	4	0.6758	5.25037	0.16174	1	190794977
Ivns1abp	kidneymedulla	Male	10024409965	1	0.5752	20.6204	0.499288	1	153191645
Kcnj10	kidneymedulla	Male	10024460420	1	0.7524	14.4501	0.414794	1	174303416
Kcnk2	kidneycortex	Male	10018186165	1	0.8984	8.62859	0.228686	1	191031811
Ing5	adipose	Male	10028671625	1	0.4938	12.0292	0.297169	1	95700541
Insig2	liver	Male	10018185180	1	0.4907	10.1823	0.248612	1	123200933
Ints7	kidneycortex	Male	10028671788	1	0.9234	6.5976	0.18032	1	193399612
Irf6	kidneycortex	Male	10018182592	4	0.3102	9.38246	0.246014	1	194979305
Itlna	kidneymedulla	Male	10018177179	1	0.7524	12.2255	0.332906	1	173448254
Ivns1abp	kidneycortex	Male	10024409965	1	0.5752	10.0888	0.26185	1	153191645
Kiss1	liver	Male	10028675026	6	0.3568	5.30768	0.13839	1	135223788
Itm2c	liver	Male	10023851906	1	0.4766	6.81507	0.17423	1	87791084
Itm2c	liver	Male	10023851906	12	0.2202	5.16954	0.135179	1	87791084
Ivns1abp	adipose	Male	10024409965	1	0.7038	5.57011	0.156402	1	153191645
Klhdc8a	kidneycortex	Male	10024401347	4	0.3212	6.35727	0.174166	1	134195637
Ivns1abp	liver	Male	10024409965	1	0.5736	19.6917	0.424603	1	153191645
Kcnj10	kidneycortex	Male	10018181229	1	0.7242	17.7781	0.415719	1	174270425
Kcnj10	kidneycortex	Male	10024460420	1	0.7038	9.7954	0.257052	1	174303416
Kcnj10	kidneymedulla	Male	10018181229	1	0.7524	18.2844	0.461009	1	174270425
Kcnk2	kidneymedulla	Male	10018186165	1	0.874	15.9392	0.442958	1	191031811
Map4k4	adipose	Male	10028675240	1	0.1849	5.72106	0.154447	1	39957757
Lancl1	kidneymedulla	Male	10018174336	1	0.3121	46.989	0.786099	1	67049943
Klhl20	adipose	Male	10028675128	4	0.5836	5.39566	0.151756	1	163018510
Lad1	kidneymedulla	Male	10023851487	1	0.5078	5.29468	0.159838	1	137715174
Lemd1	liver	Male	10028675481	6	0.465	6.28762	0.161787	1	134088038
Kdelc1	kidneymedulla	Male	10028670054	1	0.2351	5.92005	0.176882	1	44163390
Kif1a	adipose	Male	10024422562	1	0.4652	8.42665	0.22298	1	94912037
Kif1a	kidneycortex	Male	10024422562	6	0.5847	5.94754	0.164078	1	94912037
Klhl20	adipose	Male	10028675128	1	0.6198	6.2043	0.172346	1	163018510
mCT149292	kidneymedulla	Male	10028162998	5	0.5848	23.2983	0.53678	1	46028074
mCT149298	adipose	Male	10028162962	2	0.5597	10.3701	0.262322	1	42236461
Lad1	kidneymedulla	Male	10023851487	4	0.3212	22.9834	0.529694	1	137715174
Lmod1	kidneycortex	Male	10024393348	1	0.5078	47.6842	0.759458	1	137221407
Lamc2	kidneymedulla	Male	10018180852	4	0.5178	5.58275	0.176865	1	154969885
Lefty1	kidneymedulla	Male	10018179552	1	0.7899	31.481	0.646067	1	182865169
Lmx1a	kidneymedulla	Male	10028670830	1	0.7053	10.1347	0.283366	1	169619688
Lamc2	kidneycortex	Male	10018180852	13	0.551	10.8864	0.279451	1	154969885
Lancl1	adipose	Male	10018174336	1	0.3121	21.1323	0.461388	1	67049943
Lefty1	adipose	Male	10018179552	1	0.7899	56.6433	0.807387	1	182865169
Lrrfip1	liver	Male	10019059714	1	0.4342	5.97565	0.154497	1	92950083
Lypd1	adipose	Male	10028669443	1	0.4985	9.92783	0.252549	1	127768618
Lyplal1	liver	Male	10024409133	1	0.834	36.8378	0.643334	1	187911764
Lad1	kidneycortex	Male	10023851487	4	0.3212	18.135	0.420227	1	137715174
Lamb3	liver	Male	10019062062	6	0.4604	5.30451	0.138417	1	195128219
Lamc2	kidneycortex	Male	10018180852	4	0.2773	5.61826	0.155579	1	154969885
Lancl1	kidneycortex	Male	10018174336	1	0.3121	51.7983	0.786897	1	67049943
Lancl1	liver	Male	10018174336	1	0.3121	20.2602	0.433374	1	67049943
Lrrfip1	kidneycortex	Male	10019059714	1	0.3825	5.68721	0.157298	1	92950083
Lmx1a	kidneycortex	Male	10028670830	1	0.7053	22.795	0.495853	1	169619688
Lax1	kidneymedulla	Male	10024414462	4	0.395	5.3789	0.163195	1	135575633
Lefty1	kidneycortex	Male	10018179552	1	0.7852	17.0658	0.401283	1	182865169
Lefty1	liver	Male	10018179552	1	0.7852	26.6685	0.526317	1	182865169
Map4k4	kidneymedulla	Male	10028675240	1	0.2038	6.20746	0.184705	1	39957757
Mgat5	kidneymedulla	Male	10018189029	1	0.4985	23.7097	0.540494	1	129383040
Mgst3	adipose	Male	10018196136	1	0.032	5.41541	0.14774	1	169302101
Lyplal1	kidneycortex	Male	10024409133	1	0.834	30.9754	0.605238	1	187911764
Ly96	kidneycortex	Male	10024393825	1	0.0586	20.6856	0.463001	1	16678536
Mcm3	kidneymedulla	Male	10018195939	1	0.0602	9.00101	0.256098	1	20793056
mCT149292	kidneycortex	Male	10028162998	5	0.5848	8.90207	0.234986	1	46028074
MMS010094179	kidneymedulla	Male	10028163047	5	0.0715	5.01012	0.151873	1	193074838
Ly96	liver	Male	10024393825	1	0.1042	6.28992	0.161896	1	16678536
Mcm3	kidneycortex	Male	10018195939	1	0.0508	20.9513	0.467092	1	20793056
mCT143540	kidneycortex	Male	10028163001	4	0.499	5.44084	0.151107	1	82818855
mCT165171	adipose	Male	10028162970	19	0.2757	16.2745	0.383056	1	115462062
mCT186054	kidneymedulla	Male	10028670852	4	0.549	5.74476	0.172274	1	184414309
mCT19432	kidneycortex	Male	10028675051	6	0.5512	17.5734	0.422205	1	155672405
mCT19432	kidneymedulla	Male	10028675051	6	0.58	5.77117	0.172866	1	155672405
mCT51625	kidneycortex	Male	10028162992	18	0.0001	15.0841	0.364638	1	81550767
MMS010230978	kidneycortex	Male	10028669972	9	0.494	12.5094	0.313603	1	56508252
mCT149292	adipose	Male	10028162998	5	0.5848	18.4347	0.41722	1	46028074
mCT13803	kidneycortex	Male	10028175470	15	0.3818	6.05352	0.166449	1	125653259
mCT165171	kidneycortex	Male	10028162970	19	0.2757	19.1192	0.436972	1	115462062
Mgat5	adipose	Male	10018189029	1	0.5486	5.41188	0.146867	1	129383040
Mgst3	kidneycortex	Male	10024412567	8	0.3168	6.14369	0.168841	1	169302514
mCT165171	liver	Male	10028162970	19	0.2757	12.6115	0.298046	1	115462062
mCT179273	kidneymedulla	Male	10028173675	1	0.7555	7.07926	0.208996	1	175603804
mCT51625	liver	Male	10028162992	18	0.0001	7.72966	0.19508	1	81550767
mCT149298	kidneycortex	Male	10028162962	2	0.5425	9.41449	0.246706	1	42236461
mCT165171	kidneymedulla	Male	10028162970	19	0.2757	26.3221	0.57801	1	115462062
Mgat5	kidneycortex	Male	10018189029	1	0.5078	42.7873	0.72206	1	129383040
Mgat5	liver	Male	10018189029	1	0.5078	27.1139	0.532227	1	129383040
mCT52637	kidneycortex	Male	10028163003	2	0.7256	5.00892	0.1431	1	104345953
MMT00005781	liver	Male	10028162756	6	0.4447	6.418	0.164801	1	183471492
mCT165050	kidneymedulla	Male	10028163014	13	0.4969	9.63048	0.275476	1	102493657
mCT186054	kidneycortex	Male	10028670852	1	0.7916	16.2203	0.385974	1	184414309
MMS010111182	adipose	Male	10028166265	1	0.2383	55.7479	0.830312	1	44206792
MMS010209844	kidneycortex	Male	10028164823	18	0.0001	15.8528	0.379144	1	135004950
MMS010111182	kidneymedulla	Male	10028166265	1	0.2383	50.8404	0.812917	1	44206792
MMT00009560	liver	Male	10024404950	9	0.5457	22.4002	0.466311	1	71901410
MMT00009590	liver	Male	10024423041	16	0.1865	12.8046	0.301843	1	179772676
MMT00010841	kidneycortex	Male	10024398914	17	0.0472	5.00587	0.140108	1	174528781
MMT00001436	adipose	Male	10028166226	1	0.0932	13.8819	0.33452	1	23278542
MMT00001436	kidneymedulla	Male	10028166226	1	0.0932	30.9991	0.637629	1	23278542
MMT00004107	liver	Male	10028166282	6	0.3397	5.6022	0.145453	1	35266819
mCT51914	kidneymedulla	Male	10028171541	17	0.0299	5.1283	0.155144	1	195693374
Mlph	kidneycortex	Male	10024400029	1	0.4342	35.9411	0.659523	1	92811679
MMS010155130	kidneycortex	Male	10028164839	1	0.7242	18.7771	0.431291	1	173260402
MMS010155130	kidneymedulla	Male	10028164839	1	0.7524	26.9459	0.58659	1	173260402
MMS010201123	liver	Male	10028166714	6	0.3115	8.10694	0.203485	1	196793014
MMT00014915	liver	Male	10028162620	4	0.0017	13.5538	0.316362	1	182720059
MMT00000057	liver	Male	10028162830	6	0.465	7.05809	0.179815	1	19820285
MMT00000376	liver	Male	10024455850	6	0.465	10.3002	0.251169	1	120191356
MMT00001114	liver	Male	10028162491	3	0.6297	6.67671	0.170952	1	193306837
MMT00001530	kidneymedulla	Male	10024428254	1	0.1214	12.2653	0.333736	1	25841244
MMS010114341	liver	Male	10028164811	2	0.4831	7.8638	0.198056	1	172228748
MMS010155130	adipose	Male	10028164839	1	0.7242	35.687	0.650208	1	173260402
MMS010200692	kidneymedulla	Male	10028670297	11	0.7146	10.1729	0.287078	1	129807664
Mlph	kidneymedulla	Male	10024400029	1	0.4342	10.5303	0.292587	1	92811679
Mgst3	kidneymedulla	Male	10018196136	2	0.48	6.86442	0.203507	1	169302101
Mlph	liver	Male	10024400029	1	0.4813	8.55214	0.213509	1	92811679
MMS010224886	adipose	Male	10028164877	1	0.4138	10.3493	0.263144	1	170969265
MMS010230978	kidneymedulla	Male	10028669972	9	0.5457	27.5237	0.594247	1	56508252
MMT00000810	adipose	Male	10024423324	1	0.087	35.3613	0.646536	1	21928465
MMT00001831	kidneymedulla	Male	10024423723	1	0.8952	5.09737	0.155358	1	191994173
MMT00018252	liver	Male	10024402094	6	0.3084	5.57808	0.144935	1	186434159
MMT00020361	liver	Male	10024460538	2	0.7966	9.95162	0.243682	1	84907485
MMT00009560	kidneycortex	Male	10024404950	9	0.5457	11.294	0.288139	1	71901410
MMT00011210	kidneycortex	Male	10028162713	1	0.4138	41.0724	0.707567	1	89921797
MMT00011210	kidneymedulla	Male	10028162713	1	0.4091	28.9901	0.615818	1	89921797
MMT00011596	adipose	Male	10024397829	1	0.7555	12.1416	0.301242	1	174486202
MMT00011859	kidneymedulla	Male	10024426985	19	0.0616	6.67608	0.19961	1	173909661
MMT00000376	kidneymedulla	Male	10024455850	4	0.7864	5.67976	0.175775	1	120191356
MMS010111182	kidneycortex	Male	10028166265	1	0.2383	46.9781	0.803574	1	44206792
MMS010114341	adipose	Male	10028164811	8	0.3357	5.21114	0.141852	1	172228748
MMS010155130	liver	Male	10028164839	1	0.8167	9.53368	0.235235	1	173260402
MMS010111182	liver	Male	10028166265	1	0.2351	47.7815	0.736506	1	44206792
MMT00004164	adipose	Male	10028162981	5	0.6162	13.8406	0.333472	1	35636714
MMT00004164	kidneymedulla	Male	10028162981	5	0.6131	16.0735	0.410119	1	35636714
MMT00023435	liver	Male	10024404693	1	0.5689	5.19651	0.135771	1	48938556
MMT00024277	liver	Male	10024414663	1	0.4091	5.01472	0.131363	1	90047612
MMT00013477	kidneymedulla	Male	10024413639	18	0.2037	6.32757	0.189045	1	175398434
MMT00013497	adipose	Male	10024440005	17	0.394	10.5876	0.266847	1	166589562
MMS010198900	kidneymedulla	Male	10028163264	18	0.0001	6.77305	0.199662	1	197067761
MMS010198900	kidneycortex	Male	10028163264	18	0.0001	9.79818	0.255358	1	197067761
MMS010210369	adipose	Male	10028166189	1	0.7524	7.33281	0.193511	1	173558700
MMS010224886	kidneymedulla	Male	10028164877	1	0.3856	14.1549	0.371852	1	170969265
MMS010230978	adipose	Male	10028669972	9	0.5457	28.627	0.56716	1	56508252
MMT00030143	liver	Male	10024415813	9	0.5034	9.17551	0.227088	1	193301208
MMT00000810	kidneymedulla	Male	10024423324	1	0.0633	26.9225	0.592017	1	21928465
MMT00011633	adipose	Male	10024455541	1	0.2038	6.61145	0.176302	1	38586312
MMT00036566	kidneycortex	Male	10028175462	7	0.5882	7.35486	0.198555	1	29794139
MMT00037357	adipose	Male	10028166191	11	0.3029	6.6715	0.178955	1	136453349
MMT00013068	kidneycortex	Male	10028162728	3	0.3702	8.98661	0.236901	1	191903870
MMT00024194	kidneycortex	Male	10028162847	18	0.0158	9.48978	0.248429	1	178902358
MMT00024277	adipose	Male	10024414663	1	0.4138	26.2431	0.540548	1	90047612
MMT00023354	kidneymedulla	Male	10024409412	11	0.4605	6.70861	0.206038	1	60579498
MMT00024277	kidneycortex	Male	10024414663	1	0.4172	5.96698	0.164367	1	90047612
MMT00024950	adipose	Male	10028163673	1	0.4657	5.54504	0.150146	1	162420209
MMT00030626	kidneymedulla	Male	10024463253	1	0.043	7.03812	0.206546	1	20901471
MMT00034559	adipose	Male	10024434782	17	0.394	9.64196	0.248979	1	146099255
MMT00009560	adipose	Male	10024404950	9	0.5457	31.4814	0.606321	1	71901410
MMT00011210	liver	Male	10028162713	1	0.4138	24.4118	0.495472	1	89921797
MMT00018252	adipose	Male	10024402094	1	0.8167	6.75073	0.179645	1	186434159
MMT00022246	kidneycortex	Male	10028163067	19	0.3145	5.23234	0.152177	1	39811922
MMT00009560	kidneymedulla	Male	10024404950	9	0.5457	33.4163	0.672814	1	71901410
MMT00049231	liver	Male	10024397711	17	0.0001	5.58682	0.145173	1	10858784
MMT00023435	adipose	Male	10024404693	6	0.5171	5.01543	0.136813	1	48938556
MMT00027918	kidneymedulla	Male	10024421147	13	0.5021	10.5413	0.292873	1	49293046
MMT00030143	adipose	Male	10024415813	9	0.4972	5.70676	0.160654	1	193301208
MMT00011633	kidneymedulla	Male	10024455541	1	0.1417	6.98947	0.20533	1	38586312
MMT00011859	kidneycortex	Male	10024426985	19	0.0162	6.16238	0.169181	1	173909661
MMT00013497	liver	Male	10024440005	17	0.4747	5.20304	0.135874	1	166589562
MMT00051868	liver	Male	10024427791	6	0.3837	10.6226	0.257722	1	61253531
MMT00054873	liver	Male	10024452534	1	0.4091	5.36923	0.142402	1	87834892
MMT00054984	kidneycortex	Male	10028166241	5	0.3419	5.11161	0.142684	1	178206347
MMT00033801	liver	Male	10028162736	6	0.4604	5.13989	0.134391	1	167762706
MMT00034188	kidneycortex	Male	10024877389	17	0.0769	6.61273	0.180407	1	173013460
MMT00034501	liver	Male	10028162815	18	0.0001	17.4827	0.387622	1	147789048
MMT00030198	kidneymedulla	Male	10024874005	1	0.1417	31.1942	0.639953	1	36972018
MMT00015404	kidneymedulla	Male	10028166870	6	0.5628	5.7269	0.171636	1	159565995
MMT00024777	kidneycortex	Male	10028162778	18	0.0001	14.0947	0.345523	1	176084248
MMT00049669	kidneycortex	Male	10024416126	13	0.5021	6.97961	0.189436	1	183020913
MMT00050368	liver	Male	10024426556	1	0.3387	27.3248	0.534893	1	68078810
MMT00051250	kidneycortex	Male	10024417434	18	0.0001	5.4512	0.15135	1	107654087
MMT00051808	kidneycortex	Male	10028162723	9	0.5145	5.39605	0.149883	1	58682059
MMT00037194	kidneycortex	Male	10028163085	2	0.9347	67.3486	0.900995	1	5309798
MMT00037784	kidneymedulla	Male	10024449823	1	0.6198	18.621	0.459714	1	157923090
MMT00038313	kidneymedulla	Male	10024448144	1	0.4657	12.4985	0.336812	1	108594398
MMT00056077	liver	Male	10024425105	17	0.0221	5.12135	0.134037	1	194714764
MMT00057212	kidneycortex	Male	10024425880	1	0.1042	8.38632	0.223044	1	21273635
MMT00057991	kidneymedulla	Male	10028162882	1	0.0383	8.56491	0.245575	1	10617984
MMT00058019	liver	Male	10024437036	11	0.6507	6.9796	0.177885	1	10685234
MMT00059041	adipose	Male	10024397121	13	0.2947	5.2831	0.144404	1	133113761
MMT00059041	kidneymedulla	Male	10024397121	10	0.4911	5.29782	0.159753	1	133113761
MMT00036027	kidneycortex	Male	10024445722	9	0.1886	5.424	0.15063	1	9950242
MMT00036655	kidneycortex	Male	10024405013	3	0.6266	5.22571	0.145757	1	35027157
MMT00037194	kidneymedulla	Male	10028163085	2	0.9347	43.2302	0.803123	1	5309798
MMT00037292	kidneymedulla	Male	10028163112	18	0.1442	5.68668	0.170616	1	8836784
MMT00024050	adipose	Male	10024450016	8	0.3184	5.95495	0.160256	1	84900200
MMT00024194	liver	Male	10028162847	18	0.0001	5.8887	0.152512	1	178902358
MMT00019644	adipose	Male	10024452628	8	0.3388	7.90136	0.206852	1	194717426
MMT00032401	adipose	Male	10028166278	11	0.2858	9.45325	0.243402	1	154005117
MMT00034501	kidneycortex	Male	10028162815	18	0.0001	13.8603	0.340912	1	147789048
MMT00034559	liver	Male	10024434782	17	0.4622	7.39821	0.187567	1	146099255
MMT00056634	kidneymedulla	Male	10024409844	1	0.0383	5.24057	0.158479	1	159526434
MMT00058703	kidneymedulla	Male	10028162959	4	0.6958	11.7826	0.348257	1	16917626
MMT00062379	kidneycortex	Male	10024424525	1	0.4813	5.47222	0.152003	1	107173957
MMT00063713	kidneycortex	Male	10024438485	1	0.1042	5.44448	0.151387	1	23266797
MMT00042444	liver	Male	10024397296	6	0.3084	5.35717	0.139597	1	75621414
MMT00030198	liver	Male	10024874005	1	0.1386	18.6297	0.40693	1	36972018
MMT00024953	adipose	Male	10024407275	6	0.5312	6.50113	0.173637	1	121054452
MMT00037324	kidneymedulla	Male	10024438135	6	0.5108	6.25711	0.185947	1	12645984
MMT00038313	adipose	Male	10024448144	1	0.4652	8.62703	0.223903	1	108594398
MMT00039355	adipose	Male	10024425762	4	0.646	9.48422	0.242748	1	36015761
MMT00060406	kidneymedulla	Male	10028162707	14	0.471	8.73165	0.249689	1	137183684
MMT00062110	liver	Male	10024424853	6	0.44	5.02977	0.131698	1	6998299
MMT00034188	liver	Male	10024877389	17	0.0863	5.30439	0.13837	1	173013460
MMT00036027	kidneycortex	Male	10024445722	11	0.6048	6.10577	0.168743	1	9950242
MMT00038176	kidneymedulla	Male	10024424983	6	0.3537	7.39004	0.215986	1	132092556
MMT00033363	liver	Male	10024412623	6	0.5512	6.47706	0.171925	1	67632141
MMT00034216	liver	Male	10028162967	1	0.7053	6.13388	0.158243	1	161284644
MMT00034598	kidneymedulla	Male	10024439573	15	0.4979	7.43212	0.216901	1	145409109
MMT00042083	adipose	Male	10024449797	1	0.2839	6.64007	0.176944	1	59177421
MMT00066815	kidneycortex	Male	10024425333	4	0.4599	7.02196	0.190514	1	196862860
MMT00049669	kidneymedulla	Male	10024416126	13	0.5021	7.04395	0.20812	1	183020913
MMT00070165	kidneymedulla	Male	10024428885	1	0.3856	15.5493	0.402089	1	82229779
MMT00074043	kidneycortex	Male	10028162643	18	0.0001	29.0867	0.582238	1	64500794
MMT00050420	adipose	Male	10024438169	6	0.5512	12.6305	0.326261	1	70114336
MMT00051250	kidneycortex	Male	10024417434	15	0.088	16.8402	0.397722	1	107654087
MMT00052555	kidneycortex	Male	10028162609	18	0.0001	17.2889	0.405324	1	66830648
MMT00039993	adipose	Male	10024399273	6	0.5312	8.04585	0.220166	1	147030975
MMT00070148	adipose	Male	10028166227	12	0.1904	6.82164	0.181325	1	54962981
MMT00070985	kidneymedulla	Male	10024417674	1	0.834	5.40197	0.162781	1	156707878
MMT00038313	kidneycortex	Male	10024448144	1	0.5157	8.09563	0.216197	1	108594398
MMT00038909	liver	Male	10028163041	6	0.3365	6.60883	0.16931	1	129909592
MMT00052356	liver	Male	10028162903	18	0.0283	5.0498	0.132174	1	44103356
MMT00076150	kidneycortex	Male	10024424716	1	0.3825	12.0842	0.304728	1	104478083
MMT00076150	kidneymedulla	Male	10024424716	1	0.3981	5.16184	0.157332	1	104478083
MMT00078909	adipose	Male	10024410085	6	0.5312	5.99194	0.16906	1	52560185
MMT00058123	adipose	Male	10028162973	8	0.251	11.9897	0.309489	1	13436415
MMT00076150	adipose	Male	10024424716	1	0.4138	7.93602	0.208793	1	104478083
MMT00076150	liver	Male	10024424716	1	0.3903	5.26685	0.137506	1	104478083
MMT00057212	kidneymedulla	Male	10024425880	1	0.0602	6.88926	0.202655	1	21273635
MMT00058703	liver	Male	10028162959	4	0.6146	8.95533	0.234014	1	16917626
MMT00060103	kidneycortex	Male	10024423036	17	0.0299	5.04697	0.140903	1	39332470
MMT00039419	liver	Male	10024420192	18	0.0158	20.5577	0.506167	1	3320040
MMT00039993	kidneymedulla	Male	10024399273	6	0.5108	5.64425	0.172794	1	147030975
MMT00042083	liver	Male	10024449797	1	0.3653	8.75059	0.217842	1	59177421
MMT00061504	adipose	Male	10024423880	5	0.4781	6.48424	0.173222	1	5965368
MMT00061970	adipose	Male	10024400955	1	0.7665	10.2453	0.25958	1	12591242
MMT00062379	adipose	Male	10024424525	1	0.5752	6.20143	0.166391	1	107173957
MMT00081407	kidneycortex	Male	10028162799	10	0.0173	25.4581	0.534622	1	13414595
Mnda	kidneycortex	Male	10019062170	1	0.7602	41.264	0.710534	1	175826491
Mnda	kidneymedulla	Male	10019062170	1	0.7555	39.2584	0.722742	1	175826491
MMT00047372	kidneycortex	Male	10024432000	8	0.2369	5.31783	0.14798	1	45091629
MMT00063931	kidneycortex	Male	10028162617	18	0.0001	20.7926	0.464635	1	188830235
MMT00047070	kidneycortex	Male	10028162753	6	0.5628	5.0196	0.140167	1	51390102
Mreg	kidneycortex	Male	10024443245	4	0.2773	6.2986	0.172761	1	72205806
MMT00063931	kidneymedulla	Male	10028162617	18	0.0158	14.062	0.370019	1	188830235
MMT00063931	liver	Male	10028162617	18	0.0001	21.2115	0.448345	1	188830235
Mpp4	kidneycortex	Male	10023851846	1	0.3027	12.0494	0.304212	1	59177778
MMT00061504	liver	Male	10024423880	5	0.4813	5.18579	0.135604	1	5965368
MMT00062156	liver	Male	10024419637	1	0.7774	5.13299	0.134342	1	113037562
MMT00063931	adipose	Male	10028162617	18	0.0001	7.72133	0.203843	1	188830235
MMT00070858	adipose	Male	10028164732	19	0.0162	6.36589	0.170247	1	56617677
MMT00049012	adipose	Male	10024420721	3	0.0534	5.95742	0.160263	1	161861351
MMT00049231	kidneycortex	Male	10024397711	17	0.0769	12.4756	0.312799	1	10858784
MMT00050131	liver	Male	10024398788	6	0.3837	9.79559	0.240311	1	89282859
MMT00070148	kidneymedulla	Male	10028166227	12	0.3833	5.68867	0.170612	1	54962981
MMT00075441	adipose	Male	10028162977	11	0.2858	5.29779	0.143892	1	113945775
MMT00075449	kidneycortex	Male	10028162621	12	0.0705	5.02178	0.140314	1	71539443
MMT00064683	kidneymedulla	Male	10024438942	1	0.7899	12.1317	0.329225	1	182906196
MMT00065456	adipose	Male	10024394070	6	0.633	10.071	0.265027	1	100272681
MMT00058703	kidneycortex	Male	10028162959	4	0.6553	9.95503	0.258767	1	16917626
MMT00074106	liver	Male	10024419765	6	0.465	7.40106	0.187675	1	65843967
MMT00074786	kidneycortex	Male	10024460339	1	0.1042	5.09678	0.142251	1	25761388
MMT00076135	kidneycortex	Male	10024434003	13	0.5021	8.34674	0.22207	1	105006385
MMT00076135	kidneymedulla	Male	10024434003	13	0.4969	11.1442	0.312169	1	105006385
MMT00051968	adipose	Male	10024397060	6	0.5512	8.47992	0.22864	1	152983499
MMT00053416	adipose	Male	10024428313	8	0.3513	7.18342	0.1933	1	53752029
MMT00078475	kidneycortex	Male	10028163061	5	0.3419	5.01981	0.140294	1	174151479
MMT00078660	liver	Male	10024409200	9	0.4549	15.8676	0.359258	1	81738169
MMT00070148	kidneycortex	Male	10028166227	18	0.199	7.82648	0.209828	1	54962981
MMT00066815	kidneymedulla	Male	10024425333	4	0.5178	5.60008	0.173827	1	196862860
Nek7	liver	Male	10018183584	1	0.5517	5.19012	0.135599	1	140381290
Ncstn	liver	Male	10028673019	1	0.7602	10.8634	0.262836	1	173996228
Nenf	adipose	Male	10024409991	1	0.9265	7.27748	0.194559	1	193130675
MMT00074043	liver	Male	10028162643	18	0.0001	18.9524	0.412451	1	64500794
MMT00074659	kidneycortex	Male	10024409239	3	0.7699	5.19146	0.144734	1	42160134
MMT00070313	liver	Male	10028163088	11	0.6492	15.4005	0.351127	1	159533744
Mogat1	liver	Male	10024408078	1	0.3699	11.1246	0.268289	1	78508465
Mosc2	liver	Male	10018186779	6	0.3568	6.64959	0.170247	1	186637565
MMT00063713	kidneymedulla	Male	10024438485	1	0.0932	23.3619	0.535542	1	23266797
MMT00064683	adipose	Male	10024438942	8	0.3357	6.9834	0.185246	1	182906196
Nenf	kidneycortex	Male	10024409991	1	0.9093	21.0225	0.468294	1	193130675
Nenf	liver	Male	10024409991	1	0.9093	17.4594	0.387315	1	193130675
NM_199472	kidneymedulla	Male	10028671239	19	0.1644	6.12396	0.183732	1	182257101
Nmur1	adipose	Male	10028673918	12	0.0205	10.8362	0.272144	1	88282899
MMT00080893	kidneymedulla	Male	10024438945	11	0.4353	6.43732	0.19114	1	128605051
MMT00081407	liver	Male	10028162799	10	0.0158	14.5803	0.335735	1	13414595
Msc	adipose	Male	10018183766	8	0.3357	6.22658	0.166904	1	14743428
MMT00071471	liver	Male	10024447623	10	0.4094	5.25198	0.137377	1	174132903
MMT00071831	liver	Male	10028162951	1	0.5752	5.35926	0.139759	1	147367219
MMT00072465	liver	Male	10028162769	6	0.3115	6.11072	0.157666	1	61189562
Mosc1	liver	Male	10018189337	1	0.834	5.07225	0.132802	1	186611166
Mrpl15	kidneymedulla	Male	10028169030	1	0.0164	27.5319	0.596946	1	4770046
Mrpl44	adipose	Male	10018178383	1	0.3825	23.6594	0.499654	1	79774431
MMT00078909	kidneymedulla	Male	10024410085	6	0.5108	5.23599	0.161356	1	52560185
MMT00073259	liver	Male	10028162971	6	0.3115	5.30469	0.138313	1	133512247
MMT00075536	liver	Male	10028162819	18	0.058	6.15804	0.158737	1	109849975
Nvl	adipose	Male	10028669847	1	0.7852	34.2041	0.63435	1	183023553
Nvl	kidneycortex	Male	10028669847	1	0.7852	8.56385	0.227125	1	183023553
Mnda	liver	Male	10019062170	1	0.7602	57.0895	0.796164	1	175826491
Mosc1	kidneymedulla	Male	10018189337	4	0.6758	5.37428	0.162067	1	186611166
MMT00078475	adipose	Male	10028163061	1	0.7555	24.797	0.516111	1	174151479
MMT00078909	liver	Male	10024410085	1	0.5952	7.34125	0.197717	1	52560185
Ndufb3	liver	Male	10018187122	6	0.485	7.29536	0.192958	1	58643442
Olfr1403	adipose	Male	10024398399	5	0.5158	6.68519	0.179121	1	175200515
Olfr433	kidneymedulla	Male	10028675186	6	0.5628	18.8002	0.462861	1	175972082
Ncl	liver	Male	10028674848	6	0.4604	6.50188	0.166802	1	88241482
Ncstn	adipose	Male	10028673019	1	0.7524	9.60848	0.245501	1	173996228
Olfml2b	kidneycortex	Male	10028675984	1	0.7304	40.3568	0.701243	1	172574963
Olfr1403	kidneycortex	Male	10024398399	18	0.0471	5.11658	0.14279	1	175200515
MMT00082905	adipose	Male	10028162960	14	0.1115	8.26519	0.215187	1	18940508
Mnda	adipose	Male	10019062170	1	0.7665	13.9592	0.36592	1	175826491
Nfasc	adipose	Male	10024424646	1	0.4907	5.899	0.158872	1	134461267
Niban	kidneycortex	Male	10018193510	1	0.5752	11.3095	0.288606	1	153418663
Niban	kidneymedulla	Male	10028675526	1	0.5752	10.8757	0.300776	1	153566634
Niban	kidneycortex	Male	10028675526	1	0.5752	29.2401	0.5844	1	153566634
NM_199472	adipose	Male	10028671239	6	0.5512	11.4047	0.297815	1	182257101
Mogat1	kidneycortex	Male	10024408078	1	0.3903	29.4813	0.587222	1	78508465
Mogat1	kidneymedulla	Male	10024408078	1	0.3981	11.4246	0.313143	1	78508465
Mrpl15	kidneycortex	Male	10028670242	1	0.0164	12.2493	0.308158	1	4764014
Nav1	adipose	Male	10028166733	11	0.4793	5.02541	0.138669	1	137497824
Myl1	adipose	Male	10018173368	1	0.3559	14.4729	0.364319	1	66970871
Myo1b	kidneycortex	Male	10028173657	1	0.2618	5.8612	0.161724	1	51835691
Nos1ap	adipose	Male	10018190466	1	0.7038	6.44721	0.173721	1	172257455
Nos1ap	kidneymedulla	Male	10018190466	1	0.7304	20.3501	0.487174	1	172257455
Nr1i3	kidneycortex	Male	10018196488	18	0.0001	33.5921	0.634771	1	173144100
Nrp2	kidneycortex	Male	10024402729	11	0.3361	5.08555	0.142002	1	62750054
Nck2	adipose	Male	10018182572	1	0.2069	5.24916	0.170848	1	43502603
Nek7	adipose	Male	10018183584	1	0.4657	5.43356	0.181386	1	140381290
Nit1	kidneycortex	Male	10024400944	1	0.7774	8.94596	0.236068	1	173272374
Ndufs2	kidneycortex	Male	10018195827	1	0.7351	6.59495	0.180076	1	173164988
Olfml2b	kidneymedulla	Male	10028675984	1	0.7351	48.157	0.853887	1	172574963
Olfr1410	adipose	Male	10028669703	11	0.6492	5.33153	0.144792	1	94504415
Olfr433	kidneycortex	Male	10028675186	18	0.0001	12.9503	0.322642	1	175972082
Olfr433	kidneycortex	Male	10028675186	6	0.5863	17.2432	0.404597	1	175972082
Pcp4l1	kidneycortex	Male	10024414985	1	0.7524	25.303	0.532222	1	173103394
Pdcl3	adipose	Male	10018180490	13	0.0001	6.04174	0.162349	1	39044661
Pex19	adipose	Male	10018188292	1	0.7852	6.26917	0.174082	1	174056902
Phf3	kidneymedulla	Male	10024394262	1	0.0948	7.46763	0.21769	1	30859185
Phf3	liver	Male	10024394262	1	0.0289	7.30072	0.185292	1	30859185
Ncstn	kidneycortex	Male	10028673019	1	0.7555	12.5073	0.313492	1	173996228
Ncstn	kidneymedulla	Male	10028673019	1	0.7555	18.4065	0.453513	1	173996228
Nenf	liver	Male	10024409991	14	0.471	5.22487	0.136595	1	193130675
Olfr433	adipose	Male	10024413583	1	0.7555	20.2687	0.453958	1	175972082
Olfr433	kidneymedulla	Male	10024413583	1	0.7743	9.54006	0.269199	1	175972082
Pea15	adipose	Male	10018183989	8	0.7421	5.01142	0.136681	1	174126858
Per2	kidneycortex	Male	10018193181	1	0.4342	14.115	0.345954	1	93312558
Per2	liver	Male	10018193181	1	0.4138	16.8233	0.376185	1	93312558
Phlda3	adipose	Male	10019059327	1	0.5313	10.5315	0.284233	1	137662709
Phlda3	kidneycortex	Male	10019059327	4	0.318	5.17648	0.144337	1	137662709
Pkp1	adipose	Male	10018176953	8	0.3451	5.07621	0.138341	1	137767971
Nr1i3	liver	Male	10018196488	1	0.7555	23.2163	0.478467	1	173144100
Ormdl1	kidneycortex	Male	10024406527	1	0.656	5.12501	0.142988	1	53353973
Otos	adipose	Male	10028674810	12	0.5673	5.4326	0.155229	1	94540794
Paqr8	adipose	Male	10018187734	1	0.0602	16.9277	0.392905	1	20928604
Pard3b	kidneycortex	Male	10018178368	2	0.6916	5.33759	0.148498	1	61685574
Plxna2	liver	Male	10018174310	6	0.3837	6.86884	0.175346	1	196446114
Pnkd	kidneymedulla	Male	10024393737	1	0.3653	5.80067	0.175972	1	74331500
Olfml2b	liver	Male	10028675984	1	0.6838	9.15771	0.24314	1	172574963
Pnkd	kidneymedulla	Male	10024404145	13	0.3594	5.31353	0.171464	1	74379183
Pnkd	liver	Male	10024393737	1	0.3903	5.51989	0.143566	1	74331500
Pcmtd1	liver	Male	10024445208	17	0.1867	5.16694	0.135099	1	7078483
Nvl	kidneymedulla	Male	10028669847	1	0.7852	19.7871	0.477626	1	183023553
Olfr1403	adipose	Male	10024398399	1	0.5157	5.1235	0.140341	1	175200515
Olfr415	adipose	Male	10024405915	8	0.1121	9.42578	0.241413	1	176321201
Olfr424	liver	Male	10028670090	6	0.3084	6.65176	0.170307	1	176066876
Pctk3	liver	Male	10024402457	6	0.3318	5.2157	0.136117	1	134010237
Pea15	adipose	Male	10018183989	1	0.7242	9.70819	0.24812	1	174126858
Per2	adipose	Male	10018193181	1	0.4652	7.651	0.205864	1	93312558
Ppp2r5a	kidneymedulla	Male	10019061188	1	0.8952	7.56161	0.220153	1	193175858
Pign	adipose	Male	10028671093	1	0.4652	14.8431	0.377798	1	107417716
Pappa2	kidneycortex	Male	10028174385	7	0.254	5.14511	0.143507	1	160641871
Ppox	kidneycortex	Male	10028671121	1	0.7242	39.6768	0.695673	1	173207122
Ppox	kidneymedulla	Male	10028671121	1	0.7351	45.8699	0.85044	1	173207122
Ppp2r5a	kidneycortex	Male	10019061188	1	0.9093	7.5815	0.203986	1	193175858
Prim2	kidneymedulla	Male	10018195323	1	0.1151	9.54365	0.272606	1	33510655
Olfr415	kidneymedulla	Male	10024405915	8	0.059	5.57371	0.18178	1	176321201
Pign	kidneymedulla	Male	10028671093	1	0.4719	39.3955	0.72908	1	107417716
Ptpn14	kidneycortex	Male	10028174376	1	0.9234	8.88902	0.23472	1	191697906
Prrx1	adipose	Male	10018192484	8	0.3388	5.90441	0.159032	1	165176867
Pcp4l1	kidneymedulla	Male	10024414985	1	0.7555	24.3517	0.550025	1	173103394
Optc	kidneycortex	Male	10028669384	2	0.6806	5.64347	0.156187	1	135793775
Paqr8	kidneycortex	Male	10018187734	1	0.0602	8.66597	0.229467	1	20928604
Qscn6	liver	Male	10018181307	1	0.6198	8.13607	0.204234	1	157625292
Rab17	kidneymedulla	Male	10018187668	1	0.4138	28.7616	0.610265	1	92854711
Rab17	liver	Male	10018187668	1	0.4813	27.8524	0.541847	1	92854711
Ptprv	kidneycortex	Male	10028675819	18	0.0001	13.694	0.337549	1	137005074
Ptprv	liver	Male	10028675819	18	0.0001	10.9436	0.264487	1	137005074
Pnkd	adipose	Male	10024393737	1	0.3653	14.3513	0.363763	1	74331500
Pfkfb2	kidneycortex	Male	10018180448	7	0.1942	6.22314	0.170813	1	132585857
Phlda3	liver	Male	10019059327	15	0.4776	5.25715	0.137211	1	137662709
Pla2g4a	kidneycortex	Male	10018175362	1	0.5752	15.4126	0.370985	1	151676751
Plekhb2	adipose	Male	10024393572	1	0.1849	6.16208	0.165335	1	34906843
Pea15	kidneymedulla	Male	10018183989	1	0.7524	14.6603	0.382242	1	174126858
Paqr8	kidneymedulla	Male	10018187734	1	0.0602	5.06264	0.15334	1	20928604
Parp1	liver	Male	10024403184	1	0.7852	7.3593	0.186664	1	182499105
Ppox	adipose	Male	10028671121	1	0.7242	43.451	0.728059	1	173207122
Rgs2	kidneycortex	Male	10019062391	8	0.2807	5.03337	0.14064	1	145848224
Rgs4	adipose	Male	10018183497	1	0.7304	18.867	0.441291	1	171671805
Rgs4	kidneymedulla	Male	10018183497	1	0.7351	37.1537	0.708603	1	171671805
Ripk5	liver	Male	10028672005	1	0.4844	12.3361	0.2929	1	134362072
Pign	kidneycortex	Male	10028671093	1	0.4719	42.7795	0.722042	1	107417716
Rgs18	kidneymedulla	Male	10018193141	1	0.5689	6.5888	0.196204	1	146599970
Ppp2r5a	adipose	Male	10028672516	1	0.874	7.6584	0.223053	1	193175859
Ppp2r5a	kidneycortex	Male	10028672516	1	0.9234	12.61	0.315733	1	193175859
Prim2	kidneycortex	Male	10018195323	1	0.1214	8.43867	0.224183	1	33510655
Rnf152	adipose	Male	10024432160	1	0.4342	10.9029	0.273812	1	107176509
Rpe	kidneycortex	Male	10018188774	1	0.3293	15.8559	0.379159	1	66747466
Prg4	liver	Male	10018183482	1	0.5952	6.89718	0.185677	1	152296541
Pkhd1	kidneymedulla	Male	10024414730	1	0.0602	71.8205	0.908647	1	20047858
Per2	kidneymedulla	Male	10018193181	1	0.4138	11.4891	0.314456	1	93312558
Rnf149	liver	Male	10024425724	1	0.0289	6.12152	0.157907	1	39604438
Rps6kc1	kidneymedulla	Male	10024408136	1	0.894	6.27923	0.190701	1	192596758
Rpe	adipose	Male	10018189411	1	0.2996	23.4301	0.496474	1	66839508
Ptpn18	kidneycortex	Male	10018175110	4	0.3384	7.42386	0.200277	1	34516590
Ptprc	kidneymedulla	Male	10018195299	9	0.5332	5.16558	0.15619	1	139959437
Ptprv	adipose	Male	10028675819	1	0.5078	16.0134	0.374525	1	137005074
Ppp2r5a	liver	Male	10028672516	1	0.9093	18.6501	0.407436	1	193175859
Rps6kc1	kidneycortex	Male	10024408136	1	0.9234	14.7473	0.358595	1	192596758
Rufy4	kidneymedulla	Male	10024402633	13	0.4969	5.82657	0.176463	1	74187492
Prkag3	kidneycortex	Male	10024415464	8	0.3184	5.0157	0.140148	1	74785498
Psen2	liver	Male	10023851566	1	0.7852	66.3687	0.841799	1	182157136
Ralgps2	kidneycortex	Male	10024398780	2	0.455	13.4966	0.333611	1	158738960
Prdx6	liver	Male	10018186330	6	0.3568	10.5114	0.255447	1	163170242
Scly	kidneycortex	Male	10024395936	1	0.4091	5.98598	0.164909	1	93194962
Sdhc	kidneycortex	Male	10024397731	1	0.7524	9.17542	0.2413	1	173059295
Rabif	kidneycortex	Male	10028164821	1	0.5282	41.8637	0.714283	1	136404561
Rabif	liver	Male	10028164821	1	0.5297	33.3279	0.606549	1	136404561
Sctr	kidneycortex	Male	10024408621	18	0.058	5.78366	0.159732	1	121940027
Scyl1bp1	kidneycortex	Male	10024424226	13	0.499	5.14924	0.143554	1	165315038
Ppox	liver	Male	10028671121	1	0.7242	16.3897	0.368562	1	173207122
Ppp1r12b	kidneycortex	Male	10028172525	18	0.0001	31.1123	0.606718	1	136655643
Ppp2r5a	kidneymedulla	Male	10028672516	1	0.894	27.4341	0.59851	1	193175859
Rcor3	kidneymedulla	Male	10018178560	1	0.9093	9.29657	0.263376	1	193925264
Ralb	kidneycortex	Male	10018189294	4	0.3243	6.39575	0.175122	1	121366885
Ralgps2	adipose	Male	10018187798	1	0.5626	5.33843	0.144942	1	158734298
Rdh10	adipose	Male	10018196419	1	0.0602	16.1221	0.376444	1	16120582
Rdh10	liver	Male	10018196419	1	0.0586	17.3561	0.385517	1	16120582
Sdhc	adipose	Male	10024397731	1	0.7304	22.1279	0.553291	1	173059295
Serpine2	kidneycortex	Male	10018186424	1	0.3825	15.9367	0.380669	1	79790771
Rgl1	kidneycortex	Male	10018190603	2	0.2371	5.05619	0.141143	1	154364659
ri|0610039K23|R000004P19||1590	kidneymedulla	Male	10018194196	1	0.6198	11.2251	0.33402	1	157888046
Pycr2	liver	Male	10018174732	1	0.7899	37.1469	0.646443	1	182834423
R74740	liver	Male	10024878488	1	0.1817	8.31597	0.209092	1	37466486
Rab17	kidneycortex	Male	10018187668	1	0.4342	20.3763	0.460421	1	92854711
Slamf6	adipose	Male	10024407924	1	0.7524	9.21779	0.236994	1	173847667
Ren1	kidneycortex	Male	10018188808	4	0.6553	5.14954	0.143575	1	135247250
Rgs5	kidneycortex	Male	10018193445	1	0.7304	22.9745	0.498425	1	171585631
Rgs7	adipose	Male	10019061357	1	0.7242	17.7879	0.406221	1	176989347
Slamf9	adipose	Male	10018193818	1	0.7242	7.53676	0.198961	1	174405535
Refbp2	kidneymedulla	Male	10028672040	1	0.7555	31.0057	0.637676	1	173433608
Ren2	kidneycortex	Male	10028672718	4	0.6553	5.49994	0.152543	1	135247142
Rnf152	kidneycortex	Male	10024432160	1	0.4813	10.4889	0.270707	1	107176509
Rnpep	kidneycortex	Male	10024404463	1	0.4922	12.4875	0.313074	1	137159289
Rpe	liver	Male	10018188774	1	0.3152	8.42325	0.210814	1	66747466
Slc23a3	kidneycortex	Male	10024406790	1	0.3653	8.97869	0.236741	1	75122117
Rnf149	kidneymedulla	Male	10018193214	1	0.1849	13.5303	0.358915	1	39608147
Rnf149	kidneymedulla	Male	10024425724	1	0.087	5.15408	0.155954	1	39604438
Rnpep	adipose	Male	10024404463	1	0.4938	7.52609	0.20152	1	137159289
Rnpep	kidneymedulla	Male	10024404463	1	0.5736	11.1189	0.306086	1	137159289
Ralgps2	liver	Male	10024398780	2	0.4831	13.5907	0.31703	1	158738960
Pycr2	adipose	Male	10018174732	1	0.8116	10.6469	0.270464	1	182834423
Rab3gap1	kidneycortex	Male	10024399001	1	0.5078	19.6139	0.445336	1	129765370
Rgs5	kidneymedulla	Male	10018193445	1	0.7304	30.0432	0.626176	1	171585631
ri|0610039K23|R000004P19||1590	liver	Male	10018194196	1	0.5736	6.42485	0.165161	1	157888046
Ripk5	liver	Male	10028672507	18	0.0001	8.00769	0.201369	1	134314029
Slc9a4	adipose	Male	10024419317	8	0.3357	5.00248	0.136621	1	40685990
Refbp2	liver	Male	10028672040	1	0.7524	30.7451	0.577278	1	173433608
Rgs4	liver	Male	10018183497	1	0.7351	41.6612	0.68872	1	171671805
Rabif	kidneycortex	Male	10024402263	1	0.5282	9.02666	0.237808	1	136391236
Rabif	kidneymedulla	Male	10028164821	1	0.5266	27.1617	0.589416	1	136404561
Ralgps2	kidneycortex	Male	10018187798	1	0.6214	13.0479	0.324676	1	158734298
Ramp1	kidneycortex	Male	10019059598	1	0.4844	10.1951	0.264522	1	93076615
Ramp1	liver	Male	10019059598	1	0.4719	5.26581	0.137602	1	93076615
Slc35f5	kidneycortex	Male	10024399449	1	0.4751	7.868	0.210848	1	127457612
Slc41a1	kidneycortex	Male	10024400920	2	0.4878	5.28731	0.147144	1	133727198
Slc9a2	liver	Male	10024410231	6	0.3962	8.4744	0.211664	1	40738473
Rnf2	kidneycortex	Male	10018182641	1	0.5548	6.02561	0.16584	1	153316535
Sctr	adipose	Male	10024408621	1	0.7242	5.10181	0.139998	1	121940027
Rnf152	kidneycortex	Male	10024432160	4	0.3212	6.47459	0.177116	1	107176509
Rdh10	kidneycortex	Male	10018196419	1	0.1214	7.83908	0.210212	1	16120582
Smyd3	liver	Male	10024403118	1	0.7524	5.02392	0.131813	1	180887389
Rufy4	adipose	Male	10024402633	4	0.8609	26.0452	0.544762	1	74187492
Sctr	kidneymedulla	Male	10024408621	1	0.5157	9.56438	0.269775	1	121940027
Sdhc	kidneymedulla	Male	10024397731	1	0.7524	19.0856	0.485388	1	173059295
Soat1	kidneycortex	Male	10028670589	1	0.6198	6.09987	0.167688	1	158358238
Soat1	kidneymedulla	Male	10024878869	1	0.6152	60.6574	0.904415	1	158354658
Soat1	liver	Male	10024878869	1	0.6198	37.6501	0.651133	1	158354658
Rgs5	liver	Male	10018193445	1	0.7304	16.5879	0.372057	1	171585631
Ripk5	kidneycortex	Male	10028672005	1	0.5078	16.7288	0.395183	1	134362072
Rpl7	kidneymedulla	Male	10021552503	1	0.0383	5.14776	0.156948	1	16091378
Rps6kc1	liver	Male	10024408136	1	0.9156	5.17619	0.13527	1	192596758
Sccpdh	adipose	Male	10018183270	8	0.3388	6.36699	0.179694	1	181598477
Sctr	liver	Male	10024408621	18	0.0158	5.60987	0.145887	1	121940027
Sf3a1	kidneymedulla	Male	10024430367	2	0.3579	7.61219	0.222785	1	94100373
Sgpp2	kidneymedulla	Male	10024400333	1	0.3966	16.2625	0.413907	1	78387049
Rnf149	kidneycortex	Male	10018193214	1	0.2162	8.81272	0.23292	1	39608147
Rnpep	liver	Male	10024404463	1	0.5157	5.84501	0.151349	1	137159289
Rpe	kidneymedulla	Male	10018188774	1	0.3011	14.9568	0.390311	1	66747466
Spata3	kidneymedulla	Male	10018191853	6	0.5628	15.0841	0.394969	1	87918527
Sdhc	adipose	Male	10018174484	1	0.7242	10.7949	0.271338	1	173059295
Serpine2	kidneymedulla	Male	10018186424	1	0.3856	21.1744	0.510856	1	79790771
Sh3bp4	kidneycortex	Male	10024397846	4	0.3243	9.71771	0.253544	1	90967036
Slamf9	kidneycortex	Male	10018193818	1	0.7665	7.85667	0.210564	1	174405535
Stk25	liver	Male	10018189783	1	0.4452	60.2668	0.821004	1	95517327
Slc11a1	liver	Male	10018178713	6	0.3115	9.58127	0.235872	1	74421802
Sccpdh	liver	Male	10018183270	1	0.7743	10.3218	0.251493	1	181598477
Stau2	kidneycortex	Male	10018185961	1	0.1245	5.59215	0.154855	1	16334278
Sft2d2	kidneycortex	Male	10024402468	14	0.1908	5.42345	0.158285	1	167108821
Sh3bp4	liver	Male	10024397846	1	0.4172	24.3282	0.494338	1	90967036
Slc23a3	kidneymedulla	Male	10024406790	1	0.3966	5.44939	0.164083	1	75122117
Slc30a1	adipose	Male	10018179692	7	0.3041	5.54425	0.150946	1	193730659
Susd4	kidneycortex	Male	10024411270	19	0.367	8.76568	0.231889	1	184695026
Serpinb3a	adipose	Male	10018179205	8	0.3451	7.07357	0.190579	1	108942161
Serpinb3b	adipose	Male	10018179053	1	0.7242	5.68009	0.153622	1	109050537
Serpine2	adipose	Male	10018186424	1	0.4138	6.5999	0.180121	1	79790771
Sdhc	liver	Male	10024397731	1	0.7916	8.12943	0.204058	1	173059295
Slc9a2	kidneycortex	Male	10024410231	1	0.21	40.5867	0.703249	1	40738473
Slamf8	kidneymedulla	Male	10024398484	1	0.7242	10.2614	0.289768	1	174511890
Slc9a2	kidneymedulla	Male	10024410231	1	0.21	12.7785	0.342848	1	40738473
Smyd2	kidneymedulla	Male	10024411362	1	0.8984	11.9056	0.331546	1	191704372
Sh3bp4	kidneycortex	Male	10024397846	1	0.5282	9.03853	0.238096	1	90967036
Sh3bp4	kidneycortex	Male	10024397846	11	0.5044	5.73826	0.158531	1	90967036
Serpinb10	liver	Male	10018183358	6	0.3365	10.2739	0.250464	1	109443376
Smyd2	kidneycortex	Male	10024411362	1	0.8984	28.3915	0.573432	1	191704372
Smyd3	kidneymedulla	Male	10024403118	1	0.874	6.64204	0.211618	1	180887389
Sntg1	kidneymedulla	Male	10018185885	1	0.0164	19.3999	0.470996	1	8353263
Soat1	kidneycortex	Male	10024878869	1	0.6152	70.043	0.880041	1	158354658
Soat1	liver	Male	10028670589	7	0.5803	51.816	0.774995	1	158358238
Slc30a1	kidneycortex	Male	10018179692	1	0.925	6.13372	0.168547	1	193730659
Slc30a1	liver	Male	10018179692	1	0.9156	5.6081	0.145666	1	193730659
Slc40a1	kidneymedulla	Male	10018174181	1	0.2383	5.25417	0.159853	1	45964914
Soat1	kidneymedulla	Male	10028670589	1	0.6198	7.49727	0.219819	1	158358238
Tdrd5	kidneycortex	Male	10024411812	1	0.6152	7.83044	0.21787	1	158185428
Sgk3	kidneymedulla	Male	10024446574	1	0.0164	8.4252	0.243569	1	9893360
Tbc1d8	kidneymedulla	Male	10028669588	1	0.1849	5.54638	0.167782	1	39428344
Tgfb2	kidneymedulla	Male	10018185628	1	0.854	9.01432	0.287641	1	188447064
Sox13	kidneymedulla	Male	10018175929	1	0.5157	5.55847	0.173831	1	135278876
Sox13	liver	Male	10018175929	1	0.4938	15.0524	0.34452	1	135278876
Sox13	liver	Male	10018175929	8	0.2838	5.43718	0.141558	1	135278876
Smyd2	liver	Male	10024411362	1	0.8952	30.0908	0.569739	1	191704372
Tmeff2	adipose	Male	10018189020	8	0.3513	6.8823	0.182804	1	50984366
Slc35f5	adipose	Male	10024399449	1	0.5579	9.57162	0.247443	1	127457612
Tmem70	adipose	Male	10028674294	1	0.0602	26.6392	0.543553	1	16655271
Smarcal1	liver	Male	10028673346	1	0.348	6.6862	0.171165	1	72629844
Srp9	kidneycortex	Male	10024406753	1	0.7916	20.9338	0.466885	1	184054941
Srp9	kidneymedulla	Male	10024406753	1	0.7916	32.8244	0.66115	1	184054941
Stk16	kidneycortex	Male	10028669845	1	0.3903	8.84763	0.233786	1	75207429
Stk25	adipose	Male	10018189783	1	0.4452	49.739	0.799268	1	95517327
Stk25	kidneycortex	Male	10018189783	1	0.4452	61.7978	0.840975	1	95517327
Slc35f5	liver	Male	10024399449	1	0.4907	30.5223	0.574574	1	127457612
Tmeff2	kidneycortex	Male	10018189020	1	0.3699	9.0291	0.237952	1	50984366
Stk11ip	kidneycortex	Male	10018194886	1	0.3559	14.1634	0.346916	1	75518150
Tnfsf4	adipose	Male	10028674776	8	0.3132	23.8396	0.513025	1	163325588
Tor1aip1	kidneycortex	Male	10024411473	1	0.656	12.1474	0.306316	1	157853912
Tor1aip1	liver	Male	10024411473	1	0.6198	11.4079	0.273937	1	157853912
Spata3	kidneycortex	Male	10018191853	6	0.569	24.5786	0.521938	1	87918527
Srp9	adipose	Male	10024406753	1	0.7916	12.0141	0.298502	1	184054941
Sntg1	adipose	Male	10018185885	1	0.0132	7.00733	0.185796	1	8353263
Tmem63a	kidneycortex	Male	10024395559	1	0.7899	17.1744	0.403301	1	182872648
Tns1	kidneycortex	Male	10018188354	1	0.3966	5.15446	0.143726	1	73959490
St18	liver	Male	10024875765	2	0.4831	7.38328	0.187157	1	6850196
Stau2	liver	Male	10018185961	1	0.0289	15.1329	0.345895	1	16334278
Syt2	kidneymedulla	Male	10028174734	1	0.4938	10.8217	0.299314	1	136649124
Trp53bp2	kidneymedulla	Male	10024394636	1	0.7899	14.1494	0.382715	1	184339451
Soat1	adipose	Male	10028670589	1	0.6152	12.5091	0.312623	1	158358238
Soat1	liver	Male	10018192084	1	0.6419	14.5855	0.335816	1	158358238
Stk16	kidneymedulla	Male	10028669845	1	0.3699	27.0176	0.590157	1	75207429
Thap4	adipose	Male	10018178591	1	0.6838	5.02169	0.146412	1	95601967
Thap4	kidneymedulla	Male	10018178591	1	0.4652	14.8821	0.404467	1	95601967
Tatdn3	liver	Male	10028671013	1	0.8984	15.2001	0.347233	1	192869721
Tmem131	kidneymedulla	Male	10018174004	1	0.1386	8.95347	0.282803	1	36849033
Uap1	kidneymedulla	Male	10024401391	1	0.7304	5.30432	0.167707	1	172072133
Ube2f	kidneycortex	Male	10024456829	1	0.4342	32.0062	0.617249	1	93184618
Srp9	liver	Male	10024406753	1	0.7916	31.774	0.589228	1	184054941
Stk16	adipose	Male	10028669845	1	0.3699	21.1094	0.463211	1	75207429
Stk25	kidneymedulla	Male	10018189783	1	0.4452	42.6941	0.761661	1	95517327
Tbc1d8	kidneycortex	Male	10028669588	1	0.1849	7.70456	0.206899	1	39428344
Unc50	kidneycortex	Male	10024411425	2	0.2325	5.22696	0.145559	1	37487030
Usp21	adipose	Male	10028670824	1	0.5736	6.17147	0.167514	1	173212088
Usp21	kidneymedulla	Male	10028670824	1	0.7774	14.4306	0.377591	1	173212088
Tmem177	kidneymedulla	Male	10024405788	13	0.5021	17.117	0.444114	1	121804482
Tmem70	kidneycortex	Male	10028674294	1	0.0508	24.7382	0.524213	1	16655271
Uhmk1	kidneycortex	Male	10024409747	3	0.727	6.08868	0.170609	1	172130013
Tmem169	kidneymedulla	Male	10024877112	1	0.3387	34.3426	0.674903	1	72348785
Tmem37	adipose	Male	10018186612	1	0.4138	9.44248	0.285971	1	121964102
Tdrd5	liver	Male	10028164813	17	0.171	5.63641	0.14638	1	158215643
Vcpip1	kidneymedulla	Male	10028166674	1	0.0132	8.71003	0.252146	1	9708704
Syt2	adipose	Male	10028174734	1	0.4985	5.27859	0.143446	1	136649124
Tnfrsf11a	kidneycortex	Male	10028673234	1	0.3981	8.83841	0.233541	1	107677299
Tomm40l	kidneymedulla	Male	10018175842	1	0.7555	7.90124	0.228749	1	173149164
Tor1aip1	adipose	Male	10024411473	1	0.6214	8.12858	0.234969	1	157853912
Tmem58	kidneymedulla	Male	10024410646	1	0.5266	18.4474	0.454231	1	137267637
Tmem70	liver	Male	10028674294	1	0.0833	17.8656	0.39906	1	16655271
Tmeff2	liver	Male	10018189020	1	0.3387	7.56074	0.191257	1	50984366
Tmem169	kidneycortex	Male	10024877112	1	0.3387	37.1377	0.671275	1	72348785
Wdfy1	adipose	Male	10018174791	1	0.3825	64.5676	0.848243	1	79701938
Wdfy1	kidneymedulla	Male	10018174791	1	0.3856	48.2165	0.792279	1	79701938
Wdr42a	kidneymedulla	Male	10024402078	1	0.7555	25.9131	0.582826	1	174078210
XM_136685	kidneycortex	Male	10028171433	5	0.8295	6.87587	0.186952	1	69177467
Tram2	kidneycortex	Male	10028673729	1	0.0602	6.08497	0.167293	1	20987024
Tram2	liver	Male	10028673729	1	0.0833	16.8499	0.379344	1	20987024
XM_129620	adipose	Male	10028168992	7	0.1406	6.16768	0.166445	1	183212169
XM_136685	liver	Male	10028171433	5	0.8056	6.29647	0.162441	1	69177467
XM_136888	kidneycortex	Male	10028171468	10	0.4533	37.7676	0.677292	1	117115734
XM_193969	kidneymedulla	Male	10028171429	5	0.828	9.52596	0.269218	1	182651710
Tmeff2	adipose	Male	10018189020	1	0.1386	6.19816	0.166206	1	50984366
Tmem63a	adipose	Male	10024395559	1	0.7852	15.5239	0.365445	1	182872648
Uchl5	adipose	Male	10024410393	1	0.5952	6.43667	0.182769	1	145624464
Ugcgl1	kidneycortex	Male	10028669792	1	0.1417	11.429	0.29094	1	36200332
Ugcgl1	kidneymedulla	Male	10028669792	1	0.1417	15.3675	0.41208	1	36200332
Ugt1a1	kidneycortex	Male	10028169493	1	0.4138	5.47604	0.151958	1	90108568
Ugt1a2	kidneycortex	Male	10028675270	1	0.4138	7.1146	0.192724	1	90097185
Ugt1a7c	kidneycortex	Male	10028670740	1	0.4138	8.64589	0.229053	1	89991649
Unc50	kidneycortex	Male	10024411425	1	0.1386	6.42371	0.175712	1	37487030
Ube2f	adipose	Male	10024456829	1	0.5486	6.87329	0.182604	1	93184618
Ube2f	kidneymedulla	Male	10024456829	1	0.4342	17.5174	0.437712	1	93184618
Ube2f	liver	Male	10024456829	1	0.4342	18.4527	0.404105	1	93184618
Uck2	adipose	Male	10018176534	8	0.622	5.08135	0.139431	1	169156216
Ugt1a10	adipose	Male	10028169421	1	0.4138	39.94	0.690589	1	90111301
Ugt1a10	adipose	Male	10028672721	1	0.4138	30.3649	0.595464	1	89952026
Ugt1a10	kidneycortex	Male	10028672721	1	0.4091	8.21092	0.218949	1	89952026
Ugt1a6a	kidneycortex	Male	10019060148	1	0.4138	9.33675	0.244917	1	90031383
XM_357089	adipose	Male	10028173968	1	0.4172	28.7871	0.571504	1	11314751
Tomm40l	adipose	Male	10018175842	1	0.7242	11.612	0.288618	1	173149164
Tomm40l	kidneycortex	Male	10018175842	1	0.7555	13.5445	0.334571	1	173149164
XM_355189	adipose	Male	10028171513	6	0.5512	7.19863	0.212995	1	15258700
XM_355192	adipose	Male	10028173971	3	0.1411	9.00714	0.240163	1	21262412
XM_355237	kidneymedulla	Male	10028171464	17	0.3987	10.1953	0.284809	1	142692773
XM_355288	liver	Male	10028171489	19	0.0616	8.0696	0.202682	1	29541458
XM_355308	adipose	Male	10028169012	1	0.7743	22.9309	0.489109	1	179868958
XM_355308	kidneycortex	Male	10028169012	1	0.7743	38.6624	0.685973	1	179868958
Usf1	kidneymedulla	Male	10028671337	1	0.854	5.2258	0.171371	1	173341811
Usp37	adipose	Male	10028670042	1	0.3699	36.8455	0.661574	1	74485685
XM_358070	liver	Male	10028169422	6	0.3115	5.13887	0.135112	1	53597698
Tmem58	kidneycortex	Male	10024410646	1	0.5266	11.1967	0.285939	1	137267637
Tmem63a	kidneymedulla	Male	10024395559	1	0.7899	30.4588	0.641891	1	182872648
XM_357147	kidneycortex	Male	10028171473	10	0.0158	13.1477	0.326549	1	193784704
Vps4b	kidneymedulla	Male	10018189562	1	0.5078	5.40496	0.16609	1	108667364
Wdfy1	liver	Male	10018174791	1	0.3825	48.8061	0.743927	1	79701938
Zcchc2	adipose	Male	10024439350	8	0.251	5.12891	0.139747	1	107928433
XM_129620	kidneymedulla	Male	10028168992	7	0.1406	10.2049	0.286672	1	183212169
XM_136180	adipose	Male	10028171421	9	0.2356	5.02131	0.153155	1	137765802
Uap1	adipose	Male	10024401391	1	0.7524	5.07661	0.141169	1	172072133
Ube2t	kidneymedulla	Male	10018173858	1	0.5282	5.6228	0.171036	1	136859183
Uchl5	kidneymedulla	Male	10024410393	1	0.5548	19.2832	0.469057	1	145624464
Ugt1a1	adipose	Male	10028169493	1	0.4138	30.3287	0.632225	1	90108568
Ugt1a10	kidneycortex	Male	10028169421	13	0.3277	9.26502	0.243389	1	90111301
Ugt1a2	adipose	Male	10028675270	1	0.4138	30.8912	0.599363	1	90097185
Ugt1a9	adipose	Male	10019060930	1	0.4138	34.651	0.638988	1	89967428
Ugt1a9	kidneycortex	Male	10019060930	13	0.323	6.60795	0.180332	1	89967428
XM_136888	kidneymedulla	Male	10028171468	10	0.4533	43.2729	0.768462	1	117115734
Uchl5	kidneycortex	Male	10024410393	1	0.5486	7.9277	0.212243	1	145624464
Ufc1	adipose	Male	10028673101	1	0.4844	6.53758	0.203829	1	173218694
Ugt1a10	kidneycortex	Male	10028169421	1	0.4138	9.73939	0.25398	1	90111301
Ugt1a5	adipose	Male	10028669999	1	0.4138	26.2547	0.603898	1	90062586
Ugt1a5	kidneycortex	Male	10028669999	1	0.4091	7.52222	0.202594	1	90062586
Ugt1a7c	adipose	Male	10028670740	1	0.4138	31.5009	0.60415	1	89991649
Ugt1a9	kidneycortex	Male	10019060930	1	0.4138	7.54911	0.203189	1	89967428
Uap1	kidneycortex	Male	10024401391	1	0.7304	16.4244	0.389657	1	172072133
XM_355288	kidneymedulla	Male	10028171489	19	0.0475	25.8647	0.576831	1	29541458
XM_357147	liver	Male	10028171473	10	0.0158	5.08397	0.132997	1	193784704
XM_357170	kidneycortex	Male	10028169028	18	0.0001	5.56764	0.154632	1	45961597
Usp21	adipose	Male	10028672960	1	0.5548	6.67307	0.178787	1	173212083
Vil1	liver	Male	10018186050	1	0.3324	9.59001	0.236114	1	74455979
Ugt1a1	kidneycortex	Male	10019061141	1	0.4138	7.18043	0.194303	1	90108568
Ugt1a6a	adipose	Male	10019060148	1	0.4138	30.4595	0.591904	1	90031383
Ugt1a6b	liver	Male	10024411949	1	0.4138	18.0725	0.397627	1	89999813
XM_355208	kidneymedulla	Male	10028171521	6	0.5612	9.09875	0.260277	1	62707104
XM_355308	kidneymedulla	Male	10028169012	1	0.7743	41.4613	0.746877	1	179868958
XM_355308	liver	Male	10028169012	1	0.7743	17.553	0.3889	1	179868958
Xrcc5	liver	Male	10024409156	6	0.4478	5.38734	0.140398	1	72353994
Vcpip1	adipose	Male	10028166674	1	0.0164	7.50406	0.197556	1	9708704
Vps4b	liver	Male	10018189562	1	0.4766	9.92058	0.243105	1	108667364
Usp21	kidneymedulla	Male	10028672960	1	0.7555	11.8472	0.324329	1	173212083
Usp37	kidneymedulla	Male	10028670042	1	0.3653	23.6854	0.540204	1	74485685
X82357	kidneymedulla	Male	10028675140	9	0.6038	7.41613	0.216298	1	85196199
Wdr42a	kidneycortex	Male	10024402078	1	0.7602	36.3361	0.663414	1	174078210
Wdr42a	liver	Male	10024402078	1	0.7665	30.732	0.577135	1	174078210
XM_136888	adipose	Male	10028171468	10	0.4549	43.3325	0.767358	1	117115734
XM_136888	liver	Male	10028171468	10	0.4533	19.4619	0.420489	1	117115734
Xrcc5	kidneycortex	Male	10024409156	1	0.3387	28.8968	0.579792	1	72353994
Zcchc2	kidneycortex	Male	10024439350	1	0.4719	5.35511	0.149032	1	107928433
XM_123649	kidneycortex	Male	10028171435	11	0.4291	7.95673	0.212868	1	55217506
Zranb3	kidneycortex	Male	10024410345	1	0.4813	7.32641	0.197951	1	129850761
XM_283621	kidneymedulla	Male	10028171549	1	0.2162	11.3348	0.311086	1	53527871
XM_355192	kidneycortex	Male	10028173971	3	0.1411	79.9197	0.905432	1	21262412
XM_355192	kidneymedulla	Male	10028173971	3	0.1411	59.6034	0.864864	1	21262412
Xrcc5	kidneymedulla	Male	10024409156	1	0.3387	15.4012	0.419871	1	72353994
XM_358554	kidneymedulla	Male	10028169023	15	0.4979	6.88646	0.202717	1	46472984
XM_283581	kidneymedulla	Male	10028171476	15	0.5465	5.21938	0.165383	1	47714484
XM_355208	kidneycortex	Male	10028171521	6	0.5296	17.1062	0.402047	1	62707104
XM_355237	adipose	Male	10028171464	17	0.394	49.2563	0.766055	1	142692773
XM_357162	liver	Male	10028171446	6	0.3084	6.70663	0.171672	1	28637343
1190002J23Rik	kidneymedulla	Male	10018187748	1	0.7555	18.4838	0.471911	1	173288535
1700025G04Rik	liver	Male	10018181026	1	0.5736	40.1372	0.674416	1	153739715
1700057K13Rik	liver	Male	10018190025	6	0.3115	10.006	0.244868	1	159029277
1810008K04Rik	kidneymedulla	Male	10028173120	1	0.3027	16.9283	0.426533	1	62685289
2310009B15Rik	kidneycortex	Male	10024413366	1	0.5486	5.42183	0.150553	1	140748563
2810488O17Rik	liver	Male	10018182493	1	0.3027	10.0083	0.244947	1	66803967
2900042K21Rik	kidneymedulla	Male	10018180207	1	0.874	10.2027	0.31302	1	191034239
3110045C21Rik	kidneymedulla	Male	10028672071	1	0.7304	30.4389	0.630963	1	171899538
4833426I10Rik	kidneycortex	Male	10018182977	1	0.2162	7.50751	0.202202	1	43502797
4930596I21Rik	adipose	Male	10018182020	1	0.5548	56.952	0.80901	1	140874233
6330403A02Rik	kidneymedulla	Male	10024443193	1	0.7916	7.44106	0.218395	1	182367256
6330418B08Rik	adipose	Male	10018175632	1	0.7665	13.9392	0.337166	1	176992087
6330578E17Rik	kidneycortex	Male	10028674060	8	0.356	6.19848	0.170239	1	37473930
6330578E17Rik	liver	Male	10028674060	1	0.1817	6.01284	0.156742	1	37473930
6430706D22Rik	kidneycortex	Male	10018185599	1	0.0132	8.36483	0.222448	1	90171296
9530026F06Rik	adipose	Male	10018194291	11	0.3029	10.7486	0.281133	1	61435275
A530079E22Rik	kidneymedulla	Male	10028669700	1	0.4719	5.5794	0.168807	1	89401837
Acadl	adipose	Male	10019060849	1	0.3152	25.2424	0.618649	1	66877866
Acadl	adipose	Male	10019062414	1	0.3121	40.9429	0.720469	1	66877866
AI447904	kidneymedulla	Male	10028171517	1	0.7774	10.0606	0.285021	1	175631511
AI607873	kidneycortex	Male	10028171496	1	0.7602	12.206	0.307439	1	175662412
AK077363	kidneycortex	Male	10028166224	1	0.4922	30.513	0.599584	1	123401271
AK077363	kidneymedulla	Male	10028166224	1	0.4875	26.8533	0.585254	1	123401271
AK077363	liver	Male	10028166224	1	0.5078	16.4088	0.368961	1	123401271
AK079872	adipose	Male	10028162677	1	0.5486	10.4072	0.263092	1	139867750
AK085021	adipose	Male	10028171494	1	0.7774	5.47059	0.148269	1	179917424
AK086369	kidneymedulla	Male	10028162678	1	0.2818	12.5871	0.341536	1	54225644
Aox1	kidneycortex	Male	10018176568	8	0.3404	7.23581	0.195735	1	58086812
Ap1s3	adipose	Male	10018184916	1	0.3825	20.7249	0.45498	1	79603450
Apcs	kidneycortex	Male	10018180507	1	0.7555	25.4021	0.533684	1	174824092
Arhgef4	liver	Male	10024405821	6	0.4604	5.59202	0.145265	1	34802162
Arpc2	kidneymedulla	Male	10024396800	1	0.3653	11.3399	0.312917	1	74283073
Atf6	adipose	Male	10024446083	1	0.6419	7.5737	0.20037	1	172634807
B230369F24Rik	liver	Male	10024423124	7	0.4498	5.11102	0.133827	1	180245164
B3gnt7	kidneymedulla	Male	10024408789	1	0.5736	5.7409	0.174327	1	88200042
B930094L07Rik	kidneymedulla	Male	10028173121	1	0.3387	33.0061	0.660496	1	72283038
Bag2	kidneycortex	Male	10024416325	6	0.5296	5.26826	0.146591	1	33802330
BE993681	kidneycortex	Male	10018190981	1	0.5752	46.0868	0.747985	1	153145608
Bivm	kidneymedulla	Male	10024416380	1	0.21	8.49366	0.243595	1	44176854
Bpnt1	kidneymedulla	Male	10024876039	1	0.854	31.44	0.719652	1	187181250
C030045D06Rik	kidneymedulla	Male	10024425877	1	0.0001	5.34216	0.162196	1	11058087
C130013N14Rik	adipose	Male	10028174800	1	0.043	5.00636	0.136577	1	16299518
Cabc1	liver	Male	10024394329	1	0.7852	6.24527	0.160938	1	182096745
Ccdc121	kidneymedulla	Male	10028173128	1	0.854	6.79998	0.224725	1	183440545
Cfh	kidneycortex	Male	10019061210	1	0.5548	6.08613	0.167498	1	141982455
Cnih4	kidneycortex	Male	10028171484	1	0.8116	10.2898	0.269645	1	183081121
Copa	liver	Male	10018191079	1	0.7555	16.5721	0.371815	1	174048400
Cps1	liver	Male	10024416138	1	0.3027	26.5958	0.525423	1	67169601
Cryge	adipose	Male	10028674104	1	0.3011	5.3588	0.145462	1	65095130
D1Pas1	kidneycortex	Male	10024447652	18	0.058	9.46621	0.247884	1	188793852
Daf2	kidneymedulla	Male	10021551530	15	0.2756	5.27371	0.159255	1	132285113
Darc	liver	Male	10018181241	1	0.7555	30.7435	0.577263	1	175262016
Dars2	adipose	Male	10028674808	1	0.6419	15.1269	0.359994	1	162970743
Dars2	kidneymedulla	Male	10028674808	1	0.6838	10.8103	0.318656	1	162970743
Ddr2	adipose	Male	10028673922	1	0.7304	33.2603	0.631069	1	171902437
Dtymk	kidneycortex	Male	10024402986	11	0.4602	5.71052	0.15796	1	95697072
Dusp12	liver	Male	10018192256	1	0.7304	5.46769	0.142307	1	172804318
Efcab2	kidneycortex	Male	10018173902	1	0.7852	11.7051	0.296774	1	180336011
EG226957	kidneycortex	Male	10024437084	4	0.0893	5.94187	0.163792	1	31324173
Epha4	kidneycortex	Male	10018179193	1	0.3825	16.705	0.39477	1	77363761
Fcer1g	liver	Male	10018176880	1	0.7304	9.13582	0.226216	1	173159702
Fcrla	kidneycortex	Male	10024412966	1	0.7242	15.6779	0.376233	1	172848025
Fmo3	kidneymedulla	Male	10018194320	14	0.0441	5.08127	0.153875	1	164883930
Fmod	adipose	Male	10018182464	6	0.3397	5.19154	0.142032	1	135934091
G0s2	kidneymedulla	Male	10019060501	1	0.9156	9.32086	0.277534	1	195098355
Gas5	kidneycortex	Male	10018194739	1	0.656	32.0352	0.617488	1	162965293
Glrx2	liver	Male	10028669178	1	0.5548	30.1432	0.570138	1	145586744
Hs6st1	kidneycortex	Male	10018192583	1	0.1386	35.7905	0.657948	1	36125253
Ifi203	kidneycortex	Male	10028676159	1	0.7602	23.4249	0.505271	1	175787351
Ifi203	kidneymedulla	Male	10028676159	1	0.7555	40.1521	0.730621	1	175787351
Ifi205	adipose	Male	10024397135	7	0.3335	6.02347	0.164659	1	175664569
Ikbke	kidneycortex	Male	10024413016	10	0.337	5.65554	0.156572	1	133151177
Ikbke	kidneymedulla	Male	10024413016	10	0.3717	6.66005	0.196656	1	133151177
Ints7	kidneymedulla	Male	10028671788	1	0.8952	12.0286	0.326618	1	193399612
Ipo9	kidneymedulla	Male	10024399053	1	0.5078	5.6138	0.173098	1	137278894
Kcnj10	liver	Male	10024460420	1	0.7351	19.2477	0.417261	1	174303416
Kmo	kidneycortex	Male	10024410069	13	0.033	5.29595	0.147285	1	177562323
Ly96	kidneymedulla	Male	10024393825	1	0.0508	43.2954	0.76871	1	16678536
Lypd1	adipose	Male	10028669443	8	0.3184	5.42098	0.147021	1	127768618
Lypd1	kidneycortex	Male	10028669443	1	0.4985	17.6072	0.41093	1	127768618
Lypd1	kidneymedulla	Male	10028669443	1	0.4985	12.835	0.344106	1	127768618
Lyplal1	adipose	Male	10024409133	1	0.834	19.8765	0.444169	1	187911764
Lyplal1	kidneymedulla	Male	10024409133	1	0.854	15.5596	0.430258	1	187911764
Mcm3	liver	Male	10018195939	1	0.0833	11.6952	0.280625	1	20793056
mCT186054	kidneymedulla	Male	10028670852	1	0.7304	8.22008	0.23681	1	184414309
MMS010006097	liver	Male	10028672375	7	0.7972	6.19602	0.162182	1	24621716
MMS010209844	liver	Male	10028164823	18	0.0001	8.63599	0.215271	1	135004950
MMS010224886	kidneycortex	Male	10028164877	1	0.348	12.0463	0.303943	1	170969265
MMS010228593	liver	Male	10028164793	6	0.465	7.84207	0.197603	1	95266596
MMS010236692	kidneymedulla	Male	10028166207	1	0.3324	11.2599	0.309309	1	69092107
MMT00001831	liver	Male	10024423723	1	0.8984	27.0687	0.531593	1	191994173
MMT00003870	liver	Male	10028162612	6	0.465	7.87769	0.198371	1	188133484
MMT00008617	liver	Male	10024876808	1	0.7852	6.07525	0.157116	1	186969454
MMT00015404	kidneycortex	Male	10028166870	6	0.5612	8.62316	0.228466	1	159565995
MMT00023288	kidneymedulla	Male	10024439414	13	0.4969	6.64581	0.198428	1	181625767
MMT00023354	kidneycortex	Male	10024409412	11	0.4793	9.20396	0.241888	1	60579498
MMT00024277	kidneymedulla	Male	10024414663	1	0.4138	19.6203	0.474824	1	90047612
MMT00030198	adipose	Male	10024874005	1	0.1386	35.2092	0.642625	1	36972018
MMT00037194	adipose	Male	10028163085	2	0.9347	72.8509	0.89236	1	5309798
MMT00037194	liver	Male	10028163085	2	0.9347	73.8831	0.904305	1	5309798
MMT00037324	adipose	Male	10024438135	6	0.5512	7.35221	0.208668	1	12645984
MMT00037784	kidneycortex	Male	10024449823	1	0.6152	50.8748	0.789096	1	157923090
MMT00038074	liver	Male	10028162851	6	0.3115	5.46716	0.142275	1	22991469
MMT00039419	kidneycortex	Male	10024420192	18	0.0001	42.6784	0.721269	1	3320040
MMT00052627	kidneycortex	Male	10024436849	1	0.4342	6.89827	0.187475	1	89627738
MMT00057212	liver	Male	10024425880	1	0.0633	35.2823	0.627651	1	21273635
MMT00058239	liver	Male	10024425809	6	0.3837	10.7905	0.261223	1	121363244
MMT00058703	adipose	Male	10028162959	4	0.646	7.55697	0.205788	1	16917626
MMT00063713	liver	Male	10024438485	1	0.2162	5.80292	0.150377	1	23266797
MMT00070165	kidneycortex	Male	10024428885	1	0.4172	13.326	0.330195	1	82229779
MMT00070313	kidneycortex	Male	10028163088	11	0.6946	24.8358	0.525625	1	159533744
MMT00070716	kidneymedulla	Male	10024449260	1	0.2839	14.1313	0.410262	1	54224194
MMT00075536	kidneycortex	Male	10028162819	18	0.0158	5.77914	0.159694	1	109849975
MMT00078660	liver	Male	10024409200	2	0.2715	5.82229	0.150837	1	81738169
MMT00080893	kidneycortex	Male	10024438945	11	0.391	11.6382	0.295391	1	128605051
Mrpl15	kidneymedulla	Male	10028670242	1	0.0289	18.4274	0.453864	1	4764014
Mrpl44	liver	Male	10018178383	1	0.3653	6.87237	0.175418	1	79774431
Nck2	adipose	Male	10028672427	1	0.2383	7.20493	0.193913	1	43590394
Nphs2	kidneycortex	Male	10024455764	1	0.6198	14.5073	0.353519	1	158257553
Nrp2	kidneycortex	Male	10018186323	1	0.3011	6.45568	0.17652	1	62864764
Nuak2	kidneycortex	Male	10024394034	9	0.1949	5.08572	0.141968	1	134212715
Olfr433	liver	Male	10028675186	18	0.0001	17.3899	0.386024	1	175972082
Opn3	adipose	Male	10018195779	1	0.5579	6.52559	0.177267	1	177592558
Pex19	kidneycortex	Male	10018188292	1	0.7555	5.21734	0.145292	1	174056902
Pex19	kidneymedulla	Male	10018188292	1	0.7555	25.1267	0.569009	1	174056902
Pign	liver	Male	10028671093	1	0.4719	46.1996	0.724834	1	107417716
Ppfia4	adipose	Male	10018187506	1	0.5282	21.1868	0.46225	1	136194957
Ppp1r12b	liver	Male	10028172525	18	0.0001	20.8081	0.442076	1	136655643
Ppp1r7	kidneymedulla	Male	10028671673	1	0.4652	5.03357	0.152613	1	95240221
Psen2	kidneymedulla	Male	10023851566	1	0.7852	7.27565	0.212786	1	182157136
Ptprv	kidneymedulla	Male	10028675819	1	0.5157	10.8282	0.299414	1	137005074
Qscn6	kidneymedulla	Male	10028675777	7	0.3857	5.40295	0.163047	1	157636427
Qscn6	liver	Male	10028675777	1	0.6198	5.53865	0.144023	1	157636427
Rab3gap1	kidneymedulla	Male	10024399001	1	0.5952	5.77561	0.204947	1	129765370
Rabif	adipose	Male	10028164821	1	0.5282	23.7691	0.505699	1	136404561
Ralgps2	kidneymedulla	Male	10018187798	1	0.6198	11.2747	0.315165	1	158734298
Refbp2	adipose	Male	10028672040	1	0.7555	31.5192	0.609109	1	173433608
Rgs5	adipose	Male	10018193445	1	0.7304	43.7433	0.720764	1	171585631
Rgs7	kidneymedulla	Male	10019061357	1	0.7524	29.3841	0.618116	1	176989347
ri|0610039K23|R000004P19||1590	adipose	Male	10018194196	1	0.5266	5.74858	0.17798	1	157888046
ri|0610039K23|R000004P19||1590	kidneycortex	Male	10018194196	1	0.5548	9.20622	0.241916	1	157888046
Rnasel	kidneycortex	Male	10024875595	4	0.7358	6.15719	0.190134	1	155609807
Rnf149	liver	Male	10018193214	1	0.1849	10.5699	0.256737	1	39608147
Rnf152	kidneymedulla	Male	10024432160	1	0.4657	15.2366	0.393864	1	107176509
Serpine2	liver	Male	10018186424	5	0.5393	5.89488	0.152562	1	79790771
Slamf7	adipose	Male	10024396553	1	0.7524	5.22064	0.14283	1	173564624
Smarcal1	kidneycortex	Male	10028673346	1	0.3387	5.37015	0.149201	1	72629844
Sntg1	liver	Male	10018185885	1	0.0383	6.24263	0.160789	1	8353263
Soat1	adipose	Male	10024878869	1	0.6198	18.7485	0.422573	1	158354658
Soat1	kidneycortex	Male	10028670589	7	0.5772	29.6563	0.589204	1	158358238
Soat1	kidneymedulla	Male	10018192084	1	0.6198	16.8572	0.425077	1	158358238
Sox13	adipose	Male	10018175929	1	0.5952	6.93411	0.234115	1	135278876
Spp2	liver	Male	10024410016	1	0.4751	9.17945	0.227212	1	90303593
Stau2	adipose	Male	10018185961	1	0.0508	19.329	0.438456	1	16334278
Tmem131	kidneycortex	Male	10018174004	1	0.1617	11.5739	0.301385	1	36849033
Tmem70	kidneymedulla	Male	10028674294	1	0.0833	11.6533	0.322474	1	16655271
Tor1aip1	kidneymedulla	Male	10024411473	1	0.6638	22.1851	0.519656	1	157853912
Ugt1a1	adipose	Male	10019061141	1	0.4138	31.8739	0.627595	1	90108568
Ugt1a1	kidneycortex	Male	10028169493	13	0.3277	6.7898	0.184923	1	90108568
Usp40	liver	Male	10024413701	1	0.4138	11.0675	0.267002	1	89846587
Vps4b	kidneycortex	Male	10018189562	1	0.4342	6.09161	0.167479	1	108667364
Wdfy1	kidneycortex	Male	10018174791	1	0.3856	72.3346	0.901183	1	79701938
Wdr42a	adipose	Male	10024402078	1	0.7665	9.29852	0.254111	1	174078210
XM_355288	adipose	Male	10028171489	19	0.0334	21.3497	0.465128	1	29541458
XM_355289	adipose	Male	10028171474	17	0.394	35.34	0.643843	1	30632414
XM_359115	liver	Male	10028167313	6	0.485	5.01292	0.13465	1	61718250
Zc3h11a	kidneymedulla	Male	10028174739	2	0.4346	5.11487	0.154794	1	135553255
0610042C05Rik	kidneymedulla	Male	10018189188	10	0.0158	6.78228	0.20376	10	5914206
0610042C05Rik	kidneycortex	Male	10018189188	10	0.0158	24.4585	0.520206	10	5914206
1200009F10Rik	kidneycortex	Male	10018183487	10	0.4329	23.1112	0.500402	10	90545834
1200009F10Rik	liver	Male	10018183487	10	0.4344	29.0443	0.556863	10	90545834
0610042C05Rik	liver	Male	10018189188	10	0.0064	11.1107	0.268197	10	5914206
1500009L16Rik	kidneymedulla	Male	10018193345	4	0.5568	7.27233	0.213307	10	83185642
1200009F10Rik	kidneymedulla	Male	10024404506	10	0.4329	14.2955	0.374665	10	90545815
1500017I17Rik	liver	Male	10018196105	1	0.7524	6.05724	0.156511	10	121078708
1700021K02Rik	kidneycortex	Male	10024407818	14	0.1708	5.35209	0.162048	10	60638009
1700023F02Rik	kidneycortex	Male	10028174223	18	0.0471	6.2543	0.17157	10	65583358
1700125F08Rik	liver	Male	10018174898	6	0.4604	10.5482	0.256226	10	60390973
1200009F10Rik	adipose	Male	10018183487	10	0.4329	8.76717	0.226655	10	90545834
1700017N19Rik	kidneycortex	Male	10018174587	13	0.5021	5.59144	0.154894	10	100055050
1700030E10Rik	adipose	Male	10018174742	8	0.2932	10.3005	0.260857	10	67171367
1700064J06Rik	kidneymedulla	Male	10018177066	6	0.5312	15.6197	0.403504	10	118529960
1700123A16Rik	adipose	Male	10018187978	10	0.4094	15.7384	0.369808	10	81341919
1700123A16Rik	kidneycortex	Male	10018187978	10	0.3717	12.4982	0.313282	10	81341919
1700123A16Rik	liver	Male	10018187978	10	0.3922	19.0541	0.41387	10	81341919
1700123A16Rik	kidneymedulla	Male	10018187978	10	0.3922	20.5338	0.490155	10	81341919
1700017N19Rik	kidneymedulla	Male	10018174587	13	0.5021	15.7695	0.406507	10	100055050
1700049L16Rik	adipose	Male	10018178167	17	0.0612	7.09369	0.187816	10	71442629
1700052N19Rik	adipose	Male	10024407188	10	0.0173	32.0517	0.612222	10	5906571
2010003K15Rik	liver	Male	10018179764	10	0.1018	37.3064	0.647754	10	25247751
2010003K15Rik	kidneycortex	Male	10018179764	11	0.4605	5.39497	0.149878	10	25247751
2900054D09Rik	liver	Male	10018189976	5	0.6126	5.51025	0.143591	10	69488049
2610034E01Rik	adipose	Male	10028175540	4	0.6958	5.54297	0.158485	10	72120651
2510042O18Rik	kidneycortex	Male	10018191888	18	0.0158	10.7236	0.275791	10	58979547
2900009C16Rik	liver	Male	10018176991	18	0.0158	5.30233	0.138376	10	42722306
3110003A17Rik	kidneycortex	Male	10018196295	10	0.0596	6.37402	0.174748	10	17731069
4831416G18Rik	adipose	Male	10024461561	8	0.3184	5.15823	0.140478	10	58600329
2900009C16Rik	kidneycortex	Male	10018176991	18	0.0001	7.67257	0.206195	10	42722306
2900084C01Rik	kidneymedulla	Male	10028172089	7	0.478	6.10036	0.181753	10	13685579
3110049J23Rik	kidneycortex	Male	10018178984	3	0.0346	6.38157	0.17474	10	62487259
4831416G18Rik	adipose	Male	10024461561	11	0.6946	5.29929	0.143936	10	58600329
4930405J17Rik	kidneymedulla	Male	10028175091	10	0.0815	8.83871	0.252197	10	19919052
4933406P04Rik	kidneymedulla	Male	10024431218	13	0.5021	11.8231	0.322096	10	20030874
4930477N07Rik	kidneycortex	Male	10018189849	18	0.0001	14.7485	0.358246	10	118762163
4930485B16Rik	kidneycortex	Male	10024394324	10	0.4533	36.3008	0.662943	10	92507829
4930520K02Rik	kidneymedulla	Male	10028168128	15	0.4979	7.01054	0.205842	10	23331068
4930589M24Rik	liver	Male	10018178572	5	0.2172	7.26834	0.189054	10	53353174
5330439M10Rik	liver	Male	10028676058	18	0.0001	43.3747	0.702412	10	117549572
5730521E12Rik	kidneycortex	Male	10018188756	4	0.2586	5.34864	0.148737	10	52111413
4933406P04Rik	adipose	Male	10024431218	4	0.5805	6.05539	0.162674	10	20030874
4933439G19Rik	liver	Male	10028168063	6	0.3084	5.95932	0.153959	10	81546157
5330439M10Rik	kidneycortex	Male	10028676058	18	0.0001	43.3805	0.727112	10	117549572
5330439M10Rik	adipose	Male	10028676058	18	0.0001	7.13291	0.188795	10	117549572
8430401P03Rik	kidneymedulla	Male	10028168143	10	0.7126	8.75978	0.251732	10	126831225
5730409E15Rik	kidneymedulla	Male	10028168059	10	0.1571	6.79168	0.20009	10	18127443
5830408B19Rik	kidneycortex	Male	10028676302	8	0.376	5.13115	0.154805	10	9342744
9430013L17Rik	adipose	Male	10018194391	10	0.0173	8.35394	0.217345	10	5920842
6230424H07Rik	kidneymedulla	Male	10028174165	4	0.6758	8.25488	0.239185	10	57960718
6330514A18Rik	liver	Male	10024411036	6	0.3868	5.31226	0.138665	10	79826760
6430706H07Rik	adipose	Male	10028168118	10	0.1018	5.16516	0.142247	10	13407011
9130014G24Rik	liver	Male	10024399382	10	0.0409	22.4265	0.466702	10	10055507
9430013L17Rik	liver	Male	10018194391	10	0.0001	17.5875	0.389613	10	5920842
6430706H07Rik	kidneymedulla	Male	10028168118	10	0.0721	5.98001	0.182075	10	13407011
A230061C15Rik	kidneymedulla	Male	10028170466	10	0.0549	31.7192	0.646013	10	13699397
9130014G24Rik	kidneycortex	Male	10024399382	10	0.0409	22.8959	0.497233	10	10055507
9130014G24Rik	kidneymedulla	Male	10024399382	10	0.044	6.31948	0.187627	10	10055507
A630071D13Rik	kidneymedulla	Male	10024452887	10	0.4722	5.09244	0.154125	10	93424266
9030411M13Rik	kidneymedulla	Male	10028175187	10	0.6732	6.60849	0.195247	10	124659069
9430013L17Rik	kidneycortex	Male	10018194391	10	0.0158	21.595	0.477251	10	5920842
8430401P03Rik	adipose	Male	10028168143	10	0.6685	5.78953	0.156155	10	126831225
A030009A09Rik	liver	Male	10028671894	10	0.6994	5.35873	0.140772	10	77289122
9430013L17Rik	kidneymedulla	Male	10018194391	10	0.0158	31.5283	0.643791	10	5920842
A230061C15Rik	kidneycortex	Male	10028170466	10	0.0549	6.53166	0.178461	10	13699397
A130067G02Rik	kidneycortex	Male	10028168203	10	0.0549	5.94014	0.163776	10	13802904
A630089K24Rik	liver	Male	10028174168	18	0.0001	25.4765	0.510333	10	94726950
A630089K24Rik	kidneycortex	Male	10028174168	18	0.0001	30.0736	0.594339	10	94726950
AA060545	liver	Male	10028170469	1	0.7524	6.40823	0.164807	10	107052700
A230061C15Rik	adipose	Male	10028170466	10	0.0596	31.7241	0.607051	10	13699397
A230061C15Rik	liver	Male	10028170466	10	0.0596	21.0199	0.445329	10	13699397
Abca7	kidneycortex	Male	10024405947	2	0.704	5.31394	0.147778	10	79460359
Admr	kidneymedulla	Male	10018183170	6	0.465	5.75592	0.17472	10	127186657
Ahi1	liver	Male	10024408691	6	0.465	6.25843	0.161164	10	20672345
AI851790	liver	Male	10024448940	10	0.5099	5.78843	0.150048	10	123177190
AI646023	kidneymedulla	Male	10024400108	8	0.2698	5.10835	0.154681	10	75012869
Agpat3	adipose	Male	10018186656	8	0.3513	6.81331	0.183238	10	77736345
Aig1	liver	Male	10028670370	4	0.6538	7.60707	0.19228	10	13372514
Akap7	adipose	Male	10028669898	10	0.1018	11.9434	0.295356	10	24888895
AK041588	kidneymedulla	Male	10028172898	10	0.3039	7.0258	0.206269	10	81459745
AI413759	liver	Male	10028170478	4	0.6346	6.23796	0.165602	10	80798009
Akap12	liver	Male	10018177451	10	0.0173	21.4593	0.452876	10	5987069
AK041588	kidneycortex	Male	10028172898	11	0.4291	7.79574	0.209056	10	81459745
Arid5b	kidneymedulla	Male	10024418335	10	0.2974	7.25047	0.212182	10	67555268
AK081017	adipose	Male	10028172062	1	0.1214	5.11323	0.139316	10	122633391
Aldh1l2	kidneymedulla	Male	10028675703	11	0.5075	6.03817	0.181341	10	82950197
Amdhd1	kidneycortex	Male	10018179771	10	0.4722	9.80981	0.255558	10	92986449
Atoh7	kidneycortex	Male	10024403439	10	0.5309	17.6505	0.412477	10	62562903
Amdhd1	kidneymedulla	Male	10018179771	10	0.4549	48.9147	0.824981	10	92986449
Arg1	liver	Male	10018175505	10	0.094	25.9478	0.51664	10	24635012
AW743384	kidneymedulla	Male	10028173404	10	0.4549	33.8905	0.672884	10	93188389
B230208H11Rik	kidneycortex	Male	10024460228	10	0.044	9.2285	0.242515	10	12636445
B230219N15Rik	kidneymedulla	Male	10024449845	13	0.499	14.6342	0.38162	10	63372769
Apaf1	kidneycortex	Male	10018186461	10	0.4344	34.2126	0.641527	10	90452062
Arid5b	kidneycortex	Male	10024418335	10	0.3458	10.7875	0.277134	10	67555268
Amdhd1	adipose	Male	10018179771	10	0.4533	5.9394	0.162694	10	92986449
Anks1b	liver	Male	10024411801	1	0.6414	5.20564	0.136409	10	90292584
B130020M22Rik	kidneymedulla	Male	10028174826	10	0.6245	7.26335	0.21251	10	118933938
AY053573	kidneymedulla	Male	10028673458	10	0.7126	7.73897	0.226091	10	127261252
Apon	liver	Male	10024411331	10	0.7063	7.64354	0.193086	10	127691272
Ascl1	kidneycortex	Male	10028670821	18	0.0158	5.68622	0.157384	10	86953785
B230219N15Rik	kidneycortex	Male	10024449845	13	0.5021	5.38283	0.149584	10	63372769
BC021785	kidneycortex	Male	10024397705	8	0.2698	6.32882	0.173452	10	39666719
B4galnt1	kidneycortex	Male	10028671807	10	0.6623	9.79439	0.255178	10	126602280
BC089597	kidneymedulla	Male	10024402128	10	0.7063	11.9752	0.345374	10	127303543
Bclaf1	kidneymedulla	Male	10018190930	10	0.0878	31.8485	0.658127	10	20045023
B230114P17Rik	kidneycortex	Male	10024878016	2	0.6396	5.99038	0.164974	10	106370569
BC048403	adipose	Male	10024414492	10	0.6513	37.7846	0.668433	10	121177001
Btbd11	liver	Male	10024402291	10	0.411	9.2674	0.229087	10	85009186
AY053573	kidneycortex	Male	10028673458	10	0.7063	23.9044	0.512144	10	127261252
AY053573	liver	Male	10028673458	6	0.5171	7.21611	0.183395	10	127261252
AW743384	adipose	Male	10028173404	10	0.4533	16.3874	0.381267	10	93188389
BC089597	kidneycortex	Male	10024402128	10	0.7063	11.1448	0.284816	10	127303543
Bclaf1	kidneycortex	Male	10018190930	10	0.0815	15.7348	0.37694	10	20045023
B4galnt1	liver	Male	10028671807	10	0.6732	14.4465	0.333197	10	126602280
B930046M08Rik	liver	Male	10028174226	14	0.1115	6.36092	0.163524	10	53376453
B930095M22Rik	kidneymedulla	Male	10028168116	10	0.4204	18.7914	0.460347	10	85791248
BC024063	liver	Male	10024401916	10	0.4094	6.12813	0.158214	10	81523931
BC048403	kidneymedulla	Male	10024414492	10	0.6513	11.4154	0.3166	10	121177001
BC002232	kidneycortex	Male	10018189905	11	0.4322	5.56764	0.154243	10	83062778
C920009B18Rik	kidneycortex	Male	10028164851	10	0.094	37.9433	0.679053	10	22026507
C330004P14Rik	kidneycortex	Male	10028168158	2	0.5597	9.62428	0.251394	10	15511582
C330046G03Rik	adipose	Male	10024408422	8	0.2916	45.1124	0.733775	10	77292211
BC089597	liver	Male	10024402128	10	0.7063	9.30815	0.229925	10	127303543
Bclaf1	adipose	Male	10018190930	10	0.0815	36.4677	0.679142	10	20045023
Ccdc28a	kidneycortex	Male	10024457014	10	0.0596	9.70151	0.253114	10	17933484
Btbd11	adipose	Male	10024402291	10	0.411	8.68758	0.226166	10	85009186
Btbd11	kidneycortex	Male	10024402291	10	0.411	30.7312	0.602161	10	85009186
C030003D03Rik	liver	Male	10028172849	18	0.0001	5.16341	0.136492	10	25798061
C330046G03Rik	adipose	Male	10024408422	6	0.3084	5.18021	0.141848	10	77292211
Btbd11	kidneymedulla	Male	10024402291	10	0.4266	16.3109	0.416957	10	85009186
C030002B11Rik	adipose	Male	10018176148	1	0.4342	5.25448	0.142909	10	122382307
C030003D03Rik	kidneycortex	Male	10028172849	18	0.0001	5.90537	0.162867	10	25798061
Ccdc28a	liver	Male	10024457014	3	0.2222	5.8662	0.15957	10	17933484
C030002B11Rik	kidneycortex	Male	10018176148	10	0.6607	6.33154	0.173455	10	122382307
C030027H14Rik	kidneycortex	Male	10018183882	2	0.7256	6.16716	0.171537	10	121218049
C920009B18Rik	liver	Male	10028164851	10	0.094	28.1072	0.544966	10	22026507
C330046G03Rik	kidneycortex	Male	10024408422	8	0.2932	10.4411	0.269669	10	77292211
C920009B18Rik	kidneymedulla	Male	10028164851	10	0.094	30.3031	0.629319	10	22026507
C79356	liver	Male	10028168111	6	0.4182	5.47499	0.142451	10	8341961
Ccdc131	kidneymedulla	Male	10024401386	4	0.6958	6.05605	0.216957	10	114845930
C920009B18Rik	adipose	Male	10028164851	10	0.094	35.6495	0.647055	10	22026507
Ccdc28a	adipose	Male	10024457014	10	0.0706	29.9544	0.592849	10	17933484
Ccdc28a	kidneycortex	Male	10024457014	3	0.196	7.78249	0.208817	10	17933484
Ccdc59	adipose	Male	10028672794	10	0.5193	10.2447	0.259362	10	105278534
Ccdc28a	liver	Male	10024457014	6	0.3318	5.1086	0.13355	10	17933484
Ccdc59	kidneymedulla	Male	10028672794	10	0.5193	8.93989	0.25453	10	105278534
Cnksr3	kidneycortex	Male	10024413708	10	0.0032	33.378	0.632482	10	3134785
Cnksr3	kidneymedulla	Male	10024413708	10	0.0346	9.82061	0.275918	10	3134785
Cfd	liver	Male	10018177676	10	0.3917	8.70338	0.216962	10	79353656
Cpm	liver	Male	10018175466	10	0.612	16.9599	0.378546	10	117122460
Cnksr3	liver	Male	10024413708	10	0.0001	12.3467	0.29288	10	3134785
Cfd	liver	Male	10018177676	17	0.0612	5.35341	0.1396	10	79353656
Chpt1	liver	Male	10019060835	6	0.3568	8.82352	0.219352	10	87935583
D10Bwg1379e	kidneymedulla	Male	10018186169	10	0.0596	10.1163	0.283126	10	18307816
Cfd	adipose	Male	10018177676	1	0.7242	5.24751	0.148088	10	79353656
Cnn2	kidneycortex	Male	10018182472	4	0.3243	6.12379	0.168378	10	79451344
Cpm	liver	Male	10024404759	10	0.612	7.14177	0.181679	10	117066553
D10Jhu81e	kidneycortex	Male	10024875683	8	0.202	6.54551	0.178902	10	77621945
Col6a1	adipose	Male	10018185466	8	0.4592	5.23383	0.169354	10	76171536
Dcn	kidneycortex	Male	10018182627	9	0.3642	6.02332	0.165734	10	96945000
Dcn	kidneymedulla	Male	10018182627	9	0.2497	5.67305	0.17149	10	96945000
Cpsf6	kidneymedulla	Male	10028164029	10	0.6492	11.5766	0.317667	10	116810481
Deadc1	kidneycortex	Male	10024405089	5	0.3335	5.14161	0.150385	10	13272699
Derl3	kidneymedulla	Male	10024394003	10	0.6732	5.27107	0.160157	10	75356142
D10Ertd494e	kidneycortex	Male	10028168136	1	0.4091	16.4824	0.390869	10	54398715
D10Ertd438e	kidneycortex	Male	10024403790	11	0.4369	5.50762	0.152696	10	52137405
D10Ertd43e	kidneycortex	Male	10028172902	18	0.0001	17.8454	0.415167	10	107526962
D10Bwg1379e	kidneymedulla	Male	10024416841	10	0.044	7.47232	0.217847	10	18301650
Cstb	kidneymedulla	Male	10018177081	11	0.3029	5.50418	0.165755	10	77888451
Dmt2	adipose	Male	10028172889	10	0.5309	5.70118	0.154852	10	91624892
D10Bwg1379e	kidneycortex	Male	10024416841	10	0.0549	6.48537	0.177356	10	18301650
D10Ertd43e	liver	Male	10028172902	18	0.0001	10.9429	0.264514	10	107526962
D17892	adipose	Male	10024442689	10	0.4549	51.8722	0.800048	10	92981665
D10Ertd126e	kidneycortex	Male	10028172116	2	0.8233	5.168	0.144048	10	97089062
D10Jhu81e	kidneycortex	Male	10024875683	4	0.5068	5.29408	0.147354	10	77621945
D17892	kidneymedulla	Male	10024442689	10	0.4722	13.1054	0.351828	10	92981665
D630033A02Rik	liver	Male	10028172900	10	0.6261	9.15166	0.226589	10	122422132
D10Ertd43e	kidneymedulla	Male	10028172902	18	0.0283	6.3851	0.18937	10	107526962
D10Ertd447e	kidneymedulla	Male	10028168099	13	0.5021	7.97667	0.230738	10	124384310
D10Wsu52e	kidneymedulla	Male	10018195415	3	0.0001	5.65256	0.180324	10	85401381
D130073L02Rik	adipose	Male	10018185503	8	0.431	7.09732	0.187923	10	58909733
D130073L02Rik	liver	Male	10018185503	6	0.1943	5.13403	0.134273	10	58909733
D630033A02Rik	kidneycortex	Male	10028172900	10	0.6685	11.9289	0.301778	10	122422132
D630033A02Rik	kidneymedulla	Male	10028172900	10	0.6685	9.3535	0.266624	10	122422132
Dmt2	kidneymedulla	Male	10028174224	10	0.4722	5.664	0.169937	10	91533783
Ddt	liver	Male	10018179786	6	0.3568	5.37558	0.140038	10	75233977
E030041M21Rik	kidneycortex	Male	10018189152	10	0.4266	5.92164	0.16319	10	89280978
E130317F20Rik	liver	Male	10028165653	2	0.8613	5.16624	0.135025	10	79314125
E130317F20Rik	liver	Male	10028174215	6	0.4604	5.08081	0.1329	10	79315101
Epm2a	adipose	Male	10028673324	10	0.0393	34.7678	0.642539	10	11063242
EG237412	kidneycortex	Male	10024410691	10	0.3922	5.23965	0.145848	10	81816993
EG237412	kidneymedulla	Male	10024410691	10	0.3117	5.01289	0.152015	10	81816993
EG432486	adipose	Male	10024401604	1	0.4844	5.53391	0.149882	10	87907830
E130317F20Rik	adipose	Male	10028165653	1	0.4719	5.09911	0.152403	10	79314125
E430004N04Rik	liver	Male	10024873673	17	0.1272	6.39802	0.164527	10	28601360
Egr2	kidneycortex	Male	10023853222	4	0.2695	8.08644	0.216022	10	67000851
Fgd6	kidneycortex	Male	10018177724	10	0.4533	42.4289	0.718998	10	93565986
Enpp3	kidneycortex	Male	10024402873	17	0.0299	5.09435	0.14223	10	24536932
EG382450	adipose	Male	10024409100	6	0.5512	8.23107	0.22695	10	10332800
Ela2	liver	Male	10028675646	3	0.0847	5.22956	0.136548	10	79349056
Ela2	kidneycortex	Male	10028675646	18	0.0001	11.1193	0.284303	10	79349056
ENSMUST00000040141	liver	Male	10028162674	15	0.058	5.54285	0.144037	10	24286884
Enpp1	liver	Male	10018178169	10	0.1018	24.7244	0.499853	10	24361216
Enpp3	liver	Male	10024428180	10	0.1159	6.99235	0.178238	10	24493710
Esr1	kidneycortex	Male	10028670333	6	0.5612	21.1476	0.47022	10	5634228
Epm2a	kidneymedulla	Male	10028673324	10	0.044	7.9983	0.231239	10	11063242
Esr1	kidneymedulla	Male	10028670333	6	0.5628	6.59897	0.195007	10	5634228
Fuca2	adipose	Male	10018176717	1	0.5752	5.38155	0.158181	10	13220833
Eya4	liver	Male	10028670600	17	0.1491	14.4581	0.333533	10	22823973
F830002L21Rik	kidneymedulla	Male	10024451016	4	0.6958	5.58013	0.177291	10	43313261
Fgd6	kidneymedulla	Male	10018177724	10	0.4533	22.175	0.516784	10	93565986
Fgd6	liver	Male	10018177724	10	0.4344	9.54084	0.234952	10	93565986
Gna15	liver	Male	10028676304	18	0.0001	24.9382	0.50287	10	80965058
Fuca2	liver	Male	10018176717	1	0.7524	6.01136	0.155616	10	13220833
Grip1	kidneymedulla	Male	10024877542	10	0.5774	5.06317	0.153411	10	119513082
Gns	kidneycortex	Male	10024414062	10	0.6685	9.44278	0.247207	10	120802147
Gstt2	adipose	Male	10024409984	1	0.7242	5.56466	0.157949	10	75294630
Glipr1l1	kidneycortex	Male	10018195798	18	0.0001	8.97526	0.236693	10	111497244
Glipr1l2	kidneymedulla	Male	10018174372	1	0.9156	6.1248	0.182434	10	111520427
Hcfc2	adipose	Male	10018173206	10	0.3922	20.9348	0.468984	10	82201980
Gas2l3	kidneymedulla	Male	10028174209	13	0.4969	15.9473	0.417241	10	88875949
Gns	kidneymedulla	Male	10024414062	13	0.2493	5.89138	0.17729	10	120802147
Gm872	kidneymedulla	Male	10024398051	10	0.4549	28.7067	0.609808	10	92238409
Gna15	kidneycortex	Male	10028676304	18	0.0001	28.362	0.573098	10	80965058
Gns	kidneymedulla	Male	10024414062	10	0.612	9.30622	0.265083	10	120802147
Hal	adipose	Male	10018190365	10	0.4549	36.5562	0.656716	10	92951512
Hcfc2	kidneycortex	Male	10018173206	10	0.4094	24.9824	0.527614	10	82201980
Hddc2	kidneycortex	Male	10018177699	4	0.646	8.41451	0.223702	10	31033271
Hebp2	adipose	Male	10024395904	10	0.0549	11.9883	0.296351	10	18260571
Hebp2	kidneycortex	Male	10024395904	10	0.0549	9.79472	0.255308	10	18260571
Igf1	kidneycortex	Male	10019059930	10	0.4204	5.24581	0.146016	10	87321800
Gstt1	kidneymedulla	Male	10018182979	4	0.7158	6.49171	0.207393	10	75246559
Hkdc1	kidneycortex	Male	10024404181	17	0.1084	5.32929	0.148245	10	61845886
Grip1	kidneycortex	Male	10024877542	10	0.6292	5.32431	0.148056	10	119513082
Gstt3	liver	Male	10024396098	6	0.3225	5.84298	0.151244	10	75236865
Hebp2	kidneymedulla	Male	10024395904	10	0.0643	5.03028	0.152471	10	18260571
Hbs1l	kidneycortex	Male	10028669266	10	0.0674	9.05562	0.238451	10	21015784
Hbs1l	kidneymedulla	Male	10028669266	10	0.0706	7.35416	0.22804	10	21015784
Katna1	liver	Male	10024398248	10	0.0032	8.40034	0.210043	10	7445819
Hcfc2	kidneymedulla	Male	10018173206	10	0.411	18.4879	0.454901	10	82201980
Hcn2	kidneycortex	Male	10023851823	18	0.0001	11.2504	0.287178	10	79179378
Hddc2	kidneymedulla	Male	10018177699	4	0.6346	7.46196	0.227245	10	31033271
Heca	adipose	Male	10028672929	10	0.0815	9.66592	0.248244	10	17618539
Hal	liver	Male	10018190365	10	0.4533	55.2283	0.78536	10	92951512
Hs3st5	kidneycortex	Male	10024878999	18	0.1865	7.30609	0.197473	10	36553508
Hsp90b1	kidneymedulla	Male	10018184411	10	0.6994	5.90123	0.180783	10	86153585
Icosl	adipose	Male	10024412512	11	0.6853	6.09917	0.163831	10	77532203
Ifngr1	kidneymedulla	Male	10018191438	10	0.094	5.9482	0.19124	10	19311763
Igf1	kidneymedulla	Male	10019059930	10	0.4094	6.04989	0.181857	10	87321800
Itga7	liver	Male	10018196240	13	0.232	30.9622	0.579797	10	128370868
Il22ra2	kidneycortex	Male	10024877712	11	0.6818	5.44541	0.151127	10	19353833
Lta4h	adipose	Male	10018185179	10	0.4549	38.5815	0.676012	10	92916140
Lzp-s	kidneycortex	Male	10019060491	9	0.3704	5.59945	0.155104	10	116725638
Kif5c	liver	Male	10028675039	6	0.4026	6.11413	0.157698	10	126665353
Lama4	kidneymedulla	Male	10018191701	15	0.4979	5.90888	0.178987	10	38685393
Lace1	kidneycortex	Male	10024411912	4	0.6758	5.48946	0.15228	10	42032391
Lats1	liver	Male	10018182569	10	0.0346	22.051	0.461105	10	7421412
Lgr5	kidneycortex	Male	10018189707	10	0.5963	21.5524	0.476645	10	114887369
L3mbtl3	kidneycortex	Male	10024398514	10	0.1634	5.47362	0.151905	10	25994276
Lama4	kidneycortex	Male	10018191701	4	0.5553	5.29102	0.147143	10	38685393
Lgr5	kidneymedulla	Male	10018189707	10	0.5963	24.7718	0.558929	10	114887369
Lta4h	liver	Male	10018185179	10	0.4533	10.2645	0.250208	10	92916140
Lrig3	adipose	Male	10028670310	10	0.6701	12.8623	0.335088	10	125403331
Lrp1	kidneycortex	Male	10019061133	10	0.6513	7.13491	0.193231	10	126975247
Lta4h	kidneycortex	Male	10018185179	10	0.3922	8.94445	0.23582	10	92916140
Lrrc3	liver	Male	10028672803	6	0.3225	5.36788	0.139853	10	77360319
Mdm1	kidneymedulla	Male	10018186552	10	0.612	17.7249	0.441121	10	117578887
Map3k5	adipose	Male	10018179787	1	0.7242	5.19071	0.152384	10	19654288
Lats1	kidneycortex	Male	10018182569	10	0.0064	48.3631	0.764339	10	7421412
Lats1	kidneymedulla	Male	10018182569	10	0.0346	41.2999	0.74071	10	7421412
Lgr5	liver	Male	10018189707	15	0.4518	6.48257	0.172264	10	114887369
Mbc2	kidneycortex	Male	10019061117	4	0.3243	5.67017	0.156932	10	127947298
MMS010056176	kidneymedulla	Male	10028164028	10	0.0721	6.20875	0.184684	10	7007183
mCT184123	kidneymedulla	Male	10028164017	13	0.499	10.8533	0.301784	10	99101364
MMS010148323	liver	Male	10028164034	12	0.4038	6.17604	0.159194	10	14265871
Metap2	kidneycortex	Male	10023852524	10	0.4533	8.29067	0.220663	10	93321234
Mdm1	kidneycortex	Male	10018186552	10	0.6245	9.23931	0.242771	10	117578887
MMT00006807	liver	Male	10028165579	6	0.4557	5.44556	0.141712	10	66097288
mCT166487	adipose	Male	10028164022	7	0.1889	6.68938	0.185483	10	118779547
mCT174816	liver	Male	10028674066	8	0.4089	32.7909	0.600661	10	77174190
mCT184166	adipose	Male	10028174855	10	0.612	8.3429	0.217015	10	118357436
MMS010148323	adipose	Male	10028164034	15	0.1021	8.96701	0.235082	10	14265871
MMT00000102	kidneycortex	Male	10024404991	10	0.7063	10.5019	0.270872	10	127287050
Metap2	liver	Male	10023852524	10	0.4549	8.02807	0.201779	10	93321234
Mdm2	kidneymedulla	Male	10019060951	10	0.6513	5.1063	0.15461	10	117127226
MMS010148323	liver	Male	10028164034	6	0.3225	6.39382	0.164223	10	14265871
MMT00008237	kidneycortex	Male	10024435727	18	0.1802	28.0726	0.569428	10	60959302
MMT00008237	kidneymedulla	Male	10024435727	18	0.1802	14.294	0.374709	10	60959302
MMT00000102	kidneymedulla	Male	10024404991	10	0.7063	11.9547	0.330641	10	127287050
MMT00001610	liver	Male	10024446343	1	0.7665	5.19618	0.135838	10	11177850
MMT00012327	liver	Male	10028175428	9	0.5457	46.9909	0.730741	10	21155743
MMT00001610	kidneycortex	Male	10024446343	10	0.0393	27.0286	0.555662	10	11177850
MMT00020437	adipose	Male	10024410255	8	0.2932	5.85705	0.158824	10	111191928
MMT00001610	kidneymedulla	Male	10024446343	10	0.044	12.946	0.346427	10	11177850
MMT00016980	liver	Male	10024407558	10	0.6994	17.8336	0.401327	10	127335329
MMT00018193	kidneycortex	Male	10024419365	17	0.2478	45.1955	0.741101	10	106386389
MMT00023261	kidneymedulla	Male	10024427133	5	0.7774	6.99267	0.20676	10	109917977
MMT00008936	adipose	Male	10024446792	8	0.2698	5.64051	0.153365	10	118240774
MMT00009486	liver	Male	10024876435	19	0.2475	5.19321	0.135702	10	69227286
MMT00018193	kidneymedulla	Male	10024419365	17	0.2478	21.2905	0.505188	10	106386389
MMT00042439	kidneymedulla	Male	10024409994	13	0.4969	9.3474	0.271736	10	86168451
MMT00012327	kidneycortex	Male	10028175428	9	0.5457	46.3393	0.749787	10	21155743
MMT00012327	adipose	Male	10028175428	9	0.5457	83.0497	0.90821	10	21155743
MMT00012327	kidneymedulla	Male	10028175428	9	0.5457	66.5643	0.902496	10	21155743
MMT00052735	kidneymedulla	Male	10028166497	4	0.5805	7.50746	0.218718	10	18038790
MMT00053294	adipose	Male	10024421164	7	0.4498	27.8912	0.55772	10	124635181
MMT00054175	adipose	Male	10024395001	6	0.5512	9.23883	0.253531	10	43541036
MMT00033539	kidneymedulla	Male	10024436709	10	0.6492	8.39352	0.244409	10	118793278
MMT00026298	adipose	Male	10028163997	10	0.4549	8.48951	0.220366	10	90567550
MMT00027115	kidneymedulla	Male	10024400000	18	0.2037	5.18737	0.157855	10	89539720
MMT00053549	kidneycortex	Male	10024408484	4	0.1318	5.64892	0.156509	10	30908689
MMT00040757	kidneycortex	Male	10024431852	6	0.569	5.55074	0.15383	10	102892542
MMT00044097	liver	Male	10024439011	6	0.4604	7.3551	0.18656	10	84515918
MMT00029554	liver	Male	10024395302	18	0.0001	24.4792	0.496453	10	81893449
MMT00068323	adipose	Male	10024410329	17	0.0769	5.94707	0.160015	10	47044924
MMT00065551	kidneymedulla	Male	10024412619	7	0.2208	8.78412	0.253914	10	73153004
MMT00069082	liver	Male	10028164007	10	0.0612	5.31786	0.138764	10	116100999
MMT00074189	adipose	Male	10024434937	3	0.0001	10.3172	0.262449	10	33407616
MMT00038489	kidneycortex	Male	10024416094	13	0.5021	5.94574	0.163862	10	91947044
MMT00051897	kidneycortex	Male	10024429753	13	0.551	6.55094	0.178934	10	12539574
MMT00053892	kidneymedulla	Male	10028165612	13	0.4969	9.45704	0.28832	10	125311085
MMT00052735	liver	Male	10028166497	18	0.0001	10.6606	0.258602	10	18038790
MMT00076172	liver	Male	10028164063	4	0.6538	11.4156	0.274148	10	3115857
MMT00076300	liver	Male	10024432353	1	0.5548	5.21934	0.136341	10	23088085
MMT00081874	kidneycortex	Male	10024402531	13	0.499	5.60265	0.155124	10	110593271
MMT00062297	adipose	Male	10024406002	6	0.5312	10.8353	0.273695	10	95939064
Mobkl2a	kidneycortex	Male	10024403694	10	0.6607	12.726	0.317893	10	80147456
MMT00067071	liver	Male	10024408980	17	0.1601	11.7436	0.280877	10	29334060
Mrpl54	adipose	Male	10018191399	1	0.0289	5.5409	0.151759	10	80727469
MMT00053919	kidneycortex	Male	10028164902	6	0.3475	14.5808	0.355135	10	125336992
MMT00071383	liver	Male	10024398243	17	0.0589	7.07469	0.180082	10	68154349
MMT00073283	adipose	Male	10024410922	2	0.2606	5.36984	0.163996	10	75398318
MMT00073452	adipose	Male	10024399409	6	0.5312	5.85549	0.158804	10	21009077
Mtap7	adipose	Male	10018172997	10	0.1374	7.39584	0.21283	10	19868808
Msrb3	kidneycortex	Male	10024439031	10	0.6261	5.07998	0.141813	10	120218160
Mtap7	kidneycortex	Male	10018172997	10	0.0815	58.3214	0.824095	10	19868808
Mtrf1l	kidneymedulla	Male	10028675094	10	0.044	28.464	0.611659	10	4522597
MMT00067071	kidneymedulla	Male	10024408980	17	0.1601	5.41831	0.163268	10	29334060
MMT00076172	kidneycortex	Male	10028164063	4	0.6146	30.9318	0.617003	10	3115857
MMT00077710	kidneycortex	Male	10024401805	10	0.0158	12.8876	0.321259	10	5942553
MMT00054214	kidneymedulla	Male	10028165646	6	0.58	6.30419	0.189662	10	21767023
MMT00069082	kidneycortex	Male	10028164007	2	0.7277	5.19092	0.144704	10	116100999
MMT00067068	kidneymedulla	Male	10024395656	18	0.0471	5.22473	0.159141	10	29731106
MMT00081874	kidneymedulla	Male	10024402531	13	0.5021	6.33478	0.188079	10	110593271
MMT00072716	kidneymedulla	Male	10028161763	3	0.3186	8.54202	0.24631	10	104053971
Mobkl2a	kidneymedulla	Male	10024403694	10	0.6607	25.5545	0.567263	10	80147456
Mobkl2a	adipose	Male	10024403694	10	0.6607	16.6332	0.38756	10	80147456
Mthfd1l	kidneycortex	Male	10018182066	10	0.044	5.16611	0.14396	10	6190438
Nts	liver	Male	10024405925	17	0.0769	6.43895	0.165382	10	101944807
Mobkl2a	liver	Male	10024403694	10	0.6732	10.6877	0.259074	10	80147456
Moxd1	adipose	Male	10018180532	10	0.1159	5.55839	0.150398	10	23943322
Myo1a	kidneymedulla	Male	10024395086	16	0.1865	10.3279	0.287804	10	127142870
MMT00076965	adipose	Male	10028165638	8	0.1707	14.2074	0.340719	10	26253038
Nup43	kidneycortex	Male	10018182763	2	0.5597	22.7276	0.49551	10	7387334
MMT00077710	liver	Male	10024401805	10	0.0001	6.91414	0.176442	10	5942553
Ndufa12	liver	Male	10024409888	10	0.4722	6.16322	0.158881	10	93661753
Mum1	kidneycortex	Male	10028674391	9	0.4033	5.86416	0.161772	10	79702664
Myo1a	kidneycortex	Male	10024395086	16	0.1865	5.42549	0.150613	10	127142870
Nab2	liver	Male	10018189878	6	0.3837	6.7614	0.17305	10	127097974
Mterfd3	liver	Male	10024415805	1	0.6838	5.93551	0.170906	10	84582176
Olfr815	kidneymedulla	Male	10028675460	7	0.6405	6.66742	0.199442	10	129338831
Ormdl2	kidneycortex	Male	10024415000	4	0.5303	5.56489	0.154135	10	128255550
NM_174999	kidneycortex	Male	10028673121	2	0.8018	10.297	0.266403	10	93756414
Olfr777	liver	Male	10024411893	6	0.465	7.94137	0.199828	10	128623667
Olfr780	liver	Male	10024410105	6	0.465	5.30306	0.138397	10	128758680
Olfr816	adipose	Male	10028670933	1	0.854	5.87801	0.169154	10	129348393
Mthfd1l	liver	Male	10018182066	10	0.0158	9.01705	0.22363	10	6190438
Mtrf1l	adipose	Male	10028675094	10	0.0346	22.4053	0.487713	10	4522597
Mtrf1l	kidneycortex	Male	10028675094	10	0.0377	15.3011	0.368726	10	4522597
Ntn4	kidneymedulla	Male	10018174476	10	0.4549	10.4909	0.298903	10	93209595
Mtap7	kidneymedulla	Male	10018172997	10	0.0815	34.7062	0.68389	10	19868808
Mtap7	liver	Male	10018172997	10	0.1159	6.93992	0.177	10	19868808
Nav3	liver	Male	10028675894	1	0.7242	5.51614	0.143744	10	109204320
Ntn4	kidneymedulla	Male	10018174476	4	0.293	6.44897	0.196148	10	93209595
Nup43	liver	Male	10018182763	2	0.5456	37.3624	0.648281	10	7387334
Olfr1357	liver	Male	10028672344	6	0.4604	7.83235	0.197388	10	78074442
Mum1	kidneymedulla	Male	10028674391	9	0.4096	5.4919	0.166247	10	79702664
Myo1a	kidneymedulla	Male	10024395086	13	0.2163	5.32341	0.160577	10	127142870
Ndufa12	kidneymedulla	Male	10024409888	10	0.4533	10.6346	0.313549	10	93661753
Pcsk4	adipose	Male	10018184715	1	0.6838	5.62828	0.166566	10	79784046
Ndufa12	adipose	Male	10024409888	10	0.4533	11.5905	0.292667	10	93661753
Nhsl1	liver	Male	10024410334	10	0.0706	34.4565	0.618931	10	18244416
Ntn4	kidneycortex	Male	10018174476	10	0.4533	11.5093	0.292554	10	93209595
Ntn4	liver	Male	10018174476	10	0.4533	10.686	0.259053	10	93209595
Olfr801	kidneycortex	Male	10028675246	11	0.0048	5.19945	0.1449	10	129106616
NM_174999	liver	Male	10028673121	2	0.8974	6.19913	0.162603	10	93756414
Ntn4	kidneycortex	Male	10018174476	4	0.318	5.8232	0.160803	10	93209595
Nmbr	liver	Male	10028670720	14	0.1429	6.04673	0.156131	10	14480094
Nxph4	kidneymedulla	Male	10018184707	10	0.6292	5.633	0.179536	10	126962528
Nts	kidneycortex	Male	10024405925	17	0.0785	9.89782	0.257725	10	101944807
Ppap2c	kidneymedulla	Male	10018185440	13	0.5021	8.98213	0.25582	10	78989173
Olfr815	liver	Male	10028675460	6	0.465	6.11011	0.157664	10	129338831
Pcbp3	liver	Male	10028675150	5	0.2335	5.9552	0.153935	10	76224601
Pah	kidneycortex	Male	10024448120	8	0.287	5.22786	0.145635	10	86985335
Pkib	kidneymedulla	Male	10018180039	4	0.5805	6.27063	0.186334	10	57351886
Raet1c	kidneymedulla	Male	10028674444	10	0.094	22.5137	0.522181	10	21893707
Perp	kidneycortex	Male	10018178806	10	0.0674	6.43168	0.17594	10	18564876
Pofut2	kidneycortex	Male	10028669731	18	0.0001	39.6087	0.694597	10	76722044
Polr3b	kidneymedulla	Male	10024407127	10	0.4094	30.8646	0.644155	10	84085028
Polr3b	liver	Male	10024407127	10	0.4094	38.798	0.662196	10	84085028
Ppap2c	liver	Male	10028668960	6	0.3365	5.42426	0.141191	10	78989179
Pla2g12b	kidneymedulla	Male	10024393452	13	0.2822	10.0685	0.283415	10	58866410
Reep6	kidneymedulla	Male	10018191428	8	0.287	8.45417	0.252014	10	79792914
Rnf41	adipose	Male	10018185340	10	0.6994	65.1912	0.865494	10	127878178
Rnf41	kidneymedulla	Male	10018185340	10	0.6994	64.1082	0.903666	10	127878178
Pofut2	liver	Male	10028669731	18	0.0001	26.4305	0.523242	10	76722044
Phactr2	liver	Male	10024401334	10	0.0549	8.66953	0.216	10	12933209
Polr3b	kidneycortex	Male	10024407127	10	0.4094	38.9226	0.688431	10	84085028
Rnf41	liver	Male	10028670459	10	0.6994	63.0361	0.846583	10	127848712
Pla2g12b	kidneycortex	Male	10024393452	13	0.2806	10.6322	0.273686	10	58866410
Sash1	kidneymedulla	Male	10018183254	10	0.0377	12.8828	0.357557	10	8442016
Rab32	kidneycortex	Male	10018196039	2	0.2715	7.22106	0.195334	10	10264836
Scyl2	kidneymedulla	Male	10024399525	10	0.4344	44.7822	0.779054	10	89102808
Rdh16	liver	Male	10018181901	6	0.3365	6.95657	0.17735	10	127238208
Sf3a2	kidneycortex	Male	10028670176	14	0.1068	7.63053	0.20514	10	80261479
Raet1d	liver	Male	10028675827	10	0.094	41.2306	0.684149	10	22081699
Reep6	kidneycortex	Male	10018191428	18	0.0001	10.7582	0.276673	10	79792914
Raet1d	liver	Male	10024395846	10	0.0815	10.6631	0.258692	10	22082079
R3hdm2	kidneymedulla	Male	10018188824	10	0.6685	8.24637	0.263537	10	126899297
R3hdm2	liver	Male	10018188824	5	0.2697	5.83704	0.151144	10	126899297
Shmt2	kidneymedulla	Male	10018187858	10	0.6513	6.63836	0.196064	10	126954372
Rfx4	liver	Male	10024410512	10	0.4094	21.9252	0.459337	10	84218807
Prtn3	kidneycortex	Male	10024404664	18	0.0001	6.78473	0.184693	10	79342420
Rnf41	kidneycortex	Male	10028670459	10	0.6994	68.3987	0.903717	10	127848712
Rnf146	liver	Male	10028670047	1	0.7242	6.72517	0.172254	10	29063985
Rnf41	liver	Male	10018185340	10	0.6994	59.2036	0.829962	10	127878178
Raet1b	liver	Male	10028669582	10	0.094	30.8654	0.578634	10	21893680
Rassf3	kidneycortex	Male	10024876068	10	0.6152	12.8204	0.319906	10	120847410
Rab21	kidneycortex	Male	10024411737	7	0.1627	5.06379	0.141327	10	114726364
Slc1a6	kidneycortex	Male	10018184361	6	0.58	5.89031	0.162402	10	78243246
Rhobtb1	kidneycortex	Male	10024878114	4	0.3243	5.41268	0.150363	10	68752881
Slc5a4b	kidneymedulla	Male	10018186009	13	0.499	8.99026	0.255822	10	75521365
Slc6a15	kidneycortex	Male	10028676349	10	0.5224	5.07238	0.141615	10	102830416
Slc6a15	kidneycortex	Male	10028676349	18	0.0001	5.24571	0.146172	10	102830416
Raet1a	kidneymedulla	Male	10018192988	13	0.3104	5.30256	0.168856	10	21878414
Slc5a4b	kidneycortex	Male	10018186009	13	0.499	8.86356	0.234063	10	75521365
Slc6a15	kidneymedulla	Male	10023852995	10	0.5099	20.5551	0.503163	10	102870996
Rnf41	adipose	Male	10028670459	10	0.7063	57.5892	0.814316	10	127848712
Rnf41	kidneycortex	Male	10018185340	10	0.6994	67.8183	0.901232	10	127878178
Snrpf	liver	Male	10024405357	10	0.4533	16.2328	0.365716	10	93046055
Scyl2	kidneycortex	Male	10024399525	10	0.4329	40.0438	0.698403	10	89102808
Snrpf	liver	Male	10018174755	10	0.4533	21.125	0.446824	10	93046140
Scyl2	adipose	Male	10024399525	10	0.4329	26.065	0.540341	10	89102808
Scyl2	liver	Male	10024399525	10	0.4329	32.5732	0.598131	10	89102808
Sf3a2	liver	Male	10028670176	17	0.5329	5.19752	0.13573	10	80261479
Sash1	kidneycortex	Male	10018183254	10	0.0346	27.726	0.564872	10	8442016
Sash1	liver	Male	10018183254	10	0.0346	6.03444	0.155859	10	8442016
Rnf41	kidneymedulla	Male	10028670459	10	0.6994	63.1446	0.901521	10	127848712
Stac3	liver	Male	10024397818	18	0.0001	5.62936	0.146246	10	126940144
Stx7	liver	Male	10024397281	1	0.7774	5.6925	0.147917	10	23869192
Stxbp5	kidneycortex	Male	10024410862	10	0.0393	5.71518	0.157978	10	9479736
Suhw2	adipose	Male	10024404985	18	0.0001	12.448	0.309029	10	75495435
Stx11	kidneymedulla	Male	10018184703	10	0.044	14.5446	0.379867	10	12659786
Slc35f1	kidneycortex	Male	10024462626	8	0.251	5.38666	0.149837	10	52830523
Slc1a6	kidneymedulla	Male	10018184361	6	0.5847	6.72134	0.198254	10	78243246
Slc2a12	kidneycortex	Male	10028674135	10	0.0674	7.56654	0.20357	10	22364936
Slc2a12	kidneycortex	Male	10028674135	13	0.2681	8.21304	0.218971	10	22364936
Tbc1d15	kidneymedulla	Male	10018176258	10	0.612	9.17558	0.260375	10	114635513
Snx3	kidneycortex	Male	10024451550	19	0.0757	20.8896	0.466209	10	42254888
Snx3	kidneymedulla	Male	10024451550	19	0.0726	11.9476	0.328477	10	42254888
Tbxa2r	kidneycortex	Male	10028670377	4	0.3243	5.34981	0.148698	10	80791475
Slc17a8	liver	Male	10024398656	10	0.4266	14.8897	0.341461	10	89038954
Slc6a15	kidneycortex	Male	10023852995	10	0.5146	22.8207	0.496222	10	102870996
Tjp3	kidneycortex	Male	10024409709	4	0.3384	8.8573	0.234007	10	80735972
Tmem16d	kidneymedulla	Male	10024415768	10	0.4266	11.9237	0.324236	10	88411776
Snrpf	kidneycortex	Male	10018174755	10	0.4533	19.6553	0.445909	10	93046140
Snrpf	kidneycortex	Male	10024405357	10	0.4549	7.61425	0.204762	10	93046055
Snrpf	kidneymedulla	Male	10018174755	10	0.4533	8.92436	0.269066	10	93046140
Slc5a4a	kidneymedulla	Male	10018196123	13	0.499	12.6112	0.341199	10	75610195
Stat2	liver	Male	10018177558	10	0.7063	10.6963	0.259293	10	127707631
Suhw2	kidneymedulla	Male	10024404985	18	0.0001	26.9254	0.58632	10	75495435
Socs2	liver	Male	10024450119	12	0.0846	5.73594	0.148884	10	94870986
Stox1	adipose	Male	10024422778	17	0.1507	6.99523	0.186493	10	62121937
Stox1	liver	Male	10024422778	17	0.1272	6.26367	0.161219	10	62121937
Tmtc2	adipose	Male	10028668946	10	0.4911	13.9295	0.335136	10	104624719
Tmtc2	kidneymedulla	Male	10018175531	10	0.5099	14.3599	0.375994	10	104624724
Suox	liver	Male	10024416245	6	0.3068	7.36914	0.186874	10	128106948
Syn3	liver	Male	10028674339	6	0.3084	6.43294	0.16523	10	85518253
Spryd4	liver	Male	10024393722	10	0.7126	7.90005	0.198987	10	127646969
Taar2	kidneycortex	Male	10028675057	18	0.0001	7.83452	0.210066	10	23660393
Stx11	adipose	Male	10018184703	10	0.0674	8.4366	0.22036	10	12659786
Stx11	liver	Male	10018184703	10	0.044	8.78142	0.218513	10	12659786
Stx7	kidneycortex	Male	10024397281	10	0.1571	7.76486	0.208318	10	23869192
Syt1	kidneycortex	Male	10024397502	13	0.4388	8.43333	0.224246	10	107937005
Stk11	liver	Male	10028672110	6	0.3397	5.32975	0.138901	10	79579280
Uqcr	kidneycortex	Male	10018186647	11	0.4602	5.58089	0.154689	10	79865741
Stx11	kidneycortex	Male	10018184703	10	0.044	6.93516	0.188334	10	12659786
Stx11	kidneycortex	Male	10018184703	11	0.3847	5.49347	0.152336	10	12659786
Suhw2	kidneycortex	Male	10024404985	18	0.0001	55.0026	0.833688	10	75495435
Vnn1	kidneycortex	Male	10019061126	10	0.094	10.7837	0.276996	10	23614665
Taar8a	kidneymedulla	Male	10028670349	4	0.809	5.40674	0.162944	10	23796305
Tmtc2	liver	Male	10028668946	10	0.5193	8.23746	0.206396	10	104624719
Wif1	adipose	Male	10028669763	8	0.3357	8.58589	0.222646	10	120471285
Tmbim4	kidneycortex	Male	10018177185	11	0.4605	9.7599	0.255885	10	119645881
Tmem16d	kidneycortex	Male	10024415768	10	0.4266	15.8078	0.378278	10	88411776
Tspan8	kidneymedulla	Male	10024409016	10	0.6292	8.85401	0.275071	10	115254339
Timeless	adipose	Male	10018188561	10	0.6685	7.34725	0.195093	10	127675120
Tmem19	liver	Male	10024395815	10	0.5649	9.49178	0.233841	10	114777797
Upb1	kidneycortex	Male	10023851383	10	0.3917	5.3483	0.14882	10	74869778
Tmtc2	kidneymedulla	Male	10028668946	10	0.5099	25.2274	0.565287	10	104624719
Tmtc2	liver	Male	10018175531	10	0.5208	25.5414	0.511123	10	104624724
XM_194724	kidneymedulla	Male	10028170525	15	0.1131	72.6844	0.934966	10	68788024
XM_356499	kidneymedulla	Male	10028170529	9	0.5112	6.86702	0.20336	10	116068881
Tmtc2	adipose	Male	10018175531	10	0.5099	5.7086	0.155039	10	104624724
Tph2	adipose	Male	10024412659	1	0.7038	6.31551	0.172088	10	114516768
Unc5b	liver	Male	10018188854	6	0.1743	5.20518	0.135945	10	60227343
Utp20	kidneycortex	Male	10019062192	10	0.2599	5.5436	0.15362	10	88209351
Trhde	liver	Male	10024406238	8	0.2698	6.01487	0.155418	10	113836079
Tmtc2	kidneycortex	Male	10018175531	10	0.5146	23.1282	0.500707	10	104624724
Tspan8	adipose	Male	10024409016	10	0.5774	7.89184	0.207913	10	115254339
Tspan8	liver	Male	10024409016	10	0.5774	6.4868	0.166569	10	115254339
Trhde	adipose	Male	10024406238	8	0.3357	5.77562	0.15675	10	113836079
XM_125762	kidneycortex	Male	10028170547	12	0.3079	35.5555	0.655625	10	78091661
Wif1	liver	Male	10028669763	1	0.7774	6.32311	0.162779	10	120471285
XM_194724	adipose	Male	10028170525	15	0.1115	74.5846	0.883919	10	68788024
XM_284887	adipose	Male	10028168192	17	0.394	24.155	0.509053	10	121717866
XM_125762	kidneymedulla	Male	10028170547	12	0.3095	22.0003	0.514463	10	78091661
XM_134904	kidneycortex	Male	10028170499	4	0.5225	64.8615	0.876912	10	44572419
XM_134904	kidneymedulla	Male	10028170499	4	0.5225	48.3724	0.879838	10	44572419
Unc5b	liver	Male	10018188854	1	0.6838	5.00709	0.141002	10	60227343
Usp44	kidneymedulla	Male	10024398418	10	0.5021	5.05386	0.154031	10	93308434
Vezt	liver	Male	10018179649	10	0.4533	37.6532	0.651076	10	93432551
Vnn1	liver	Male	10019061126	10	0.094	25.4988	0.510574	10	23614665
Vnn3	adipose	Male	10018189709	10	0.094	24.9038	0.519747	10	23571277
Wif1	kidneycortex	Male	10028669763	11	0.5848	5.97763	0.164623	10	120471285
Usp15	adipose	Male	10028671773	10	0.6607	26.3484	0.541915	10	122545864
XM_137024	kidneycortex	Male	10028170549	6	0.6067	6.47405	0.178009	10	30093076
Wibg	kidneycortex	Male	10028675430	18	0.0001	5.38552	0.149629	10	128185017
Vnn3	liver	Male	10018189709	10	0.094	67.7933	0.847802	10	23571277
XM_193575	liver	Male	10028170516	11	0.5075	47.5443	0.764886	10	83771630
XM_358166	kidneymedulla	Male	10028169419	13	0.5221	6.01948	0.184552	10	7238385
Zfp365	kidneymedulla	Male	10018173586	10	0.3458	20.2427	0.488038	10	67350345
Zwint	kidneycortex	Male	10018193201	2	0.7277	5.42873	0.150724	10	72117642
1200009F10Rik	adipose	Male	10024404506	10	0.4094	8.66824	0.228657	10	90545815
1200009F10Rik	kidneymedulla	Male	10018183487	10	0.4266	7.56393	0.220084	10	90545834
1200009F10Rik	liver	Male	10024404506	10	0.4329	10.016	0.245014	10	90545815
1700012D01Rik	liver	Male	10018176692	6	0.3115	6.09841	0.157321	10	127104225
1700052N19Rik	kidneymedulla	Male	10024407188	10	0.0173	38.4958	0.716058	10	5906571
1700066D14Rik	kidneycortex	Male	10024876254	18	0.0001	20.9537	0.467218	10	56224306
2510042O18Rik	liver	Male	10018191888	18	0.0158	5.98592	0.154714	10	58979547
2900009C16Rik	kidneycortex	Male	10018176991	12	0.3095	12.1889	0.306944	10	42722306
4930405J17Rik	kidneycortex	Male	10028175091	10	0.0815	46.6329	0.751942	10	19919052
4930547M16Rik	liver	Male	10028174895	6	0.3084	9.75419	0.239422	10	39619133
4930573G07Rik	liver	Male	10028168138	6	0.4604	8.76807	0.218169	10	7950385
5330439M10Rik	kidneymedulla	Male	10028676058	18	0.0001	18.2955	0.453906	10	117549572
9030613N10Rik	kidneymedulla	Male	10028173464	10	0.044	17.755	0.441802	10	9018743
A130067G02Rik	liver	Male	10028168203	10	0.0643	5.20894	0.136131	10	13802904
A430046D13Rik	kidneycortex	Male	10024446587	2	0.6396	6.12314	0.168424	10	127940288
Akap7	adipose	Male	10028668901	10	0.1018	10.4069	0.262936	10	24888924
Amdhd1	liver	Male	10018179771	10	0.337	5.85934	0.151666	10	92986449
Bclaf1	liver	Male	10018190930	10	0.0815	31.0917	0.58141	10	20045023
Ccdc28a	kidneymedulla	Male	10024457014	10	0.0706	43.1226	0.765101	10	17933484
Ccdc6	kidneycortex	Male	10018192697	5	0.1878	5.60698	0.155287	10	69654780
Ckap4	kidneymedulla	Male	10024399951	15	0.4932	5.24519	0.164913	10	83989048
Dna2l	liver	Male	10024407582	17	0.2071	8.06779	0.202864	10	62409828
E030002G19Rik	liver	Male	10028168144	6	0.465	5.05442	0.132269	10	106477408
EG237361	kidneycortex	Male	10028170517	7	0.4514	8.31906	0.221431	10	60772552
EG237361	liver	Male	10028170517	7	0.5193	5.2268	0.136514	10	60772552
EG382371	liver	Male	10028170482	9	0.5457	7.52557	0.190424	10	68835334
EG432491	kidneycortex	Male	10028170528	11	0.3439	5.2348	0.145782	10	95599236
Enpp1	kidneycortex	Male	10018178169	10	0.0596	5.12211	0.142849	10	24361216
ENSMUST00000053865	kidneycortex	Male	10028669372	14	0.1708	5.69216	0.173847	10	61533760
ENSMUST00000053865	kidneycortex	Male	10028669372	2	0.2262	12.3838	0.311043	10	61533760
Frk	liver	Male	10018194682	10	0.1571	11.8839	0.283574	10	34203204
Gm872	adipose	Male	10024398051	10	0.4094	6.37838	0.171624	10	92238409
Gm872	kidneycortex	Male	10024398051	10	0.4533	39.4171	0.692778	10	92238409
Gpx4	kidneycortex	Male	10024402347	11	0.4602	9.79709	0.255451	10	79516414
Hcfc2	liver	Male	10018173206	10	0.4	18.1645	0.399153	10	82201980
Ifngr1	kidneycortex	Male	10018191438	10	0.0549	5.743	0.158722	10	19311763
Inhbc	kidneycortex	Male	10024408416	18	0.0471	9.54923	0.249712	10	126794142
Lats1	adipose	Male	10018182569	10	0.0346	44.8376	0.729789	10	7421412
Lin7a	kidneycortex	Male	10024459303	4	0.3102	6.0259	0.165898	10	106860246
Lta4h	kidneymedulla	Male	10018185179	10	0.4533	44.877	0.768589	10	92916140
Lum	kidneymedulla	Male	10019060362	5	0.3419	6.00695	0.180468	10	97028432
Marcks	adipose	Male	10018191724	4	0.7158	5.12951	0.155932	10	36853048
mCT156549	liver	Male	10028175429	5	0.8056	8.11262	0.205199	10	88133231
mCT49836	kidneymedulla	Male	10028170480	13	0.499	5.40967	0.162969	10	71261855
mCT53828	adipose	Male	10028170556	6	0.5312	9.11242	0.234507	10	101922822
MMT00029554	kidneycortex	Male	10024395302	18	0.0001	27.2236	0.558396	10	81893449
MMT00038489	kidneymedulla	Male	10024416094	13	0.5021	11.4144	0.314719	10	91947044
MMT00039061	kidneymedulla	Male	10024422860	2	0.6649	11.9384	0.330304	10	125479250
MMT00052412	adipose	Male	10024403941	10	0.0377	8.07497	0.212003	10	5787807
MMT00053630	liver	Male	10024398487	5	0.5659	38.4938	0.659181	10	40268705
MMT00055473	kidneymedulla	Male	10028166498	10	0.0878	6.71668	0.198281	10	18581022
MMT00075002	adipose	Male	10024426692	1	0.4766	5.30103	0.144011	10	8884722
MMT00076172	adipose	Male	10028164063	4	0.6146	71.1212	0.893529	10	3115857
MMT00076172	kidneymedulla	Male	10028164063	4	0.6146	52.6439	0.848693	10	3115857
Ncln	liver	Male	10024403343	1	0.7555	5.28257	0.137926	10	80948998
Nhsl1	kidneycortex	Male	10024410334	10	0.0721	16.2222	0.38613	10	18244416
Nup43	liver	Male	10018196882	1	0.4875	5.6903	0.147688	10	7387310
Polr3b	adipose	Male	10024407127	10	0.4094	49.6588	0.771051	10	84085028
Prtn3	liver	Male	10024404664	6	0.3318	5.76829	0.149437	10	79342420
Ptprb	kidneymedulla	Male	10018195579	6	0.465	5.25041	0.158584	10	115787215
Raet1a	liver	Male	10018192988	10	0.0815	8.51441	0.212663	10	21878414
Sirt6	adipose	Male	10024410518	17	0.1366	20.3197	0.448464	10	81084534
Slc6a15	kidneymedulla	Male	10028676349	10	0.5099	8.77141	0.250478	10	102830416
Spock2	kidneymedulla	Male	10024430568	4	0.293	5.15387	0.155919	10	59596378
Stk11	kidneycortex	Male	10028672110	4	0.6958	5.29601	0.165093	10	79579280
Stx11	kidneymedulla	Male	10024407349	13	0.5021	12.6718	0.340624	10	12660918
Suhw2	liver	Male	10024404985	18	0.0001	54.6366	0.781921	10	75495435
Supv3l1	kidneymedulla	Male	10028175016	6	0.5628	7.06038	0.20714	10	61912246
Tspan8	kidneycortex	Male	10024409016	10	0.5963	19.4423	0.442509	10	115254339
Tspyl4	liver	Male	10024409529	11	0.5848	6.88307	0.175814	10	34017277
Tube1	kidneycortex	Male	10018177917	17	0.1272	5.15904	0.143881	10	38853834
Usp15	kidneycortex	Male	10028671773	10	0.6607	43.4447	0.727318	10	122545864
Usp15	kidneymedulla	Male	10028671773	10	0.6607	35.8132	0.690147	10	122545864
Usp15	liver	Male	10028671773	10	0.6607	21.1365	0.447088	10	122545864
XM_134904	adipose	Male	10028170499	4	0.5225	54.3252	0.835216	10	44572419
XM_134904	liver	Male	10028170499	4	0.5225	48.8935	0.744495	10	44572419
XM_194724	kidneycortex	Male	10028170525	15	0.1131	74.1666	0.905655	10	68788024
XM_194724	liver	Male	10028170525	15	0.1131	78.4512	0.902657	10	68788024
XM_356455	liver	Male	10028170527	16	0.1865	18.1158	0.398385	10	7077848
Zfp365	kidneycortex	Male	10018173586	10	0.3458	12.4887	0.31334	10	67350345
1110020P15Rik	liver	Male	10024430164	11	0.0001	6.47531	0.166208	11	4602180
1110005A03Rik	kidneycortex	Male	10018181318	8	0.1016	11.2911	0.287997	11	116704868
1110014K08Rik	liver	Male	10024416249	11	0.6414	7.26787	0.184561	11	116294940
[truncated: 17,939 more rows]
