# Supplementary material for: Identification of Genes and Networks Driving Cardiovascular and Metabolic Phenotypes in a Mouse F2 Intercross
Source: PLoS One. 2010 Dec 14;5(12):e14319. doi: 10.1371/journal.pone.0014319 (PMC3001864; doi:10.1371/journal.pone.0014319)
Supplement: Table S5 — eQTL identified in the B6AF2 Cohort using Female only. (3.84 MB XLS) [file pone.0014319.s019.xls]

## Sheet: Table S5
Table S5: eQTL identified in the B6AF2 Cohort using Female only
gene_symbol	tissue_name	Gender Group	reporter_id	qtl_chrom	qtl_max_pos	lod_score	rsqr	gene_chr	gene_coordinate
1110008H02Rik	adipose	Female	10018182876	1	0.0164	33.043	0.660929	1	9932105
1110008H02Rik	kidneymedulla	Female	10018182876	1	0.0383	9.32078	0.298333	1	9932105
1110008H02Rik	kidneycortex	Female	10018182876	1	0.0001	9.33433	0.260594	1	9932105
1190002J23Rik	adipose	Female	10018187748	1	0.7351	10.3435	0.331798	1	173288535
1110028C15Rik	adipose	Female	10018181723	1	0.3121	49.528	0.812206	1	66843893
1110028C15Rik	kidneymedulla	Female	10018181723	1	0.3152	35.5926	0.736152	1	66843893
1110058L19Rik	liver	Female	10024406388	1	0.087	12.0843	0.299861	1	24002784
1190002J23Rik	kidneymedulla	Female	10028670393	1	0.7524	24.8967	0.610658	1	173288580
1190005F20Rik	adipose	Female	10018173892	1	0.5297	9.27004	0.264275	1	153297213
1190002J23Rik	kidneycortex	Female	10028670393	1	0.7524	23.5304	0.530297	1	173288580
1190002J23Rik	kidneycortex	Female	10018187748	1	0.7774	5.39085	0.159267	1	173288535
1190005F20Rik	kidneycortex	Female	10018173892	1	0.5282	10.0091	0.275403	1	153297213
1190005F20Rik	liver	Female	10018173892	6	0.3537	10.3513	0.263123	1	153297213
1110028C15Rik	liver	Female	10018181723	1	0.3152	44.9043	0.732215	1	66843893
1110028C15Rik	kidneycortex	Female	10018181723	1	0.3152	41.1832	0.732179	1	66843893
1190005F20Rik	kidneymedulla	Female	10018173892	1	0.5533	7.63836	0.250283	1	153297213
1700009P17Rik	adipose	Female	10024393240	1	0.7524	41.1743	0.749303	1	173051791
1600010F14Rik	kidneycortex	Female	10028173108	1	0.874	8.91981	0.263348	1	195079169
1700007P06Rik	kidneycortex	Female	10028172599	18	0.0001	11.9619	0.319555	1	188949506
1700009P17Rik	kidneymedulla	Female	10024393240	1	0.7524	48.5951	0.836099	1	173051791
1300007B12Rik	adipose	Female	10024399131	15	0.52	5.14577	0.156632	1	136242673
1300007B12Rik	liver	Female	10024399131	1	0.5313	14.4758	0.347473	1	136242673
1190002J23Rik	kidneymedulla	Female	10018187748	1	0.7524	14.0184	0.429037	1	173288535
1700016C15Rik	kidneycortex	Female	10024399304	1	0.7899	6.94927	0.200462	1	179659943
1700025G04Rik	adipose	Female	10018181026	1	0.5736	5.96441	0.179221	1	153739715
1700025G04Rik	liver	Female	10018181026	1	0.5752	53.8922	0.793722	1	153739715
1700025G04Rik	kidneycortex	Female	10018181026	1	0.5736	50.5431	0.80048	1	153739715
1700015E13Rik	kidneymedulla	Female	10018188378	1	0.7351	38.7013	0.840763	1	172238933
1700025G04Rik	adipose	Female	10024460172	8	0.356	5.21986	0.159863	1	153731653
1700047M11Rik	adipose	Female	10028172519	17	0.1241	7.61808	0.224339	1	184231201
1700084C01Rik	kidneymedulla	Female	10028171523	1	0.7242	11.5854	0.353825	1	171770352
1700009P17Rik	kidneycortex	Female	10024393240	1	0.7524	64.6883	0.874011	1	173051791
1810008K04Rik	kidneymedulla	Female	10028173120	1	0.2839	7.59876	0.249192	1	62685289
1700020N18Rik	kidneymedulla	Female	10018192335	3	0.0001	5.26771	0.180248	1	93301455
1700057K13Rik	liver	Female	10018190025	6	0.3365	12.4395	0.307148	1	159029277
1700025G04Rik	liver	Female	10024460172	1	0.5689	6.48668	0.174246	1	153731653
1700057K13Rik	adipose	Female	10018190025	7	0.3544	10.4559	0.29088	1	159029277
1700009P17Rik	liver	Female	10024393240	1	0.7524	67.7268	0.861022	1	173051791
1700025G04Rik	kidneymedulla	Female	10018181026	1	0.5689	15.6544	0.445375	1	153739715
1700113B19Rik	kidneycortex	Female	10028173655	13	0.4566	8.265	0.233555	1	140158224
1810073J14Rik	kidneymedulla	Female	10028174975	1	0.2572	5.59823	0.193303	1	93134760
2210411M09Rik	kidneycortex	Female	10028175083	18	0.0001	30.0372	0.618445	1	182882197
2310007B03Rik	kidneycortex	Female	10018175140	4	0.5178	6.32655	0.184284	1	95048159
1700063I16Rik	adipose	Female	10018186876	8	0.3451	6.11308	0.182318	1	170605402
1810008K04Rik	liver	Female	10028173120	1	0.3152	8.38838	0.219307	1	62685289
1810008K04Rik	kidneycortex	Female	10028173120	1	0.3223	12.4728	0.330742	1	62685289
2310005N03Rik	adipose	Female	10024406301	8	0.3451	5.29545	0.160218	1	180249289
2310009B15Rik	kidneycortex	Female	10024413366	1	0.6152	5.94696	0.177205	1	140748563
2310005N03Rik	liver	Female	10024406301	1	0.8116	5.23074	0.144166	1	180249289
2310050P20Rik	adipose	Female	10028171538	1	0.1617	14.2412	0.392768	1	38611129
2900002M20Rik	kidneycortex	Female	10018186819	1	0.1617	19.5841	0.481893	1	25881234
2310056B04Rik	adipose	Female	10018179817	1	0.7242	6.69367	0.198848	1	170085172
2310056B04Rik	kidneycortex	Female	10018179817	1	0.7242	11.6604	0.312808	1	170085172
2310056B04Rik	liver	Female	10018179817	1	0.7242	12.5913	0.310284	1	170085172
2810408I11Rik	adipose	Female	10018185877	1	0.0932	5.56937	0.182735	1	64726444
2900042K21Rik	kidneymedulla	Female	10018180207	1	0.8952	5.70573	0.193705	1	191034239
3110009E18Rik	adipose	Female	10028675833	1	0.4907	35.6427	0.696225	1	122017771
2700033H19Rik	liver	Female	10028172600	6	0.3225	14.8156	0.35398	1	121799705
2810442N19Rik	adipose	Female	10028172552	1	0.656	16.3248	0.417273	1	163935097
2810442N19Rik	liver	Female	10028172552	1	0.656	37.2894	0.665822	1	163935097
2810449G22Rik	liver	Female	10018192767	1	0.7602	5.16566	0.141395	1	174306284
2810488O17Rik	kidneymedulla	Female	10018182493	1	0.5032	7.3656	0.24614	1	66803967
2900002M20Rik	kidneymedulla	Female	10018186819	1	0.1617	13.1058	0.415546	1	25881234
3110009E18Rik	kidneymedulla	Female	10028675833	1	0.4907	36.308	0.743192	1	122017771
3110045C21Rik	adipose	Female	10028672071	1	0.7304	18.9259	0.46531	1	171899538
4732466D17Rik	kidneycortex	Female	10024415245	1	0.5219	6.59923	0.191393	1	133701200
3110045C21Rik	liver	Female	10028672071	6	0.4557	5.67129	0.154112	1	171899538
2610203C22Rik	kidneymedulla	Female	10028674264	10	0.4094	5.23855	0.179252	1	9553585
4833432M17Rik	adipose	Female	10024462431	7	0.2854	5.70575	0.17217	1	192907420
4921533L14Rik	kidneymedulla	Female	10018175187	1	0.0633	10.2171	0.320047	1	24018521
4732466D17Rik	adipose	Female	10024415245	8	0.3388	6.07778	0.182356	1	133701200
4732440D04Rik	kidneycortex	Female	10028672684	1	0.0001	6.03808	0.177069	1	6199946
2810459M11Rik	liver	Female	10018176579	1	0.4138	24.4566	0.513681	1	87942842
4930429A22Rik	liver	Female	10028676318	1	0.4091	7.15641	0.190413	1	88600417
4930429A22Rik	liver	Female	10028676318	10	0.0173	5.2729	0.144244	1	88600417
2810488O17Rik	liver	Female	10018182493	1	0.3121	5.90895	0.160315	1	66803967
3110009E18Rik	kidneycortex	Female	10028675833	1	0.4907	38.3642	0.707348	1	122017771
3110045C21Rik	kidneycortex	Female	10028672071	1	0.7304	37.7625	0.701595	1	171899538
4930455F23Rik	liver	Female	10018184639	6	0.0955	5.13134	0.140692	1	166216371
4930518J20Rik	kidneycortex	Female	10028169084	1	0.6214	6.01344	0.176059	1	158233626
2810449G22Rik	adipose	Female	10018180436	1	0.8116	9.98315	0.284315	1	174305102
2810488O17Rik	kidneycortex	Female	10018182493	1	0.3223	7.35608	0.210867	1	66803967
2900022M07Rik	kidneymedulla	Female	10028168961	1	0.0633	6.37281	0.213695	1	25865800
4921533L14Rik	liver	Female	10018175187	1	0.087	12.0531	0.299268	1	24018521
4732466D17Rik	kidneycortex	Female	10024415245	4	0.2695	5.21414	0.154612	1	133701200
4930596I21Rik	adipose	Female	10018182020	1	0.5533	49.6245	0.801294	1	140874233
3110079O15Rik	kidneymedulla	Female	10024404778	1	0.3152	5.31358	0.184446	1	89366832
4930523C07Rik	liver	Female	10018173381	1	0.6419	13.4433	0.327455	1	162008263
4930434B07Rik	kidneymedulla	Female	10024440000	1	0.2839	5.39885	0.184272	1	92050201
4930455F23Rik	adipose	Female	10018184639	4	0.6538	5.56581	0.169401	1	166216371
4933400F21Rik	kidneycortex	Female	10018194042	13	0.5542	8.63174	0.242652	1	91574132
4933400N17Rik	adipose	Female	10024397177	1	0.2162	7.21616	0.211253	1	39722152
4933400N17Rik	kidneycortex	Female	10024397177	1	0.1817	8.61114	0.246063	1	39722152
4930434B07Rik	kidneymedulla	Female	10024440000	4	0.1872	5.39184	0.184186	1	92050201
4930511H11Rik	kidneycortex	Female	10018178981	1	0.2855	7.40338	0.212062	1	54423022
4930587A21Rik	adipose	Female	10028675225	8	0.3388	5.29653	0.160946	1	61663516
4930596I21Rik	kidneymedulla	Female	10018182020	1	0.5579	31.8231	0.760466	1	140874233
4931408C20Rik	adipose	Female	10024429641	1	0.1042	25.208	0.562394	1	26735467
5033404E19Rik	kidneymedulla	Female	10028668932	13	0.4221	12.4203	0.388695	1	187311170
5033417F24Rik	kidneymedulla	Female	10028168955	1	0.4091	17.2922	0.48124	1	94805652
5730449L18Rik	kidneymedulla	Female	10018174468	16	0.4311	5.0694	0.175383	1	154217868
4930511H11Rik	kidneymedulla	Female	10018178981	1	0.2839	12.7844	0.382301	1	54423022
4930523C07Rik	kidneycortex	Female	10018173381	1	0.6414	12.7665	0.33711	1	162008263
4930527L19Rik	kidneymedulla	Female	10018179796	1	0.7774	13.5596	0.400017	1	180518781
5031415C07Rik	liver	Female	10018191929	6	0.3365	5.65912	0.153804	1	87473477
5730408A14Rik	adipose	Female	10018174318	1	0.7602	8.20957	0.239578	1	177308983
4930523C07Rik	kidneymedulla	Female	10018173381	1	0.6198	6.13057	0.206462	1	162008263
4930532G15Rik	kidneymedulla	Female	10028173652	1	0.834	9.78846	0.308689	1	187183339
4933400N17Rik	kidneymedulla	Female	10024397177	1	0.21	10.1027	0.316731	1	39722152
4930523C07Rik	adipose	Female	10018173381	1	0.6414	12.292	0.334603	1	162008263
6330578E17Rik	adipose	Female	10024405948	8	0.3388	5.14027	0.155549	1	37473936
4933407L21Rik	kidneymedulla	Female	10018192083	1	0.4091	5.70566	0.197999	1	87825057
5033417F24Rik	adipose	Female	10028168955	1	0.4342	15.089	0.39297	1	94805652
5430435G22Rik	adipose	Female	10018178130	8	0.3451	5.55314	0.167146	1	133611801
5830472F04Rik	kidneymedulla	Female	10028672362	1	0.4138	26.1589	0.635017	1	89692359
5830484A20Rik	kidneycortex	Female	10024874289	14	0.1209	16.5348	0.412308	1	87491865
6720464F23Rik	kidneymedulla	Female	10024463563	1	0.6838	8.45708	0.31457	1	162539816
8030445P17Rik	kidneymedulla	Female	10028169048	1	0.1151	12.5159	0.378421	1	25778882
8430432A02Rik	liver	Female	10028174978	6	0.3318	5.7809	0.156817	1	43149433
6820402A03Rik	adipose	Female	10028670397	1	0.3223	16.531	0.421351	1	66840218
5830484A20Rik	liver	Female	10024874289	14	0.1209	87.7076	0.920382	1	87491865
6330418B08Rik	kidneymedulla	Female	10018175632	1	0.7524	13.2519	0.393096	1	176992087
5730449L18Rik	liver	Female	10018174468	1	0.5736	10.028	0.256134	1	154217868
5830417C01Rik	liver	Female	10024402649	1	0.5219	6.82369	0.18245	1	180117878
9430016H08Rik	adipose	Female	10028675596	1	0.2351	11.4807	0.316227	1	57463602
9430031J16Rik	liver	Female	10018175645	6	0.3962	7.50341	0.198594	1	81296339
9530009M10Rik	kidneycortex	Female	10028173660	1	0.5282	10.0602	0.277024	1	136675686
5830417C01Rik	kidneymedulla	Female	10024402649	1	0.7899	5.05483	0.20041	1	180117878
5830472F04Rik	adipose	Female	10028672362	1	0.3966	25.7265	0.569726	1	89692359
8030445P17Rik	kidneycortex	Female	10028169048	1	0.1617	20.7176	0.505761	1	25778882
8030445P17Rik	kidneycortex	Female	10028169048	5	0.1659	6.81945	0.197127	1	25778882
6330578E17Rik	kidneymedulla	Female	10028674060	13	0.5542	5.00921	0.172281	1	37473930
6330418B08Rik	adipose	Female	10018175632	1	0.7351	15.6521	0.406405	1	176992087
6330578E17Rik	adipose	Female	10028674060	1	0.1042	10.5487	0.292967	1	37473930
6820402A03Rik	kidneycortex	Female	10028670397	1	0.3152	60.3182	0.852889	1	66840218
5830417C01Rik	kidneycortex	Female	10024402649	1	0.7743	7.43056	0.212719	1	180117878
6820402A03Rik	kidneymedulla	Female	10028670397	1	0.3293	17.4939	0.482597	1	66840218
8030445P17Rik	kidneymedulla	Female	10028169048	5	0.1722	5.77453	0.197184	1	25778882
A130004G11Rik	kidneycortex	Female	10028172516	1	0.7899	7.1454	0.205453	1	181167307
A230079K17Rik	adipose	Female	10024409135	8	0.3451	10.6465	0.29554	1	183682646
6430706D22Rik	kidneycortex	Female	10018185599	1	0.0001	7.04916	0.203571	1	90171296
6330578E17Rik	kidneycortex	Female	10024405948	1	0.1245	7.7169	0.219901	1	37473936
6330578E17Rik	kidneymedulla	Female	10024405948	1	0.126	8.67308	0.280889	1	37473936
6330578E17Rik	liver	Female	10024405948	1	0.1042	6.43325	0.172919	1	37473936
9530018I07Rik	liver	Female	10028174727	6	0.3412	10.1549	0.258947	1	37496227
9530026F06Rik	adipose	Female	10018194291	11	0.2228	9.42264	0.278344	1	61435275
9130011L11Rik	kidneymedulla	Female	10028175225	1	0.4138	16.5441	0.463573	1	89350281
A730008H23Rik	kidneymedulla	Female	10028674911	1	0.0001	7.9301	0.258874	1	90161402
A730054J21Rik	liver	Female	10024874450	1	0.7743	10.8473	0.273979	1	180868571
9530018I07Rik	adipose	Female	10028174727	1	0.348	5.31351	0.16573	1	37496227
6820402A03Rik	liver	Female	10028670397	1	0.3152	64.5512	0.848116	1	66840218
A130004G11Rik	adipose	Female	10028172516	1	0.6638	5.8781	0.175826	1	181167307
9630028B13Rik	kidneymedulla	Female	10028670329	14	0.4143	6.97832	0.266811	1	187253235
9630037P07Rik	adipose	Female	10024416376	8	0.356	5.77114	0.174021	1	64759637
9830123M21Rik	kidneycortex	Female	10018187632	13	0.4969	11.3129	0.308035	1	137850154
9430016H08Rik	kidneymedulla	Female	10028675596	1	0.348	8.8173	0.282831	1	57463602
9430016H08Rik	kidneymedulla	Female	10028675596	4	0.3935	5.98	0.20195	1	57463602
9430070O13Rik	liver	Female	10024408803	6	0.3365	9.2343	0.238496	1	158279031
A130004G11Rik	kidneymedulla	Female	10028172516	1	0.7774	6.96188	0.230947	1	181167307
A930015N15Rik	kidneycortex	Female	10018182264	1	0.4452	14.1557	0.365781	1	93194962
A430105J06Rik	kidneycortex	Female	10028173130	13	0.4969	13.8054	0.360581	1	188573274
A830018L16Rik	adipose	Female	10024877684	1	0.0289	13.4432	0.35705	1	11587972
Acadl	kidneycortex	Female	10019062414	1	0.3152	18.2662	0.444154	1	66877866
Abcb6	adipose	Female	10024404141	8	0.3404	5.09655	0.156399	1	75168413
A230078I05Rik	liver	Female	10024406521	6	0.3962	11.014	0.277386	1	75479664
9430016H08Rik	adipose	Female	10028675596	4	0.6538	6.6414	0.19739	1	57463602
9830123M21Rik	kidneymedulla	Female	10018187632	13	0.499	14.4618	0.42292	1	137850154
Adam23	liver	Female	10024437930	1	0.2855	9.36996	0.241559	1	63641667
A930015N15Rik	kidneymedulla	Female	10018182264	1	0.4342	28.0812	0.651461	1	93194962
Acsl3	liver	Female	10024406663	1	0.3856	18.7358	0.424452	1	78654387
Adam23	adipose	Female	10024437930	1	0.2996	19.4531	0.48418	1	63641667
A930015N15Rik	liver	Female	10018182264	1	0.3387	13.6922	0.332595	1	93194962
A230074B11Rik	liver	Female	10024411625	1	0.0383	15.0789	0.358992	1	37117216
Abl2	kidneycortex	Female	10028670388	18	0.0001	5.9007	0.173083	1	158489180
Abi2	adipose	Female	10024409790	8	0.3451	7.76914	0.22701	1	60466574
A830018L16Rik	adipose	Female	10024877684	8	0.3388	7.19247	0.210654	1	11587972
AA408296	liver	Female	10024404989	1	0.656	5.40556	0.147491	1	194933482
AI447904	kidneycortex	Female	10028171517	1	0.7555	14.6538	0.375815	1	175631511
AI607873	liver	Female	10028171496	1	0.7602	24.7516	0.517642	1	175662412
Adipor1	kidneymedulla	Female	10018177216	1	0.5548	5.30806	0.188394	1	136312018
Acadl	adipose	Female	10019062414	8	0.3404	5.57525	0.184335	1	66877866
Abl2	liver	Female	10028670388	18	0.0001	9.1309	0.236208	1	158489180
Acadl	liver	Female	10019062414	1	0.2855	10.0676	0.256994	1	66877866
A930005N03Rik	adipose	Female	10028171449	8	0.3388	8.93444	0.254547	1	34326726
A930015N15Rik	adipose	Female	10018182264	1	0.4153	15.0064	0.389186	1	93194962
AI851716	kidneycortex	Female	10028169036	1	0.3653	23.3493	0.527697	1	72681708
Adss	kidneycortex	Female	10024410302	1	0.7665	5.59677	0.164913	1	179694269
AI481468	adipose	Female	10018176254	1	0.7351	9.13791	0.259473	1	175727937
AI851716	kidneymedulla	Female	10028169036	1	0.348	9.48085	0.308928	1	72681708
AK044966	kidneymedulla	Female	10028166723	1	0.7351	14.5555	0.422111	1	179116847
Acadl	adipose	Female	10019060849	8	0.3404	6.60355	0.234011	1	66877866
AI447904	adipose	Female	10028171517	1	0.7774	12.461	0.336104	1	175631511
AI447904	kidneymedulla	Female	10024415285	1	0.7602	18.0376	0.492954	1	175560995
AI447904	kidneymedulla	Female	10024415285	4	0.6758	5.62548	0.191391	1	175560995
AI574175	liver	Female	10024462752	6	0.465	5.78695	0.157334	1	166788821
Adora1	liver	Female	10024415232	1	0.5548	5.03398	0.138051	1	136097952
Aff3	kidneycortex	Female	10018193161	1	0.1089	7.72529	0.220199	1	38264750
Adam23	adipose	Female	10028670472	1	0.3121	8.14704	0.249119	1	63492477
AI447904	kidneycortex	Female	10024415285	1	0.7774	16.3681	0.409154	1	175560995
Adora1	kidneymedulla	Female	10024415232	6	0.5612	6.04101	0.208362	1	136097952
AK077363	adipose	Female	10028166224	1	0.4719	5.5227	0.176444	1	123401271
AK077363	kidneycortex	Female	10028166224	1	0.486	27.1923	0.58211	1	123401271
AI447904	adipose	Female	10024415285	1	0.7555	45.0143	0.779215	1	175560995
AI851716	liver	Female	10028169036	1	0.348	14.6581	0.350965	1	72681708
Angptl1	adipose	Female	10018181344	1	0.5736	7.66523	0.22416	1	158769153
Aox1	kidneycortex	Female	10018176568	8	0.4641	5.3047	0.157126	1	58086812
AI607873	adipose	Female	10028171496	1	0.7524	34.6567	0.67822	1	175662412
AI447904	liver	Female	10028171517	1	0.7602	16.5756	0.386638	1	175631511
AK015262	kidneycortex	Female	10028168965	1	0.5078	5.16724	0.153249	1	167415323
AK044966	adipose	Female	10028166723	1	0.6838	15.8343	0.419171	1	179116847
AK044966	kidneycortex	Female	10028166723	1	0.7555	5.60703	0.165157	1	179116847
AK078592	kidneycortex	Female	10028164830	1	0.7524	9.23945	0.257209	1	180880313
AI447904	kidneymedulla	Female	10028171517	1	0.7555	15.0641	0.43303	1	175631511
AI447904	liver	Female	10024415285	1	0.7602	28.3305	0.565696	1	175560995
AI607873	kidneycortex	Female	10028171496	1	0.7602	12.8719	0.3391	1	175662412
Apoa2	kidneymedulla	Female	10018194288	1	0.7555	43.7466	0.842743	1	173155184
Arhgef4	liver	Female	10024405821	6	0.3068	5.42408	0.147899	1	34802162
Ankrd39	adipose	Female	10018185328	1	0.6838	5.22002	0.180772	1	36595017
AK037866	liver	Female	10028166188	6	0.3412	10.6659	0.269974	1	165856589
AK042997	adipose	Female	10028174411	1	0.087	5.49166	0.165253	1	38232835
AI834762	kidneycortex	Female	10024874530	2	0.5425	9.36561	0.260199	1	138155559
Atg4b	kidneycortex	Female	10019060759	1	0.5032	5.2361	0.155152	1	95651481
Apoa2	kidneycortex	Female	10018194288	1	0.7351	31.0661	0.63071	1	173155184
AK048867	adipose	Female	10028166673	8	0.431	5.63358	0.169174	1	179359177
AK077363	kidneymedulla	Female	10028166224	1	0.4907	20.0127	0.537718	1	123401271
AK077363	liver	Female	10028166224	1	0.4907	24.5112	0.514168	1	123401271
AK039909	kidneymedulla	Female	10028173124	1	0.9093	13.4127	0.399241	1	191167309
AK044966	liver	Female	10028166723	1	0.7524	5.09636	0.139815	1	179116847
Als2cr2	adipose	Female	10024406038	8	0.3451	5.69412	0.171141	1	59030463
Atp1a2	adipose	Female	10024404464	1	0.7555	29.2699	0.640917	1	174153650
AK048444	kidneymedulla	Female	10028166223	3	0.2222	14.0682	0.429675	1	134000463
Akt3	kidneycortex	Female	10028669450	1	0.7665	10.051	0.276378	1	178952246
Akt3	kidneymedulla	Female	10028669450	1	0.7665	6.8498	0.232695	1	178952246
Als2cr4	kidneycortex	Female	10024398240	1	0.3121	8.3075	0.23464	1	59157437
Als2cr4	liver	Female	10024398240	1	0.3152	7.15629	0.190414	1	59157437
Ap1s3	kidneycortex	Female	10018184916	1	0.3856	42.3761	0.74211	1	79603450
Ap1s3	liver	Female	10018184916	1	0.3402	7.37357	0.195597	1	79603450
AK047897	kidneycortex	Female	10028172566	13	0.5005	6.65176	0.192708	1	134358966
AK079872	adipose	Female	10028162677	1	0.5548	7.99483	0.232554	1	139867750
AK081108	adipose	Female	10028164810	17	0.5877	5.52236	0.168266	1	46934047
AK085021	adipose	Female	10028171494	1	0.7555	8.96516	0.260103	1	179917424
AK086369	kidneymedulla	Female	10028162678	1	0.2618	19.0579	0.514744	1	54225644
Als2cr4	kidneymedulla	Female	10024398240	1	0.3152	10.9987	0.339449	1	59157437
Als2cr4	adipose	Female	10024398240	1	0.2162	7.88236	0.228357	1	59157437
Ankmy1	kidneycortex	Female	10028676233	8	0.622	5.09941	0.151401	1	94766705
Ap1s3	kidneymedulla	Female	10018184916	1	0.3856	26.001	0.623401	1	79603450
Arhgef4	kidneycortex	Female	10024405821	1	0.1245	5.65322	0.16638	1	34802162
Arl4c	kidneycortex	Female	10024415835	13	0.5005	11.05	0.299176	1	90597661
Arpc2	adipose	Female	10024396800	1	0.3825	5.49483	0.165344	1	74283073
Apoa2	liver	Female	10018194288	1	0.7524	19.3552	0.434899	1	173155184
B020011L13Rik	liver	Female	10028167172	1	0.1042	6.8681	0.183463	1	119882167
AV253320	adipose	Female	10018188346	17	0.1084	6.73997	0.20002	1	87752077
Ap1s3	adipose	Female	10018184916	1	0.3825	8.97072	0.255765	1	79603450
Apcs	liver	Female	10018180507	1	0.7555	28.5811	0.568917	1	174824092
Atf6	liver	Female	10024408150	1	0.8167	7.3069	0.194011	1	172637344
Atg9a	kidneymedulla	Female	10024435219	1	0.3699	36.7325	0.747302	1	75184130
BB196104	adipose	Female	10018189142	8	0.3451	7.93001	0.22985	1	136882925
BC003331	kidneycortex	Female	10018194928	1	0.5736	25.2312	0.555132	1	152209666
Arl4c	kidneymedulla	Female	10024415835	13	0.499	12.1295	0.367165	1	90597661
AW556253	kidneycortex	Female	10028169001	4	0.3794	5.07554	0.150786	1	38669264
AW822216	liver	Female	10024406215	1	0.4153	9.28936	0.239733	1	75471145
B230213L16Rik	kidneymedulla	Female	10028168995	1	0.1386	30.2957	0.681903	1	38071803
B230363K08Rik	liver	Female	10028668860	6	0.3412	7.30256	0.193893	1	74968876
B3gnt7	kidneycortex	Female	10024408789	1	0.4091	43.8137	0.753593	1	88200042
Atp1a2	kidneymedulla	Female	10024404464	1	0.7555	11.7943	0.358892	1	174153650
B020011L13Rik	kidneymedulla	Female	10028167172	1	0.1386	9.47802	0.302493	1	119882167
B230369F24Rik	liver	Female	10024423124	7	0.4498	11.0146	0.277455	1	180245164
B3galt2	adipose	Female	10018180474	1	0.5313	6.41489	0.190196	1	145487826
Atf6	liver	Female	10024446083	1	0.7351	12.2237	0.302745	1	172634807
Arid5a	kidneycortex	Female	10024400438	1	0.2069	6.16453	0.18007	1	36364625
Arl8a	adipose	Female	10018190257	1	0.5282	33.501	0.665928	1	137049049
Arl8a	kidneymedulla	Female	10018190257	1	0.5157	24.185	0.603138	1	137049049
Arpc2	kidneycortex	Female	10024396800	1	0.3825	19.0198	0.457444	1	74283073
Arpc2	liver	Female	10024396800	1	0.3387	21.898	0.475781	1	74283073
Atf6	kidneycortex	Female	10024446083	1	0.7053	7.40182	0.212087	1	172634807
Atp1a4	adipose	Female	10018176427	1	0.7555	27.5791	0.595106	1	174153930
BC042698	kidneycortex	Female	10028675188	1	0.5282	5.37005	0.159181	1	140860362
BC056349	liver	Female	10024393903	1	0.7665	21.7914	0.473843	1	180751613
BC003331	liver	Female	10018194928	1	0.5752	50.375	0.774327	1	152209666
B3gnt7	kidneycortex	Female	10028670491	1	0.4091	44.2911	0.757272	1	88200050
Atg9a	adipose	Female	10024435219	1	0.3699	30.678	0.633916	1	75184130
Atp1a2	kidneycortex	Female	10024404464	1	0.7774	6.96235	0.200776	1	174153650
Atp5h	adipose	Female	10028169050	8	0.3404	9.01092	0.257995	1	15057117
AW822216	kidneycortex	Female	10024406215	1	0.3653	8.92982	0.249854	1	75471145
B230369F24Rik	kidneycortex	Female	10024423124	7	0.4498	6.00356	0.175775	1	180245164
B930094L07Rik	adipose	Female	10028173121	1	0.3402	41.5021	0.742163	1	72283038
B230213L16Rik	adipose	Female	10028168995	1	0.1386	25.2849	0.566049	1	38071803
BE993681	kidneymedulla	Female	10018190981	1	0.5952	24.4718	0.695313	1	153145608
C130036L24Rik	kidneycortex	Female	10028166264	1	0.4153	7.83152	0.222813	1	88270085
B3gnt7	kidneymedulla	Female	10028670491	1	0.4153	12.8279	0.383268	1	88200050
B930094L07Rik	kidneymedulla	Female	10028173121	1	0.3402	38.5713	0.763612	1	72283038
BB313393	kidneymedulla	Female	10018194986	1	0.6638	12.6105	0.380711	1	163944083
Bat2d	kidneycortex	Female	10024873335	4	0.318	5.75329	0.169099	1	164605872
BC026585	adipose	Female	10024416574	1	0.6638	7.16088	0.211181	1	159388863
BC026585	liver	Female	10024416574	1	0.5752	8.34755	0.218343	1	159388863
BC031781	kidneycortex	Female	10024413665	1	0.7774	17.2131	0.424976	1	182781281
BC042698	liver	Female	10028675188	1	0.5297	8.13187	0.213419	1	140860362
Bpnt1	adipose	Female	10024876039	1	0.834	24.3214	0.581776	1	187181250
C230066K19Rik	kidneycortex	Female	10028172570	17	0.1366	5.2706	0.156058	1	87739654
C330011F01Rik	liver	Female	10018186919	1	0.0932	8.20876	0.215085	1	90158864
C530042K13Rik	kidneymedulla	Female	10028169052	1	0.3011	7.27319	0.239933	1	69044960
C530043G21Rik	adipose	Female	10024416281	1	0.6198	53.1131	0.822224	1	158611184
C77068	liver	Female	10028169061	6	0.3962	5.23169	0.143022	1	64410591
BC003331	adipose	Female	10018194928	1	0.5297	6.74346	0.198836	1	152209666
BC019684	kidneymedulla	Female	10028173653	1	0.2367	5.38187	0.183809	1	64667098
C030045D06Rik	liver	Female	10024418842	1	0.0289	9.43042	0.243094	1	11292700
C130074G19Rik	adipose	Female	10024407260	1	0.7242	6.0993	0.181767	1	186698121
BC031781	kidneymedulla	Female	10024413665	1	0.7665	7.94103	0.268212	1	182781281
BC056349	kidneycortex	Female	10024393903	1	0.7743	15.3848	0.390283	1	180751613
C330011F01Rik	kidneycortex	Female	10018186919	1	0.0132	11.3341	0.305577	1	90158864
C77068	adipose	Female	10028169061	10	0.094	7.97927	0.230756	1	64410591
BI438069	adipose	Female	10019061128	19	0.0178	5.83852	0.174668	1	97727311
BE993681	kidneycortex	Female	10018190981	1	0.5266	33.5447	0.65898	1	153145608
C030018G13Rik	kidneymedulla	Female	10024395728	13	0.466	10.4955	0.329121	1	66514919
C030045D06Rik	adipose	Female	10028172558	1	0.0001	5.15223	0.156669	1	11279357
BF453984	adipose	Female	10018173854	1	0.7774	28.4333	0.606095	1	175499398
BF453984	kidneymedulla	Female	10018173854	1	0.7524	22.463	0.570241	1	175499398
Bpnt1	kidneymedulla	Female	10024876039	1	0.834	22.7856	0.590533	1	187181250
C230078M14Rik	adipose	Female	10024403999	3	0.3938	5.89087	0.176011	1	101837219
C030045D06Rik	kidneycortex	Female	10024418842	1	0.0001	8.31896	0.235215	1	11292700
C230030N03Rik	adipose	Female	10024404460	8	0.431	5.295	0.159846	1	34692385
C230094B09Rik	kidneymedulla	Female	10028174426	1	0.6638	5.69832	0.193493	1	162218735
C530043G21Rik	liver	Female	10024416281	1	0.5952	27.1312	0.568402	1	158611184
Cdca1	adipose	Female	10018189429	7	0.1217	5.19507	0.157095	1	171428064
C030014K22Rik	liver	Female	10018173762	6	0.5847	5.80841	0.157508	1	169020095
C530043G21Rik	kidneycortex	Female	10024416281	1	0.6152	28.6713	0.610368	1	158611184
Cenpf	kidneycortex	Female	10018190007	18	0.0001	9.88753	0.272603	1	191465525
C330011F01Rik	kidneymedulla	Female	10018186919	1	0.0001	10.5728	0.332039	1	90158864
C79946	kidneycortex	Female	10028174386	7	0.5193	7.09111	0.204087	1	121527320
Cab39	kidneymedulla	Female	10024415368	1	0.4153	5.21388	0.179859	1	87690359
Cdk5r2	kidneycortex	Female	10023851926	13	0.4969	8.59265	0.243819	1	74901671
C4bp	liver	Female	10018174170	6	0.3365	10.1722	0.25925	1	132532497
C530043G21Rik	kidneymedulla	Female	10024416281	1	0.5952	45.3964	0.874785	1	158611184
C77651	adipose	Female	10028173156	1	0.4719	13.3315	0.360804	1	129321596
C77651	kidneycortex	Female	10028173156	1	0.5078	9.65624	0.267178	1	129321596
C77651	kidneymedulla	Female	10028173156	1	0.5078	18.0923	0.49388	1	129321596
Col6a3	kidneycortex	Female	10018195064	4	0.3102	9.86819	0.272138	1	92663434
Carf	kidneycortex	Female	10024407010	4	0.3794	5.13543	0.152443	1	60155124
Casq1	liver	Female	10018175727	17	0.1241	5.0768	0.139233	1	174140470
Cfhr1	liver	Female	10018195219	1	0.5533	91.6112	0.928386	1	141443640
C920011G20Rik	adipose	Female	10028171536	1	0.7524	19.6442	0.480066	1	174311126
Cops5	adipose	Female	10024414818	1	0.0164	6.79913	0.21842	1	10014913
Col5a2	kidneycortex	Female	10018176364	1	0.2383	24.9095	0.550563	1	45431175
Col5a2	kidneymedulla	Female	10018176364	1	0.2351	8.97502	0.287092	1	45431175
Copa	kidneycortex	Female	10018191079	1	0.7351	41.6444	0.740857	1	174048400
Cryge	liver	Female	10028674104	6	0.5296	19.6706	0.439953	1	65095130
Ctse	kidneymedulla	Female	10018174447	1	0.5157	7.17659	0.251706	1	133534890
Cep170	liver	Female	10024399268	1	0.7602	5.19478	0.142176	1	178663794
Cps1	liver	Female	10024416138	1	0.3152	27.4234	0.554013	1	67169601
Crisp4	liver	Female	10018186939	6	0.3397	10.5996	0.268518	1	18105682
Crygf	adipose	Female	10018180880	8	0.3451	6.2884	0.189517	1	65973095
Cxcr4	kidneycortex	Female	10028675012	1	0.5157	8.16403	0.231223	1	130484775
Cyb5r1	kidneycortex	Female	10024394287	1	0.5266	20.7183	0.486119	1	136302566
Cyb5r1	kidneymedulla	Female	10024394287	1	0.5078	9.02236	0.298606	1	136302566
Cdca1	kidneymedulla	Female	10018189429	1	0.3152	6.36462	0.213604	1	171428064
Cep350	kidneymedulla	Female	10018188285	1	0.5297	5.3173	0.182071	1	157695662
Cdc42bpa	liver	Female	10028669950	1	0.7665	14.6052	0.350355	1	182074929
Chst10	kidneymedulla	Female	10024397089	1	0.1617	5.94883	0.216731	1	38920721
Cxcr7	kidneycortex	Female	10018189442	1	0.5219	8.14583	0.23063	1	92100577
Cxcr7	kidneymedulla	Female	10018189442	1	0.4153	6.48271	0.235676	1	92100577
Cnih4	kidneycortex	Female	10018189735	1	0.7899	23.0878	0.523616	1	183081107
Col5a2	kidneycortex	Female	10019061147	1	0.2351	40.7388	0.728354	1	45432928
Col5a2	kidneymedulla	Female	10019061147	1	0.2351	32.718	0.706648	1	45432928
Col5a2	liver	Female	10019061147	1	0.3152	14.4208	0.346448	1	45432928
D1Ertd161e	adipose	Female	10018180022	1	0.3699	11.6804	0.322557	1	75193865
D1Ertd161e	kidneymedulla	Female	10018196648	1	0.3653	8.2416	0.278907	1	75188708
D1Pas1	kidneycortex	Female	10024447652	18	0.0001	8.54605	0.240462	1	188793852
Col3a1	kidneycortex	Female	10019061558	4	0.3384	14.7392	0.377616	1	45368475
Cops7b	liver	Female	10028675902	1	0.3825	6.32474	0.170372	1	88483674
Cox5b	adipose	Female	10018193397	8	0.3388	9.28717	0.273116	1	36748331
Cnih4	kidneycortex	Female	10028171484	1	0.7774	17.2208	0.425112	1	183081121
Cnih4	kidneymedulla	Female	10018189735	1	0.7743	25.1788	0.620668	1	183081107
Cnih4	adipose	Female	10028171484	1	0.7743	24.0358	0.547963	1	183081121
Col3a1	kidneymedulla	Female	10019061558	4	0.3243	7.20654	0.245053	1	45368475
Col5a2	adipose	Female	10018176364	1	0.2351	15.3815	0.417116	1	45431175
D1Bwg1363e	kidneycortex	Female	10018191081	1	0.4091	8.31028	0.234873	1	75471150
D630023F18Rik	kidneycortex	Female	10024404208	1	0.3324	11.4977	0.309276	1	65155291
Copa	liver	Female	10018191079	1	0.7524	24.3178	0.511525	1	174048400
Csrp1	liver	Female	10018180528	1	0.4985	6.19119	0.167017	1	137625773
Cxcr4	adipose	Female	10028675012	1	0.6152	6.44166	0.194756	1	130484775
Col6a3	kidneycortex	Female	10024398995	4	0.3102	9.60591	0.265975	1	92663435
Copa	adipose	Female	10018191079	1	0.7524	11.2755	0.30967	1	174048400
Cps1	kidneycortex	Female	10024416138	18	0.0001	9.43803	0.261962	1	67169601
Cryga	kidneycortex	Female	10028670399	1	0.4091	7.90858	0.224721	1	65146962
Crygd	kidneymedulla	Female	10018179584	6	0.5612	16.2965	0.464054	1	65108411
Cryge	adipose	Female	10028674104	1	0.2818	5.01573	0.152448	1	65095130
Crygf	kidneymedulla	Female	10018180880	6	0.5847	6.40359	0.216141	1	65973095
Darc	liver	Female	10018181241	1	0.7555	46.8508	0.74909	1	175262016
Csrp1	kidneycortex	Female	10018180528	1	0.5266	16.5897	0.413611	1	137625773
Cxcr4	kidneymedulla	Female	10028675012	1	0.4657	5.34374	0.184246	1	130484775
Csrp1	kidneymedulla	Female	10018180528	1	0.5032	5.96238	0.210692	1	137625773
Dgkd	adipose	Female	10028672386	8	0.431	6.98864	0.206643	1	89776940
Crygd	adipose	Female	10018179584	1	0.3152	15.5996	0.403053	1	65108411
Ddr2	adipose	Female	10024404435	1	0.7304	9.41789	0.266304	1	171903413
Ddr2	kidneymedulla	Female	10028673922	1	0.7304	23.9535	0.596479	1	171902437
Ddr2	liver	Female	10024404435	1	0.7304	8.01467	0.210713	1	171903413
Degs1	kidneymedulla	Female	10024402905	1	0.8116	12.9331	0.394451	1	184206109
Degs1	liver	Female	10024402905	1	0.7774	16.8018	0.390626	1	184206109
D1Ertd228e	adipose	Female	10028173961	8	0.3404	6.50322	0.192562	1	22297058
D2hgdh	liver	Female	10024404662	1	0.4719	5.50882	0.150123	1	95722861
D2hgdh	liver	Female	10028173666	18	0.0001	7.39434	0.196039	1	95721830
D1Ertd161e	kidneycortex	Female	10018196648	1	0.3559	5.89431	0.172874	1	75188708
Dnm3os	adipose	Female	10024422519	8	0.3388	5.98422	0.178647	1	164119784
D2hgdh	adipose	Female	10024404662	1	0.4452	21.8979	0.533223	1	95722861
D1Ertd704e	adipose	Female	10028172573	8	0.376	5.59463	0.172941	1	181330934
D2hgdh	kidneycortex	Female	10028173666	18	0.0158	12.2005	0.324691	1	95721830
D430040D24Rik	kidneycortex	Female	10024877677	1	0.1386	11.0154	0.298404	1	36616436
D830032E09Rik	kidneycortex	Female	10028173131	13	0.4753	8.75444	0.245606	1	109813860
Dusp27	kidneycortex	Female	10024419277	13	0.5005	8.82794	0.247314	1	168028758
D430040D24Rik	adipose	Female	10024877677	1	0.1151	17.2242	0.434262	1	36616436
Dusp12	kidneycortex	Female	10018192256	1	0.7351	24.2205	0.540564	1	172804318
Dars2	kidneycortex	Female	10028674808	1	0.6419	10.3565	0.283479	1	162970743
D1Ertd161e	adipose	Female	10018196648	1	0.4153	6.04589	0.192751	1	75188708
D2hgdh	kidneymedulla	Female	10024404662	1	0.4172	27.0744	0.638873	1	95722861
D430040D24Rik	liver	Female	10024877677	1	0.1089	18.9485	0.427921	1	36616436
Dars2	adipose	Female	10028674808	1	0.656	15.464	0.398295	1	162970743
Dars2	liver	Female	10028674808	1	0.5752	12.9628	0.318164	1	162970743
Ddr2	kidneymedulla	Female	10024404435	1	0.7242	11.8981	0.36136	1	171903413
Efhc1	adipose	Female	10018184067	8	0.2885	5.09954	0.15448	1	20941768
EG226654	kidneycortex	Female	10024407071	1	0.7743	31.3547	0.634235	1	173349231
EG226654	kidneymedulla	Female	10024407071	1	0.7524	19.8618	0.526337	1	173349231
EG433319	liver	Female	10024410982	5	0.7569	6.20613	0.167416	1	72050829
Efcab2	kidneymedulla	Female	10018173902	1	0.7774	28.3643	0.655114	1	180336011
Efhc1	adipose	Female	10018184067	1	0.0383	6.15782	0.18328	1	20941768
EG640613	liver	Female	10028171482	9	0.3406	11.4267	0.286264	1	173609465
Dnm3	kidneymedulla	Female	10024406400	1	0.6638	20.1996	0.532933	1	163920359
Dnm3	kidneycortex	Female	10024406400	1	0.6638	15.0203	0.383171	1	163920359
EG433281	liver	Female	10024452184	4	0.8199	5.81652	0.157749	1	27958326
Elk4	kidneycortex	Female	10028164827	13	0.0283	7.02667	0.202495	1	133922719
Enah	adipose	Female	10018177829	1	0.874	6.24832	0.193465	1	183834575
Dnahc7b	kidneymedulla	Female	10024400671	1	0.2351	13.9961	0.412298	1	46154914
Dnajb3	adipose	Female	10018192734	1	0.4342	21.7449	0.510119	1	90101309
Dusp27	kidneymedulla	Female	10024419277	13	0.499	10.413	0.325043	1	168028758
E030049G20Rik	kidneymedulla	Female	10028673909	1	0.5032	8.0312	0.263234	1	127921076
Dpt	kidneymedulla	Female	10018179057	4	0.4138	5.23225	0.183397	1	166726862
Dusp27	kidneymedulla	Female	10024419277	7	0.4827	5.23263	0.179186	1	168028758
Dock10	kidneycortex	Female	10024405488	4	0.3669	6.88607	0.198861	1	80497648
Dpt	kidneycortex	Female	10018179057	4	0.3384	5.82806	0.171185	1	166726862
Dusp23	adipose	Female	10024403572	1	0.7555	40.3594	0.750046	1	174560901
Dusp23	kidneymedulla	Female	10024403572	1	0.7555	25.7842	0.626364	1	174560901
Dusp23	kidneycortex	Female	10024403572	1	0.7555	49.5139	0.797659	1	174560901
EG640613	kidneycortex	Female	10028171482	9	0.3312	16.618	0.414009	1	173609465
Eif4e2	adipose	Female	10028173109	8	0.3388	6.5357	0.193407	1	89136130
Epha4	kidneycortex	Female	10018179193	1	0.4091	13.6526	0.355411	1	77363761
E030049G20Rik	kidneycortex	Female	10028673909	1	0.5078	9.84472	0.271589	1	127921076
ENSMUST00000043014	adipose	Female	10028162615	8	0.3388	5.28306	0.159535	1	98898936
ENSMUST00000067376	liver	Female	10028171495	6	0.4951	6.62722	0.17766	1	141471761
Ercc5	kidneycortex	Female	10028675104	1	0.2383	6.40821	0.186423	1	44204691
F11r	kidneymedulla	Female	10018180154	1	0.7524	7.02035	0.232692	1	173367736
Dusp12	kidneymedulla	Female	10018192256	1	0.7053	24.6806	0.606203	1	172804318
EG226654	liver	Female	10024407071	1	0.7524	17.1449	0.396992	1	173349231
EG240853	adipose	Female	10028169024	8	0.3404	9.5044	0.268373	1	161098223
Erbb4	kidneycortex	Female	10018196687	1	0.3152	10.5911	0.288835	1	68085380
EG623661	adipose	Female	10024398369	8	0.3388	7.44897	0.218636	1	37929071
EG623172	liver	Female	10028166679	1	0.9234	13.2492	0.323453	1	196444411
EG623792	liver	Female	10028171444	9	0.339	7.30114	0.193843	1	152116083
F11r	liver	Female	10018180154	1	0.7351	26.2107	0.537827	1	173367736
Efcab2	liver	Female	10018173902	8	0.4089	7.03762	0.187558	1	180336011
Eif5b	liver	Female	10024400878	2	0.4878	6.05253	0.163719	1	38054989
Fcrla	adipose	Female	10024412966	1	0.7351	20.1587	0.484013	1	172848025
Fcrla	kidneymedulla	Female	10024412966	1	0.7053	7.5371	0.247569	1	172848025
Fmo4	liver	Female	10018188326	1	0.6638	18.5155	0.420815	1	164733245
G0s2	kidneycortex	Female	10019060501	1	0.8952	5.83322	0.171209	1	195098355
ENSMUST00000060959	adipose	Female	10028162649	9	0.094	5.38343	0.1623	1	13397262
ENSMUST00000060959	liver	Female	10028162649	9	0.1588	8.3291	0.217961	1	13397262
Erbb4	kidneymedulla	Female	10018196687	1	0.3152	35.072	0.731065	1	68085380
Gas5	kidneymedulla	Female	10018194739	1	0.656	40.9896	0.784747	1	162965293
Gas5	liver	Female	10018194739	1	0.6214	12.6302	0.311153	1	162965293
EG640613	kidneymedulla	Female	10028171482	9	0.339	7.64298	0.250428	1	173609465
Erbb4	adipose	Female	10018196687	1	0.3121	6.57529	0.194507	1	68085380
Glb1l	kidneycortex	Female	10028675331	8	0.3132	6.12133	0.186029	1	75194818
Glrx2	kidneymedulla	Female	10028669178	1	0.5611	28.1	0.660729	1	145586744
Gls	adipose	Female	10024399885	4	0.646	5.84085	0.174702	1	52220295
ENSMUST00000060959	kidneycortex	Female	10028162649	9	0.1746	14.2023	0.366646	1	13397262
Fastkd2	adipose	Female	10024410406	8	0.3451	5.45538	0.164423	1	63777133
Fbxo28	liver	Female	10018186536	1	0.7665	15.0573	0.358567	1	184243232
Fbxo36	adipose	Female	10028670946	4	0.646	5.58439	0.167729	1	84836429
Fcgr3a	kidneycortex	Female	10024402420	1	0.7242	6.85611	0.198119	1	172949069
F11r	adipose	Female	10018180154	1	0.7038	13.5652	0.365807	1	173367736
F13b	liver	Female	10018175280	1	0.5157	5.45272	0.148784	1	141398303
Gas5	adipose	Female	10018194739	1	0.656	35.654	0.688484	1	162965293
Fh1	kidneymedulla	Female	10024462616	1	0.7524	9.68952	0.310443	1	177530504
Fbxo28	kidneycortex	Female	10018186536	1	0.7665	6.03444	0.17655	1	184243232
Fhl2	kidneymedulla	Female	10018184238	1	0.2351	8.7587	0.283573	1	43179918
Fcgr2b	kidneymedulla	Female	10018174470	1	0.7524	9.10151	0.292599	1	172890688
Fcrla	kidneycortex	Female	10024412966	1	0.7304	8.51821	0.239834	1	172848025
Fcgr2b	adipose	Female	10018174470	8	0.3388	5.49713	0.166491	1	172890688
Fcrla	liver	Female	10024412966	1	0.7351	20.1341	0.447604	1	172848025
Fhl2	kidneycortex	Female	10018184238	4	0.3584	12.1157	0.333633	1	43179918
Fmo1	adipose	Female	10018178476	1	0.6838	5.54788	0.182926	1	164759691
Fmo1	adipose	Female	10018178476	8	0.431	5.93039	0.178371	1	164759691
Fbxo28	kidneymedulla	Female	10018186536	1	0.7665	5.66773	0.209394	1	184243232
Gli2	adipose	Female	10028672313	1	0.4719	10.9784	0.30289	1	120730638
Gm216	kidneymedulla	Female	10024450216	1	0.3293	7.23075	0.2406	1	74415600
G0s2	kidneymedulla	Female	10019060501	1	0.9234	6.90327	0.235983	1	195098355
Fmo4	kidneycortex	Female	10018188326	1	0.5219	7.40863	0.212179	1	164733245
Fmo2	kidneycortex	Female	10018194961	4	0.3935	5.35123	0.158263	1	164805177
Fcer1g	liver	Female	10018176880	1	0.7602	7.56826	0.200187	1	173159702
Fh1	kidneycortex	Female	10024462616	1	0.7602	11.5373	0.310227	1	177530504
Fmo1	liver	Female	10018178476	1	0.656	10.3399	0.262959	1	164759691
Fn1	kidneycortex	Female	10019060165	1	0.3223	12.0041	0.320861	1	71632190
Fzd5	liver	Female	10028673619	5	0.8056	6.32169	0.171452	1	64777131
G0s2	kidneycortex	Female	10019060501	12	0.1175	5.3445	0.158335	1	195098355
Glrx2	adipose	Female	10028669178	1	0.5689	11.657	0.318219	1	145586744
Glb1l	adipose	Female	10028675331	8	0.3404	5.5413	0.178202	1	75194818
Gls	liver	Female	10024399885	1	0.4091	7.06618	0.188252	1	52220295
Gm216	adipose	Female	10024450216	1	0.3699	15.715	0.403228	1	74415600
Gm216	kidneycortex	Female	10024450216	1	0.3699	7.73662	0.220469	1	74415600
Glrx2	liver	Female	10028669178	1	0.5611	39.6813	0.688224	1	145586744
Gm1313	adipose	Female	10024402245	1	0.7774	5.76168	0.172597	1	175382956
Gm1627	adipose	Female	10028171472	19	0.0162	17.0545	0.431324	1	135858741
Gm817	liver	Female	10028162654	1	0.3402	9.35534	0.241306	1	93043622
Gpatc2	kidneymedulla	Female	10018178842	1	0.8116	15.4088	0.458554	1	189175278
Hs6st1	liver	Female	10018192583	1	0.1386	43.4088	0.720272	1	36125253
Gpatc2	kidneycortex	Female	10018178842	1	0.854	5.19936	0.16094	1	189175278
Gpr37l1	adipose	Female	10018190472	8	0.3388	6.11974	0.185893	1	137056826
Gm817	adipose	Female	10028162654	3	0.0063	22.0595	0.520083	1	93043622
Grem2	liver	Female	10018189610	6	0.3475	10.8755	0.274459	1	176763915
Ifi202b	adipose	Female	10018176921	1	0.7665	65.9328	0.893206	1	175892699
Ifi203	kidneymedulla	Female	10028676159	1	0.7555	42.5415	0.796702	1	175787351
Gpbar1	liver	Female	10028671313	6	0.4951	5.6652	0.154022	1	74325173
Grem2	adipose	Female	10018189610	1	0.6838	7.86307	0.240717	1	176763915
Gsta3	kidneycortex	Female	10023852187	2	0.4847	5.86927	0.172315	1	21230669
Igsf9	kidneymedulla	Female	10024410458	1	0.7304	5.48397	0.186896	1	174414619
Ikbke	kidneycortex	Female	10024413016	10	0.337	7.20952	0.207105	1	133151177
Ikbke	kidneymedulla	Female	10024413016	10	0.4	5.82556	0.197357	1	133151177
Il17f	adipose	Female	10028672267	8	0.3388	6.81703	0.200821	1	20767229
Insig2	liver	Female	10018185180	1	0.4907	11.2846	0.283434	1	123200933
Hs6st1	adipose	Female	10018192583	1	0.1245	7.6745	0.22297	1	36125253
Ints7	kidneymedulla	Female	10028671788	1	0.8952	13.3969	0.396328	1	193399612
Ints7	liver	Female	10028671788	1	0.7242	5.91247	0.160145	1	193399612
Hdlbp	kidneycortex	Female	10018196395	1	0.4452	13.5375	0.353061	1	95302519
Hecw2	kidneycortex	Female	10028670526	1	0.2618	22.6037	0.516934	1	53868018
Ifi202b	kidneymedulla	Female	10018176921	1	0.7555	23.191	0.639568	1	175892699
Ifi203	kidneycortex	Female	10028676159	1	0.7602	31.6983	0.63811	1	175787351
Ifi203	kidneymedulla	Female	10018180677	1	0.7602	13.1286	0.392736	1	175850533
Kcnh1	kidneymedulla	Female	10018185533	1	0.9156	11.2824	0.348855	1	194014753
Kcnj10	kidneycortex	Female	10018181229	1	0.7555	24.8383	0.549592	1	174270425
Kcnj10	kidneycortex	Female	10024460420	1	0.7602	18.8158	0.45385	1	174303416
Kcnk2	kidneymedulla	Female	10018186165	1	0.8952	17.6048	0.493018	1	191031811
Hdlbp	liver	Female	10018196395	1	0.4342	5.4565	0.148793	1	95302519
Hibch	adipose	Female	10018192596	8	0.431	5.88076	0.180561	1	52901891
Igfbp2	liver	Female	10019061523	1	0.3966	5.06235	0.138814	1	72871076
Igfbp5	adipose	Female	10019061804	1	0.3699	6.04804	0.214995	1	72904609
Igfbp5	kidneymedulla	Female	10019061804	1	0.5032	5.69717	0.197783	1	72904609
Il1rl1	kidneycortex	Female	10018191605	4	0.3384	9.21986	0.256828	1	40497552
Hsd11b1	adipose	Female	10018187958	1	0.894	6.54309	0.195932	1	195047834
Hsd17b7	liver	Female	10018178653	1	0.7304	12.122	0.300775	1	171879667
Hs6st1	kidneycortex	Female	10018192583	1	0.1417	47.3918	0.780627	1	36125253
Hsd11b1	kidneycortex	Female	10018187958	4	0.2977	6.74393	0.195453	1	195047834
Hsd17b7	kidneycortex	Female	10018178653	1	0.4719	6.44439	0.187338	1	171879667
Hes6	kidneymedulla	Female	10024396468	1	0.3387	5.73854	0.202233	1	93308080
Hlx1	adipose	Female	10018192958	7	0.4639	5.09142	0.154177	1	186551023
Il1rl1	kidneymedulla	Female	10018191605	1	0.2038	8.62849	0.277719	1	40497552
Ints7	adipose	Female	10028671788	1	0.9093	5.19043	0.157914	1	193399612
Hspe1	adipose	Female	10018193557	8	0.3404	5.4733	0.215119	1	55145160
Ifi203	adipose	Female	10018180677	1	0.7351	11.4411	0.320941	1	175850533
Ifi205	kidneycortex	Female	10024397135	13	0.4969	11.4805	0.311356	1	175664569
Ifi202b	kidneycortex	Female	10018176921	1	0.7602	30.6234	0.625537	1	175892699
Ifi202b	liver	Female	10018176921	1	0.7602	45.3786	0.735896	1	175892699
Il20	adipose	Female	10028676099	8	0.3482	5.29413	0.159757	1	132803768
Ilkap	kidneycortex	Female	10024402871	4	0.6538	5.02615	0.14933	1	93272408
Ilkap	kidneymedulla	Female	10024402871	4	0.6538	7.31652	0.246326	1	93272408
Inpp4a	adipose	Female	10024402930	1	0.2038	5.59154	0.169172	1	37414763
Ifi203	liver	Female	10028676159	1	0.7602	45.2788	0.735151	1	175787351
Hs6st1	kidneymedulla	Female	10018192583	1	0.1386	26.5399	0.630855	1	36125253
Lmx1a	kidneycortex	Female	10028670830	1	0.7038	15.5655	0.395091	1	169619688
Igfbp2	kidneycortex	Female	10019061523	11	0.7146	13.1155	0.348211	1	72871076
Ipo9	kidneymedulla	Female	10024399053	1	0.6419	10.3775	0.328343	1	137278894
Igsf4b	adipose	Female	10018191766	1	0.656	7.24116	0.213227	1	175278955
Il1rl1	adipose	Female	10018191605	8	0.3132	5.10594	0.160803	1	40497552
Insig2	kidneycortex	Female	10018185180	1	0.4719	6.20843	0.181131	1	123200933
Itlna	kidneymedulla	Female	10018177179	1	0.7555	13.013	0.387761	1	173448254
Ivns1abp	adipose	Female	10024409965	1	0.6214	5.21733	0.161978	1	153191645
Inpp4a	kidneycortex	Female	10024402930	13	0.499	7.956	0.226082	1	37414763
Ly96	adipose	Female	10024393825	1	0.0508	7.73532	0.229038	1	16678536
Itlna	adipose	Female	10018177179	1	0.7524	25.9456	0.572966	1	173448254
Ivns1abp	kidneymedulla	Female	10024409965	1	0.5611	17.1101	0.486112	1	153191645
Kcnj10	adipose	Female	10024460420	1	0.7351	9.41416	0.267876	1	174303416
Kcnh1	kidneycortex	Female	10018185533	1	0.9093	7.89812	0.224439	1	194014753
Kcnk2	kidneycortex	Female	10018186165	1	0.8952	8.01567	0.227427	1	191031811
Kcnj10	kidneymedulla	Female	10018181229	1	0.7555	17.9871	0.494759	1	174270425
Klhl12	liver	Female	10018191945	6	0.3318	6.05924	0.16371	1	136360936
Lad1	liver	Female	10023851487	1	0.5313	8.84773	0.229831	1	137715174
Lamc2	kidneycortex	Female	10018180852	4	0.6958	7.83638	0.238929	1	154969885
Lefty1	kidneymedulla	Female	10018179552	1	0.7774	34.1543	0.721741	1	182865169
Kiss1	liver	Female	10028675026	6	0.3397	9.76761	0.250368	1	135223788
Lad1	kidneymedulla	Female	10023851487	4	0.3243	15.0435	0.437989	1	137715174
Lancl1	kidneymedulla	Female	10018174336	1	0.3152	39.6367	0.772647	1	67049943
Khdrbs2	adipose	Female	10018184031	8	0.3451	10.7099	0.304185	1	32229650
Kif1a	adipose	Female	10028668986	8	0.3451	6.96033	0.20474	1	94912032
Kcnj10	liver	Female	10024460420	1	0.7602	9.70631	0.249074	1	174303416
mCT149292	kidneycortex	Female	10028162998	5	0.5848	5.30625	0.157069	1	46028074
Lad1	kidneycortex	Female	10023851487	4	0.3384	28.1846	0.595296	1	137715174
Lbr	adipose	Female	10023852665	8	0.2932	5.56754	0.172205	1	183745466
Klhdc8a	kidneymedulla	Female	10024401347	4	0.3243	6.63738	0.221547	1	134195637
Klhl20	adipose	Female	10028675128	1	0.6419	7.93899	0.248327	1	163018510
Lancl1	adipose	Female	10018174336	1	0.3152	31.1749	0.639676	1	67049943
Lhx4	adipose	Female	10018188241	8	0.4089	5.09023	0.155208	1	157548852
Lmod1	kidneymedulla	Female	10024393348	1	0.5313	13.3027	0.394271	1	137221407
Lmx1a	adipose	Female	10028670830	1	0.7038	11.3088	0.314686	1	169619688
mCT186054	kidneycortex	Female	10028670852	1	0.7899	16.8336	0.417939	1	184414309
Lefty1	kidneycortex	Female	10018179552	1	0.7602	25.8413	0.563734	1	182865169
Lyplal1	kidneymedulla	Female	10024409133	1	0.854	19.709	0.556735	1	187911764
Ly96	kidneycortex	Female	10024393825	1	0.0508	25.9047	0.564704	1	16678536
Lyplal1	kidneycortex	Female	10024409133	1	0.854	5.27148	0.229882	1	187911764
Lad1	kidneycortex	Female	10023851487	1	0.4657	5.51977	0.162921	1	137715174
Lad1	kidneymedulla	Female	10023851487	1	0.6638	6.63808	0.224808	1	137715174
Lancl1	kidneycortex	Female	10018174336	1	0.3152	35.3617	0.678118	1	67049943
Lancl1	liver	Female	10018174336	1	0.3903	18.3765	0.418246	1	67049943
Map4k4	adipose	Female	10028675240	1	0.2069	16.6847	0.424111	1	39957757
Lefty1	adipose	Female	10018179552	1	0.7774	59.557	0.855042	1	182865169
Lefty1	liver	Female	10018179552	1	0.7774	36.6048	0.658994	1	182865169
Lman2l	kidneycortex	Female	10024876776	2	0.195	5.74683	0.168907	1	36479283
Lmod1	kidneycortex	Female	10024393348	1	0.5282	61.2764	0.857226	1	137221407
Lyplal1	liver	Female	10024409133	1	0.834	40.6029	0.696596	1	187911764
Mgat5	adipose	Female	10018189029	1	0.4985	10.6779	0.296088	1	129383040
Mgat5	kidneycortex	Female	10018189029	1	0.5078	43.265	0.749249	1	129383040
Mlph	kidneycortex	Female	10024400029	1	0.4342	32.3652	0.645687	1	92811679
Ly96	kidneymedulla	Female	10024393825	1	0.0602	37.9515	0.766145	1	16678536
Lypd1	adipose	Female	10028669443	1	0.4907	7.63078	0.22334	1	127768618
Map4k4	adipose	Female	10028675240	4	0.0611	5.25362	0.159774	1	39957757
Lrrfip1	adipose	Female	10019059714	1	0.4172	8.30698	0.243371	1	92950083
Lrrc52	liver	Female	10028175290	6	0.2641	5.13614	0.156038	1	169396148
Lrrfip1	liver	Female	10019059714	1	0.4342	10.234	0.260624	1	92950083
Mcm3	adipose	Female	10018195939	1	0.087	7.20395	0.219215	1	20793056
mCT149292	kidneymedulla	Female	10028162998	5	0.5848	17.9614	0.491636	1	46028074
mCT149298	adipose	Female	10028162962	2	0.5425	18.6652	0.458068	1	42236461
mCT165050	kidneymedulla	Female	10028163014	13	0.499	6.56865	0.219463	1	102493657
mCT165171	liver	Female	10028162970	19	0.2584	14.7403	0.352553	1	115462062
MMS010111182	kidneymedulla	Female	10028166265	1	0.2351	56.0763	0.874636	1	44206792
Ly96	liver	Female	10024393825	1	0.0508	15.6252	0.36921	1	16678536
Lyplal1	adipose	Female	10024409133	1	0.834	22.1062	0.518356	1	187911764
mCT51914	kidneycortex	Female	10028171541	17	0.2619	5.37002	0.158916	1	195693374
MMS010200692	adipose	Female	10028670297	11	0.7146	11.8396	0.333645	1	129807664
MMS010230978	liver	Female	10028669972	9	0.6132	5.16315	0.141382	1	56508252
MMS010232497	adipose	Female	10028166242	8	0.3404	5.29806	0.159931	1	144878168
Mcm3	liver	Female	10018195939	1	0.0508	12.5113	0.308646	1	20793056
Mcm3	kidneycortex	Female	10018195939	1	0.0633	12.8477	0.338686	1	20793056
mCT165025	adipose	Female	10028174736	8	0.4592	5.15803	0.179584	1	137947380
mCT165171	kidneymedulla	Female	10028162970	19	0.2506	21.2096	0.550071	1	115462062
mCT51625	kidneycortex	Female	10028162992	18	0.0001	15.4656	0.391892	1	81550767
mCT51625	liver	Female	10028162992	18	0.0283	7.74914	0.204493	1	81550767
mCT165171	adipose	Female	10028162970	19	0.2569	27.5534	0.6078	1	115462062
mCT179273	adipose	Female	10028173675	1	0.7743	18.9745	0.46599	1	175603804
MMT00000810	adipose	Female	10024423324	1	0.0833	35.3293	0.699503	1	21928465
MMT00001530	kidneymedulla	Female	10024428254	1	0.0948	16.0118	0.458376	1	25841244
MMT00001831	kidneymedulla	Female	10024423723	1	0.854	5.92976	0.209384	1	191994173
MMT00003868	kidneymedulla	Female	10028166235	13	0.551	5.40495	0.184418	1	188221434
mCT13803	liver	Female	10028175470	15	0.4318	5.71974	0.155341	1	125653259
mCT22453	liver	Female	10028164785	1	0.7665	11.6394	0.290675	1	182997714
Mlph	liver	Female	10024400029	1	0.3966	6.73027	0.180116	1	92811679
MMS010094179	adipose	Female	10028163047	7	0.3135	5.12429	0.155126	1	193074838
mCT51914	kidneymedulla	Female	10028171541	17	0.0785	6.32339	0.212168	1	195693374
MMT00003870	liver	Female	10028162612	6	0.3225	6.24497	0.168304	1	188133484
mCT165050	kidneycortex	Female	10028163014	13	0.4769	5.67388	0.166948	1	102493657
mCT175790	adipose	Female	10028675330	8	0.287	5.56822	0.168501	1	176072363
mCT186054	adipose	Female	10028670852	8	0.3388	5.87807	0.175775	1	184414309
mCT186054	kidneymedulla	Female	10028670852	1	0.8116	12.466	0.37978	1	184414309
MMS010111182	liver	Female	10028166265	1	0.2351	50.5418	0.772578	1	44206792
MMS010155130	liver	Female	10028164839	1	0.7524	16.6506	0.387997	1	173260402
MMS010210369	adipose	Female	10028166189	1	0.7743	5.59865	0.169239	1	173558700
MMS010224886	kidneycortex	Female	10028164877	1	0.3903	13.0095	0.341957	1	170969265
MMS010063577	kidneymedulla	Female	10028166262	1	0.5219	5.0792	0.17439	1	91465334
MMT00009560	kidneycortex	Female	10024404950	9	0.3123	5.87933	0.172536	1	71901410
MMT00009672	liver	Female	10028162809	5	0.699	5.08202	0.141089	1	102081121
MMT00000810	liver	Female	10024423324	1	0.1617	5.22443	0.148957	1	21928465
MMT00001831	liver	Female	10024423723	1	0.8952	21.2024	0.464594	1	191994173
MMT00002128	adipose	Female	10028164800	8	0.3404	6.22004	0.186168	1	26957122
MMS010063577	adipose	Female	10028166262	8	0.4955	5.66875	0.172285	1	91465334
MMS010063577	kidneycortex	Female	10028166262	4	0.4185	5.20964	0.154503	1	91465334
MMS010083472	kidneycortex	Female	10028164728	18	0.0001	5.08821	0.15113	1	52966670
MMS010151549	adipose	Female	10028166202	3	0.3343	6.10845	0.181927	1	59694164
MMS010224886	adipose	Female	10028164877	1	0.3856	16.7766	0.423803	1	170969265
MMS010227041	liver	Female	10028162680	4	0.5303	5.08888	0.139495	1	196921494
MMS010111182	adipose	Female	10028166265	1	0.2351	44.9037	0.773732	1	44206792
MMS010123756	adipose	Female	10028163060	8	0.3388	9.13585	0.259451	1	77512811
MMS010155130	kidneymedulla	Female	10028164839	1	0.7524	32.9387	0.709029	1	173260402
MMT00014915	liver	Female	10028162620	4	0.0048	23.4847	0.499362	1	182720059
MMT00000376	liver	Female	10024455850	6	0.3397	12.5373	0.309141	1	120191356
MMT00006138	kidneycortex	Female	10024401437	13	0.499	10.6147	0.28944	1	110894603
MMS010114341	kidneymedulla	Female	10028164811	1	0.7351	6.47846	0.218395	1	172228748
MMS010198900	kidneycortex	Female	10028163264	18	0.0361	9.36346	0.260302	1	197067761
Mlph	adipose	Female	10024400029	1	0.3825	5.06142	0.153425	1	92811679
Mgat5	kidneymedulla	Female	10018189029	1	0.5078	28.7461	0.660035	1	129383040
Mgat5	liver	Female	10018189029	1	0.5078	30.2768	0.589871	1	129383040
MMT00000057	liver	Female	10028162830	6	0.3768	11.3419	0.291814	1	19820285
MMT00001530	kidneycortex	Female	10024428254	1	0.1042	6.8355	0.19749	1	25841244
MMT00001853	adipose	Female	10028162774	8	0.3451	5.41911	0.166548	1	191972180
MMT00009560	adipose	Female	10024404950	9	0.5457	33.8499	0.67239	1	71901410
MMT00009560	kidneymedulla	Female	10024404950	9	0.5457	17.7279	0.504278	1	71901410
MMT00011210	kidneycortex	Female	10028162713	1	0.4153	31.0101	0.630042	1	89921797
MMT00011210	kidneymedulla	Female	10028162713	1	0.4138	14.5197	0.421425	1	89921797
MMT00011596	kidneycortex	Female	10024397829	1	0.8116	5.60972	0.169546	1	174486202
MMS010230978	adipose	Female	10028669972	9	0.5457	33.05	0.663646	1	56508252
MMS010236692	kidneymedulla	Female	10028166207	1	0.3223	14.1933	0.414247	1	69092107
MMS010094179	liver	Female	10028163047	6	0.3225	5.67254	0.154163	1	193074838
MMS010155130	kidneycortex	Female	10028164839	1	0.7524	21.5152	0.499136	1	173260402
MMS010111182	kidneycortex	Female	10028166265	1	0.2351	54.6345	0.824483	1	44206792
MMT00004164	adipose	Female	10028162981	5	0.6131	11.4921	0.314501	1	35636714
MMT00023851	kidneymedulla	Female	10024407319	18	0.4948	5.3504	0.188506	1	81793834
MMT00024950	adipose	Female	10028163673	8	0.622	5.64382	0.169393	1	162420209
MMT00004107	liver	Female	10028166282	6	0.3225	7.15795	0.190489	1	35266819
MMT00013497	adipose	Female	10024440005	17	0.4187	17.5925	0.445011	1	166589562
MMS010230978	kidneycortex	Female	10028669972	9	0.5212	8.31454	0.234825	1	56508252
MMS010168786	liver	Female	10028166672	5	0.301	5.27767	0.14417	1	33842629
MMS010200692	kidneymedulla	Female	10028670297	11	0.7146	7.43883	0.247883	1	129807664
MMS010209844	kidneycortex	Female	10028164823	18	0.0001	12.7926	0.337426	1	135004950
MMS010224886	kidneymedulla	Female	10028164877	1	0.4091	12.0792	0.365755	1	170969265
MMS010230978	kidneymedulla	Female	10028669972	9	0.5457	17.2124	0.479796	1	56508252
MMT00010426	adipose	Female	10024430527	8	0.3451	6.24262	0.187186	1	96040900
MMT00010554	liver	Female	10024409791	6	0.3412	8.54226	0.222824	1	79919112
MMT00011210	adipose	Female	10028162713	8	0.3388	5.70579	0.17109	1	89921797
MMT00011210	liver	Female	10028162713	1	0.4138	17.8686	0.409876	1	89921797
MMT00011633	adipose	Female	10024455541	1	0.1817	9.03835	0.26094	1	38586312
MMT00011859	kidneymedulla	Female	10024426985	19	0.0162	5.83982	0.199144	1	173909661
MMT00032401	adipose	Female	10028166278	11	0.2228	7.95972	0.231859	1	154005117
MMT00033049	adipose	Female	10028163032	8	0.3404	7.81287	0.227961	1	152764527
MMT00018252	liver	Female	10024402094	6	0.3768	8.94121	0.246692	1	186434159
MMT00020361	liver	Female	10024460538	2	0.8974	7.29341	0.193611	1	84907485
MMT00020457	adipose	Female	10028162868	8	0.3451	6.97768	0.20663	1	61981128
MMT00000810	kidneymedulla	Female	10024423324	1	0.0833	19.6015	0.530467	1	21928465
MMT00001436	kidneymedulla	Female	10028166226	1	0.087	31.1417	0.688883	1	23278542
MMT00002347	liver	Female	10028162821	5	0.699	5.27282	0.144204	1	87637799
MMT00003789	liver	Female	10028163031	6	0.3318	6.26575	0.168802	1	188498590
MMT00003868	kidneycortex	Female	10028166235	13	0.5005	8.03031	0.227719	1	188221434
MMT00000409	liver	Female	10028162853	4	0.8199	6.69146	0.179212	1	93508755
MMT00001436	adipose	Female	10028166226	1	0.0948	24.3382	0.551205	1	23278542
MMT00001831	kidneymedulla	Female	10024423723	6	0.5644	5.22743	0.179108	1	191994173
MMT00012628	kidneymedulla	Female	10028162822	2	0.6978	5.12411	0.177178	1	131123461
MMT00037784	kidneymedulla	Female	10024449823	1	0.6414	12.4175	0.376591	1	157923090
MMT00013068	kidneycortex	Female	10028162728	3	0.4	8.50555	0.239449	1	191903870
MMT00027918	kidneymedulla	Female	10024421147	13	0.551	5.03347	0.174229	1	49293046
MMT00034188	liver	Female	10024877389	17	0.008	5.74465	0.155931	1	173013460
MMT00034559	adipose	Female	10024434782	17	0.4187	19.8604	0.485168	1	146099255
MMT00039419	liver	Female	10024420192	18	0.0001	22.1923	0.481729	1	3320040
MMT00004588	adipose	Female	10028166257	8	0.3388	6.9841	0.206485	1	186932062
MMT00009560	liver	Female	10024404950	9	0.5457	26.1263	0.536771	1	71901410
MMT00009590	liver	Female	10024423041	16	0.1928	8.67918	0.225941	1	179772676
MMT00010063	kidneycortex	Female	10024404026	13	0.3735	5.18997	0.15407	1	109188790
MMT00042083	kidneymedulla	Female	10024449797	1	0.2839	5.49348	0.187194	1	59177421
MMT00043919	adipose	Female	10028161805	4	0.3384	10.8101	0.301431	1	104946679
MMT00015995	adipose	Female	10028162930	8	0.4089	5.24558	0.160647	1	194969051
MMT00024194	liver	Female	10028162847	18	0.0001	9.04243	0.234216	1	178902358
MMT00024277	kidneymedulla	Female	10024414663	1	0.4138	7.68204	0.251591	1	90047612
MMT00024777	liver	Female	10028162778	18	0.0001	6.88133	0.183754	1	176084248
MMT00027918	kidneycortex	Female	10024421147	13	0.4644	5.53143	0.163176	1	49293046
MMT00030143	liver	Female	10024415813	9	0.5457	15.448	0.365948	1	193301208
MMT00011633	kidneymedulla	Female	10024455541	1	0.1617	9.47807	0.331897	1	38586312
MMT00013497	liver	Female	10024440005	17	0.4622	6.08786	0.164462	1	166589562
MMT00010554	adipose	Female	10024409791	8	0.3451	10.5429	0.294929	1	79919112
MMT00012677	kidneymedulla	Female	10028163091	16	0.2302	5.84519	0.200544	1	169046283
MMT00050420	adipose	Female	10024438169	8	0.3388	5.87077	0.175608	1	70114336
MMT00050458	liver	Female	10024462621	6	0.3868	5.94051	0.160793	1	158416714
MMT00033578	kidneymedulla	Female	10028164820	3	0.2465	5.3807	0.185183	1	173911790
MMT00034216	adipose	Female	10028162967	8	0.431	5.17255	0.156462	1	161284644
MMT00034534	adipose	Female	10024418475	8	0.3388	7.00034	0.206939	1	146903666
MMT00017503	kidneycortex	Female	10024398033	17	0.1063	5.69684	0.170283	1	7654291
MMT00018252	adipose	Female	10024402094	1	0.834	5.22836	0.162264	1	186434159
MMT00019947	liver	Female	10028166247	6	0.3365	7.84094	0.206566	1	195202454
MMT00024777	kidneycortex	Female	10028162778	18	0.0001	5.04239	0.149884	1	176084248
MMT00027913	adipose	Female	10024430381	8	0.3451	9.15623	0.260179	1	49455962
MMT00052356	kidneycortex	Female	10028162903	18	0.0001	7.37041	0.211194	1	44103356
MMT00036027	kidneymedulla	Female	10024445722	9	0.245	5.54421	0.188737	1	9950242
MMT00037194	kidneycortex	Female	10028163085	2	0.9347	61.3344	0.895502	1	5309798
MMT00037194	liver	Female	10028163085	2	0.9347	74.1523	0.891934	1	5309798
MMT00058019	liver	Female	10024437036	11	0.6818	7.32887	0.195004	1	10685234
MMT00058239	adipose	Female	10024425809	8	0.3388	6.80663	0.200551	1	121363244
MMT00036027	kidneycortex	Female	10024445722	1	0.3856	5.76876	0.169583	1	9950242
MMT00036027	kidneymedulla	Female	10024445722	1	0.0164	6.03693	0.203694	1	9950242
MMT00038313	kidneymedulla	Female	10024448144	1	0.4719	11.875	0.363139	1	108594398
MMT00021311	adipose	Female	10028164736	8	0.3451	5.2902	0.159918	1	5236784
MMT00024194	kidneycortex	Female	10028162847	18	0.0001	10.5591	0.288098	1	178902358
MMT00034501	liver	Female	10028162815	18	0.0001	13.9852	0.33803	1	147789048
MMT00054524	kidneycortex	Female	10024412503	14	0.1256	5.01181	0.148999	1	45576787
MMT00054873	liver	Female	10024452534	1	0.3903	7.74583	0.207921	1	87834892
MMT00058703	kidneycortex	Female	10028162959	4	0.646	10.8255	0.294122	1	16917626
MMT00058703	liver	Female	10028162959	4	0.646	14.4833	0.347587	1	16917626
MMT00058793	kidneycortex	Female	10024422048	4	0.4185	5.078	0.150964	1	120706782
MMT00039419	kidneycortex	Female	10024420192	18	0.0001	27.5358	0.586768	1	3320040
MMT00059455	adipose	Female	10024430735	7	0.0902	5.85168	0.193889	1	115005122
MMT00061970	kidneymedulla	Female	10024400955	1	0.7555	7.00656	0.234036	1	12591242
MMT00063167	adipose	Female	10028162898	8	0.3404	6.96112	0.205911	1	104766671
MMT00063713	kidneycortex	Female	10024438485	1	0.0932	13.9073	0.360643	1	23266797
MMT00063713	kidneymedulla	Female	10024438485	1	0.0948	12.6455	0.379654	1	23266797
MMT00043919	kidneymedulla	Female	10028161805	13	0.2916	6.66983	0.222488	1	104946679
MMT00027918	kidneymedulla	Female	10024421147	7	0.4827	8.21574	0.268313	1	49293046
MMT00039355	adipose	Female	10024425762	4	0.7158	6.4455	0.205502	1	36015761
MMT00061970	adipose	Female	10024400955	1	0.7665	21.7759	0.510621	1	12591242
MMT00063713	liver	Female	10024438485	1	0.1042	9.77809	0.250586	1	23266797
MMT00063931	liver	Female	10028162617	18	0.0001	18.9375	0.427836	1	188830235
MMT00064435	adipose	Female	10028166269	3	0.0878	5.29306	0.159803	1	13405032
MMT00064683	kidneymedulla	Female	10024438942	1	0.7774	14.7222	0.42567	1	182906196
MMT00065456	adipose	Female	10024394070	6	0.6979	10.8837	0.300686	1	100272681
MMT00066421	adipose	Female	10028162695	8	0.3497	6.13131	0.183798	1	39543564
MMT00034188	kidneycortex	Female	10024877389	17	0.0785	5.70833	0.167942	1	173013460
MMT00034559	liver	Female	10024434782	17	0.4622	5.1884	0.142009	1	146099255
MMT00037194	adipose	Female	10028163085	2	0.9347	57.1478	0.853173	1	5309798
MMT00037784	kidneycortex	Female	10024449823	1	0.6214	22.7708	0.518849	1	157923090
MMT00038313	adipose	Female	10024448144	1	0.3966	5.4606	0.16547	1	108594398
MMT00033462	liver	Female	10024410978	5	0.8256	8.90544	0.23327	1	181855051
MMT00034501	kidneycortex	Female	10028162815	18	0.0001	8.08223	0.229128	1	147789048
MMT00066815	kidneycortex	Female	10024425333	4	0.6346	5.40585	0.178102	1	196862860
MMT00067206	adipose	Female	10028162777	2	0.4722	6.41652	0.19034	1	57701289
MMT00049680	liver	Female	10024418378	10	0.5021	5.24995	0.143671	1	63084787
MMT00049697	adipose	Female	10024432402	8	0.3451	6.34859	0.18865	1	150885719
MMT00050131	liver	Female	10024398788	6	0.3365	12.2338	0.302938	1	89282859
MMT00070148	kidneycortex	Female	10028166227	18	0.0001	6.28749	0.183229	1	54962981
MMT00070165	kidneycortex	Female	10024428885	1	0.4342	13.9685	0.361927	1	82229779
MMT00070716	kidneymedulla	Female	10024449260	1	0.2839	27.8936	0.689477	1	54224194
MMT00073239	adipose	Female	10024432634	8	0.3388	8.88592	0.254909	1	133849341
MMT00074786	kidneymedulla	Female	10024460339	1	0.1617	11.4228	0.379747	1	25761388
MMT00051157	adipose	Female	10024425683	8	0.3497	5.6656	0.169998	1	52345026
MMT00051250	kidneycortex	Female	10024417434	15	0.1987	8.31181	0.244376	1	107654087
MMT00051250	kidneycortex	Female	10024417434	18	0.0001	11.0118	0.298404	1	107654087
MMT00052555	kidneycortex	Female	10028162609	18	0.0001	14.489	0.372469	1	66830648
MMT00042083	liver	Female	10024449797	1	0.3011	12.9405	0.317287	1	59177421
MMT00042444	liver	Female	10024397296	6	0.3412	6.43058	0.172895	1	75621414
MMT00075536	kidneycortex	Female	10028162819	18	0.0001	5.31254	0.157264	1	109849975
MMT00038074	liver	Female	10028162851	6	0.3365	8.9782	0.232724	1	22991469
MMT00051868	liver	Female	10024427791	6	0.3365	13.5085	0.328619	1	61253531
MMT00052555	liver	Female	10028162609	18	0.0283	9.4165	0.242691	1	66830648
MMT00053317	adipose	Female	10028162820	8	0.356	5.80606	0.174986	1	77060074
MMT00057212	kidneycortex	Female	10024425880	18	0.0283	8.35179	0.235925	1	21273635
MMT00057991	kidneymedulla	Female	10028162882	1	0.0164	11.1767	0.343754	1	10617984
MMT00050368	liver	Female	10024426556	1	0.3223	32.582	0.621639	1	68078810
MMT00051464	liver	Female	10024452850	6	0.3962	5.14997	0.140982	1	166014069
MMT00076175	adipose	Female	10024423603	8	0.3404	8.22645	0.238486	1	103650447
MMT00079566	adipose	Female	10024437098	8	0.431	5.68208	0.170455	1	80144000
MMT00058019	adipose	Female	10024437036	8	0.3388	6.65184	0.233721	1	10685234
MMT00058239	liver	Female	10024425809	6	0.3412	12.5191	0.308803	1	121363244
MMT00060406	kidneymedulla	Female	10028162707	14	0.471	9.18004	0.294716	1	137183684
MMT00040095	adipose	Female	10024429725	8	0.3451	9.18383	0.263945	1	79388384
MMT00082450	adipose	Female	10028166271	8	0.356	5.80385	0.173775	1	96450307
MMT00060065	adipose	Female	10024417840	8	0.3404	6.233	0.185333	1	38276949
MMT00062110	adipose	Female	10024424853	8	0.356	6.22653	0.185166	1	6998299
MMT00080275	adipose	Female	10028162644	3	0.044	5.86171	0.176567	1	104107828
MMT00080275	adipose	Female	10028162644	8	0.3388	5.19924	0.158213	1	104107828
MMT00080893	adipose	Female	10024438945	8	0.3388	7.46392	0.227666	1	128605051
MMT00081442	adipose	Female	10024416541	8	0.3451	5.83861	0.175086	1	167415311
MMT00081797	adipose	Female	10024394085	8	0.3451	6.1855	0.184232	1	12106050
Mnda	liver	Female	10019062170	1	0.7602	69.7203	0.868645	1	175826491
MMT00054873	kidneycortex	Female	10024452534	1	0.3856	8.65586	0.243468	1	87834892
MMT00056819	liver	Female	10028163034	6	0.3365	7.18129	0.190945	1	128244256
MMT00057602	kidneycortex	Female	10028163033	4	0.4185	6.02299	0.176346	1	122889148
MMT00058307	adipose	Female	10028162641	8	0.3404	6.15364	0.18322	1	121015387
MMT00049235	liver	Female	10024399103	1	0.5486	5.10694	0.140036	1	180229452
MMT00061504	liver	Female	10024423880	5	0.4781	5.93278	0.160691	1	5965368
MMT00064364	adipose	Female	10024394369	11	0.2607	14.0445	0.401179	1	166392507
MMT00046853	kidneycortex	Female	10024408736	17	0.2321	6.7163	0.19441	1	140888230
Mogat1	kidneycortex	Female	10024408078	1	0.3699	24.717	0.689464	1	78508465
Mosc1	kidneymedulla	Female	10018189337	1	0.3152	6.56309	0.21935	1	186611166
Mreg	adipose	Female	10024443245	8	0.3388	8.49351	0.243682	1	72205806
Mrpl44	liver	Female	10018178383	1	0.4652	7.05454	0.18797	1	79774431
Mogat1	liver	Female	10024408078	1	0.3856	17.1427	0.396877	1	78508465
Mrpl15	kidneymedulla	Female	10028670242	1	0.0633	11.3886	0.349105	1	4764014
MMT00058667	liver	Female	10024429594	2	0.4925	5.37382	0.146723	1	15750131
MMT00061504	adipose	Female	10024423880	5	0.4337	10.7837	0.370745	1	5965368
MMT00062110	liver	Female	10024424853	6	0.3365	5.7959	0.157212	1	6998299
MMT00063931	kidneycortex	Female	10028162617	18	0.0001	16.6341	0.414225	1	188830235
MMT00051250	liver	Female	10024417434	15	0.1318	8.3865	0.21916	1	107654087
MMT00051250	liver	Female	10024417434	18	0.0001	14.9176	0.355976	1	107654087
MMT00050368	kidneycortex	Female	10024426556	18	0.3339	5.20449	0.154362	1	68078810
MMT00070313	liver	Female	10028163088	11	0.6818	11.6635	0.292631	1	159533744
MMT00074043	kidneycortex	Female	10028162643	18	0.0001	24.4952	0.544634	1	64500794
MMT00074786	kidneycortex	Female	10024460339	1	0.1617	20.556	0.506839	1	25761388
MMT00060103	adipose	Female	10024423036	8	0.3404	5.78971	0.206879	1	39332470
MMT00060275	kidneymedulla	Female	10028162663	15	0.4587	5.07467	0.175576	1	113196670
MMT00061428	kidneycortex	Female	10028162949	4	0.3669	6.39246	0.185991	1	5335357
MMT00074106	kidneymedulla	Female	10024419765	7	0.0001	5.03438	0.173428	1	65843967
MMT00074106	liver	Female	10024419765	6	0.3365	10.4062	0.26434	1	65843967
MMT00074786	kidneycortex	Female	10024460339	5	0.1659	6.55964	0.190402	1	25761388
MMT00076150	adipose	Female	10024424716	1	0.3856	8.53327	0.244632	1	104478083
MMT00076150	kidneymedulla	Female	10024424716	1	0.3293	6.52248	0.218192	1	104478083
MMT00051968	adipose	Female	10024397060	8	0.3388	6.29275	0.186961	1	152983499
Myoc	adipose	Female	10024400603	1	0.7304	5.49646	0.175814	1	164569394
MMT00076135	kidneymedulla	Female	10024434003	13	0.499	8.5484	0.275512	1	105006385
MMT00076153	adipose	Female	10028162888	8	0.3404	5.04955	0.15305	1	103698166
MMT00063167	liver	Female	10028162898	18	0.0001	8.12718	0.213262	1	104766671
MMT00063931	kidneymedulla	Female	10028162617	18	0.0001	16.5678	0.46452	1	188830235
MMT00064683	liver	Female	10024438942	1	0.7555	5.22364	0.142993	1	182906196
MMT00066815	kidneymedulla	Female	10024425333	4	0.3384	5.22257	0.183005	1	196862860
MMT00058703	kidneymedulla	Female	10028162959	4	0.6538	10.7328	0.332682	1	16917626
MMT00060103	kidneycortex	Female	10024423036	17	0.0503	6.54813	0.190051	1	39332470
Ncstn	adipose	Female	10028673019	1	0.7524	10.2895	0.287035	1	173996228
Ncstn	liver	Female	10028673019	1	0.7524	8.65743	0.225456	1	173996228
Ndufs2	adipose	Female	10018195827	8	0.3388	7.60569	0.229927	1	173164988
Mnda	kidneycortex	Female	10019062170	1	0.7665	46.0096	0.770579	1	175826491
Ncstn	kidneymedulla	Female	10028673019	1	0.7602	10.9591	0.338414	1	173996228
MMT00076199	liver	Female	10028166195	6	0.3962	6.24008	0.168172	1	75659277
MMT00078475	adipose	Female	10028163061	1	0.8116	17.6136	0.458521	1	174151479
MMT00069411	adipose	Female	10024430335	8	0.3388	6.9647	0.211403	1	165944272
MMT00070716	kidneycortex	Female	10024449260	1	0.2618	17.5557	0.43134	1	54224194
MMT00072465	liver	Female	10028162769	6	0.3365	9.05619	0.234486	1	61189562
MMT00073259	liver	Female	10028162971	6	0.3084	5.15718	0.141166	1	133512247
Mrpl44	kidneycortex	Female	10018178383	1	0.3966	5.67197	0.166847	1	79774431
Nenf	adipose	Female	10024409991	1	0.9093	5.22611	0.161064	1	193130675
Nenf	kidneycortex	Female	10024409991	1	0.8984	28.6708	0.603323	1	193130675
Niban	kidneycortex	Female	10028675526	1	0.5579	29.2697	0.609892	1	153566634
Niban	kidneymedulla	Female	10028675526	1	0.5952	11.1047	0.357929	1	153566634
Mreg	kidneycortex	Female	10024443245	16	0.2302	5.34398	0.160607	1	72205806
Mreg	kidneycortex	Female	10024443245	4	0.3102	5.96895	0.174883	1	72205806
Mrpl15	kidneycortex	Female	10028670242	1	0.032	14.7765	0.378385	1	4764014
Nhej1	kidneymedulla	Female	10028673276	1	0.3825	5.37189	0.187742	1	75121709
NM_199472	adipose	Female	10028671239	8	0.3404	5.00967	0.152952	1	182257101
MMT00082244	liver	Female	10028162745	5	0.699	6.82373	0.182525	1	15972455
MMT00074043	liver	Female	10028162643	18	0.0001	19.2906	0.433718	1	64500794
MMT00076135	kidneycortex	Female	10024434003	13	0.4969	13.6491	0.359368	1	105006385
MMT00076150	kidneycortex	Female	10024424716	1	0.3825	15.7013	0.396422	1	104478083
MMT00069161	adipose	Female	10024433264	11	0.4291	7.31988	0.213895	1	98696025
MMT00070148	adipose	Female	10028166227	12	0.1904	6.45271	0.191307	1	54962981
MMT00070165	kidneymedulla	Female	10024428885	1	0.4153	14.3185	0.419474	1	82229779
Nr1i3	kidneymedulla	Female	10018196488	1	0.7555	13.6739	0.405176	1	173144100
Nr1i3	liver	Female	10018196488	1	0.7602	24.4593	0.51348	1	173144100
Mrpl44	adipose	Female	10018178383	1	0.3223	12.9602	0.346978	1	79774431
MMT00078660	liver	Female	10024409200	9	0.4706	7.64054	0.201959	1	81738169
MMT00080281	liver	Female	10028163092	6	0.3318	9.4669	0.243694	1	104004182
MMT00081407	kidneycortex	Female	10028162799	10	0.0173	21.4198	0.49758	1	13414595
MMT00081407	liver	Female	10028162799	10	0.0173	13.6377	0.332911	1	13414595
Myo1b	kidneycortex	Female	10028173657	1	0.2618	6.00826	0.175893	1	51835691
MMT00072670	adipose	Female	10028162908	8	0.376	6.62959	0.20339	1	81502258
MMT00073763	adipose	Female	10024395722	8	0.2369	12.1007	0.329986	1	163676198
MMT00074702	liver	Female	10028162639	6	0.3365	6.46693	0.173735	1	121093406
MMT00076534	liver	Female	10024418471	10	0.2974	5.39217	0.14882	1	37375212
Ogfrl1	adipose	Female	10024409901	1	0.1386	6.86696	0.264123	1	23373275
Olfml2b	kidneycortex	Female	10028675984	1	0.7304	42.3315	0.742516	1	172574963
MMT00082905	adipose	Female	10028162960	14	0.1209	10.6368	0.295028	1	18940508
MMT00078909	liver	Female	10024410085	1	0.5266	5.07965	0.139308	1	52560185
Nek2	adipose	Female	10018189399	7	0.1217	5.23577	0.158233	1	193645440
Olfr1403	adipose	Female	10024398399	5	0.739	5.79351	0.188187	1	175200515
Olfr1403	kidneycortex	Female	10024398399	18	0.0001	8.65072	0.243057	1	175200515
Olfr426	liver	Female	10028672011	6	0.3318	6.92391	0.184802	1	176029590
Olfr433	adipose	Female	10028675186	1	0.7665	9.32244	0.263957	1	175972082
Olfml2b	kidneymedulla	Female	10028675984	1	0.7351	43.9816	0.840902	1	172574963
Olfr1410	adipose	Female	10028669703	8	0.3451	8.60404	0.24667	1	94504415
MMT00081442	kidneycortex	Female	10024416541	6	0.633	5.26076	0.172856	1	167415311
MMT00081738	kidneycortex	Female	10024401265	13	0.466	5.13833	0.152394	1	9419117
Mnda	adipose	Female	10019062170	1	0.7524	8.50189	0.268757	1	175826491
Mnda	kidneymedulla	Female	10019062170	1	0.7665	30.3204	0.679342	1	175826491
Myl1	adipose	Female	10018173368	1	0.2367	5.6949	0.180228	1	66970871
Nhej1	kidneycortex	Female	10028673276	18	0.0158	9.05016	0.252771	1	75121709
Mpz	kidneymedulla	Female	10028673216	1	0.7524	7.67561	0.251406	1	173080844
Nck2	liver	Female	10018182572	1	0.2367	8.68218	0.226	1	43502603
Ncl	liver	Female	10028674848	6	0.3768	10.178	0.269806	1	88241482
Nck2	adipose	Female	10028672427	1	0.2383	7.74209	0.233625	1	43590394
Ncstn	kidneycortex	Female	10028673019	1	0.7242	10.7472	0.292343	1	173996228
Ndufs2	liver	Female	10018195827	1	0.5736	6.55576	0.175913	1	173164988
Nenf	kidneymedulla	Female	10024409991	1	0.874	5.04462	0.183036	1	193130675
Niban	kidneycortex	Female	10018193510	1	0.5282	16.8742	0.419167	1	153418663
Niban	kidneymedulla	Female	10018193510	1	0.5548	6.78103	0.225691	1	153418663
Nvl	kidneymedulla	Female	10028669847	1	0.7743	22.228	0.566437	1	183023553
Nvl	adipose	Female	10028669847	1	0.7774	36.9262	0.700995	1	183023553
Myl1	kidneycortex	Female	10018173368	13	0.5369	6.68065	0.19353	1	66970871
Ndufs1	adipose	Female	10024416204	8	0.3404	9.54776	0.290521	1	63190171
Nek7	adipose	Female	10018183584	1	0.5486	7.02822	0.256652	1	140381290
Nmur1	adipose	Female	10028673918	12	0.0205	16.3054	0.419092	1	88282899
Nos1ap	kidneymedulla	Female	10018190466	1	0.7242	17.6258	0.487747	1	172257455
Olfr433	kidneycortex	Female	10028675186	18	0.0001	15.4451	0.391507	1	175972082
Olfr433	kidneymedulla	Female	10028675186	6	0.569	8.76587	0.281541	1	175972082
Pcp4l1	kidneymedulla	Female	10024414985	1	0.7524	26.0856	0.624609	1	173103394
Pdcl3	kidneymedulla	Female	10018180490	1	0.1245	8.55118	0.277492	1	39044661
Nenf	liver	Female	10024409991	1	0.9156	8.62368	0.224717	1	193130675
Olfr433	kidneycortex	Female	10028675186	6	0.5312	5.53145	0.16318	1	175972082
Pea15	kidneymedulla	Female	10018183989	1	0.7524	17.9447	0.491238	1	174126858
Phlpp	kidneymedulla	Female	10018178205	5	0.5125	6.8015	0.233192	1	108288703
Pigm	adipose	Female	10028673658	4	0.6538	9.72598	0.273585	1	174306686
Pkhd1	kidneymedulla	Female	10024414730	1	0.0602	63.869	0.910367	1	20047858
Niban	adipose	Female	10018193510	1	0.5517	5.13263	0.155349	1	153418663
Nvl	kidneycortex	Female	10028669847	1	0.7351	5.03456	0.149624	1	183023553
Paqr8	adipose	Female	10018187734	1	0.0508	16.8688	0.425491	1	20928604
Pign	kidneycortex	Female	10028671093	1	0.4719	46.4245	0.772975	1	107417716
Nphs2	kidneycortex	Female	10024455764	1	0.6152	17.4162	0.431494	1	158257553
Olfr415	kidneymedulla	Female	10024405915	8	0.202	6.36863	0.215125	1	176321201
Olfr433	liver	Female	10028675186	18	0.0001	26.3935	0.540344	1	175972082
Plxna2	liver	Female	10018174310	6	0.3318	6.93177	0.185003	1	196446114
Pcp4l1	liver	Female	10024414985	6	0.2815	6.59237	0.176923	1	173103394
Ppox	kidneymedulla	Female	10028671121	1	0.7524	51.3272	0.855868	1	173207122
Nrp2	kidneycortex	Female	10024402729	4	0.3102	7.25217	0.208228	1	62750054
Olfr424	liver	Female	10028670090	6	0.3365	12.5497	0.309395	1	176066876
Pea15	kidneycortex	Female	10019059312	13	0.4566	5.0843	0.150978	1	174128757
Per2	liver	Female	10018193181	1	0.4172	16.2574	0.38098	1	93312558
Prg4	liver	Female	10018183482	1	0.5952	7.71169	0.210468	1	152296541
Pex19	kidneymedulla	Female	10018188292	1	0.7555	15.0227	0.448345	1	174056902
Ppox	adipose	Female	10028671121	1	0.7524	42.6566	0.75891	1	173207122
Ppp1r15b	adipose	Female	10018173297	8	0.3388	6.02377	0.179724	1	135034629
Ppp2r5a	liver	Female	10028672516	6	0.5644	5.04044	0.138261	1	193175859
Prdx6	liver	Female	10018186330	6	0.3412	5.57981	0.151848	1	163170242
Olfr433	kidneymedulla	Female	10024413583	1	0.7242	6.62813	0.222887	1	175972082
Phlda3	adipose	Female	10019059327	1	0.5486	8.82968	0.270392	1	137662709
Ptma	adipose	Female	10028671040	7	0.0902	5.01989	0.152338	1	88426731
Paqr8	kidneycortex	Female	10018187734	1	0.0633	13.6402	0.355252	1	20928604
Rab17	kidneycortex	Female	10018187668	1	0.4342	22.0357	0.50736	1	92854711
Ptpn14	kidneycortex	Female	10028174376	1	0.834	11.7518	0.314894	1	191697906
Ptprv	adipose	Female	10028675819	1	0.5297	16.3634	0.416061	1	137005074
Pycr2	liver	Female	10018174732	1	0.7899	37.6652	0.669401	1	182834423
Rabif	adipose	Female	10024402263	1	0.5952	6.54255	0.208893	1	136391236
Rabif	adipose	Female	10028164821	1	0.5266	27.4611	0.598717	1	136404561
Plxna2	liver	Female	10018174310	1	0.9265	11.7937	0.293847	1	196446114
Pecr	kidneymedulla	Female	10018195577	1	0.3402	10.8801	0.373359	1	72305750
Pign	kidneymedulla	Female	10028671093	1	0.4719	24.8654	0.619166	1	107417716
Rcor3	kidneymedulla	Female	10018178560	1	0.874	6.062	0.211739	1	193925264
Pea15	adipose	Female	10018183989	1	0.7351	8.41906	0.243345	1	174126858
Ralgps2	kidneymedulla	Female	10018187798	1	0.656	12.3333	0.37176	1	158734298
Pla2g4a	kidneycortex	Female	10018175362	1	0.5517	12.7777	0.337132	1	151676751
Pi15	kidneycortex	Female	10024440687	4	0.2773	6.06626	0.177505	1	17619711
Pign	adipose	Female	10028671093	1	0.4657	12.9033	0.370938	1	107417716
Pcp4l1	kidneycortex	Female	10024414985	1	0.7555	30.0184	0.618183	1	173103394
Rgs18	kidneymedulla	Female	10018193141	1	0.6414	9.15043	0.293419	1	146599970
Ppp1r7	adipose	Female	10028162937	11	0.5307	5.83387	0.174692	1	95267652
Rnpep	kidneycortex	Female	10024404463	1	0.5266	7.32252	0.210055	1	137159289
Rpe	kidneymedulla	Female	10018188774	1	0.3152	9.18805	0.292829	1	66747466
Ppox	kidneycortex	Female	10028671121	1	0.7524	34.78	0.671827	1	173207122
Ppp1r12b	kidneycortex	Female	10028172525	18	0.0001	26.2157	0.568995	1	136655643
Ppp2r5a	adipose	Female	10028672516	1	0.7743	9.67082	0.272368	1	193175859
Ppfia4	adipose	Female	10018187506	1	0.5266	9.3414	0.264414	1	136194957
Plekhb2	adipose	Female	10024393572	1	0.1214	5.65259	0.17294	1	34906843
Per2	adipose	Female	10018193181	1	0.4153	6.34878	0.202718	1	93312558
Per2	kidneymedulla	Female	10018193181	1	0.4153	7.70181	0.252092	1	93312558
Rgs4	adipose	Female	10018183497	1	0.7304	26.8446	0.641044	1	171671805
Psen2	liver	Female	10023851566	1	0.7774	67.0701	0.858352	1	182157136
Psen2	kidneymedulla	Female	10023851566	1	0.7916	6.96996	0.231249	1	182157136
Ppox	liver	Female	10028671121	1	0.7524	22.3162	0.481841	1	173207122
Ppp1r12b	liver	Female	10028172525	18	0.0001	20.9108	0.46	1	136655643
Ppp1r7	adipose	Female	10028162937	8	0.2932	5.15105	0.155879	1	95267652
Ppp2r5a	liver	Female	10028672516	1	0.9156	14.3442	0.344991	1	193175859
Rnpep	liver	Female	10024404463	1	0.5078	5.86553	0.158935	1	137159289
Rpe	adipose	Female	10018189411	1	0.2618	13.6042	0.36257	1	66839508
Ptma	adipose	Female	10028671040	8	0.3482	5.69728	0.170859	1	88426731
Ptpn14	kidneymedulla	Female	10028670964	1	0.7304	5.68601	0.193056	1	191552146
Rufy4	kidneymedulla	Female	10024402633	13	0.499	6.38988	0.21585	1	74187492
Rab17	liver	Female	10018187668	1	0.3903	14.402	0.346038	1	92854711
Rabgap1l	liver	Female	10018190076	1	0.5517	5.50603	0.149978	1	162187114
Prim2	kidneycortex	Female	10018195323	1	0.1151	6.26088	0.182549	1	33510655
Sccpdh	liver	Female	10018183270	1	0.7774	8.92511	0.231542	1	181598477
Rabif	kidneycortex	Female	10028164821	1	0.5266	46.1369	0.771038	1	136404561
Rabif	kidneymedulla	Female	10028164821	1	0.5219	20.8738	0.543885	1	136404561
Ppp2r5a	kidneymedulla	Female	10028672516	1	0.9093	21.4162	0.556085	1	193175859
Ptpn14	kidneymedulla	Female	10028174376	1	0.8952	5.16464	0.178374	1	191697906
Rdh10	adipose	Female	10018196419	1	0.0508	8.41481	0.24167	1	16120582
Serpinb3a	adipose	Female	10018179205	8	0.2932	7.03424	0.206502	1	108942161
Serpine2	kidneycortex	Female	10018186424	1	0.3387	14.9429	0.382042	1	79790771
Sertad4	adipose	Female	10024397701	8	0.3451	6.581	0.194751	1	194670625
Sgpp2	kidneymedulla	Female	10024400333	1	0.3856	15.4957	0.442058	1	78387049
Ralgps2	kidneycortex	Female	10018187798	1	0.6152	9.62524	0.269977	1	158734298
Ralgps2	liver	Female	10024398780	2	0.4831	15.6783	0.370278	1	158738960
Rcor3	liver	Female	10018178560	4	0.6553	6.80114	0.181981	1	193925264
Refbp2	adipose	Female	10028672040	1	0.7524	28.054	0.606699	1	173433608
Prelp	kidneycortex	Female	10018187436	4	0.3794	9.39618	0.260986	1	135806890
Sdhc	adipose	Female	10024397731	8	0.3388	8.02053	0.262949	1	173059295
Serpinb10	liver	Female	10018183358	6	0.3225	10.103	0.257759	1	109443376
Rab17	kidneymedulla	Female	10018187668	1	0.4172	23.436	0.594047	1	92854711
Rabif	liver	Female	10028164821	1	0.5266	31.8492	0.608394	1	136404561
Ralgps2	kidneycortex	Female	10024398780	2	0.4769	10.5144	0.287002	1	158738960
Raph1	kidneycortex	Female	10018177302	5	0.3335	5.00426	0.151326	1	60541955
ri|0610039K23|R000004P19||1590	kidneycortex	Female	10018194196	1	0.6214	5.16424	0.153237	1	157888046
Rims1	liver	Female	10024434759	5	0.699	5.1115	0.140141	1	22276055
Qscn6	liver	Female	10018181307	1	0.6214	12.6839	0.312188	1	157625292
Rab3gap1	kidneycortex	Female	10024399001	1	0.5078	21.3717	0.496777	1	129765370
Slamf9	adipose	Female	10018193818	1	0.7665	10.7183	0.298784	1	174405535
Rgl1	adipose	Female	10018190603	4	0.6538	7.40203	0.21599	1	154364659
Rgs4	liver	Female	10018183497	1	0.7304	47.9511	0.754929	1	171671805
Rgs5	adipose	Female	10018193445	1	0.7304	49.9143	0.803287	1	171585631
Ptp4a1	adipose	Female	10023851967	1	0.1089	5.8894	0.177189	1	30997147
Ptprv	liver	Female	10028675819	18	0.0001	7.86657	0.207142	1	137005074
Slamf6	adipose	Female	10024407924	1	0.7524	12.0297	0.326602	1	173847667
Slamf8	kidneymedulla	Female	10024398484	1	0.7524	5.53532	0.19004	1	174511890
Rdh10	kidneycortex	Female	10018196419	1	0.0508	18.1768	0.442586	1	16120582
Rdh10	kidneymedulla	Female	10018196419	1	0.2069	8.75493	0.281381	1	16120582
Rdh10	liver	Female	10018196419	1	0.0508	26.8593	0.546532	1	16120582
Rpe	kidneycortex	Female	10018188774	1	0.3856	7.81424	0.222438	1	66747466
Rnf152	kidneymedulla	Female	10024432160	1	0.3653	5.2826	0.182102	1	107176509
Slc30a1	kidneycortex	Female	10018179692	1	0.9093	6.39913	0.186133	1	193730659
Rgs5	liver	Female	10018193445	1	0.7038	19.0057	0.431522	1	171585631
Rgs7	adipose	Female	10019061357	1	0.7602	14.3747	0.376415	1	176989347
Ripk5	kidneycortex	Female	10028672005	1	0.5157	15.2543	0.387693	1	134362072
Rpl28	kidneycortex	Female	10018175721	17	0.2603	6.3612	0.185151	1	129935529
Rps6kc1	liver	Female	10024408136	1	0.8952	10.0094	0.255707	1	192596758
Rps6kc1	kidneycortex	Female	10024408136	1	0.874	6.1003	0.18473	1	192596758
Rufy4	adipose	Female	10024402633	4	0.8399	27.3665	0.652005	1	74187492
Rufy4	kidneycortex	Female	10024402633	13	0.4143	5.1607	0.153164	1	74187492
Rftn2	adipose	Female	10018192193	8	0.2807	5.43334	0.176601	1	55227007
Rgs5	kidneycortex	Female	10018193445	1	0.7304	24.7571	0.548415	1	171585631
ri|0610039K23|R000004P19||1590	kidneymedulla	Female	10018194196	1	0.6419	12.5422	0.394227	1	157888046
Rab7l1	kidneycortex	Female	10018193301	1	0.4907	5.1334	0.152358	1	133767934
Ralgps2	kidneycortex	Female	10024398780	18	0.1802	5.21201	0.154388	1	158738960
Slc35f5	adipose	Female	10024399449	1	0.5313	5.3398	0.161065	1	127457612
Rnf2	kidneymedulla	Female	10018182641	1	0.5611	5.00747	0.172127	1	153316535
Scly	liver	Female	10024395936	1	0.4342	6.11595	0.165159	1	93194962
Scyl1bp1	kidneycortex	Female	10024424226	13	0.4644	10.6891	0.291081	1	165315038
Ripk5	kidneycortex	Female	10028672507	18	0.0001	8.96781	0.250728	1	134314029
Rnf149	kidneymedulla	Female	10018193214	1	0.1617	8.77581	0.29955	1	39608147
Rnf152	adipose	Female	10024432160	1	0.4719	10.8093	0.29906	1	107176509
Rnpep	adipose	Female	10024404463	1	0.5486	10.3116	0.287456	1	137159289
Refbp2	liver	Female	10028672040	1	0.7524	31.4953	0.604201	1	173433608
Smyd2	kidneycortex	Female	10024411362	1	0.8952	25.6224	0.560657	1	191704372
Rrs1	adipose	Female	10028674151	1	0.0164	7.21338	0.220876	1	9535522
Rxrg	kidneycortex	Female	10024400982	9	0.2598	5.6748	0.167104	1	169528646
Sctr	kidneymedulla	Female	10024408621	1	0.4922	7.14714	0.23625	1	121940027
Sctr	liver	Female	10024408621	18	0.0283	7.45296	0.197541	1	121940027
Sdhc	kidneymedulla	Female	10024397731	1	0.7524	19.9684	0.53708	1	173059295
Sdhc	liver	Female	10024397731	1	0.7665	14.7855	0.353429	1	173059295
Sntg1	adipose	Female	10018185885	1	0.0164	25.2661	0.563623	1	8353263
Soat1	kidneycortex	Female	10018192084	1	0.5579	9.5828	0.265551	1	158358238
Sp100	adipose	Female	10018192045	7	0.0001	5.32007	0.160612	1	87546624
Serpine2	kidneymedulla	Female	10018186424	1	0.4138	16.004	0.469326	1	79790771
Rgs4	kidneymedulla	Female	10018183497	1	0.7304	38.0388	0.761628	1	171671805
Rgs5	kidneymedulla	Female	10018193445	1	0.7304	34.6075	0.726362	1	171585631
Rgs7	kidneymedulla	Female	10019061357	1	0.7602	29.1972	0.665684	1	176989347
ri|0610039K23|R000004P19||1590	adipose	Female	10018194196	1	0.6198	9.94183	0.330395	1	157888046
Ripk5	liver	Female	10028672005	1	0.5219	10.8654	0.27424	1	134362072
Ripk5	liver	Female	10028672507	18	0.0001	5.40093	0.147293	1	134314029
Soat1	kidneymedulla	Female	10018192084	1	0.6214	32.2967	0.721444	1	158358238
Soat1	kidneymedulla	Female	10024878869	1	0.6152	34.5273	0.764043	1	158354658
Serpine2	adipose	Female	10018186424	1	0.3856	22.1618	0.534751	1	79790771
Rnf149	kidneymedulla	Female	10024425724	1	0.1617	5.22062	0.196476	1	39604438
Serpine2	liver	Female	10018186424	5	0.2327	9.17482	0.237158	1	79790771
Sh2d1b1	kidneymedulla	Female	10018173766	13	0.2744	5.10741	0.176698	1	172207454
Stk16	adipose	Female	10028669845	1	0.3699	21.9682	0.513694	1	75207429
Slc19a2	liver	Female	10018187268	13	0.232	5.42363	0.147955	1	166179185
Srgap2	adipose	Female	10018183336	8	0.2807	5.45928	0.164531	1	133191795
Srp9	adipose	Female	10024406753	1	0.7916	18.6666	0.461537	1	184054941
Stau2	adipose	Female	10018185961	1	0.0508	20.5724	0.498516	1	16334278
Sgol2	adipose	Female	10024395653	7	0.1942	6.27769	0.186565	1	58052862
Sh3bp4	kidneymedulla	Female	10024397846	4	0.3243	6.55814	0.222424	1	90967036
Sh3bp4	liver	Female	10024397846	1	0.4153	26.2069	0.537755	1	90967036
Serpinb3a	adipose	Female	10018179205	11	0.4793	5.12742	0.155261	1	108942161
Serpinb8	kidneycortex	Female	10018173679	4	0.3794	5.49159	0.162063	1	109503504
Serpinc1	kidneycortex	Female	10024397891	4	0.3841	6.45418	0.187697	1	162917673
Sdhc	adipose	Female	10018174484	8	0.3388	7.6339	0.222014	1	173059295
Sdhc	adipose	Female	10024397731	1	0.7524	7.09044	0.236396	1	173059295
Slc35f5	liver	Female	10024399449	1	0.4985	24.7521	0.517791	1	127457612
Slc4a3	kidneymedulla	Female	10018187354	1	0.5078	6.41529	0.214978	1	75542840
Slc9a4	kidneymedulla	Female	10024419317	4	0.474	5.59947	0.192226	1	40685990
Tatdn3	adipose	Female	10028671013	1	0.7053	5.20336	0.168438	1	192869721
Sgpp2	liver	Female	10024400333	1	0.5297	5.80972	0.157956	1	78387049
Slamf8	liver	Female	10024398484	1	0.7524	5.86605	0.159002	1	174511890
Tatdn3	kidneymedulla	Female	10028671013	1	0.874	5.2165	0.189755	1	192869721
Smarcal1	liver	Female	10028673346	1	0.3699	6.19663	0.167241	1	72629844
Sntg1	liver	Female	10018185885	1	0.0164	15.0915	0.359224	1	8353263
Soat1	kidneycortex	Female	10028670589	1	0.5952	6.69918	0.201089	1	158358238
Soat1	liver	Female	10028670589	7	0.5772	52.7574	0.786696	1	158358238
Soat1	adipose	Female	10028670589	1	0.6214	7.63814	0.22234	1	158358238
Slc23a3	kidneycortex	Female	10024406790	1	0.3387	5.34357	0.158223	1	75122117
Slc26a9	kidneymedulla	Female	10024406469	13	0.4644	9.36793	0.29954	1	133640596
Sgk3	kidneymedulla	Female	10024446574	1	0.0633	8.4111	0.273864	1	9893360
Sh3bp4	kidneycortex	Female	10024397846	1	0.5078	6.79818	0.196537	1	90967036
Tbc1d8	kidneycortex	Female	10028669588	1	0.2069	13.4366	0.350986	1	39428344
Tdrd5	kidneymedulla	Female	10024405062	19	0.2266	6.47245	0.216647	1	158206691
Tmeff2	kidneycortex	Female	10018189020	1	0.2351	7.70832	0.219828	1	50984366
Tlr5	liver	Female	10028672720	6	0.569	5.68094	0.154459	1	184884918
Tmem169	kidneycortex	Female	10024877112	1	0.3387	38.0157	0.704124	1	72348785
Soat1	kidneycortex	Female	10024878869	1	0.6198	42.9666	0.746835	1	158354658
Soat1	liver	Female	10024878869	1	0.6152	36.1948	0.663048	1	158354658
Sp100	kidneycortex	Female	10018192045	4	0.3794	6.1007	0.178339	1	87546624
Smarcal1	adipose	Female	10028673346	8	0.2932	5.77899	0.181286	1	72629844
St18	liver	Female	10024875765	2	0.5128	5.1568	0.141147	1	6850196
Stk11ip	kidneycortex	Female	10018194886	1	0.3699	15.3373	0.389409	1	75518150
Slc41a1	kidneycortex	Female	10024400920	2	0.5644	5.05941	0.150347	1	133727198
Tmem131	kidneycortex	Female	10018174004	1	0.1617	14.8554	0.409529	1	36849033
Tmem131	kidneymedulla	Female	10018174004	1	0.1386	12.0748	0.385375	1	36849033
Tmem131	liver	Female	10018174004	1	0.0508	5.11706	0.140184	1	36849033
Stat4	kidneycortex	Female	10024398463	4	0.3935	6.38527	0.185825	1	52065089
Stk16	kidneycortex	Female	10028669845	1	0.3825	5.00301	0.148784	1	75207429
Stk16	kidneymedulla	Female	10028669845	1	0.3653	22.6204	0.572787	1	75207429
Tomm40l	kidneycortex	Female	10018175842	1	0.7555	8.77229	0.246023	1	173149164
Srp9	kidneycortex	Female	10024406753	1	0.7916	12.2528	0.326994	1	184054941
Srp9	liver	Female	10024406753	1	0.7774	30.4269	0.591515	1	184054941
Soat1	kidneymedulla	Female	10028670589	1	0.6414	15.7724	0.44903	1	158358238
Soat1	liver	Female	10018192084	1	0.6198	12.0251	0.298648	1	158358238
Slc9a2	kidneycortex	Female	10024410231	1	0.2038	12.0447	0.321277	1	40738473
Slc9a2	kidneycortex	Female	10024410231	13	0.5542	5.72952	0.168874	1	40738473
Slc9a2	liver	Female	10024410231	6	0.3365	12.5965	0.310345	1	40738473
Smyd2	kidneymedulla	Female	10024411362	1	0.8952	11.5303	0.369278	1	191704372
Smyd2	liver	Female	10024411362	1	0.874	28.176	0.589791	1	191704372
Smyd3	kidneymedulla	Female	10024403118	1	0.7665	7.94457	0.264597	1	180887389
Tmem63a	kidneycortex	Female	10024395559	1	0.7899	17.4594	0.429512	1	182872648
Tmem81	liver	Female	10018188153	1	0.5313	5.82238	0.157843	1	134402806
Tagln2	adipose	Female	10024407944	8	0.3388	5.86449	0.175419	1	174430178
Speg	liver	Female	10028162877	11	0.6946	5.44297	0.148466	1	75388705
Spp2	liver	Female	10024410016	1	0.5611	6.96256	0.185717	1	90303593
Stk25	kidneycortex	Female	10018189783	1	0.4452	57.8738	0.841282	1	95517327
Syt2	kidneycortex	Female	10028174734	1	0.5282	13.3485	0.349335	1	136649124
Syt2	kidneymedulla	Female	10028174734	1	0.5032	11.3374	0.348011	1	136649124
Tomm40l	kidneymedulla	Female	10018175842	1	0.7304	9.43979	0.299446	1	173149164
Trpa1	kidneycortex	Female	10024397814	13	0.4969	11.5778	0.312472	1	14863689
Soat1	adipose	Female	10024878869	1	0.5952	23.8032	0.55672	1	158354658
Soat1	kidneycortex	Female	10028670589	7	0.5569	19.07	0.458614	1	158358238
Tbc1d8	liver	Female	10028669588	1	0.1817	7.61676	0.204727	1	39428344
Stk25	adipose	Female	10018189783	1	0.4452	51.3995	0.845187	1	95517327
Stk25	liver	Female	10018189783	1	0.4452	67.9602	0.861973	1	95517327
Susd4	kidneycortex	Female	10024411270	19	0.2569	6.63987	0.192439	1	184695026
Ttll4	kidneycortex	Female	10018175382	5	0.4781	8.78099	0.24613	1	74745990
Txndc9	adipose	Female	10028674446	4	0.6346	8.77882	0.257352	1	38040711
Ube2f	kidneycortex	Female	10024456829	1	0.4342	24.471	0.544236	1	93184618
Ube2f	kidneymedulla	Female	10024456829	1	0.4652	15.746	0.45127	1	93184618
Uchl5	liver	Female	10024410393	1	0.5219	14.6058	0.34999	1	145624464
Ugcgl1	kidneycortex	Female	10028669792	1	0.2351	13.0619	0.343135	1	36200332
Srp9	kidneymedulla	Female	10024406753	1	0.7774	32.4059	0.706047	1	184054941
Stau2	liver	Female	10018185961	1	0.0508	12.8286	0.315047	1	16334278
Stk25	kidneymedulla	Female	10018189783	1	0.4342	37.4891	0.770685	1	95517327
Tmeff2	adipose	Female	10018189020	4	0.5178	5.84225	0.174815	1	50984366
Tatdn3	liver	Female	10028671013	1	0.894	7.15833	0.190997	1	192869721
Tbc1d8	kidneymedulla	Female	10028669588	1	0.1617	6.86747	0.243665	1	39428344
Thap4	kidneycortex	Female	10018178591	1	0.4342	8.7408	0.245193	1	95601967
Thap4	kidneymedulla	Female	10018178591	1	0.4342	15.2711	0.453722	1	95601967
Ugt1a1	kidneycortex	Female	10028169493	1	0.4091	6.9637	0.20082	1	90108568
Ugt1a10	adipose	Female	10028672721	1	0.4138	33.6808	0.686383	1	89952026
Ush2a	liver	Female	10028669614	6	0.3318	8.49857	0.221792	1	190086913
Tmem177	kidneycortex	Female	10024405788	13	0.499	10.1705	0.279148	1	121804482
Tmem37	liver	Female	10018186612	1	0.1386	5.32265	0.145339	1	121964102
Tmem70	adipose	Female	10028674294	1	0.0508	22.8209	0.532073	1	16655271
Tmem70	kidneycortex	Female	10028674294	1	0.0508	36.1086	0.685476	1	16655271
Ugt1a6b	liver	Female	10024411949	1	0.4138	20.5649	0.454539	1	89999813
Ugt1a7c	adipose	Female	10028670740	1	0.4138	34.9209	0.686217	1	89991649
Usp37	adipose	Female	10028670042	1	0.3653	31.1968	0.640111	1	74485685
Sulf1	liver	Female	10024405579	11	0.6818	5.04596	0.138441	1	12708583
Tmem169	kidneymedulla	Female	10024877112	1	0.3402	29.5245	0.669716	1	72348785
Tmem58	kidneymedulla	Female	10024410646	1	0.5157	22.9327	0.577803	1	137267637
Vil1	liver	Female	10018186050	1	0.348	15.5087	0.367069	1	74455979
Tomm40l	adipose	Female	10018175842	1	0.7743	7.87541	0.228174	1	173149164
Wdr42a	kidneycortex	Female	10024402078	1	0.7602	25.7344	0.562327	1	174078210
Tmem14a	adipose	Female	10024415028	8	0.2682	7.70425	0.223754	1	21208742
Tmem177	kidneymedulla	Female	10024405788	13	0.5306	10.7774	0.355073	1	121804482
Tmem58	kidneycortex	Female	10024410646	1	0.5266	19.876	0.472087	1	137267637
Tmem70	liver	Female	10028674294	1	0.0508	28.4325	0.567011	1	16655271
Wdfy1	kidneymedulla	Female	10018174791	1	0.3856	46.9492	0.828333	1	79701938
Wdr42a	kidneymedulla	Female	10024402078	1	0.7602	19.4091	0.529979	1	174078210
XM_136685	kidneycortex	Female	10028171433	5	0.8256	14.8179	0.384966	1	69177467
Tram2	adipose	Female	10024396655	3	0.4454	5.18308	0.156868	1	20991459
Trove2	adipose	Female	10028672510	1	0.6214	5.01411	0.152086	1	145597920
Ube2f	liver	Female	10024456829	1	0.4452	9.89469	0.25319	1	93184618
Tor1aip1	kidneycortex	Female	10024411473	1	0.6214	8.22103	0.232538	1	157853912
Tram2	adipose	Female	10028673729	8	0.3404	5.14085	0.163046	1	20987024
Trip12	liver	Female	10018175496	8	0.396	5.23161	0.148835	1	84717773
XM_283621	kidneymedulla	Female	10028171549	1	0.4153	6.18762	0.209697	1	53527871
Tmem37	adipose	Female	10018186612	1	0.4922	18.5785	0.494653	1	121964102
Uchl5	kidneycortex	Female	10024410393	1	0.5282	10.6765	0.291172	1	145624464
Uchl5	kidneymedulla	Female	10024410393	1	0.5157	19.9872	0.534814	1	145624464
Usp21	kidneymedulla	Female	10028670824	1	0.7524	8.53937	0.275295	1	173212088
Ugt1a1	adipose	Female	10028169493	1	0.4153	25.1538	0.585597	1	90108568
Ugt1a10	adipose	Female	10028169421	1	0.4138	32.18	0.651333	1	90111301
Ugt1a5	adipose	Female	10028669999	1	0.4138	31.4074	0.703772	1	90062586
XM_355208	kidneymedulla	Female	10028171521	6	0.5296	6.45623	0.217731	1	62707104
XM_355288	kidneymedulla	Female	10028171489	19	0.0334	23.9773	0.593829	1	29541458
XM_355308	kidneycortex	Female	10028169012	1	0.7774	38.6826	0.710067	1	179868958
Tnfsf4	adipose	Female	10028674776	8	0.2932	26.6789	0.585545	1	163325588
Tor1aip1	adipose	Female	10024411473	1	0.6198	7.89582	0.240828	1	157853912
Tor1aip1	kidneymedulla	Female	10024411473	1	0.6214	18.9064	0.521857	1	157853912
Tmem63a	kidneymedulla	Female	10024395559	1	0.7774	42.1255	0.802891	1	182872648
Tmem70	adipose	Female	10028674294	8	0.287	5.81328	0.176522	1	16655271
Tmem70	kidneymedulla	Female	10028674294	1	0.0508	18.1188	0.496791	1	16655271
XM_357147	liver	Female	10028171473	10	0.0674	8.47914	0.221538	1	193784704
XM_358070	liver	Female	10028169422	6	0.3412	10.4178	0.264596	1	53597698
Vps4b	liver	Female	10018189562	8	0.4955	5.00903	0.137595	1	108667364
Wdfy1	liver	Female	10018174791	1	0.3856	50.0231	0.769198	1	79701938
Tor1aip1	liver	Female	10024411473	1	0.6198	11.3851	0.285505	1	157853912
Tram2	liver	Female	10028673729	1	0.0633	25.3141	0.525815	1	20987024
Ube2f	adipose	Female	10024456829	1	0.3825	7.95491	0.23034	1	93184618
XM_129360	adipose	Female	10028171511	8	0.3451	10.3396	0.293715	1	4761211
XM_136180	adipose	Female	10028171421	8	0.3388	5.76761	0.192751	1	137765802
XM_136234	kidneycortex	Female	10028171498	13	0.4769	5.31712	0.157278	1	146025796
Wdr75	adipose	Female	10018189564	1	0.2383	5.00065	0.153684	1	45852293
Trp53bp2	kidneycortex	Female	10024394636	1	0.7665	5.3842	0.1592	1	184339451
Ube2t	kidneymedulla	Female	10018173858	1	0.3966	7.03723	0.233097	1	136859183
Ugt1a6a	adipose	Female	10019060148	1	0.4138	35.6867	0.688861	1	90031383
XM_193969	kidneycortex	Female	10028171429	5	0.7769	6.26721	0.183575	1	182651710
XM_129643	liver	Female	10028171425	9	0.4549	6.07796	0.164216	1	181450505
XM_129965	adipose	Female	10028169011	8	0.3451	8.18876	0.236262	1	98542051
XM_136888	liver	Female	10028171468	10	0.4549	23.1006	0.493659	1	117115734
Zranb3	liver	Female	10024410345	1	0.7665	5.73379	0.155831	1	129850761
Ugt1a1	adipose	Female	10019061141	1	0.4138	34.4488	0.702491	1	90108568
Ugt1a10	kidneycortex	Female	10028169421	1	0.4091	7.18687	0.206521	1	90111301
Ugt1a9	adipose	Female	10019060930	1	0.4138	36.4492	0.696385	1	89967428
Usp40	liver	Female	10024413701	1	0.4138	13.4481	0.327625	1	89846587
Vcpip1	kidneymedulla	Female	10028166674	1	0.0164	14.4498	0.419777	1	9708704
Uap1	kidneycortex	Female	10024401391	1	0.7304	14.7591	0.377961	1	172072133
XM_204478	liver	Female	10028171497	2	0.5253	6.91216	0.184515	1	31331752
XM_355288	adipose	Female	10028171489	19	0.0178	16.3228	0.424001	1	29541458
XM_355288	liver	Female	10028171489	19	0.0193	9.37296	0.241662	1	29541458
XM_355308	adipose	Female	10028169012	1	0.7743	35.9205	0.691246	1	179868958
XM_357167	adipose	Female	10028171466	8	0.3451	5.46933	0.164755	1	42965411
Usp21	kidneymedulla	Female	10028672960	1	0.7304	7.84641	0.256145	1	173212083
Usp40	kidneymedulla	Female	10024413701	1	0.2839	5.02512	0.177996	1	89846587
Uchl5	adipose	Female	10024410393	1	0.5533	8.6139	0.248107	1	145624464
Ugt1a2	adipose	Female	10028675270	1	0.4138	34.0442	0.68228	1	90097185
XM_355192	kidneycortex	Female	10028173971	3	0.1411	51.4016	0.805949	1	21262412
XM_355289	adipose	Female	10028171474	17	0.4187	47.1546	0.796978	1	30632414
XM_357147	kidneycortex	Female	10028171473	10	0.0173	8.37566	0.236376	1	193784704
XM_357151	kidneycortex	Female	10028171432	13	0.466	6.71866	0.194465	1	100413834
Xrcc5	kidneymedulla	Female	10024409156	1	0.4342	8.5867	0.282625	1	72353994
Vcpip1	adipose	Female	10028166674	1	0.0289	11.8973	0.323635	1	9708704
XM_122017	kidneymedulla	Female	10028171514	4	0.5303	6.69322	0.231461	1	6900842
Unc50	kidneycortex	Female	10024411425	1	0.0001	5.03338	0.14987	1	37487030
XM_136888	adipose	Female	10028171468	10	0.4533	48.3618	0.822927	1	117115734
XM_136888	kidneycortex	Female	10028171468	10	0.4533	40.6826	0.7278	1	117115734
Wdr26	kidneycortex	Female	10024409597	1	0.7602	6.72362	0.195862	1	183107823
Wdr26	liver	Female	10024409597	1	0.8116	6.89733	0.18755	1	183107823
Wdfy1	adipose	Female	10018174791	1	0.3856	57.5219	0.847511	1	79701938
Wdr42a	adipose	Female	10024402078	1	0.7351	6.28331	0.208042	1	174078210
Wdr42a	liver	Female	10024402078	1	0.7555	30.8215	0.596455	1	174078210
XM_283581	kidneycortex	Female	10028171476	9	0.1746	5.50603	0.162423	1	47714484
XM_129620	kidneymedulla	Female	10028168992	7	0.0001	6.6741	0.224222	1	183212169
XM_136888	kidneymedulla	Female	10028171468	10	0.4549	35.8606	0.755852	1	117115734
Zc3h11a	kidneymedulla	Female	10028174739	2	0.4519	9.16426	0.292302	1	135553255
XM_355189	adipose	Female	10028171513	8	0.3404	5.71896	0.178421	1	15258700
XM_357089	adipose	Female	10028173968	1	0.4153	21.4824	0.508336	1	11314751
XM_355192	adipose	Female	10028173971	3	0.1411	24.7681	0.571874	1	21262412
XM_355192	kidneymedulla	Female	10028173971	3	0.1349	37.2236	0.757913	1	21262412
XM_355192	liver	Female	10028173971	3	0.1078	9.6171	0.270363	1	21262412
XM_355237	adipose	Female	10028171464	17	0.4187	59.2559	0.861288	1	142692773
XM_355308	kidneymedulla	Female	10028169012	1	0.7743	44.2473	0.810438	1	179868958
XM_129643	kidneymedulla	Female	10028171425	9	0.5212	5.04823	0.174919	1	181450505
XM_136685	liver	Female	10028171433	5	0.828	9.57667	0.246162	1	69177467
XM_355197	adipose	Female	10028171550	8	0.3388	5.86171	0.175327	1	53754873
XM_355308	liver	Female	10028169012	1	0.7774	12.9583	0.317718	1	179868958
Zc3h11a	adipose	Female	10028174739	2	0.4519	5.99472	0.178974	1	135553255
Xpr1	adipose	Female	10028672479	8	0.3388	8.31973	0.242343	1	157122786
Zranb3	kidneycortex	Female	10024410345	1	0.5219	8.76038	0.245643	1	129850761
1110034B05Rik	liver	Female	10024405763	11	0.4291	5.07466	0.139148	1	57445082
1700015E13Rik	adipose	Female	10018188378	1	0.8116	11.4199	0.330898	1	172238933
1700047M11Rik	kidneymedulla	Female	10028172519	13	0.466	10.7539	0.333394	1	184231201
2210411M09Rik	liver	Female	10028175083	18	0.0001	38.1099	0.673701	1	182882197
2310038H17Rik	adipose	Female	10028676000	8	0.2807	6.05524	0.191686	1	64653053
2810449G22Rik	kidneycortex	Female	10018192767	1	0.7351	7.76956	0.221277	1	174306284
3110009E18Rik	liver	Female	10028675833	1	0.4907	46.2434	0.742568	1	122017771
3110045C21Rik	kidneymedulla	Female	10028672071	1	0.7351	25.4134	0.618194	1	171899538
4631423F02Rik	kidneymedulla	Female	10024403737	1	0.5313	5.67086	0.192599	1	93247662
4930444P10Rik	kidneymedulla	Female	10018191648	1	0.0602	16.9306	0.471529	1	16056059
4930455F23Rik	adipose	Female	10018179149	4	0.6538	5.14767	0.15566	1	166205743
4930487H11Rik	kidneymedulla	Female	10018177950	1	0.2855	9.35646	0.297303	1	62837491
4933400F21Rik	liver	Female	10018194042	6	0.3365	6.43224	0.17288	1	91574132
4933400N17Rik	liver	Female	10024397177	1	0.2351	9.51711	0.244976	1	39722152
6330403A02Rik	adipose	Female	10024443193	1	0.7774	26.8309	0.584983	1	182367256
6720483E21Rik	adipose	Female	10028175342	1	0.0289	6.99406	0.206777	1	20878730
8030443L12Rik	liver	Female	10028670469	19	0.0804	6.145	0.165857	1	132980852
9130011L11Rik	adipose	Female	10028175225	1	0.4138	8.29757	0.238754	1	89350281
9130011L11Rik	kidneycortex	Female	10028175225	1	0.4091	14.3942	0.370571	1	89350281
9430083B18Rik	liver	Female	10028676219	1	0.7743	10.0334	0.256244	1	174803681
9530009M10Rik	adipose	Female	10028173660	1	0.5282	5.25321	0.158933	1	136675686
9630058J23Rik	adipose	Female	10024398332	8	0.3388	5.61789	0.172065	1	181536593
Acadl	adipose	Female	10019061600	8	0.3451	7.4965	0.231898	1	66877866
Acadl	adipose	Female	10019062414	1	0.2839	6.5538	0.212927	1	66877866
AI851716	adipose	Female	10028169036	1	0.3387	21.1635	0.51594	1	72681708
AK041365	adipose	Female	10028164828	8	0.3388	6.94725	0.204256	1	51583848
AK086369	kidneycortex	Female	10028162678	1	0.2618	18.2131	0.443185	1	54225644
B3gnt7	kidneymedulla	Female	10024408789	1	0.4153	12.3139	0.373645	1	88200042
BE993681	adipose	Female	10018190981	1	0.5736	17.9538	0.445345	1	153145608
Brp44	adipose	Female	10018183200	8	0.3451	9.39877	0.266093	1	167391338
C030014K22Rik	adipose	Female	10024416243	7	0.3544	5.24121	0.159542	1	168931696
C130036L24Rik	kidneycortex	Female	10028166264	17	0.5204	5.44865	0.160903	1	88270085
C130074G19Rik	kidneymedulla	Female	10024407260	1	0.8167	5.50249	0.187518	1	186698121
C230078M14Rik	adipose	Female	10024403999	1	0.3152	6.3256	0.187808	1	101837219
Capn2	liver	Female	10018194475	1	0.7743	13.7532	0.333453	1	184397389
Ccl20	kidneycortex	Female	10018192099	9	0.0329	5.27259	0.167476	1	83113356
Cenpl	adipose	Female	10018192774	7	0.1217	5.30261	0.160045	1	163001138
Cep350	kidneycortex	Female	10018188285	1	0.6198	11.4708	0.308611	1	157695662
Chi3l1	liver	Female	10018194927	6	0.3397	7.15626	0.190345	1	136079057
Chit1	liver	Female	10024406642	6	0.3768	7.47649	0.203563	1	136035217
Cnih4	kidneymedulla	Female	10028171484	1	0.7774	33.8488	0.721437	1	183081121
Cnih4	liver	Female	10018189735	1	0.7774	11.5543	0.28883	1	183081107
Copa	kidneymedulla	Female	10018191079	1	0.7524	39.3896	0.770663	1	174048400
Cpa6	adipose	Female	10024411770	1	0.0164	10.9538	0.302331	1	10314807
Crygf	kidneycortex	Female	10018180880	6	0.5108	8.48097	0.238882	1	65973095
Csrp1	adipose	Female	10018180528	1	0.656	6.27231	0.207822	1	137625773
Ctdsp1	liver	Female	10024416002	4	0.4013	5.89998	0.159809	1	74438471
Cyb5r1	liver	Female	10024394287	1	0.5266	15.145	0.360496	1	136302566
D1Bwg1363e	liver	Female	10018191081	1	0.3903	7.58435	0.200562	1	75471150
D2hgdh	kidneycortex	Female	10024404662	1	0.4452	26.3137	0.57064	1	95722861
D430040D24Rik	kidneymedulla	Female	10024877677	1	0.1042	16.9679	0.472054	1	36616436
Ddr2	adipose	Female	10028673922	1	0.7304	30.895	0.649741	1	171902437
Ddr2	kidneycortex	Female	10024404435	1	0.7053	6.47424	0.188166	1	171903413
Dedd	liver	Female	10028675971	1	0.7899	8.269	0.216523	1	173259641
Dnm3	adipose	Female	10024406400	1	0.6838	9.53472	0.291335	1	163920359
Dpt	liver	Female	10018179057	1	0.6198	5.75944	0.156369	1	166726862
Dusp12	adipose	Female	10018184129	8	0.3388	8.15702	0.236739	1	172815195
Dusp12	adipose	Female	10018192256	1	0.7304	27.4201	0.593536	1	172804318
Dusp23	liver	Female	10024403572	1	0.7555	44.6875	0.730497	1	174560901
Efcab2	kidneycortex	Female	10018173902	1	0.7774	24.4035	0.543199	1	180336011
EG627363	adipose	Female	10028169004	8	0.3388	6.12295	0.184754	1	119643455
Eif4e2	adipose	Female	10024425934	8	0.3451	6.95717	0.204735	1	89134731
Epha4	liver	Female	10018179193	1	0.3699	7.31975	0.194337	1	77363761
Ephx1	kidneymedulla	Female	10019060010	1	0.7665	14.1542	0.44037	1	182919869
Eprs	kidneycortex	Female	10018187549	1	0.834	8.07283	0.228973	1	187208853
Farslb	liver	Female	10028674823	1	0.4153	9.78567	0.250794	1	78421410
Fcgr2b	liver	Female	10018174470	1	0.7304	17.2072	0.398095	1	172890688
Fh1	adipose	Female	10024462616	8	0.3404	6.38968	0.189557	1	177530504
Fh1	liver	Female	10024462616	6	0.3365	5.56029	0.151335	1	177530504
Fmod	kidneymedulla	Female	10018182464	1	0.6419	5.07514	0.174336	1	135934091
Fn1	kidneymedulla	Female	10019060165	1	0.3223	9.00689	0.290193	1	71632190
Gas5	kidneycortex	Female	10018194739	1	0.656	30.3572	0.622273	1	162965293
Glb1l	adipose	Female	10028675331	4	0.646	6.53401	0.206478	1	75194818
Glb1l	kidneycortex	Female	10028675331	1	0.3324	14.1042	0.364725	1	75194818
Glrx2	kidneycortex	Female	10028669178	1	0.5579	32.2691	0.657409	1	145586744
Gm973	kidneymedulla	Female	10024403935	13	0.4472	8.35737	0.276618	1	59663659
Gpr39	adipose	Female	10024409455	8	0.3497	5.41902	0.164285	1	127736579
Hdlbp	kidneymedulla	Female	10018196395	1	0.4342	5.78772	0.197616	1	95302519
Hes6	kidneycortex	Female	10024396468	1	0.4452	16.1528	0.405201	1	93308080
Ifi203	adipose	Female	10028676159	1	0.7524	5.28665	0.162789	1	175787351
Ifi204	liver	Female	10018191090	1	0.7602	6.59796	0.176985	1	175677424
Igsf9	kidneycortex	Female	10024410458	1	0.7555	7.69282	0.219372	1	174414619
Il19	liver	Female	10018191985	6	0.3365	7.3119	0.194053	1	132829243
Itlna	kidneycortex	Female	10018177179	1	0.7351	8.9944	0.252885	1	173448254
Itpkb	kidneycortex	Female	10024440238	1	0.7602	7.65842	0.218445	1	182354367
Ivns1abp	liver	Female	10024409965	1	0.5752	8.17274	0.214432	1	153191645
Kcnj10	kidneymedulla	Female	10024460420	1	0.7524	10.777	0.376044	1	174303416
Kdelc1	adipose	Female	10028670054	1	0.2383	7.53231	0.219424	1	44163390
Klhdc8a	kidneycortex	Female	10024401347	4	0.3384	5.87614	0.172444	1	134195637
Lgtn	liver	Female	10024410475	4	0.2977	5.90643	0.160129	1	133049768
Lmx1a	kidneymedulla	Female	10028670830	1	0.7053	10.9823	0.33903	1	169619688
Lypd1	kidneycortex	Female	10028669443	1	0.4985	29.7754	0.615509	1	127768618
mCT149292	adipose	Female	10028162998	5	0.5926	18.3123	0.454218	1	46028074
mCT165171	kidneycortex	Female	10028162970	19	0.2569	13.9157	0.360803	1	115462062
mCT179273	kidneymedulla	Female	10028173675	1	0.7555	7.45237	0.250421	1	175603804
MMS010155130	adipose	Female	10028164839	1	0.7524	43.6113	0.766378	1	173260402
MMS010201123	liver	Female	10028166714	6	0.3397	10.2609	0.261184	1	196793014
MMS010209844	liver	Female	10028164823	18	0.0001	9.51538	0.244755	1	135004950
MMS010228593	liver	Female	10028164793	6	0.3412	10.6758	0.270209	1	95266596
MMT00001212	kidneycortex	Female	10028162893	10	0.2803	5.42389	0.160134	1	192451261
MMT00004164	kidneymedulla	Female	10028162981	5	0.5926	8.43929	0.2726	1	35636714
MMT00004867	kidneycortex	Female	10024412083	17	0.0503	6.17174	0.180186	1	154796483
MMT00016121	kidneycortex	Female	10028163070	8	0.7112	5.40877	0.174362	1	158465234
MMT00020457	kidneycortex	Female	10028162868	18	0.0001	5.42395	0.160183	1	61981128
MMT00024277	adipose	Female	10024414663	1	0.4138	30.5602	0.64051	1	90047612
MMT00027918	kidneycortex	Female	10024421147	7	0.5396	6.80774	0.196847	1	49293046
MMT00030198	adipose	Female	10024874005	1	0.1417	36.1448	0.693763	1	36972018
MMT00030198	kidneycortex	Female	10024874005	1	0.126	18.0576	0.440386	1	36972018
MMT00030198	kidneymedulla	Female	10024874005	1	0.1386	37.2485	0.751749	1	36972018
MMT00030198	liver	Female	10024874005	1	0.1386	22.4237	0.483432	1	36972018
MMT00033363	liver	Female	10024412623	6	0.633	5.78185	0.169246	1	67632141
MMT00037194	kidneymedulla	Female	10028163085	2	0.9347	36.6069	0.754214	1	5309798
MMT00049231	kidneycortex	Female	10024397711	17	0.0769	9.35586	0.26324	1	10858784
MMT00049235	liver	Female	10024399103	11	0.7146	5.29661	0.147688	1	180229452
MMT00049669	kidneycortex	Female	10024416126	13	0.5005	8.69086	0.243971	1	183020913
MMT00051812	adipose	Female	10024419108	8	0.3404	7.0995	0.208207	1	44294555
MMT00051854	adipose	Female	10028164734	8	0.3451	5.52248	0.168554	1	44240674
MMT00054984	adipose	Female	10028166241	8	0.3388	5.56557	0.168375	1	178206347
MMT00055730	adipose	Female	10028162622	8	0.3388	7.597	0.222442	1	173655543
MMT00056819	adipose	Female	10028163034	5	0.6708	5.01867	0.152207	1	128244256
MMT00057212	kidneymedulla	Female	10024425880	1	0.0633	11.2446	0.345557	1	21273635
MMT00058123	adipose	Female	10028162973	8	0.1832	21.1608	0.503031	1	13436415
MMT00058793	liver	Female	10024422048	4	0.8609	5.17364	0.141622	1	120706782
MMT00063713	adipose	Female	10024438485	1	0.1042	5.0913	0.154159	1	23266797
MMT00063931	adipose	Female	10028162617	18	0.0001	6.98112	0.205113	1	188830235
MMT00064683	adipose	Female	10024438942	15	0.4917	5.38329	0.162214	1	182906196
MMT00070313	kidneycortex	Female	10028163088	11	0.6853	23.5486	0.531184	1	159533744
MMT00080880	liver	Female	10028162939	6	0.58	5.35581	0.14619	1	103179135
Mogat1	kidneymedulla	Female	10024408078	1	0.3387	20.6419	0.543378	1	78508465
Mosc1	kidneycortex	Female	10018189337	1	0.4922	5.25949	0.155743	1	186611166
Mrpl15	kidneymedulla	Female	10028169030	1	0.0001	18.5688	0.506381	1	4770046
Nck2	adipose	Female	10018182572	1	0.2383	6.9255	0.219002	1	43502603
Nck2	liver	Female	10028672427	1	0.2383	7.50523	0.198709	1	43590394
Ndufa10	adipose	Female	10024407986	8	0.3388	10.8244	0.299394	1	94336297
NM_199472	liver	Female	10028671239	6	0.5612	5.17072	0.141524	1	182257101
Nos1ap	adipose	Female	10018190466	1	0.7304	9.46091	0.267563	1	172257455
Ogfrl1	liver	Female	10024409901	1	0.087	9.44661	0.243238	1	23373275
Olfml2b	liver	Female	10028675984	1	0.656	8.13658	0.213491	1	172574963
Olfr415	adipose	Female	10024405915	8	0.1079	23.9462	0.544002	1	176321201
Olfr424	kidneymedulla	Female	10028670090	8	0.0781	5.1202	0.178277	1	176066876
Olfr433	adipose	Female	10024413583	1	0.7602	26.518	0.583354	1	175972082
Parp1	kidneymedulla	Female	10024403184	1	0.8116	9.84838	0.318132	1	182499105
Pea15	kidneycortex	Female	10018183989	1	0.7524	18.9227	0.455782	1	174126858
Per2	kidneycortex	Female	10018193181	1	0.4342	6.7883	0.196361	1	93312558
Pign	liver	Female	10028671093	1	0.4719	52.7967	0.786875	1	107417716
Pnkd	adipose	Female	10024393737	1	0.3387	9.89392	0.293841	1	74331500
Ppfia4	kidneymedulla	Female	10018187506	1	0.4342	6.69878	0.223247	1	136194957
Ppp2r5a	kidneycortex	Female	10028672516	1	0.874	13.3007	0.358892	1	193175859
Psen2	adipose	Female	10023851566	1	0.7053	5.5289	0.166238	1	182157136
Ptprv	kidneycortex	Female	10028675819	1	0.6152	5.12325	0.155178	1	137005074
Ptprv	kidneymedulla	Female	10028675819	1	0.5282	15.7095	0.447043	1	137005074
Pycr2	adipose	Female	10018174732	1	0.874	14.8562	0.396192	1	182834423
R74740	liver	Female	10024878488	1	0.1151	14.0084	0.338431	1	37466486
Refbp2	kidneymedulla	Female	10028672040	1	0.7524	26.7001	0.633192	1	173433608
Rgs18	liver	Female	10018193141	1	0.5611	8.31916	0.217659	1	146599970
Rgs4	kidneycortex	Female	10018183497	1	0.7304	39.5781	0.718446	1	171671805
Rgs4	kidneycortex	Female	10018183497	4	0.3794	6.24749	0.182277	1	171671805
Rnasel	adipose	Female	10024875595	8	0.3388	5.96694	0.19729	1	155609807
Rnf149	kidneycortex	Female	10018193214	1	0.1151	6.20962	0.181184	1	39608147
Rnf149	liver	Female	10018193214	1	0.1849	13.1265	0.321088	1	39608147
Rpe	liver	Female	10018188774	1	0.3152	7.72148	0.203802	1	66747466
Slamf9	kidneycortex	Female	10018193818	1	0.7602	12.2873	0.326556	1	174405535
Slc30a1	adipose	Female	10018179692	1	0.9093	15.0435	0.390009	1	193730659
Slc30a1	kidneymedulla	Female	10018179692	1	0.8984	8.61755	0.279855	1	193730659
Slc35f5	kidneycortex	Female	10024399449	1	0.5157	5.02971	0.149478	1	127457612
Smarcal1	kidneycortex	Female	10028673346	1	0.3152	5.31967	0.157345	1	72629844
Sntg1	kidneymedulla	Female	10018185885	1	0.0289	13.6108	0.401257	1	8353263
Spata3	kidneymedulla	Female	10018191853	6	0.569	6.79991	0.228256	1	87918527
Tdrd5	kidneycortex	Female	10024411812	1	0.6152	14.7429	0.387293	1	158185428
Tmbim1	liver	Female	10018175681	1	0.3223	6.27738	0.169099	1	74334822
Tmem58	adipose	Female	10024410646	1	0.5517	6.87853	0.205003	1	137267637
Tmem63a	adipose	Female	10024395559	1	0.6638	18.6258	0.467062	1	182872648
Ugcgl1	kidneymedulla	Female	10028669792	1	0.1245	5.82769	0.204851	1	36200332
Uhmk1	liver	Female	10024409747	6	0.3365	8.14377	0.213578	1	172130013
Usp37	kidneymedulla	Female	10028670042	1	0.3699	16.9477	0.471716	1	74485685
Wdfy1	kidneycortex	Female	10018174791	1	0.3903	64.2056	0.870016	1	79701938
X82357	adipose	Female	10028675140	8	0.2932	9.99045	0.279976	1	85196199
XM_129620	adipose	Female	10028168992	7	0.1217	5.82405	0.176597	1	183212169
XM_193969	kidneymedulla	Female	10028171429	5	0.828	8.32884	0.269546	1	182651710
XM_358169	adipose	Female	10028169347	8	0.3357	6.81767	0.200913	1	85208417
XM_358539	adipose	Female	10028171462	8	0.2369	7.30914	0.215105	1	67295773
Xrcc5	adipose	Female	10024409156	1	0.4342	6.75202	0.209759	1	72353994
Xrcc5	kidneycortex	Female	10024409156	1	0.3223	18.5794	0.449726	1	72353994
Zfand2b	adipose	Female	10028670555	1	0.3699	7.49984	0.2825	1	75165319
0610042C05Rik	kidneycortex	Female	10018189188	10	0.0158	25.3374	0.556677	10	5914206
0610042C05Rik	adipose	Female	10018189188	8	0.3388	9.24883	0.270425	10	5914206
0610042C05Rik	liver	Female	10018189188	6	0.3537	5.12377	0.140319	10	5914206
0610042C05Rik	liver	Female	10018189188	10	0.0173	9.45593	0.243526	10	5914206
1200009F10Rik	adipose	Female	10024404506	10	0.4533	7.09767	0.208075	10	90545815
1300011L04Rik	kidneymedulla	Female	10018173599	4	0.2695	6.23613	0.209739	10	77360322
1200009F10Rik	kidneycortex	Female	10018183487	10	0.4533	18.766	0.452887	10	90545834
1110068N23Rik	kidneymedulla	Female	10028168130	13	0.551	6.03102	0.204946	10	75930109
1200009F10Rik	adipose	Female	10018183487	8	0.2807	6.42422	0.190486	10	90545834
1200009F10Rik	kidneymedulla	Female	10018183487	10	0.4344	8.86965	0.284428	10	90545834
1500009L16Rik	kidneycortex	Female	10018193345	4	0.3684	5.86257	0.172096	10	83185642
1110068N23Rik	kidneycortex	Female	10028168130	13	0.499	7.25706	0.208286	10	75930109
1110038D17Rik	adipose	Female	10018188688	8	0.3388	6.97975	0.209084	10	74969567
1200009F10Rik	kidneymedulla	Female	10024404506	10	0.4266	11.0142	0.339807	10	90545815
1200009F10Rik	liver	Female	10018183487	10	0.4344	28.2448	0.567084	10	90545834
1700006J14Rik	kidneymedulla	Female	10018191182	9	0.1588	5.27875	0.180616	10	119801226
1200009F10Rik	adipose	Female	10018183487	10	0.4329	10.4286	0.290189	10	90545834
1200009F10Rik	liver	Female	10024404506	10	0.5021	12.406	0.306692	10	90545815
1500009L16Rik	kidneymedulla	Female	10018193345	4	0.4185	6.36682	0.213584	10	83185642
1700017N19Rik	kidneycortex	Female	10018174587	13	0.4969	12.4788	0.332128	10	100055050
1700017N19Rik	kidneymedulla	Female	10018174587	13	0.499	12.9181	0.388098	10	100055050
1700021F05Rik	adipose	Female	10028672220	8	0.3451	11.2176	0.308681	10	43244926
1700021A07Rik	adipose	Female	10028673657	8	0.3451	7.02583	0.206371	10	21145110
1700052N19Rik	adipose	Female	10024407188	10	0.0158	29.7705	0.623034	10	5906571
1700066D14Rik	kidneycortex	Female	10024876254	18	0.0001	9.23624	0.257272	10	56224306
1700092E16Rik	liver	Female	10028168119	6	0.3318	8.4306	0.220218	10	83961618
1700060H10Rik	adipose	Female	10018180371	8	0.2807	5.01017	0.151959	10	55835145
1810014B01Rik	kidneymedulla	Female	10024451374	9	0.1323	5.97848	0.203508	10	86151867
1700049L16Rik	adipose	Female	10018178167	17	0.0769	5.36225	0.162868	10	71442629
1700064J06Rik	kidneymedulla	Female	10018177066	6	0.569	8.469	0.273531	10	118529960
1700066D14Rik	liver	Female	10024876254	18	0.0001	5.57555	0.151733	10	56224306
1700125F08Rik	liver	Female	10018174898	6	0.3397	12.6576	0.311585	10	60390973
2010003K15Rik	kidneymedulla	Female	10018179764	10	0.1127	5.28612	0.180829	10	25247751
1700123A16Rik	liver	Female	10018187978	10	0.4	17.8784	0.409729	10	81341919
1700030E10Rik	adipose	Female	10018174742	8	0.2932	8.39364	0.242704	10	67171367
1700048P04Rik	adipose	Female	10018175452	8	0.3404	5.7547	0.172445	10	68366951
1700123A16Rik	kidneycortex	Female	10018187978	10	0.4	11.0113	0.298386	10	81341919
1700123A16Rik	kidneymedulla	Female	10018187978	10	0.3917	20.322	0.535316	10	81341919
2010107G23Rik	adipose	Female	10024408311	4	0.5768	5.09151	0.158465	10	61570959
2310011C19Rik	kidneymedulla	Female	10028172066	4	0.7558	5.24184	0.183683	10	95143442
2310039L15Rik	adipose	Female	10028172100	8	0.607	6.42494	0.204407	10	94825580
2210037E17Rik	adipose	Female	10018178536	8	0.3451	5.00168	0.15176	10	17631862
2410017P07Rik	adipose	Female	10024409517	8	0.3388	5.922	0.182878	10	41438651
2900009C16Rik	liver	Female	10018176991	18	0.0001	9.56363	0.245854	10	42722306
2510042O18Rik	kidneycortex	Female	10018191888	18	0.0001	5.21868	0.154785	10	58979547
2610034E01Rik	adipose	Female	10028175540	8	0.3404	5.60671	0.168395	10	72120651
4632428N05Rik	adipose	Female	10018190710	8	0.3388	5.54891	0.166832	10	59809651
4930402N20Rik	adipose	Female	10028675502	8	0.3388	5.49584	0.165369	10	121389771
4833416E15Rik	liver	Female	10018178345	10	0.1003	32.0353	0.610277	10	24357722
3110001L01Rik	kidneycortex	Female	10028175163	13	0.5005	8.39669	0.236783	10	41809415
4921519G19Rik	adipose	Female	10018173077	8	0.2932	5.94185	0.177467	10	42574673
4930477N07Rik	kidneycortex	Female	10018189849	18	0.0001	6.72605	0.194677	10	118762163
4632428N05Rik	adipose	Female	10018190710	4	0.5178	5.97534	0.178489	10	59809651
4930485B16Rik	kidneycortex	Female	10024394324	10	0.4533	41.3417	0.733449	10	92507829
4930591E09Rik	liver	Female	10018176188	6	0.3365	5.44856	0.148533	10	37895585
4932415D10Rik	liver	Female	10024412861	4	0.1256	5.82686	0.158024	10	81687603
4930477N07Rik	adipose	Female	10018189849	3	0.0063	7.89178	0.228651	10	118762163
4933406P04Rik	adipose	Female	10024431218	4	0.6538	5.17903	0.158628	10	20030874
4933408J17Rik	liver	Female	10018189763	5	0.6863	6.71166	0.180235	10	93052157
4930405J17Rik	kidneycortex	Female	10028175091	10	0.0815	25.6603	0.561216	10	19919052
5330439M10Rik	kidneycortex	Female	10028676058	18	0.0001	37.5338	0.699397	10	117549572
4930473O22Rik	adipose	Female	10018192062	8	0.3388	6.35064	0.188462	10	97053617
4833416E15Rik	kidneymedulla	Female	10018178345	10	0.0674	9.21251	0.293418	10	24357722
4930483C13Rik	adipose	Female	10018179596	13	0.0671	5.40194	0.173579	10	119284230
4930505D03Rik	liver	Female	10024413713	10	0.6994	6.25086	0.171569	10	120702542
4930520K02Rik	kidneymedulla	Female	10028168128	15	0.5394	6.47389	0.216642	10	23331068
4930547M16Rik	liver	Female	10028174895	6	0.3397	12.3526	0.305373	10	39619133
5730409E15Rik	kidneymedulla	Female	10028168059	10	0.1127	5.42475	0.185372	10	18127443
5730521E12Rik	kidneymedulla	Female	10018188756	4	0.3212	5.15433	0.178082	10	52111413
4930516E23Rik	kidneycortex	Female	10028175214	7	0.0504	5.18856	0.153962	10	61053988
5730521E12Rik	adipose	Female	10018188756	11	0.2748	5.11208	0.154847	10	52111413
5830408B19Rik	kidneymedulla	Female	10028676302	13	0.0999	5.66741	0.193904	10	9342744
4930573G07Rik	liver	Female	10028168138	6	0.3397	9.71849	0.249281	10	7950385
4933406P04Rik	kidneymedulla	Female	10024431218	13	0.499	7.43855	0.244618	10	20030874
4930471D02Rik	adipose	Female	10018185104	8	0.3404	6.12097	0.182346	10	93359902
5730521E12Rik	kidneycortex	Female	10018188756	4	0.3584	11.4215	0.314092	10	52111413
4933400F03Rik	adipose	Female	10018187269	8	0.3451	9.52803	0.26913	10	115910218
4933412E12Rik	liver	Female	10028675712	5	0.7974	8.5394	0.226324	10	116387617
5330439M10Rik	kidneymedulla	Female	10028676058	18	0.0001	15.1	0.433759	10	117549572
9030411M13Rik	kidneycortex	Female	10028175187	10	0.5774	5.66473	0.166712	10	124659069
5830485P09Rik	kidneymedulla	Female	10028673417	6	0.4557	7.24026	0.240836	10	90612826
9130014G24Rik	liver	Female	10024399382	10	0.0674	17.2467	0.398681	10	10055507
6330590E21Rik	adipose	Female	10018183806	8	0.3388	8.45812	0.242767	10	18253696
5330438D12Rik	liver	Female	10024446967	8	0.2838	5.99197	0.16239	10	116019278
5330439M10Rik	liver	Female	10028676058	18	0.0001	40.5684	0.696257	10	117549572
6330514A18Rik	kidneycortex	Female	10024411036	1	0.5313	5.23686	0.155143	10	79826760
9430013L17Rik	liver	Female	10018194391	10	0.0001	12.4257	0.306872	10	5920842
A130091G23Rik	kidneycortex	Female	10028172061	13	0.4143	6.08178	0.17785	10	28401449
A130067G02Rik	liver	Female	10028168203	10	0.0674	9.17482	0.23749	10	13802904
A130086K04Rik	kidneycortex	Female	10028168110	9	0.4471	6.13555	0.17933	10	108354291
9030613N10Rik	kidneymedulla	Female	10028173464	10	0.0549	14.3783	0.4208	10	9018743
9030613N10Rik	kidneycortex	Female	10028173464	10	0.0596	5.75766	0.16917	10	9018743
A630071D13Rik	liver	Female	10024452887	10	0.4549	5.07787	0.139148	10	93424266
9130014G24Rik	kidneycortex	Female	10024399382	10	0.0346	29.8868	0.616557	10	10055507
A830054O04Rik	liver	Female	10028670118	7	0.3544	5.1793	0.141788	10	107983627
A230061C15Rik	kidneycortex	Female	10028170466	10	0.0064	15.112	0.3849	10	13699397
9430013L17Rik	adipose	Female	10018194391	10	0.0158	13.2355	0.354671	10	5920842
9430013L17Rik	kidneymedulla	Female	10018194391	10	0.0064	24.3409	0.602406	10	5920842
A130067G02Rik	kidneycortex	Female	10028168203	10	0.0596	6.52102	0.189364	10	13802904
A230061C15Rik	liver	Female	10028170466	10	0.0549	27.8441	0.559488	10	13699397
AA589562	adipose	Female	10028164021	8	0.3404	6.0376	0.180111	10	98915288
9130206N08Rik	adipose	Female	10024422025	8	0.3388	6.29705	0.187056	10	80695779
A630089K24Rik	kidneycortex	Female	10028174168	18	0.0001	24.664	0.54707	10	94726950
A530089I17Rik	adipose	Female	10024414241	8	0.3132	5.45468	0.174133	10	40907977
A630071D13Rik	kidneymedulla	Female	10024452887	10	0.4266	5.75962	0.195289	10	93424266
AA060545	adipose	Female	10028170469	8	0.3451	5.60571	0.171967	10	107052700
A630089K24Rik	liver	Female	10028174168	18	0.0001	25.3528	0.526049	10	94726950
A230061C15Rik	adipose	Female	10028170466	10	0.0596	25.9829	0.573342	10	13699397
A230061C15Rik	kidneymedulla	Female	10028170466	10	0.0549	22.6886	0.573997	10	13699397
A630089K24Rik	adipose	Female	10028174168	8	0.3404	5.00055	0.151644	10	94726950
AI317395	kidneycortex	Female	10024395973	2	0.3751	5.11851	0.15197	10	39722405
AK041588	adipose	Female	10028172898	10	0.4911	6.76942	0.203434	10	81459745
Abca7	kidneycortex	Female	10024405947	15	0.388	8.76725	0.245932	10	79460359
Agpat3	adipose	Female	10018186656	8	0.3388	6.72421	0.204917	10	77736345
AK089213	liver	Female	10028159479	6	0.3318	5.06967	0.138944	10	83903593
Akap7	adipose	Female	10028669898	10	0.1112	17.6946	0.440601	10	24888895
Ahi1	liver	Female	10024408691	6	0.3365	7.76659	0.204825	10	20672345
AI449547	adipose	Female	10028168101	8	0.3388	7.57833	0.221976	10	28513505
Aes	adipose	Female	10024411074	8	0.3451	5.25848	0.16679	10	81022347
AK042856	kidneycortex	Female	10028170555	18	0.0283	5.34365	0.158143	10	62479666
Amid	kidneycortex	Female	10018185883	4	0.5553	6.38945	0.185889	10	61178012
AI851790	liver	Female	10024448940	10	0.6623	35.0844	0.643606	10	123177190
Akap12	kidneycortex	Female	10018177451	4	0.3384	5.32749	0.157745	10	5987069
AI317395	kidneycortex	Female	10024395973	8	0.4955	6.9195	0.19966	10	39722405
AI461749	liver	Female	10018176196	10	0.5774	7.78072	0.205222	10	106703800
Aim1	adipose	Female	10028676008	1	0.4985	6.45594	0.218346	10	43670112
AK015751	adipose	Female	10028175264	8	0.3388	7.96299	0.233247	10	79515972
Ankrd52	adipose	Female	10028674365	4	0.6538	5.78541	0.173199	10	127814179
Arg1	liver	Female	10018175505	10	0.1003	29.8369	0.584395	10	24635012
AK037654	adipose	Female	10028172847	4	0.6538	8.5121	0.244041	10	81619845
Atp5d	adipose	Female	10018196492	8	0.3388	9.86953	0.27876	10	79605113
Akap12	liver	Female	10018177451	10	0.0173	18.4536	0.419586	10	5987069
Amdhd1	kidneymedulla	Female	10018179771	10	0.4549	42.9664	0.801585	10	92986449
Amdhd1	kidneycortex	Female	10018179771	10	0.4549	18.0876	0.440962	10	92986449
Avil	liver	Female	10024408681	6	0.3365	5.81793	0.15776	10	126440440
AW743384	kidneymedulla	Female	10028173404	10	0.4549	23.899	0.595696	10	93188389
AU017962	adipose	Female	10028159515	3	0.044	5.70919	0.172377	10	103606933
Arid5b	kidneymedulla	Female	10024418335	10	0.3317	6.85578	0.237043	10	67555268
B230114P17Rik	liver	Female	10024878016	10	0.5146	7.30806	0.194017	10	106370569
Apaf1	kidneycortex	Female	10018186461	4	0.3841	8.208	0.232322	10	90452062
B4galnt1	kidneycortex	Female	10028671807	10	0.6513	15.5357	0.393242	10	126602280
BB348549	adipose	Female	10018189425	3	0.0001	9.84955	0.276542	10	94030572
BB348677	kidneycortex	Female	10028175139	10	0.1174	7.30904	0.209663	10	9544572
Arid5b	kidneycortex	Female	10024418335	10	0.3458	11.9203	0.321076	10	67555268
B230208H11Rik	liver	Female	10024460228	10	0.1112	6.12286	0.165336	10	12636445
Avpr1a	liver	Female	10018175903	10	0.6152	5.61051	0.152658	10	121885554
Arid5b	liver	Female	10024418335	10	0.3458	5.84991	0.159721	10	67555268
Atp5b	adipose	Female	10018180412	8	0.3404	5.95938	0.177993	10	127520362
BC048403	kidneymedulla	Female	10024414492	10	0.6513	9.79876	0.311004	10	121177001
BC024063	liver	Female	10024401916	10	0.3922	5.35477	0.146155	10	81523931
B930046M08Rik	liver	Female	10028174226	14	0.1209	8.40058	0.219505	10	53376453
B930095M22Rik	kidneymedulla	Female	10028168116	10	0.4204	16.253	0.459034	10	85791248
AV009015	liver	Female	10024875654	6	0.3537	6.08958	0.164494	10	30323007
AY053573	liver	Female	10028673458	10	0.7126	7.9786	0.209845	10	127261252
BC048403	adipose	Female	10024414492	10	0.6492	25.5494	0.576058	10	121177001
Bicc1	adipose	Female	10018179521	8	0.3451	5.11046	0.161195	10	70387847
B130020M22Rik	kidneymedulla	Female	10028174826	10	0.7126	7.44839	0.244865	10	118933938
AW743384	adipose	Female	10028173404	10	0.4533	22.1523	0.51648	10	93188389
AY053573	kidneymedulla	Female	10028673458	10	0.7063	8.76589	0.283493	10	127261252
B230219N15Rik	kidneycortex	Female	10024449845	13	0.499	10.4379	0.285382	10	63372769
AY053573	kidneycortex	Female	10028673458	10	0.7063	26.3722	0.571302	10	127261252
BC089597	liver	Female	10024402128	10	0.6513	7.15452	0.190358	10	127303543
B4galnt1	liver	Female	10028671807	10	0.6183	13.6645	0.331923	10	126602280
BC021785	kidneycortex	Female	10024397705	8	0.3388	8.12333	0.230076	10	39666719
BC089597	liver	Female	10024402128	6	0.3318	5.19042	0.142036	10	127303543
C030006N10Rik	kidneycortex	Female	10028168123	10	0.0956	5.14295	0.152882	10	31998982
C920009B18Rik	adipose	Female	10028164851	10	0.0706	37.8301	0.712152	10	22026507
Bclaf1	liver	Female	10018190930	10	0.0815	21.7484	0.473101	10	20045023
Bicc1	liver	Female	10018179521	15	0.0439	6.27785	0.169011	10	70387847
C330004P14Rik	kidneycortex	Female	10028168158	2	0.5425	20.5018	0.482506	10	15511582
Btbd11	kidneycortex	Female	10024402291	10	0.4094	20.9971	0.490586	10	85009186
C920009B18Rik	kidneycortex	Female	10028164851	10	0.0815	30.3128	0.621816	10	22026507
Ccdc28a	kidneycortex	Female	10024457014	3	0.2621	7.70062	0.21958	10	17933484
Bclaf1	kidneycortex	Female	10018190930	10	0.0878	18.4605	0.447545	10	20045023
Bclaf1	adipose	Female	10018190930	10	0.0549	28.2303	0.633206	10	20045023
Btbd11	liver	Female	10024402291	10	0.4094	11.0375	0.277887	10	85009186
Bloc1s1	kidneycortex	Female	10018181677	4	0.646	7.02094	0.202283	10	128356969
Btbd11	kidneymedulla	Female	10024402291	10	0.4094	13.5199	0.399064	10	85009186
C030002B11Rik	kidneycortex	Female	10018176148	10	0.6513	7.00662	0.201913	10	122382307
Chpt1	adipose	Female	10019060835	8	0.3497	5.29782	0.159922	10	87935583
C920009B18Rik	liver	Female	10028164851	10	0.0815	43.3422	0.719758	10	22026507
C330046G03Rik	adipose	Female	10024408422	8	0.2932	52.5759	0.823454	10	77292211
C330046G03Rik	kidneycortex	Female	10024408422	8	0.287	8.28783	0.234292	10	77292211
C78409	adipose	Female	10024401424	8	0.3388	10.9784	0.310227	10	126609367
C79356	liver	Female	10028168111	6	0.3318	6.25492	0.168582	10	8341961
Ccdc28a	adipose	Female	10024457014	10	0.0815	25.2862	0.584678	10	17933484
Ccdc28a	kidneymedulla	Female	10024457014	10	0.0674	23.3929	0.593879	10	17933484
Ccdc28a	liver	Female	10024457014	3	0.3015	5.30756	0.145016	10	17933484
C920009B18Rik	kidneymedulla	Female	10028164851	10	0.1034	20.7294	0.541463	10	22026507
Ccdc59	kidneycortex	Female	10028672794	10	0.5208	5.46747	0.161392	10	105278534
Ccdc28a	kidneycortex	Female	10024457014	10	0.0158	9.02348	0.252037	10	17933484
Ccdc59	adipose	Female	10028672794	10	0.4722	11.318	0.312564	10	105278534
Ccdc59	kidneymedulla	Female	10028672794	10	0.5146	5.4876	0.18835	10	105278534
Col13a1	adipose	Female	10024413155	8	0.3451	5.38899	0.162837	10	61301245
Cdc2a	adipose	Female	10018185087	7	0.1217	5.2623	0.166546	10	68799382
Ctgf	kidneycortex	Female	10018182462	4	0.4138	5.74129	0.168944	10	24315312
Col6a1	kidneycortex	Female	10018185466	4	0.318	7.9672	0.226238	10	76171536
Col6a1	kidneymedulla	Female	10018185466	4	0.4185	6.72294	0.230705	10	76171536
D10Ertd447e	kidneymedulla	Female	10028168099	13	0.499	6.03864	0.205491	10	124384310
D17892	kidneymedulla	Female	10024442689	10	0.4266	10.6006	0.329535	10	92981665
Cnksr3	kidneycortex	Female	10024413708	10	0.0001	15.843	0.399143	10	3134785
Cpm	liver	Female	10018175466	10	0.612	13.0628	0.319746	10	117122460
Cited2	liver	Female	10019061168	16	0.1372	5.32969	0.158239	10	17443052
Cnksr3	liver	Female	10024413708	10	0.0001	13.3216	0.324945	10	3134785
D630033A02Rik	liver	Female	10028172900	10	0.6994	5.43989	0.14957	10	122422132
Cstb	kidneycortex	Female	10018177081	11	0.3596	7.53808	0.215466	10	77888451
Cpm	liver	Female	10024404759	10	0.612	6.93494	0.185108	10	117066553
Cs	adipose	Female	10023851817	8	0.3388	9.18209	0.260573	10	127774887
D630033A02Rik	kidneycortex	Female	10028172900	10	0.6607	8.01208	0.22735	10	122422132
Csl	adipose	Female	10024413347	8	0.3388	9.33813	0.264352	10	99220338
Ddit3	liver	Female	10018173370	10	0.6607	6.94246	0.185256	10	126727848
Ddo	adipose	Female	10024399043	8	0.3388	6.07124	0.181017	10	40349864
D10Ertd494e	kidneycortex	Female	10028168136	1	0.4153	9.55691	0.264767	10	54398715
D10Ertd641e	liver	Female	10024413844	1	0.6198	5.15862	0.141325	10	59450656
D10Ertd761e	adipose	Female	10024410830	8	0.3451	10.6132	0.294772	10	81685763
D030045P18Rik	liver	Female	10028172068	6	0.3397	6.04597	0.163401	10	45527508
D10Jhu81e	adipose	Female	10018195224	8	0.3404	6.30541	0.200125	10	77624811
D10Bwg1379e	liver	Female	10024416841	6	0.3397	6.00479	0.162386	10	18301650
D10Ertd43e	kidneycortex	Female	10028172902	18	0.0001	14.3514	0.3697	10	107526962
D230044M03Rik	adipose	Female	10028174543	17	0.5783	5.31735	0.161484	10	14435432
D10Ertd584e	kidneycortex	Female	10028170474	10	0.6261	6.85532	0.198001	10	119270377
D630029K05Rik	kidneycortex	Female	10024874839	4	0.2977	5.52542	0.163353	10	116404955
Dspg3	adipose	Female	10028671541	8	0.3388	5.87535	0.175681	10	97106701
E030045M14Rik	kidneycortex	Female	10028168190	4	0.6758	5.02327	0.149398	10	117106399
D10Ertd447e	kidneycortex	Female	10028168099	13	0.5005	9.66524	0.267288	10	124384310
E130306M17Rik	kidneymedulla	Female	10024409494	10	0.0956	5.0225	0.173934	10	9394302
D17892	adipose	Female	10024442689	10	0.4533	49.538	0.809699	10	92981665
E030045M14Rik	kidneycortex	Female	10028168190	13	0.3594	5.35237	0.158421	10	117106399
E2f7	adipose	Female	10028671259	7	0.3967	6.02065	0.179586	10	110182520
D630033A02Rik	kidneymedulla	Female	10028172900	10	0.6292	12.4715	0.377414	10	122422132
Ddt	adipose	Female	10018179786	8	0.3404	7.52584	0.233924	10	75233977
EG237361	liver	Female	10028170517	7	0.4498	10.7583	0.271971	10	60772552
EG382371	liver	Female	10028170482	9	0.5332	9.30526	0.240256	10	68835334
Dnajb12	kidneymedulla	Female	10028674580	1	0.1617	5.26297	0.207806	10	59342338
Ddit3	adipose	Female	10018173370	8	0.3451	5.27433	0.17921	10	126727848
Dnmt3l	liver	Female	10024409116	7	0.0001	6.16327	0.166303	10	77512586
Dot1l	liver	Female	10024395407	7	0.1217	5.3428	0.145946	10	80217707
E030002G19Rik	liver	Female	10028168144	6	0.3568	8.36628	0.218907	10	106477408
Dgka	adipose	Female	10024406544	7	0.276	5.33382	0.17221	10	128157451
ENSMUST00000053865	kidneycortex	Female	10028669372	2	0.195	11.1141	0.300741	10	61533760
Echdc1	adipose	Female	10018174702	8	0.3451	7.56793	0.224658	10	29033305
Enpp3	liver	Female	10024428180	10	0.1034	6.75726	0.18078	10	24493710
EG237361	kidneycortex	Female	10028170517	7	0.4498	6.63325	0.192305	10	60772552
EG216394	adipose	Female	10028172845	8	0.3451	5.78559	0.173367	10	121503310
Esr1	kidneymedulla	Female	10028670333	6	0.569	6.33199	0.212605	10	5634228
EG382450	adipose	Female	10024409100	8	0.3404	5.44697	0.167323	10	10332800
E130317F20Rik	liver	Female	10028174215	6	0.3365	9.38645	0.2419	10	79315101
Egr2	kidneycortex	Female	10023853222	4	0.3584	11.344	0.31842	10	67000851
Elk3	adipose	Female	10028670984	10	0.4533	6.36159	0.188726	10	92710160
EG237412	adipose	Female	10024410691	10	0.3458	5.06613	0.155572	10	81816993
Enpp1	liver	Female	10018178169	10	0.1034	25.9137	0.53373	10	24361216
Fgd6	kidneycortex	Female	10018177724	10	0.4533	27.9411	0.591998	10	93565986
Ela2	kidneycortex	Female	10028675646	18	0.0001	14.1617	0.365977	10	79349056
Enpp1	kidneymedulla	Female	10018178169	10	0.0956	5.61147	0.190811	10	24361216
Enpp3	kidneycortex	Female	10024428180	10	0.1003	42.3274	0.741615	10	24493710
Fhl4	liver	Female	10024410032	6	0.3365	9.91358	0.253585	10	84560470
Frk	liver	Female	10018194682	10	0.1834	10.2543	0.275758	10	34203204
Ftcd	kidneycortex	Female	10018188833	11	0.5028	5.12383	0.15206	10	76038392
Ftcd	kidneycortex	Female	10018188833	4	0.3212	7.63974	0.218067	10	76038392
Fyn	adipose	Female	10028672111	8	0.3451	5.19909	0.158409	10	39089891
Gipc3	adipose	Female	10028675736	8	0.431	6.57407	0.194444	10	80800506
Enpp3	kidneymedulla	Female	10024428180	10	0.1003	21.1352	0.563283	10	24493710
Eya4	liver	Female	10028670600	17	0.1601	12.89	0.316242	10	22823973
F830002L21Rik	kidneymedulla	Female	10024451016	18	0.0753	5.96448	0.202963	10	43313261
Epm2a	adipose	Female	10028673324	10	0.0424	32.3779	0.656076	10	11063242
Esr1	liver	Female	10028673897	5	0.699	5.66006	0.153964	10	5674267
Foxo3a	adipose	Female	10019061041	8	0.431	5.23429	0.158284	10	41901650
Fgd6	liver	Female	10018177724	10	0.4344	7.569	0.200267	10	93565986
Glipr1l1	liver	Female	10018195798	18	0.0001	7.57082	0.201417	10	111497244
Gm872	kidneymedulla	Female	10024398051	10	0.4549	31.5687	0.696794	10	92238409
Gls2	liver	Female	10024416994	10	0.6994	8.18367	0.218779	10	127631781
Gcap26	kidneymedulla	Female	10028674644	4	0.2508	5.23925	0.18078	10	59594791
Gm1157	kidneymedulla	Female	10024416428	18	0.0471	5.44042	0.188231	10	79102639
Glipr1l1	kidneycortex	Female	10018195798	18	0.0001	6.45471	0.187639	10	111497244
Gstt2	liver	Female	10024409984	5	0.3701	5.00543	0.137401	10	75294630
Gna15	liver	Female	10028676304	18	0.0001	23.6527	0.501801	10	80965058
Gm220	kidneycortex	Female	10028170509	4	0.3935	7.04817	0.203022	10	3831386
Gm872	adipose	Female	10024398051	10	0.4329	15.4144	0.397241	10	92238409
H2afy2	adipose	Female	10028668878	8	0.3388	7.58901	0.222261	10	61201999
Hs3st5	kidneycortex	Female	10024878999	18	0.4225	5.60675	0.167446	10	36553508
Gns	adipose	Female	10024414062	10	0.6732	5.06521	0.157754	10	120802147
Gm872	kidneycortex	Female	10024398051	10	0.4533	50.1375	0.797907	10	92238409
Gna15	kidneycortex	Female	10028676304	18	0.0001	24.6985	0.54818	10	80965058
Hbs1l	kidneymedulla	Female	10028669266	10	0.0956	6.75707	0.235258	10	21015784
Hcfc2	kidneymedulla	Female	10018173206	10	0.4094	11.3901	0.353626	10	82201980
Hcn2	kidneycortex	Female	10023851823	18	0.0283	6.21245	0.181314	10	79179378
Gprc6a	liver	Female	10028672255	6	0.3365	5.04059	0.138231	10	51334628
Gns	liver	Female	10024414062	10	0.6794	8.43938	0.220484	10	120802147
Inhbc	kidneycortex	Female	10024408416	18	0.0283	8.02412	0.227698	10	126794142
Heca	adipose	Female	10028672929	10	0.0158	8.11953	0.235845	10	17618539
Grip1	kidneycortex	Female	10024877542	10	0.6245	11.0013	0.298113	10	119513082
Hal	liver	Female	10018190365	10	0.4549	57.4211	0.813473	10	92951512
Hal	adipose	Female	10018190365	10	0.4533	38.6675	0.717396	10	92951512
Hddc2	kidneycortex	Female	10018177699	4	0.7949	10.3673	0.283642	10	31033271
Hddc2	kidneymedulla	Female	10018177699	4	0.646	9.71425	0.306621	10	31033271
Hmha1	kidneycortex	Female	10018176898	4	0.3102	6.48525	0.188445	10	79489256
Hebp2	adipose	Female	10024395904	10	0.0424	6.31878	0.191276	10	18260571
Hebp2	kidneycortex	Female	10024395904	15	0.0611	5.62774	0.165728	10	18260571
Hebp2	liver	Female	10024395904	10	0.0878	5.14038	0.14075	10	18260571
Hcfc2	liver	Female	10018173206	10	0.4094	21.1421	0.46364	10	82201980
Hcn2	kidneymedulla	Female	10024878760	4	0.6553	5.3727	0.183551	10	79178942
Hddc2	liver	Female	10018177699	4	0.5805	6.94674	0.185426	10	31033271
Hebp2	kidneymedulla	Female	10024395904	15	0.058	5.95952	0.202801	10	18260571
Lace1	adipose	Female	10024411912	8	0.3388	5.90884	0.178944	10	42032391
Lama2	adipose	Female	10018182179	8	0.3451	6.02474	0.182443	10	26701207
Ifngr1	adipose	Female	10018191438	10	0.0596	6.94378	0.22873	10	19311763
Icosl	adipose	Female	10024412512	8	0.287	5.17739	0.158696	10	77532203
Ifngr1	kidneycortex	Female	10018191438	10	0.0173	7.57461	0.216395	10	19311763
Igf1	kidneycortex	Female	10019059930	2	0.3861	5.33196	0.157748	10	87321800
Lgr5	kidneycortex	Female	10018189707	10	0.5774	25.3319	0.556743	10	114887369
Itga7	liver	Female	10018196240	13	0.232	29.8806	0.585074	10	128370868
Ipmk	liver	Female	10024413763	7	0.1942	5.10468	0.139848	10	70810582
Igf1	kidneymedulla	Female	10019059930	10	0.6152	6.29965	0.211489	10	87321800
Lta4h	kidneymedulla	Female	10018185179	10	0.4533	35.6895	0.740069	10	92916140
Iyd	liver	Female	10024413707	10	0.0173	5.25891	0.143816	10	6791663
Kif5c	liver	Female	10028675039	6	0.3397	5.91209	0.160094	10	126665353
Lin7a	kidneycortex	Female	10024459303	4	0.3584	5.60778	0.172011	10	106860246
Lama2	kidneycortex	Female	10018182179	4	0.3243	6.97206	0.201101	10	26701207
Lrig3	adipose	Female	10028670310	10	0.6701	17.702	0.457511	10	125403331
mCT156549	liver	Female	10028175429	5	0.8256	8.13356	0.217401	10	88133231
Krr1	adipose	Female	10028671349	16	0.5052	5.18869	0.156873	10	111417031
Lrrc10	adipose	Female	10028676137	8	0.3388	6.28408	0.18791	10	116482410
Lats1	adipose	Female	10018182569	10	0.0064	42.4011	0.749487	10	7421412
Lats1	kidneycortex	Female	10028168165	13	0.3719	5.98157	0.175226	10	7431098
mCT49836	kidneycortex	Female	10028170480	13	0.466	10.4463	0.285432	10	71261855
Lrp11	adipose	Female	10024409852	5	0.6131	5.23499	0.171599	10	7309658
Metap2	kidneycortex	Female	10023852524	10	0.5021	9.27191	0.258056	10	93321234
Mettl1	adipose	Female	10028675867	7	0.4264	5.06681	0.16664	10	126482926
Lrrc10	liver	Female	10028676137	5	0.7974	5.74403	0.167082	10	116482410
Lats1	kidneymedulla	Female	10018182569	10	0.0064	26.716	0.633443	10	7421412
Lgr5	kidneymedulla	Female	10018189707	10	0.5963	24.8853	0.607464	10	114887369
Lta4h	adipose	Female	10018185179	10	0.4533	31.4983	0.646009	10	92916140
Lum	kidneycortex	Female	10019060362	4	0.3794	5.42884	0.160418	10	97028432
Lta4h	kidneycortex	Female	10018185179	10	0.4344	7.86743	0.223747	10	92916140
Lrp1	kidneycortex	Female	10019061133	4	0.3212	14.2507	0.367739	10	126975247
Lrrc3	liver	Female	10028672803	6	0.3365	6.21786	0.167635	10	77360319
Marcks	kidneycortex	Female	10018191724	4	0.3212	5.73675	0.168692	10	36853048
mCT174816	liver	Female	10028674066	8	0.4089	48.6458	0.759754	10	77174190
MMS010148323	liver	Female	10028164034	12	0.3818	5.9456	0.160942	10	14265871
Mars	kidneycortex	Female	10028670426	14	0.1178	5.05061	0.150061	10	126733294
mCT156549	kidneycortex	Female	10028175429	5	0.8452	11.7463	0.314791	10	88133231
mCT184123	kidneymedulla	Female	10028164017	13	0.5021	7.60459	0.249374	10	99101364
mCT184166	adipose	Female	10028174855	10	0.5193	9.48265	0.26959	10	118357436
mCT49836	kidneymedulla	Female	10028170480	13	0.499	6.23461	0.209863	10	71261855
mCT156659	adipose	Female	10028163994	1	0.3856	7.25107	0.212163	10	111326084
Mmp19	kidneycortex	Female	10018175887	4	0.2977	6.24395	0.182164	10	128237286
mCT184123	kidneycortex	Female	10028164017	13	0.4969	7.80326	0.224061	10	99101364
mCT49441	liver	Female	10028170483	7	0.5193	5.90812	0.160025	10	105629392
MMT00012327	liver	Female	10028175428	9	0.5457	52.5076	0.797002	10	21155743
mCT53828	adipose	Female	10028170556	8	0.3404	6.55466	0.195178	10	101922822
MMS010063602	adipose	Female	10028165599	8	0.3404	5.96761	0.179343	10	60018095
MMT00008237	kidneycortex	Female	10024435727	18	0.1411	24.9327	0.550821	10	60959302
MMT00006807	liver	Female	10028165579	6	0.3412	9.78551	0.250856	10	66097288
MMS010123625	liver	Female	10028164032	6	0.3412	10.4434	0.265191	10	12062518
Mmp19	liver	Female	10028675569	6	0.3225	6.01696	0.162697	10	128228028
MMT00001610	kidneymedulla	Female	10024446343	10	0.0424	12.3223	0.373821	10	11177850
MMT00020437	adipose	Female	10024410255	8	0.2885	9.06515	0.257672	10	111191928
MMT00008237	kidneymedulla	Female	10024435727	18	0.1802	17.5669	0.489343	10	60959302
MMS010148323	adipose	Female	10028164034	15	0.1084	5.51843	0.172903	10	14265871
MMS010037202	adipose	Female	10028165616	3	0.0001	7.4074	0.218871	10	65207275
MMT00015749	adipose	Female	10024408731	8	0.3451	5.72054	0.171816	10	41300028
MMT00000102	kidneycortex	Female	10024404991	10	0.6685	8.27302	0.233797	10	127287050
MMT00039061	kidneymedulla	Female	10024422860	2	0.6916	6.08026	0.209487	10	125479250
MMT00008237	adipose	Female	10024435727	8	0.3388	6.40769	0.191224	10	60959302
MMT00042439	adipose	Female	10024409994	8	0.3451	5.48757	0.166284	10	86168451
MMT00016980	liver	Female	10024407558	10	0.6994	9.57768	0.255486	10	127335329
MMT00023261	kidneymedulla	Female	10024427133	5	0.828	6.16411	0.208961	10	109917977
MMT00042439	kidneymedulla	Female	10024409994	13	0.499	7.99054	0.260205	10	86168451
MMT00012327	adipose	Female	10028175428	9	0.5457	77.0778	0.9158	10	21155743
MMT00012327	kidneycortex	Female	10028175428	9	0.5457	39.2521	0.715355	10	21155743
MMT00046222	kidneycortex	Female	10024401877	5	0.8056	5.19148	0.157041	10	39609828
MMT00051897	kidneycortex	Female	10024429753	13	0.5005	8.03089	0.227738	10	12539574
MMT00053294	adipose	Female	10024421164	7	0.4764	22.6544	0.524596	10	124635181
MMT00015711	liver	Female	10028166495	6	0.3412	10.2331	0.260639	10	45851233
MMT00015779	kidneymedulla	Female	10028164012	13	0.4753	5.00335	0.171985	10	46226798
MMT00018193	kidneycortex	Female	10024419365	17	0.2478	30.8809	0.628668	10	106386389
MMT00052412	adipose	Female	10024403941	10	0.0158	7.02459	0.206251	10	5787807
MMT00038489	kidneycortex	Female	10024416094	13	0.499	9.08629	0.253544	10	91947044
MMT00053142	kidneycortex	Female	10024425235	13	0.4566	7.39967	0.211966	10	123021258
MMT00053919	kidneycortex	Female	10028164902	6	0.4009	7.63964	0.217967	10	125336992
MMT00054342	kidneycortex	Female	10024426764	8	0.1079	5.50175	0.162386	10	25551060
MMT00055473	kidneymedulla	Female	10028166498	10	0.0549	10.0212	0.316876	10	18581022
MMT00042439	kidneycortex	Female	10024409994	13	0.466	6.29749	0.183445	10	86168451
MMT00026298	adipose	Female	10028163997	10	0.4533	6.5695	0.194225	10	90567550
MMT00038489	kidneymedulla	Female	10024416094	13	0.499	9.94237	0.315018	10	91947044
MMT00039258	kidneymedulla	Female	10024439169	18	0.5148	6.51045	0.2348	10	86970605
MMT00065683	adipose	Female	10024450008	8	0.3404	5.84958	0.17501	10	39714822
MMT00048828	adipose	Female	10028162341	8	0.287	8.38963	0.241072	10	104053910
MMT00036454	kidneycortex	Female	10024398229	13	0.4143	6.31384	0.183948	10	15240325
MMT00033539	kidneymedulla	Female	10024436709	10	0.6623	6.0818	0.205006	10	118793278
MMT00067071	kidneymedulla	Female	10024408980	18	0.5348	5.34012	0.189813	10	29334060
MMT00074751	liver	Female	10024395547	7	0.2948	5.06454	0.139033	10	7528018
MMT00071383	liver	Female	10024398243	17	0.0503	6.74919	0.18065	10	68154349
MMT00073283	adipose	Female	10024410922	8	0.3388	6.24451	0.226325	10	75398318
MMT00074189	adipose	Female	10024434937	3	0.0001	20.1902	0.484438	10	33407616
MMT00052735	kidneymedulla	Female	10028166497	4	0.6758	7.41702	0.244087	10	18038790
MMT00053630	liver	Female	10024398487	5	0.5675	55.5811	0.80333	10	40268705
MMT00076172	adipose	Female	10028164063	4	0.6146	58.3539	0.891035	10	3115857
MMT00076172	kidneymedulla	Female	10028164063	4	0.6146	39.2299	0.795382	10	3115857
MMT00076965	liver	Female	10028165638	1	0.5078	6.32089	0.170447	10	26253038
MMT00052735	kidneycortex	Female	10028166497	18	0.0001	10.0852	0.277182	10	18038790
MMT00044097	liver	Female	10024439011	6	0.3412	9.76081	0.250263	10	84515918
MMT00076300	liver	Female	10024432353	4	0.2977	13.356	0.325661	10	23088085
MMT00041392	kidneycortex	Female	10024876851	13	0.466	6.31388	0.183894	10	89845093
MMT00081874	kidneycortex	Female	10024402531	13	0.4969	9.10902	0.255544	10	110593271
Mobkl2a	kidneymedulla	Female	10024403694	10	0.6607	19.253	0.515706	10	80147456
MMT00044097	adipose	Female	10024439011	8	0.3451	7.77211	0.22566	10	84515918
Moxd1	adipose	Female	10018180532	8	0.356	5.43079	0.164701	10	23943322
Moxd1	adipose	Female	10018180532	10	0.1634	5.46912	0.165684	10	23943322
MMT00051897	adipose	Female	10024429753	8	0.3404	5.92912	0.177192	10	12539574
MMT00053892	kidneymedulla	Female	10028165612	13	0.5221	7.70862	0.258545	10	125311085
MMT00073452	adipose	Female	10024399409	8	0.3388	5.53499	0.166452	10	21009077
Mtap7	kidneycortex	Female	10018172997	10	0.0815	50.1308	0.7979	10	19868808
MMT00074250	adipose	Female	10028165601	8	0.396	6.34321	0.196978	10	35568016
Mtap7	adipose	Female	10018172997	10	0.1374	18.4306	0.472425	10	19868808
MMT00065683	kidneycortex	Female	10024450008	8	0.2885	5.6712	0.166858	10	39714822
MMT00055350	kidneycortex	Female	10024458098	18	0.0001	7.33739	0.210425	10	60494050
MMT00074751	kidneycortex	Female	10024395547	12	0.3188	5.30712	0.157049	10	7528018
MMT00077710	adipose	Female	10024401805	8	0.3388	9.28566	0.263081	10	5942553
MMT00055421	adipose	Female	10024414418	1	0.3903	9.73387	0.285853	10	77315396
MMT00076965	adipose	Female	10028165638	8	0.2932	27.6202	0.598376	10	26253038
Nap1l1	liver	Female	10018191132	6	0.1743	5.7852	0.157024	10	110933240
Nav3	kidneycortex	Female	10028674693	13	0.2806	6.01551	0.17605	10	109137360
Ndufs7	adipose	Female	10024412020	8	0.3451	7.26842	0.212894	10	79712196
Mobkl2a	liver	Female	10024403694	10	0.6607	7.43508	0.1971	10	80147456
Ndufa12	adipose	Female	10024409888	8	0.3404	6.07243	0.188348	10	93661753
MMT00076172	liver	Female	10028164063	4	0.6146	7.0135	0.196387	10	3115857
MMT00072595	adipose	Female	10024432336	8	0.431	5.23273	0.158197	10	16776403
Mobkl2a	liver	Female	10024403694	6	0.6114	5.10509	0.139827	10	80147456
MMT00062297	adipose	Female	10024406002	8	0.3388	5.5001	0.165508	10	95939064
MMT00065551	kidneymedulla	Female	10024412619	7	0.2208	7.1983	0.242937	10	73153004
MMT00067071	liver	Female	10024408980	17	0.1366	9.09304	0.235365	10	29334060
Neurog3	adipose	Female	10024396235	8	0.3388	5.29153	0.168529	10	61596210
MMT00077710	kidneycortex	Female	10024401805	10	0.0158	12.7668	0.336796	10	5942553
MMT00078354	liver	Female	10028165621	6	0.3962	5.20113	0.142292	10	30731588
MMT00069313	liver	Female	10028164073	6	0.3365	6.70644	0.179538	10	80917925
Nts	liver	Female	10024405925	17	0.008	7.5148	0.198867	10	101944807
Mtap7	liver	Female	10018172997	10	0.1003	5.50624	0.149988	10	19868808
Mthfd1l	liver	Female	10018182066	10	0.0158	10.2927	0.261908	10	6190438
Mtrf1l	adipose	Female	10028675094	10	0.0001	15.3122	0.401878	10	4522597
Moxd1	kidneycortex	Female	10018180532	10	0.1587	6.22559	0.181626	10	23943322
MMT00081874	kidneymedulla	Female	10024402531	13	0.551	6.38818	0.215682	10	110593271
MMT00072716	kidneymedulla	Female	10028161763	3	0.3015	5.75213	0.196484	10	104053971
MMT00076172	kidneycortex	Female	10028164063	4	0.6346	27.6695	0.614801	10	3115857
Nab2	liver	Female	10018189878	6	0.3412	9.75148	0.250097	10	127097974
Nav3	kidneycortex	Female	10028674693	4	0.1318	5.10331	0.151562	10	109137360
Ntn4	kidneycortex	Female	10018174476	4	0.318	13.6784	0.35598	10	93209595
Mobkl2a	adipose	Female	10024403694	10	0.6513	15.184	0.39935	10	80147456
Mthfd1l	kidneycortex	Female	10018182066	10	0.0064	5.5472	0.16351	10	6190438
Nhsl1	liver	Female	10024410334	10	0.0643	24.7666	0.517875	10	18244416
Olfr763	liver	Female	10028669775	6	0.4557	5.43616	0.148314	10	128448342
Nts	kidneycortex	Female	10024405925	17	0.0785	5.49808	0.162214	10	101944807
Mtrf1l	kidneycortex	Female	10028675094	10	0.0158	25.3118	0.55643	10	4522597
Palm	liver	Female	10028673601	6	0.3365	5.60891	0.152552	10	79256460
Ndufa12	kidneymedulla	Female	10024409888	10	0.4	6.75436	0.228267	10	93661753
Ntn4	kidneymedulla	Female	10018174476	4	0.3212	8.02677	0.278777	10	93209595
Nup43	kidneycortex	Female	10018182763	2	0.5425	20.5056	0.482556	10	7387334
Pdss2	liver	Female	10024414151	6	0.3537	5.94152	0.1608	10	42941291
Nup43	liver	Female	10018182763	2	0.5472	56.1629	0.806582	10	7387334
Olfr1518	adipose	Female	10028671864	8	0.3451	5.53908	0.166561	10	128687591
Pdss2	adipose	Female	10024414151	8	0.3388	7.47436	0.227951	10	42941291
Pfkl	adipose	Female	10018189664	8	0.3451	8.00899	0.23184	10	77449693
Nfyb	liver	Female	10018179944	10	0.3458	10.2944	0.266436	10	82212512
Ntn4	kidneycortex	Female	10018174476	10	0.4533	12.7366	0.336144	10	93209595
Olfr777	liver	Female	10024411893	6	0.3397	7.93807	0.208834	10	128623667
Olfr780	liver	Female	10024410105	6	0.3365	10.0478	0.25653	10	128758680
Olfr815	liver	Female	10028675460	6	0.3412	5.36413	0.146483	10	129338831
Ntn4	kidneymedulla	Female	10018174476	10	0.4549	12.5008	0.398556	10	93209595
P4ha1	kidneymedulla	Female	10024402277	4	0.2773	5.93768	0.202164	10	58799791
Nxph4	kidneymedulla	Female	10018184707	10	0.6794	5.01844	0.179155	10	126962528
Ppap2c	adipose	Female	10028668960	4	0.6538	6.19676	0.205446	10	78989179
Pcmt1	liver	Female	10024406382	8	0.4089	5.35317	0.14619	10	7350034
Polr3b	adipose	Female	10024407127	10	0.4094	52.9087	0.825308	10	84085028
Polr3b	kidneymedulla	Female	10024407127	10	0.4094	30.105	0.679609	10	84085028
Ppap2c	kidneymedulla	Female	10018185440	13	0.499	5.06942	0.174285	10	78989173
Olfr1357	liver	Female	10028672344	6	0.3397	11.386	0.285311	10	78074442
Phactr2	liver	Female	10024401334	10	0.0424	5.9619	0.161296	10	12933209
Prtn3	liver	Female	10024404664	6	0.3475	5.71815	0.155251	10	79342420
Pla2g12b	kidneycortex	Female	10024393452	13	0.2681	9.32846	0.259452	10	58866410
Raet1d	liver	Female	10028675827	10	0.0956	47.4037	0.751034	10	22081699
Phactr2	kidneycortex	Female	10024401334	10	0.0815	9.26013	0.257705	10	12933209
Pln	kidneycortex	Female	10018182910	4	0.2617	5.9093	0.173349	10	53057512
Pofut2	liver	Female	10028669731	18	0.0001	24.9092	0.519873	10	76722044
Polrmt	adipose	Female	10018180897	8	0.3388	7.96778	0.233398	10	79198920
Ppa1	adipose	Female	10018195513	8	0.3451	10.7084	0.29682	10	61111368
Ppap2c	liver	Female	10028668960	6	0.3365	6.97047	0.185938	10	78989179
Pip5k1c	liver	Female	10028670270	17	0.5939	5.69708	0.154737	10	80755724
Rdh16	liver	Female	10018181901	10	0.7126	6.6867	0.17909	10	127238208
Rnf41	adipose	Female	10028670459	10	0.7126	51.7272	0.814286	10	127848712
Rnf41	kidneycortex	Female	10018185340	10	0.7126	57.8021	0.841345	10	127878178
Prdm1	kidneycortex	Female	10028673732	15	0.0111	14.2915	0.368688	10	44156982
Polr3b	kidneycortex	Female	10024407127	10	0.4094	54.0172	0.820972	10	84085028
Qrsl1	adipose	Female	10024406583	8	0.3388	6.80801	0.200617	10	43593982
Prdm1	kidneymedulla	Female	10028673732	15	0.1021	6.5533	0.219077	10	44156982
Sash1	kidneycortex	Female	10018183254	10	0.0064	20.7983	0.487435	10	8442016
Qrsl1	adipose	Female	10028668994	8	0.3388	5.67295	0.17134	10	43593892
[truncated: 19,273 more rows]
