# Supplementary material for: Identification of Genes and Networks Driving Cardiovascular and Metabolic Phenotypes in a Mouse F2 Intercross
Source: PLoS One. 2010 Dec 14;5(12):e14319. doi: 10.1371/journal.pone.0014319 (PMC3001864; doi:10.1371/journal.pone.0014319)
Supplement: Table S6 — cis and trans eQTL sharing between tissues for eQTLs LOD> = 5. (0.02 MB XLS) [file pone.0014319.s020.xls]

## Sheet: Table S6
	Table S6: cis and trans eQTL sharing between tissues for eQTLs LOD>=5
	Cis						Trans
		adipose	kidneycortex	kidneymedulla	liver			adipose	kidneycortex	kidneymedulla	liver
	adipose		1974	1707	1749		adipose		797	806	847
	kidneycortex	0.255		2973	2351		kidneycortex	0.073		1293	1321
	kidneymedulla	0.22	0.384		2109		kidneymedulla	0.074	0.119		724
	liver	0.22	0.303	0.272			liver	0.078	0.121	0.067
		Number	%					Number	%
	All 4 tissue	1277	18.6396				All 4 tissue	252	2.31533
	Any 3 tissues	1248	18.2163				Any 3 tissues	602	5.53105
	Any 2 tissues	2135	31.1633				Any 2 tissues	2468	22.6755
	1 tissue only	2191	31.9807				1 tissue only	7562	69.4781
		6851						10884
	eQTLs were defined as the maximum LOD score on a particular chromosome for a particular tissue (where LOD>=5). Cis assignments were assumed if the QTL is on the same chromosome as the particular gene, trans if they are on different chromsomes. Both the absolute number of eQTL overlaps are shown relative to the total eQTLs across all tissues as well as the percentages
