# Supplementary material for: Identification of Genes and Networks Driving Cardiovascular and Metabolic Phenotypes in a Mouse F2 Intercross
Source: PLoS One. 2010 Dec 14;5(12):e14319. doi: 10.1371/journal.pone.0014319 (PMC3001864; doi:10.1371/journal.pone.0014319)
Supplement: Table S7 — Corrected (batch and gender) Gene Expression Data for 1722 reporter_ids representing the chromosome 8 hotspot in the Jaxshort BxA Adipose Replication Cohort. (4.35 MB CSV) [file pone.0014319.s021.csv]

Table S7: Corrected (batch and gender) Gene Expression Data for 1722 reporter_ids representing the chromosome 8 hotspot in the Jaxshort BxA Adipose Replication Cohort
reporter_id	11422	11423	11424	11425	11426	11427	11428	11430	11431	11432	11433	11434	11435	11436	11437	11438	11439	11440	11441	11442	11443	11444	11445	11446	11447	11448	11497	11498	11499	11500	11501	11502	11503	11504	11505	11506	11507	11508	11509	11510	11511	11512	11513	11514	11515	11516	11517	11518	11519
10018173102	-0.13	-0.02	-0.10	-0.08	0.65	0.11	0.04	0.04	-0.08	-0.13	0.01	-0.03	0.01	-0.06	-0.07	0.00	-0.08	-0.03	0.05	-0.02	-0.09	0.11	-0.06	-0.05	0.00	0.03	-0.02	0.03	-0.01	-0.10	-0.03	-0.04	-0.09	0.05	0.01	-0.02	-0.08	0.06	-0.01	0.01	0.07	-0.02	0.01	0.01	0.07	-0.10	-0.03	0.07	0.08
10018173117	0.08	-0.10	-0.08	0.00	0.00	0.00	0.00	0.00	0.02	0.05	0.04	0.03	-0.04	-0.05	0.05	0.00	0.02	-0.06	-0.05	0.02	0.05	0.01	0.04	0.03	-0.04	-0.02	0.01	-0.03	-0.07	-0.07	-0.01	-0.02	0.01	0.03	0.01	0.02	-0.01	-0.04	-0.02	0.09	0.09	0.05	0.00	0.05	-0.03	0.00	-0.04	0.01	-0.03
10018173200	-0.01	-0.04	-0.06	-0.03	-0.04	0.06	0.00	0.03	-0.03	-0.11	0.01	-0.01	0.07	0.01	0.00	0.08	-0.04	-0.02	0.00	-0.04	-0.03	0.11	0.00	0.06	-0.02	0.05	0.00	-0.01	-0.07	-0.03	-0.07	-0.05	-0.03	0.06	0.02	-0.01	-0.03	0.12	-0.01	0.05	0.06	-0.05	0.06	-0.02			-0.05	0.05
10018173248	0.11	-0.13	-0.18	-0.07	-0.01	0.08	0.06	0.07	-0.02	-0.05	-0.07	-0.11	0.07	-0.12	0.05	0.05	-0.03	-0.04	0.09	-0.02	0.02	0.14	0.03	0.07	0.02	-0.03	0.08	0.00	-0.11	-0.10	-0.04	-0.04	-0.10	0.11	0.04	-0.02	-0.08	0.02	0.03	0.09	0.08	0.01	0.01	0.07	-0.03	-0.11	-0.03	0.07	0.03
10018173281	0.00	0.19	-0.12	-0.16	0.04	0.02	0.05	0.03	-0.08	-0.16	0.20	-0.11	0.15	-0.01	0.10	0.06	0.03	-0.02	0.04	-0.10	-0.08	-0.13	0.04	0.03	0.07	-0.06	-0.10	0.12	0.01	-0.15	0.03	-0.04	-0.11	0.19	0.00	-0.02	-0.21	-0.14	0.01	0.13	0.21	0.02	0.04	0.00	0.00	-0.07	-0.09	0.14	-0.01
10018173297	0.01	-0.02	0.05	-0.01	-0.04	0.02	0.11	-0.07	0.00	0.00	-0.02	0.00	0.02	-0.02	-0.02	-0.01	0.02	-0.07	-0.01	-0.05	0.06	-0.02	0.04	0.05	-0.03	0.01	-0.08	-0.06	-0.13	0.03	-0.01	-0.01	-0.02	0.02	0.00	0.01	0.04	0.03	-0.01	0.00	0.06	-0.04	0.00	0.00	-0.03	-0.01	-0.04	0.11	0.07
10018173307	-0.06	0.00	-0.07	-0.02	-0.05	0.09		0.03	0.03	0.02	0.08	-0.02	0.00	-0.02	0.01	0.01	0.06	-0.06	-0.01	-0.04	-0.03	0.00	0.04	0.04	0.01	-0.01		-0.01	-0.05	-0.10	0.02	-0.04	-0.04	0.04	0.07	0.01	-0.01	-0.01	0.01	0.03	0.10	0.05		0.01	-0.02	-0.05	-0.02	0.03	0.01
10018173477	-0.06	0.04	0.09	0.15	0.00	-0.08	0.02	-0.11	0.13	0.17	-0.09	0.02	-0.01	0.01	-0.10	-0.10	0.03	0.00	0.00	0.07	0.07	-0.12	-0.02	-0.12	0.05	-0.04	-0.06	0.01	0.00	0.17	0.05	0.08	-0.01	-0.10	-0.02	0.01	0.14	-0.14	-0.03	-0.14	-0.11	-0.02	-0.09	-0.01	-0.08	0.13	0.10	0.01	0.07
10018173591	0.03	-0.18	-0.11	-0.05	0.13	0.11	0.07	0.06	-0.09	-0.12	0.05	-0.02	0.07	-0.06	0.04	0.06	-0.01	-0.06	-0.03	-0.02	-0.03	0.09	0.01	0.02	-0.04	0.07	-0.06	-0.05	-0.08	-0.07	-0.05	-0.05	-0.05	0.12	0.01	0.04	-0.11	0.10	0.03	0.02	0.18	0.00	0.03	0.00	0.05	-0.13	-0.11	0.12	0.03
10018173603	-0.09	0.12	0.24	0.27	-0.18	-0.28	0.03	-0.03	0.00	0.24	0.08	-0.14	0.02	0.05	-0.13	-0.01	0.11	0.16	-0.13	0.02	0.13	-0.22	-0.05	-0.19	0.16	-0.16	-0.12	0.11	0.19	0.25	0.11	0.22	-0.07	-0.23	0.07	-0.07	0.28	-0.08	-0.08	-0.24	-0.21	-0.04	-0.08	-0.17	-0.28	0.29	0.17	-0.04	0.06
10018173625	-0.05	-0.08	-0.09	-0.09	-0.02	0.17	0.09	0.02	-0.06	-0.21	-0.09	0.01	0.05	-0.02	0.09	0.10	0.00	-0.08	0.03	-0.09	-0.04	0.16	0.08	0.06	-0.02	0.08	0.05	-0.05	-0.04	-0.14	-0.04	-0.09	-0.01	-0.01	0.02	0.03	-0.16	0.16	0.07	0.05	0.01	0.01	0.06	0.07	0.13	-0.19	-0.04	0.01	0.07
10018173639	-0.07	-0.07	-0.08	-0.10	0.41	0.05	-0.05	0.03	-0.11	-0.19	0.08	0.10	0.00	-0.06	-0.10	0.03	-0.07	0.03	0.05	0.16	-0.20	0.12	-0.06	0.00	-0.01	0.12	0.00	0.03	-0.04	-0.06	0.00	-0.01	-0.04	-0.01	-0.03	-0.02	-0.05	0.13	0.02	-0.12	0.06	-0.06	-0.02	-0.04	0.08	-0.02	0.05	0.10	0.04
10018173674	0.05	-0.04	-0.11	-0.05	-0.05	0.09	-0.01	0.04	-0.05	-0.08	0.01	0.00	0.01	-0.04	0.06	0.06	0.01	-0.02	0.02	-0.02	-0.03	0.07	0.02	0.06	-0.01	0.01	0.04	0.00	-0.08	-0.10	-0.04	-0.03	-0.04	0.10	0.04	0.05	-0.07	0.01	0.03	0.06	0.09	0.03	0.02	0.02	0.03	-0.09	-0.06	0.01	-0.03
10018173681	0.07	0.03	-0.07	0.01	-0.03	0.01	-0.03	-0.03		0.04	0.06	0.02	0.01	-0.02	0.03	-0.05	0.05	-0.07	-0.05	-0.04	0.05	-0.01	0.06	0.03	-0.01	-0.06	-0.03	0.01	-0.08	-0.04	0.04	-0.04	-0.04	0.10	0.06	0.01	-0.03	-0.08	-0.02	0.09	0.16	0.03	-0.01	0.01	-0.07	-0.03	-0.05	0.02	0.00
10018173746	-0.01	-0.09		0.03	-0.29		-0.04	-0.17	0.09	-0.06	0.16	0.17	-0.13	0.12	0.11	-0.10	0.04	0.02	-0.14	0.04	0.11	-0.02	0.11	-0.05	-0.04	0.15	0.13	-0.12	0.02	0.06	0.08	0.02	0.02	-0.04	-0.05	0.19	0.00	0.05	-0.05	-0.11	-0.07	0.07	-0.07	0.07	0.01	-0.02	-0.10	-0.05	-0.02
10018173782	0.02	0.04	-0.14	-0.09				0.06	-0.06	-0.19	0.05	0.00	0.09	-0.03	0.05	0.07	-0.06	-0.02	-0.01	-0.01	-0.07	0.12	0.01	0.08		0.08	-0.01	0.00	-0.01	-0.07	-0.05		-0.05	0.10	-0.02	0.01	-0.12	0.09	-0.02	0.01	0.10	-0.03	0.04			-0.12		0.11	0.03
10018173792	0.10	0.04	-0.05	-0.03	-0.12	0.07	0.00	-0.04	-0.04	-0.09	-0.07	0.03	-0.05	-0.02	0.14	0.05	0.03	-0.09	-0.05	-0.06	0.11	0.09	0.09	0.01	-0.07	0.02	0.10	-0.05	-0.05	-0.11	0.00	-0.10	0.08	0.10	0.02	0.06	-0.06	-0.02	0.05	0.10	0.08	0.02	0.10	0.14	-0.02	-0.10	-0.11	-0.04	-0.09
10018173796	0.07	-0.05	-0.05	-0.02	-0.09	0.03	0.06	0.05	-0.02		0.02	-0.02	0.01	-0.12	-0.01	0.12	0.01	0.02	0.04	0.06	-0.12	0.09	0.00	-0.01	-0.09	0.03	0.03	0.05	-0.02	-0.24	-0.05	0.06	-0.13	0.09	-0.04	0.00	-0.02	0.02	0.03	0.06	0.00	-0.06	0.03	0.04	0.08	-0.03	0.01	-0.01	0.04
10018173806	0.07	0.04	0.24	0.07	-0.07	-0.05	-0.04	-0.06	-0.06	-0.02	-0.02	-0.07	-0.04	0.05	0.03	-0.08	0.03	0.05	0.00	-0.08	0.01	-0.13	0.08	0.02	0.09	-0.06	0.00	-0.03	0.01	0.02	0.04	0.09	0.01	-0.03	-0.06	0.06	-0.07	-0.03	-0.01	-0.01	0.05	0.07	0.02	-0.03	-0.03	0.10	-0.01	-0.08	-0.05
10018173879	0.09	0.02	-0.31	0.04	-0.04	-0.07	0.50	-0.05	0.04	0.06	0.34	-0.03	-0.24	-0.38	-0.02	-0.02	0.00	-0.22	-0.19	0.16	0.16	0.00	0.08	-0.01	0.04	0.05	-0.28	0.33	-0.63	-0.04	-0.07	-0.15	-0.14	0.61	0.31	-0.08	0.02	-0.04	0.17	-0.46	0.76	-0.11	-0.21	-0.23	-0.21	0.19	-0.06	-0.06	0.29
10018173886	-0.16	-0.05	-0.02	-0.08	0.05	0.11	0.16	0.04	-0.08	-0.13	0.03	-0.01	0.11	-0.11	0.02	0.13	-0.02	-0.01	0.00	-0.10	-0.05	0.04	0.02	-0.01	0.04	0.08	-0.04	0.00	-0.13	-0.14	-0.09	-0.06	-0.11	0.12	0.05	0.01	-0.10	0.16	0.02	-0.01	0.16	0.00	0.11	0.00	0.05	-0.13	-0.06	0.05	0.10
10018173921	-0.08	0.31	0.34	0.13	-0.29	-0.20	0.05	-0.02	0.19	0.23	-0.23	0.01	0.02	0.06	-0.13	-0.23	0.14	0.03	-0.13	-0.07	0.20	-0.38	0.09	-0.12	0.00	0.10	0.04	-0.08		0.29		0.23	0.22	-0.13	-0.09	-0.04		-0.20	-0.08	-0.19	-0.12	0.04	-0.04	-0.03	-0.13	0.26	0.13	-0.10	0.00
10018173933	0.02	0.00	-0.06	0.07	0.01	0.02	0.00	0.00	0.02	0.09	-0.04	-0.05	0.01	-0.02	-0.02	-0.06	0.04	-0.04	0.00	-0.06	0.09	-0.04	0.06	-0.01	0.02	-0.05	-0.01	-0.01	-0.05	0.03	-0.01	0.01	-0.04	0.08	0.05	0.00	0.00	-0.06	-0.01	0.00	0.08	0.04	-0.04	-0.02	-0.02	0.04	-0.03	0.02	-0.02
10018174001	-0.11	-0.05	0.03	0.05	-0.19	-0.08		-0.11	0.06	0.10	-0.03	0.08	-0.06	0.03	0.05	0.06	0.00	0.07	-0.04	0.04	-0.01	0.01		-0.04	0.06	0.09	0.01	0.04	0.01	0.05	0.04	0.04	-0.04	0.05	-0.05	0.04	0.01	0.05	-0.12	-0.05	-0.06	0.06	-0.05	0.03	-0.02	0.02	0.00	-0.07	0.02
10018174057	0.15	-0.29	-0.39	-0.11	0.03	0.36	0.00	0.13	-0.11	-0.13	-0.08	-0.08	0.11	-0.16	0.33	0.31	0.07	-0.18	0.28	-0.03	0.05	0.06	-0.34	-0.21	0.28	-0.05	-0.20	0.16	-0.08	-0.48	0.09	-0.21	-0.15	0.16	-0.11	0.00	-0.14	0.23	-0.14	0.27	0.13	0.09	0.21	0.00	0.04	-0.23	0.11	0.20	0.10
10018174074	0.01	0.09	0.35	0.13	-0.12	-0.16		-0.22	0.04	0.13	0.34	-0.01	-0.09	0.02	0.00	-0.18	0.08	0.03	-0.03	-0.15	0.19	-0.33	0.00	0.02	-0.03	-0.12	-0.06	-0.10	-0.06	0.15	0.06	0.06	0.22	-0.12	-0.18	0.02	0.06	0.27	-0.03	-0.13	-0.10	0.02	-0.04	-0.06	-0.08	0.19	0.10	-0.09	-0.08
10018174087	-0.06	0.04	-0.02	0.02	-0.10	0.08	-0.03	0.04	0.02	-0.02	0.03	-0.03	-0.02	-0.04	-0.02	0.06	-0.03	0.02	0.05	-0.04	-0.06	0.02	0.04	0.01	0.04	0.01	0.02	0.00	-0.01	-0.09	0.01	0.01	-0.07	0.05	0.05	0.00	-0.07	0.02	-0.03	0.06	0.06	0.04	0.04	0.01	0.05	-0.05	-0.02	-0.04	-0.05
10018174131	-0.02	-0.05	-0.04	-0.04	-0.11	0.12	-0.03	0.06	-0.02	-0.09	0.01	-0.05	0.05	-0.01	0.01	0.05	-0.01	-0.03	0.08	-0.01	-0.01	0.04	0.04	0.02	0.03	0.01	-0.01	-0.04	-0.04	-0.06	0.02	-0.03	-0.07	0.01	0.07	0.02	-0.11	0.00	0.05	0.14	0.08	0.01	0.03	0.00	0.04	-0.05	-0.04	-0.03	-0.02
10018174134	0.06	-0.01	-0.07	-0.07	-0.07	0.20		0.06	-0.09	-0.16	0.09	-0.05	0.05	-0.08	0.02	0.10	0.02	-0.05	0.08	-0.08	-0.07	0.12	-0.08	0.09	-0.03	0.02	0.02	0.02	-0.06	-0.18	-0.02	-0.05	-0.11	0.12	0.09	0.00	-0.17	0.13	0.04	0.10	0.12	-0.03	0.05	0.05	0.06	-0.11	-0.09	-0.02	-0.01
10018174137	0.06	-0.06	-0.14	0.02	-0.03	0.06	0.07	0.04	0.03	-0.05	-0.01	-0.03	0.03	-0.11	0.03	0.03	-0.03	-0.10	0.06	-0.05	0.07	0.00	0.08	0.01	0.07	-0.04	0.07	0.01	-0.11	-0.05	-0.05	-0.05	-0.08	0.09	0.04	-0.04	-0.04	0.00	0.04	0.11	0.07	0.00	0.00	0.04	0.04	-0.09	-0.05	0.03	-0.01
10018174265	0.05	-0.01	-0.03	-0.03	-0.04	0.05	-0.01	0.03	0.00	0.01	-0.05	-0.01	-0.02	0.01	-0.03	0.00	0.03	-0.01	0.01	-0.03	0.01	0.02	0.00	0.05	0.01	0.00	0.00	0.00	-0.02	0.02	0.02	-0.02	-0.02	0.01	0.01	-0.02	-0.01	-0.05	0.02	0.03	0.05	0.01	-0.02	0.01	0.02	-0.04	0.05	-0.03	-0.02
10018174279	0.02	-0.05	0.02	0.05	0.07		-0.02	-0.04	0.10	0.09	-0.15	-0.02	-0.07	0.03	-0.03	-0.11	0.07	-0.02	0.06	-0.01	0.11	-0.12	-0.02	0.02	0.02	0.00	-0.04	-0.06		0.08	0.03		-0.03	0.04		0.06		-0.09	0.01	-0.05	-0.03	0.04	-0.07	-0.03	0.00	0.08	0.04	0.03	0.03
10018174313	0.13	-0.01	-0.04	-0.05	-0.10	0.18	0.06	0.05	-0.07	0.00	-0.02	-0.05	0.08	-0.02	0.03	0.04	0.01	-0.09	0.01	-0.05	0.00	0.01	-0.06	0.01	-0.03	-0.05	0.01	-0.09	-0.03	-0.08	0.00	-0.11	0.02	0.02	-0.02	0.01	0.03	0.01	0.08	0.05	0.09	-0.01	0.09	0.01	0.08	-0.01	-0.05	-0.01	0.01
10018174401	-0.10	-0.09	-0.16	-0.13	-0.16	0.17	0.07	0.01	-0.10		0.01	-0.07	-0.02	-0.11		1.14	-0.08	-0.11	-0.07	-0.16	-0.02	0.03	-0.02	0.01	-0.07	0.03	0.02	-0.02	-0.03	-0.09	-0.01	-0.08	-0.07	0.12	0.04	0.02	-0.21	0.14	0.04	0.04	0.14	-0.06	0.04	0.05	0.14	-0.14	-0.06	0.02	0.03
10018174402	-0.05	0.03	-0.08	-0.12	-0.20	0.18	-0.02	0.22	-0.05	-0.26	0.02	-0.07	0.19	-0.01	0.04	0.08	0.04	-0.03	0.03	-0.10	-0.08	0.09	0.06	0.06	0.06	-0.04	-0.02	0.04	-0.07	-0.18	0.04	-0.09	-0.08	0.02	0.14	0.01	-0.17	0.10	0.00	0.10	0.08	0.03	0.05	0.03	0.04	-0.16	-0.02	0.02	0.06
10018174431	0.00	0.01	0.36	-0.03	-0.22		-0.04	-0.15	0.04	0.00	0.13	0.08	-0.09	0.11	-0.03	-0.10	-0.04	0.12	0.04	-0.15	0.04	-0.12	0.00	0.10	-0.03	-0.01	-0.05	-0.04	-0.07	0.11	-0.01	0.11	0.17	0.00	-0.09	0.04	0.07	0.13	-0.04	-0.19	0.07	0.00	-0.02	-0.09	-0.05	0.05	0.04	-0.11	-0.09
10018174470	0.02	0.02	0.25	0.17	-0.29	-0.16		-0.18	0.00	0.16	0.01	0.00	-0.01	0.18	0.08	-0.01	-0.02	0.08	0.04	0.00	-0.19	-0.02	-0.10	0.03	-0.02	-0.06	0.03	0.01	-0.08	-0.05	0.01	-0.20	0.02	-0.05	0.04	0.05	0.15	-0.12	-0.06	0.00	0.01	0.04	0.14	0.05	0.03	0.02	0.02	-0.09	-0.04
10018174484	0.08	-0.03	-0.08	-0.05	-0.14	0.05	0.01	0.05	-0.01	0.00	0.01	-0.01	0.01	-0.08	0.02	0.06	-0.02	-0.02	0.04	0.02	-0.02	0.06	-0.01	0.07	-0.02	0.00	0.01	-0.02	-0.08	-0.09	-0.01	-0.04	-0.03	0.07	0.02	0.06	-0.10	-0.03	0.00	0.07	0.10	0.01	0.05	0.06	0.04	-0.06	-0.03	-0.01	0.02
10018174495	-0.04	0.06	-0.06	-0.05	-0.12	0.11		0.06	0.00	-0.06	0.14	-0.09	0.02	0.01	-0.03	0.04	-0.06	0.02	0.02	-0.03	0.01	0.05	-0.05	-0.05	0.07	0.03	-0.04	0.05	0.09	-0.01	0.01	0.07	-0.08	0.05	0.05	-0.03	-0.04	0.06	-0.01	-0.09	0.00	-0.02	-0.01	-0.02	0.05	-0.05	0.02	-0.02	0.05
10018174568	-0.12	0.23	0.41	0.16	-0.23	-0.28		-0.19	0.06	0.21	0.09	0.00	-0.08	0.15	-0.06	-0.17	0.08	0.17	-0.13	-0.11	0.19	-0.28	0.03	-0.09	0.07	-0.09	-0.04	-0.12	0.01	0.21	0.05	0.18	0.15	-0.14	0.01	0.01	0.16	-0.03	-0.02	-0.22	-0.11	0.07	-0.04	-0.06	-0.14	0.21	0.09	-0.10	-0.07
10018174692	-0.02	0.00	-0.05	0.04	0.00	0.04	0.05	0.01	0.03	0.00	-0.01	-0.02	0.06	-0.03	-0.04	-0.02	0.01	-0.02	0.03	-0.09	0.01	0.00	0.02	0.00	0.02	-0.03	-0.01	0.00	-0.06	-0.05	-0.01	-0.06	-0.03	0.17	0.04	-0.02	-0.01	-0.03	-0.01	0.12	0.09	0.04	0.01	0.03	0.01	-0.08	0.00	-0.05	-0.05
10018174718	0.03	-0.03	-0.04	-0.08	0.01	0.08	0.08	0.04	-0.07	-0.20	-0.05	0.05	0.03	-0.02	0.04	0.00	-0.08	-0.03	0.06	-0.01	-0.03	0.09	0.05	0.10	-0.03	0.03	0.05	0.02	-0.06	-0.06	-0.02	-0.07	0.03		-0.01	0.04	-0.11	0.02	0.01	0.11	0.09	-0.03	0.02	0.06	0.01	-0.17	-0.05	0.05	0.01
10018174842	-0.06	0.00	-0.09	0.00	-0.05		0.07	0.16	0.05	0.14	0.00	-0.10		-0.09	0.00	-0.05	0.06	-0.09	0.12	-0.06	-0.02		-0.02		0.03		-0.09	0.08	-0.07	0.06	0.05	-0.03			0.02	-0.08	0.05	-0.17	-0.02	0.04	0.11	0.02	-0.05	-0.07		0.02	0.04	0.13
10018174892	0.00	-0.03	-0.12	-0.09	-0.10	0.18	0.17	0.14	-0.03	-0.27	0.09	-0.09	-0.02	-0.10	-0.04		-0.08	0.03	0.06	-0.01	-0.13	0.20	0.05	0.14	-0.04	0.08	-0.01	0.03	-0.10	-0.19	0.01	-0.03	-0.17	0.07	0.02	0.05	-0.16	0.26	0.04	0.02	0.07	-0.06	0.17	0.08	0.13	-0.18	-0.03	-0.05	0.06
10018174902	0.03	-0.06	-0.02	0.00	-0.06	-0.05	0.02	0.18	0.04	-0.04	0.05	-0.07	0.00	-0.05	0.05	0.02	-0.02	0.01	0.00	-0.03	0.02	0.05	-0.03	0.01		-0.05	0.03	-0.02	-0.05	0.04	0.06	0.00	-0.04	0.06	0.03	0.04	0.00	0.01	-0.01	-0.07	-0.02	-0.02	-0.01	-0.03	-0.04	-0.02	0.00	0.02	0.03
10018174973	-0.03	-0.07	0.12	-0.04	-0.16	0.00	-0.09	-0.13		0.06	0.34	0.01	-0.13	0.03	0.02	0.08	-0.02	0.00	-0.10	0.08	-0.09	-0.01	-0.02	0.03	0.02	0.11	0.00	0.06				0.05	-0.05	-0.02	-0.01	0.08	-0.05	0.02				0.08	0.04	0.00		0.01	-0.01	-0.13	-0.11
10018174996	-0.07	-0.01	-0.07	-0.21	-0.05	0.08	0.04	0.16	-0.10	-0.30	0.22	-0.12	0.27	-0.04	0.01	0.19	-0.01	-0.07	-0.06	-0.07	-0.14	0.13	0.00	0.08	0.06	0.10	-0.14	0.06	-0.11	-0.22	-0.07	-0.04	-0.16	0.09	0.13	0.02	-0.27	0.19	0.07	0.11	0.21	0.04	0.02	0.02	-0.04	-0.16	-0.01	0.19	0.11
10018175110	-0.01	0.12	0.32	0.20	-0.27	-0.27	-0.07	-0.23	0.14	0.23	0.08	0.05	-0.14	0.08	0.02	-0.17	0.10	0.15	-0.05	-0.06	0.15	-0.24	0.08	-0.03	-0.04	-0.10	-0.04	-0.07	-0.08	0.19	0.05	0.10	0.20	-0.06	-0.11	0.08	0.18	-0.07	-0.04	-0.13	-0.05	0.06	-0.05	-0.11	-0.15	0.22	0.11	-0.12	-0.12
10018175129	0.07	-0.06	-0.05	0.02	-0.01	0.02	0.03	0.02	0.00	-0.03	-0.02	-0.03	0.00	-0.03	0.02	0.02	-0.02	-0.05	0.05	-0.03	0.07	0.02	0.05	0.01	-0.02	-0.03	0.03	-0.01	-0.03	-0.03	-0.01	-0.02	-0.02	0.03	0.03	0.00	-0.03	-0.02	0.00	0.09	0.07	0.02	-0.02	0.02	-0.02	-0.06	0.00	0.00	0.00
10018175373	0.03	-0.12	-0.12		0.10	0.04		0.04	-0.04	-0.01	0.06	0.01	-0.04	-0.04	0.00	0.04	0.04		-0.05	-0.06		0.04	0.04	0.04	-0.03	0.03	0.03	0.02	-0.03	-0.07	-0.04	-0.02	-0.05	0.08	0.00	0.03	-0.01		-0.01	0.00	0.07	-0.03	0.00	0.00	0.00	-0.01	-0.04	0.03	0.03
10018175375	0.03	-0.08	-0.16	0.00	-0.06	0.12	0.07	0.09	0.04	-0.09	-0.02	-0.13	0.08	-0.08	0.02	0.04	-0.04	-0.06	0.10	-0.07	0.04	0.06	0.07	0.01	0.02	-0.04	0.09	0.00	-0.07	-0.14	-0.06	-0.04	-0.09	0.13	0.08	0.01	-0.11	0.01	0.03	0.10	0.09	0.02	0.01	0.04	-0.02	-0.11	-0.03	0.04	-0.01
10018175421	-0.02	0.04		-0.04	0.05	0.07		0.05	0.00		0.05			-0.11	-0.06	-0.04		-0.03	0.03	0.01	-0.02	0.04	-0.03	0.00	0.03	-0.01	-0.06	-0.01			-0.02	-0.04	-0.03	0.08	0.04	-0.04		-0.01	0.01	0.06	0.07		0.00	-0.03	0.02	-0.08		0.05	0.04
10018175444	0.09	-0.12	0.08	0.00	-0.21	-0.06	0.10	-0.18	0.00	0.06	-0.18	0.11	-0.22	0.12	0.10	-0.06	0.10	0.09	-0.03	0.00	0.04	-0.06	0.03	0.04	0.06	0.08	0.04	-0.06	0.14	0.09	0.13	0.06	0.13	-0.20	-0.02	0.09	0.07	-0.11	0.04	-0.15	-0.25	0.05	-0.03	-0.01	0.05	0.01	0.13	-0.10	-0.03
10018175452	0.03	0.09	-0.04	0.06	-0.06	0.05	0.08	-0.01	0.02	0.02	0.00	-0.02	0.02	-0.11	0.04	0.00	-0.03	-0.04	0.01	-0.04	0.00	0.06	-0.02	0.00	-0.08	-0.04	-0.01	-0.03	-0.07	-0.04	-0.04	-0.01	-0.02	0.02	0.00	0.02	0.00	-0.01	-0.02	0.06	0.05	0.02	0.01	0.03	0.01	0.04	-0.02	0.00	-0.01
10018175510	0.01	-0.06		-0.01	-0.08	0.10		-0.01	0.01	-0.07	0.05	0.05	0.01	-0.10	0.04	0.06	0.03	-0.06	0.00	-0.05	0.00	0.09	0.04	-0.07	-0.01	0.05	0.02	-0.03	-0.05	-0.12	0.02	-0.07	-0.05	0.06	0.04	0.05	-0.08	0.10	-0.02	0.08	0.09	0.02	0.05	0.09	0.01	-0.05	-0.10	-0.01	0.00
10018175620	0.10	0.44	0.41	0.37	-0.22	-0.43	-0.21	-0.34	0.37	0.42	-0.60	0.36	-0.23	0.16	0.05	-0.48	0.21	0.05	-0.15	-0.19	0.46	-0.53	0.14	0.04	-0.04	-0.15	0.01	0.01	0.09	0.33	0.10	0.05	0.59	-0.19	-0.20	0.15	0.34	-0.56	0.02	-0.24	-0.19	0.09	0.01	0.08	-0.16	0.30	0.04	-0.26	-0.26
10018175647	-0.10	-0.09	-0.09	-0.11	0.19	0.04		0.09	-0.03		0.09	-0.10	0.03		0.02	0.05	0.02	-0.02	0.01		-0.09	0.06	0.01	0.02	-0.01	-0.01	0.01	0.00	-0.05	-0.09	-0.07	0.00	-0.07	0.01	0.03		-0.04	0.06	-0.02	0.04	-0.01	-0.03	0.04	0.00	0.05	-0.07	-0.03	0.06	0.08
10018175698	-0.02	0.10	-0.12	-0.01	0.64	0.05		-0.20	0.04	-0.02	0.05	0.21	-0.12	-0.20	0.05	-0.11	0.11	-0.16	-0.16	-0.08	-0.03	0.13	0.00	-0.05	-0.02	-0.06	0.00	0.14	-0.26	-0.15	-0.09	-0.14	-0.20	0.48	0.01	-0.06	-0.01	-0.06	0.06	-0.24	0.57	-0.06	-0.11	-0.07	-0.11	-0.04	-0.13	0.38	0.12
10018175757	0.04	0.03	-0.08	-0.20	0.39	0.13		0.09	-0.15	-0.33	0.02	-0.09	0.13	-0.04		0.09	-0.08	-0.06	0.01	-0.06	-0.09	0.22	-0.08	0.05		0.07	0.06	-0.03	-0.05	-0.11	-0.12	-0.12	0.02	0.08	0.06	0.05	-0.20	0.14	0.07	0.12	0.11	-0.04	0.04	0.01	0.12	-0.20	-0.11	0.05	0.01
10018175848	0.04	-0.22	-0.34	-0.06	-0.16	0.33	0.16	0.04	-0.07	-0.26	-0.12	-0.03	-0.05	0.04	0.00	0.24	-0.01	-0.08	0.18	-0.04	-0.11	0.19	0.11	0.05	0.13	0.04	0.02	0.12	0.00	-0.12	-0.04	-0.09	-0.05	0.08	0.01	-0.02	-0.24	0.30	-0.01	-0.03	-0.04	0.02	0.02	0.10	0.17	-0.27	0.07	-0.04	0.09
10018175902	-0.06	0.47	0.39	0.26	-0.32	-0.47	-0.01	-0.18	0.30	0.42	-0.21		-0.19		-0.04	-0.38	0.03	0.34	-0.10	-0.12	0.19	-0.48	0.14	-0.08	0.13		-0.21		-0.06	0.41	0.13	0.07	0.18	-0.22	-0.17	0.03	0.45	-0.21	-0.17	-0.18	-0.01	-0.13	0.14	-0.19		0.35	0.11	-0.12	-0.05
10018175936	-0.02	-0.10	-0.09	-0.11	0.25	0.09	0.09	0.12	-0.12	-0.19	0.01	-0.05	0.04	-0.01	-0.05	0.10	-0.06	0.00	0.02	0.01	-0.06	0.10	-0.08	0.00	0.03	0.06	0.01	0.04	0.01	-0.05	-0.04	0.00	-0.08	0.02	0.05	-0.04	-0.10	0.15	0.07	0.00	-0.03	-0.05	-0.02	-0.04	0.07	-0.10	0.00	0.03	0.07
10018175951	0.01	-0.05	-0.01	0.06	-0.06		-0.01	-0.03	0.07	0.06	-0.01	0.08	-0.05	-0.02	-0.03	-0.04	0.01	-0.02	0.00	-0.03	0.10	-0.08	0.00	0.05		0.00	0.03	-0.01	-0.03	0.08	0.02	-0.01	0.01	0.02	-0.03	0.00	0.01	-0.05	-0.02	0.00	0.02	-0.02	0.00	0.01	0.00	0.04	-0.02	-0.02	-0.04
10018176036	0.07	0.19	0.21	0.13	-0.01	-0.17	-0.07	-0.28	0.20	0.23	-0.11	0.06	-0.07	0.05	-0.08	-0.15	-0.02	0.03	-0.01	-0.05	0.22	-0.24	0.00	-0.04	-0.01	-0.07	0.02	-0.01	0.06	0.25	0.07	0.12	0.20	-0.11	-0.07	-0.03	0.19	-0.23	-0.01	-0.12	-0.08	0.00	-0.03	0.01	-0.07	0.13	0.07	-0.12	-0.11
10018176041	-0.12	0.14	0.09	0.20	-0.25	-0.30	0.00	-0.11	0.22	0.32	-0.25	0.06	0.04	0.10	-0.08	-0.21	0.00	0.04	0.02	0.17	0.19	-0.28	0.05	-0.04	0.01	-0.01	0.00	0.09	-0.02	0.16	0.07	0.11	0.03	0.02	-0.03	0.09	0.17	-0.36	-0.16	-0.11	0.02	0.06	-0.16	0.01	-0.11	0.11	0.04	-0.04	0.01
10018176062	0.09	0.18	0.45	0.21	-0.19	-0.25	-0.08	-0.22	0.15	0.18	-0.20	0.04	-0.17	0.15	0.00	-0.21	0.12	0.20	-0.07	-0.14	0.14	-0.36	0.03	0.02	0.03	-0.11	-0.04	-0.04	0.02	0.17	0.11	0.08	0.26	-0.16	-0.10	0.06	0.15	-0.11	-0.03	-0.12	-0.04	0.07	0.02	-0.01	-0.13	0.22	0.12	-0.23	-0.18
10018176094	0.02	0.01	-0.05	0.01	0.03	-0.02	0.02	0.00	0.04	0.00	0.02	-0.04	0.12	-0.02	0.08	-0.08	-0.04	-0.05	0.00	-0.06	0.04	-0.01	0.03	0.00	-0.02	-0.03	0.03	0.01	-0.05	-0.03	-0.03	-0.03	-0.04	0.11	0.03	0.05	-0.01	-0.05	-0.03	0.03	0.09	0.01	0.01	0.02	-0.01	0.02	-0.02	-0.03	-0.03
10018176105	-0.02	-0.02	0.01	0.26	-0.11	-0.27			0.31		0.30		-0.03	0.06	-0.08	-0.15		0.07	-0.04	0.11	0.13	-0.36	0.00	-0.18	-0.01	0.05	-0.07	-0.06	0.02	0.23	0.22	0.20	-0.04	-0.14	-0.04	0.13	0.19	-0.23	-0.11	-0.10	-0.20	0.01	-0.14	0.04	-0.10	0.21	0.01	-0.04	0.00
10018176124	0.02	0.05	0.24	0.18	0.03	-0.32	-0.04	-0.18	0.19	0.32	-0.12	0.20	-0.10	0.04	-0.06	-0.21	0.05	0.06	-0.07	0.05	0.19	-0.25	-0.01	-0.06	-0.07	-0.14	-0.05	-0.02	-0.03	0.23	0.06	0.11	0.17	-0.10	-0.09	0.04	0.31	-0.22	-0.07	-0.11	-0.13	-0.03	-0.10	-0.07	-0.17	0.21	0.05	0.10	-0.07
10018176132	0.03	-0.01	-0.03	0.04	-0.03	0.05	-0.01	0.04	-0.01	-0.01	-0.01	-0.05	-0.01	0.00	0.02	-0.01	-0.01	-0.02	-0.01	0.00	0.02	-0.01	0.02	0.02	-0.01	0.00	0.00	-0.03	0.01	0.00	-0.03	0.01	-0.03	0.03	0.04	0.01	-0.02	0.01	-0.03	-0.01	0.03	0.02	0.01	-0.01	0.00	0.02	0.00	-0.04	0.01
10018176138	0.10	0.05	-0.04	-0.11	-0.16	0.12	-0.01	-0.02	-0.02	-0.17	0.07	0.02	0.00	-0.03	0.08	0.05	0.01	-0.04	-0.02	-0.03	-0.03	0.08	0.06	0.09	-0.05		0.03		-0.07	-0.11	-0.02	-0.10	0.05	0.05	0.01	0.03		0.03	0.05	0.08	0.10	0.04		0.05		-0.14	-0.09	-0.01	-0.02
10018176186	0.02	-0.09	-0.12	-0.10	-0.11	0.17	0.09	0.05	-0.07	-0.11	-0.03	-0.05	-0.07	-0.09	0.05	0.10	-0.03	-0.04	0.06	-0.06	0.02	0.11	0.07	0.13	-0.04	0.14	-0.05	-0.07		-0.11	-0.04		-0.05	0.11	0.00	0.00		0.16	0.00	0.00	0.01	-0.03	0.06	0.07		-0.11	-0.08	0.06	0.06
10018176244	0.06	0.07	-0.06	-0.13	0.02	0.04		0.01	0.01	-0.14	-0.01	-0.03	-0.02	-0.03	-0.02	0.09	-0.01	-0.04	0.03	-0.02	0.05	0.05	0.02	0.04	0.02	0.01	0.01	0.00	-0.03	-0.12	0.00	-0.02	-0.02	0.05	0.02	-0.03	-0.10	0.06	0.06	-0.04	0.05	0.03	0.01	0.03	0.01	-0.08	-0.04	0.06	0.09
10018176410	0.14	0.13	0.04	-0.22	-0.10	0.07		-0.12	-0.09	-0.19	-0.07	0.06	-0.04	0.14	0.06	0.06	-0.01	0.10	0.09	0.04	-0.07	-0.01	-0.01	0.03	-0.04	0.02	0.03	0.04	0.11	-0.10	-0.07	-0.01	0.16	-0.10	0.04	0.02	-0.15	0.00	0.04	0.04	0.04	0.11	0.05	0.07	0.06	-0.14	-0.08	-0.14	-0.07
10018176532	-0.04	-0.01	-0.01	0.14	-0.16	-0.05	0.10	-0.04	0.03		0.00	-0.06	0.01	0.07	-0.03	0.03	0.03	0.06	0.01	0.11	-0.06	-0.12	-0.05	-0.02	0.09	-0.01	-0.03	0.02	0.01	0.03	0.02	0.05	-0.09	-0.01	0.00	0.02	0.09	-0.11	-0.06	-0.11	-0.10	0.03	-0.05	-0.04	-0.01	0.03	0.07	0.07	0.09
10018176562	0.05	0.06	-0.09	-0.10	-0.01	0.03	0.00	-0.03	-0.02	-0.14	0.07	0.03	-0.06	-0.01	0.05	0.06	0.07	-0.04	-0.01	-0.01	0.00	0.03	0.01	0.07	0.01	-0.02	0.02	-0.03	-0.02	-0.09	-0.03	-0.01	-0.01	0.04	-0.03	-0.01	-0.08	0.03	0.07	0.03	0.04	0.03	0.00	0.04	0.00	-0.08	-0.02	0.01	0.06
10018176633	0.08	-0.04	0.03	-0.06	-0.03	-0.03	-0.09	-0.10	0.03	-0.03	0.08	0.05	-0.06	0.05	0.01	-0.01	0.04	-0.06	0.00	0.07	0.09	-0.06	0.05	0.03	-0.07	0.02	0.03	-0.06	-0.05	0.01	0.02	-0.09	0.04	0.00	-0.04	0.11	-0.01	-0.05	-0.01	0.01	0.00	0.10	0.00	0.09	-0.03	0.02	-0.06	0.01	-0.04
10018176652	-0.14	-0.02	-0.17	-0.15	0.03	0.18	0.27	0.03	-0.13	-0.13	0.38	-0.11	0.05	-0.29	0.04	0.10	-0.02	-0.09	-0.09	0.09	-0.03	0.13	-0.02	-0.01	-0.03	0.10	-0.07	-0.03	-0.22	-0.21	-0.10	0.08	-0.17	0.34	0.06	-0.05	-0.21	0.31	-0.01	-0.07	0.53	-0.06	-0.01	-0.05	-0.01	-0.05		-0.02	0.05
10018176716	-0.01	0.01	-0.08	-0.08	0.05	0.13	-0.01	0.06	-0.03	-0.11	0.07	-0.08	0.12	-0.05	0.07	0.06	0.01	-0.03	0.00	-0.04	-0.05	0.02	-0.02	-0.01	0.02	-0.02	0.01	0.05	-0.02	-0.11	-0.01	-0.04	-0.08	0.04	0.04	0.01	-0.16	-0.04	0.04	0.13	0.13	0.01	0.06	0.01	0.02	-0.10	-0.02	0.02	0.00
10018176833	0.05	0.06	0.02	-0.02	-0.15	0.09	0.00	-0.04	0.07	-0.11	0.13	-0.03	0.00	0.02	0.04	-0.03	0.07	-0.06	-0.05	-0.09	0.06	-0.07	0.05	0.09	-0.02	-0.08	-0.03	-0.03	-0.11	-0.09	0.02	-0.05	0.04	0.07	0.08	0.04	-0.06	-0.10	0.06	0.10	0.15	0.05	0.00	0.01	-0.02	-0.10	-0.02	-0.01	-0.01
10018176843	-0.05	-0.01	-0.07	-0.03	0.01	0.00	-0.04	0.03	-0.08	0.06	0.09	-0.04	0.05	0.01	0.09	0.04	0.05	-0.07	-0.06	0.08	-0.04	0.00	-0.04	-0.03	0.15	-0.08	0.03	0.12	0.00	0.03	0.00	0.12	-0.08	0.04	0.05	-0.08	-0.11	-0.04	0.05	0.07	0.05	0.01	-0.05	0.00	-0.05	0.01	0.07	-0.10	-0.05
10018176893	0.03	-0.02		-0.17	-0.08	0.16		0.05	-0.12	-0.23	0.14	-0.07	0.02	-0.05	0.04	0.13	-0.02	-0.02	0.00	-0.07	-0.06	0.20	0.02	0.02	-0.01	0.10	0.03	0.09	-0.04	-0.21	-0.09	-0.10	-0.15	0.10	0.05	0.00	-0.19	0.21	0.02		0.16	-0.06	0.07	0.02	0.09	-0.13		-0.01	0.09
10018176971	0.06	-0.01	-0.05	-0.05	-0.02	0.04	-0.02	0.06	-0.03	-0.03	-0.01	0.03	0.06	-0.05	0.00	0.04	0.01	-0.02	0.00	0.00	-0.01	0.00	0.00	0.04	0.00	-0.02	0.01	0.01	-0.07	-0.07	-0.03	-0.07	-0.04	0.08	0.03	0.01	-0.04	0.01	-0.01	0.08	0.09	0.01	0.03	0.03	-0.01	-0.04	-0.03	0.02	0.00
10018176976	0.05	0.23	0.50	0.09	-0.26	-0.22	-0.15	-0.23	0.08	0.18	-0.08	0.07	-0.12	0.13	-0.04	-0.17	0.08	0.17	-0.09	-0.13	0.15	-0.30	0.06	0.00	0.06	-0.06	-0.06	-0.09	0.05	0.25	0.05	0.23	0.22	-0.17	-0.08	0.00	0.19	-0.07	-0.03	-0.24	-0.03	0.07	-0.03	-0.08	-0.13	0.20	0.10	-0.20	-0.07
10018177030	-0.01	-0.01	-0.05	-0.04	0.03	0.09	0.05	0.02	-0.05	-0.05	0.04	-0.04	-0.01	-0.03		0.05	-0.06	0.00	0.02	0.00	-0.10	0.08	0.02	-0.02	0.01	0.04	-0.01	-0.01			-0.07	-0.01	-0.05	-0.01	0.02	0.00	-0.05	0.06	0.01		0.01	0.00	0.01		0.03		0.01	0.03	0.02
10018177054	-0.09	0.06	0.11	-0.03	-0.05	-0.03		0.10	-0.06	-0.04	-0.01	-0.03	0.00	0.06	-0.02	0.02	0.02	0.09	-0.07	0.02	-0.02	0.04	0.01	-0.06	0.00	-0.03	-0.01	0.00	0.05	0.11	-0.03	0.08	-0.05	-0.06	0.02	0.02	0.00	0.00	0.03	-0.10	-0.05	-0.08	0.01	-0.05	0.02	0.06	0.03	0.01	0.05
10018177090	-0.02	0.03	-0.07	-0.01	0.02	0.04	0.00	0.08	0.00	0.01	0.00	0.00	0.05	-0.07	-0.03	0.01	0.03	-0.05	0.05	-0.03	-0.01	-0.05	-0.01	0.04	0.02	-0.02	0.01	0.02	-0.05	0.02	0.02	-0.04	-0.06	0.11	0.03	-0.03	-0.01	-0.09	-0.02	0.01	0.06	-0.02	0.01	0.00	-0.01	-0.04	-0.01	0.07	0.02
10018177111	0.03	0.40	0.51	0.37	-0.29	-0.42		-0.26	0.33		-0.42	0.32	-0.14	0.17	-0.09	-0.46	0.19	0.13	-0.09	-0.13	0.37	-0.51	0.21	-0.05	0.01	-0.18	-0.02	-0.02	0.09	0.27	0.06	0.26	0.38	-0.17	-0.10	0.09	0.37	-0.57	-0.02	-0.25	-0.13	0.13	-0.03	-0.02	-0.28	0.36	0.12	-0.30	-0.21
10018177120	-0.01	0.08	0.04	0.03	-0.23	-0.01	-0.01	-0.05	0.01	0.07	-0.02	0.01	0.03	0.01	-0.05	0.03	0.01	0.03	-0.02	0.04	0.04	-0.03	0.04	-0.01	-0.01	-0.01	0.00	0.04	0.04	0.03	0.04	0.03	0.02	-0.04	-0.02	-0.01	0.03	-0.01	-0.06	-0.01	-0.03	-0.02	0.04	0.06	-0.03	0.04	-0.01	-0.07	-0.03
10018177123	-0.02	0.08	-0.01	-0.15	-0.07	0.18	0.03	0.11	-0.14	-0.15	-0.13	-0.04	0.28	-0.03	0.05	0.05	0.02	-0.03	0.09	-0.02	-0.16	0.07	-0.02	0.04	-0.01	-0.01	0.07	0.04	-0.06	-0.15	0.02	-0.08	-0.09	0.08	0.03	0.00	-0.22	0.06	0.12	0.16	0.09	0.02	0.03	-0.02	0.08	-0.09	-0.07	0.01	0.00
10018177134	0.10	-0.01	-0.10	-0.09	-0.02	0.09	0.00	0.03	-0.01	-0.06	0.03	-0.01	0.05	-0.03	0.01	0.06	0.01	-0.06	0.01	-0.02	-0.06	0.03	-0.02	0.11	-0.02	-0.02	0.02	-0.05	-0.05	-0.05	-0.02	-0.07	-0.02	0.09	0.00	0.01	-0.08	-0.04	0.01	0.08	0.08	0.01	0.04	0.03	0.04	-0.10	-0.04	0.04	0.03
10018177173	0.05	-0.04	-0.12	-0.01	-0.02	0.06	0.07	0.03	0.00	-0.05	-0.04	-0.06	0.08	-0.05	0.01	0.02	-0.02	-0.06	0.06	0.09	-0.01	0.03	0.03	-0.01	0.00	-0.03	0.03	-0.01	-0.04	-0.04	-0.02	0.00	-0.08	0.04	0.02	-0.02	-0.07	0.00	0.00	0.09	0.05	0.04	0.03	0.04	0.02	-0.05	-0.04	0.03	-0.02
10018177204	-0.05	-0.04	-0.14	-0.19	0.21	0.26	0.10	0.06	-0.12	-0.33	-0.05	-0.04	0.05	-0.12	0.07	0.05	-0.02	-0.10	0.09	-0.04	-0.06	0.22	0.00	0.09	0.01	0.07	0.02	0.04	-0.05	-0.18		-0.05	-0.12	0.12	-0.02	0.01	-0.23	0.21	0.09	0.09	0.07	-0.04	0.04	0.07	0.12	-0.21	-0.11	0.07	0.04
10018177226	-0.04	0.20	0.23	0.25	-0.22	-0.28	-0.06	0.01		0.29	-0.16			0.07	-0.07	-0.26	0.06	0.14	0.02	-0.04	0.23	-0.37	0.05	-0.05	0.05	-0.05	-0.08		0.02	0.26	0.07	0.13	0.12	-0.16		0.04	0.23	-0.20	-0.12	-0.21		0.03	-0.08	-0.08		0.24		-0.11	-0.11
10018177227	0.00	0.02	-0.09	0.04	-0.03	0.00		0.17	0.09		0.04	-0.09	0.09	-0.08	0.00	-0.06		-0.04	0.13	-0.06	0.00	-0.11		0.02	0.01	-0.05	-0.09	0.05		0.02		-0.03	-0.06	0.12	0.06	-0.10	0.05	-0.17	-0.04	0.05	0.10	-0.02	-0.05	-0.10	-0.02	0.05	0.07	0.13	-0.02
10018177318	-0.01	0.05	-0.09	0.01	-0.05	0.21		0.08	-0.05	-0.10	0.24	0.00	0.00	-0.16	-0.15	0.07	-0.02	-0.04	0.00	-0.08	-0.02	0.06	-0.02	0.05	0.03	0.01	-0.02	0.06	-0.05	-0.10	0.00	-0.05	-0.12	0.14	0.10	0.01	-0.17	0.04	-0.01	0.00	0.19	-0.05	0.04	0.03	0.04	-0.12	-0.02	0.02	0.04
10018177359	0.01	0.19	0.41	0.18	-0.18	-0.24	-0.15	-0.26	0.10	0.00	0.31	0.04	-0.18	0.06	0.04	-0.24	0.05	0.20	-0.06	-0.16	0.17	-0.37	0.10	0.06	0.05	-0.10	-0.06	-0.11	-0.04	0.18	0.10	0.17	0.23	-0.10	-0.10	0.12	-0.02	0.16	-0.07	-0.16	-0.03	0.08	-0.04	-0.05	-0.14	0.19	0.06	-0.14	-0.11
10018177367	0.00	-0.02	-0.05	-0.21	-0.15	0.09	-0.06	0.06	-0.06	-0.20	0.00	-0.05	0.06		0.07	0.13	-0.01	0.00	0.12	0.03	-0.08	0.04	0.06	0.05	0.00	0.17		0.07	0.12	-0.11		-0.06	0.04	-0.08			-0.24	0.05	0.13	0.07	0.02	0.13	0.05	0.14		-0.20		-0.16
10018177375	-0.03	-0.03	0.00	0.17	-0.19	-0.07		-0.08	0.05	0.12	-0.12	0.09	-0.01	0.03	-0.09	0.03	-0.06	0.06	0.02	0.14	-0.01	0.01	-0.03	-0.10	0.07	0.02	0.06	0.02	0.00	0.05	0.00	-0.05	-0.03	0.04	0.04	0.11	0.05	0.01	-0.10	-0.12	-0.16	-0.01	0.05	0.09	0.07	0.04	-0.03	-0.10	0.04
10018177387	0.08	-0.04	-0.09	-0.05	-0.12	0.10	-0.01	0.02	-0.05	-0.06	0.03	0.00	0.02	-0.01	0.05	0.05	0.00	-0.02	-0.01	-0.02	-0.04	0.04	0.03	0.08	-0.02	0.02	0.04	0.00	-0.02	-0.09	-0.02	-0.01	0.00	0.06	0.00	0.00		-0.03	0.05	0.01	0.05	0.00	-0.01	0.04	0.07	-0.08	0.00	-0.01	-0.03
10018177440	0.08	-0.02	-0.13	-0.10	-0.21	0.15	0.01	0.09	-0.08	-0.22	0.09	-0.03	0.05	-0.02	0.09	0.04	0.06	-0.07	0.05	-0.10	-0.03	0.08	0.07	0.11	-0.01	0.04	-0.02	-0.02	-0.13	-0.27	-0.06	-0.12	-0.06	0.12	0.02	0.07	-0.22	0.10	0.04	0.15	0.18	0.04	0.04	0.09	0.04	-0.14	-0.11	0.06	0.06
10018177462	0.15	-0.70	-0.63	-0.23	-0.14	1.03	0.31	0.73	-0.35	-0.57	-0.16	0.03	-0.03	-0.37	0.07	0.31	0.12	-0.45	0.15	-0.15	-0.32	1.06	0.09	0.17	0.21	-0.33	0.27	0.03	-0.09	-0.42	-0.26	-0.30	-0.61	0.35	0.31	-0.19	-0.44	0.40	0.02	0.03	0.17	0.16	0.02	0.08	0.09	-0.31	-0.28	0.26	0.49
10018177577	-0.02	0.08	-0.04	-0.06	0.08	0.05	0.01	-0.09	0.05	0.04	0.18	0.04	0.08	-0.09	-0.01	-0.03	-0.06	-0.13	-0.05	0.02	0.00	-0.08	-0.02	0.06	0.05	-0.05	-0.06	0.03	-0.11	-0.06	0.05	0.01	-0.13	0.12	0.05	-0.12	-0.04	0.02	0.01	0.03	0.21	0.04	-0.03	-0.05	-0.06	-0.04	-0.01	0.08	0.07
10018177606	-0.02	-0.04	0.00	0.03	-0.27	-0.09	0.00	-0.06	0.09	0.15	-0.05	0.00	-0.02	0.12	0.05	-0.06	-0.02	0.05	-0.03	0.10	0.08	0.02	0.05	-0.17	-0.01	0.09	-0.01	0.01	-0.04	0.13	0.04	0.05	0.00	0.00	-0.07	0.06	0.08	-0.04	-0.04	-0.07	-0.05	-0.01	0.00	0.04	-0.06	0.03	0.02	-0.04	-0.01
10018177646	-0.06	-0.03	-0.13	-0.05	-0.04	0.08	0.09	0.11	-0.01	-0.02	0.15	-0.03	0.08	-0.13	-0.05	0.02	0.03	-0.05	0.01	-0.02	-0.01	0.02	0.00	0.02	0.02	-0.02	-0.02	0.01	-0.11	-0.11	0.03	-0.02	-0.12	0.13	0.06	-0.02	-0.10	0.00	-0.03	0.05	0.17	-0.04	-0.01	0.01	0.00	-0.04	-0.01	0.09	0.08
10018177714	-0.02	0.00	-0.09	-0.12	-0.14	0.31	0.11	-0.05	-0.08	-0.36	-0.04	0.03	-0.01	0.04	0.06	0.15	-0.02	0.00	0.08	-0.14	-0.05	0.18	0.06	0.07	0.02	0.00	0.17	0.02	0.02	-0.33	-0.04	-0.12	0.03	0.01	-0.01	-0.06	-0.30	0.24	0.10	0.10	0.03	0.05	0.08	0.06	0.25	-0.28	0.02	-0.09	0.03
10018177836	0.04	0.04	-0.01	-0.07	0.04	0.06	-0.01	0.01	-0.04	-0.03	-0.03	-0.02	0.07	0.00	0.00	-0.01	-0.04	-0.04	0.02	0.02	-0.04	0.04	-0.06	0.04	0.00	0.02	0.02	-0.01	-0.02	0.02	-0.01	-0.02	-0.05	0.03	0.04	-0.02	0.00	-0.04	0.04	-0.01	0.05	-0.01	-0.04	-0.03	0.06	-0.07	0.01	0.02	0.04
10018177962	0.07	0.12	-0.18	-0.12	-0.15	0.20	-0.02	0.13	-0.07	-0.17	0.11	0.02	-0.07	-0.07	0.07	0.07	0.04	-0.09	0.05	0.00	-0.08	0.10	-0.05	0.04	0.03	0.02	-0.11	0.09	-0.11	-0.08	-0.04	0.00	-0.10	0.13	0.18	-0.09		0.15	-0.06	0.03	0.20	-0.03	-0.02	-0.03	0.10	-0.15	0.02	-0.01	0.07
10018178014	-0.12	0.02	-0.05	-0.11	-0.13	0.07	0.05	0.29	-0.12	-0.25	0.22	-0.10	-0.02	0.07	0.08	0.09	0.12	-0.01	-0.07	-0.27	-0.04	0.22	-0.02	0.08	0.07	-0.07	-0.04	0.12	-0.03	-0.21	0.04	0.00	-0.02	0.16	0.08	0.10	-0.19	0.18	-0.08	-0.04	0.01	-0.02	-0.09	0.05	0.04	0.00	0.00	-0.05	-0.01
10018178055	0.09	-0.07	-0.13	-0.14	-0.07	0.13	0.07	0.09	-0.09	-0.22	0.04	-0.02	0.03	-0.09	0.06	0.11	0.02	-0.02	0.07	-0.08	-0.04	0.10	0.04	0.10	-0.01	0.03	0.04	-0.04	-0.08	-0.22	-0.05	-0.07	-0.05	0.10	0.04	0.05	-0.16	0.11	0.03	0.09	0.10	0.00	0.09	0.06	0.08	-0.12	-0.09	0.02	0.03
10018178084	-0.05	-0.05	-0.07	0.00	-0.02	0.05			-0.02		0.06	0.00	0.02	0.00	0.02	0.03	0.04	-0.01	0.01	0.00	-0.02	-0.01		0.02	0.02	-0.01	0.00	0.01	-0.05	-0.05	0.03	0.01	-0.07	0.03	0.02	0.01	-0.01	-0.04	0.00	0.03	0.09	0.02	-0.03	0.01	-0.01	0.00	0.01	-0.01	-0.03
10018178127	-0.07	-0.02	-0.11	-0.31	0.07	0.23	0.04	0.21	-0.18	-0.47	0.03	-0.09	0.18	0.01	0.14	0.23	-0.03	-0.01	0.08	-0.12	-0.22	0.32	0.04	0.04	-0.04	0.06	0.09	0.12	-0.04	-0.27	-0.21	0.01	-0.15	0.11	0.00	0.01	-0.36	0.28	0.03	0.06	0.08	0.00	0.25	0.06	0.17	-0.23	-0.12	-0.02	0.05
10018178132	-0.06	0.04	0.13	0.10	-0.14	-0.12	0.03	-0.12	0.04	0.07	-0.07	0.08	0.00	0.09	-0.02	-0.07	0.05	0.07	0.00	0.06	0.09	-0.14	0.05	-0.11	0.01	-0.04	-0.01	-0.03	0.04	0.15	0.06	0.16	0.06	-0.12	-0.06	0.02	0.10	-0.12	-0.01	-0.09	-0.12	0.04	-0.05	-0.08	-0.05	0.15	0.08	-0.07	-0.02
10018178203	-0.07	-0.04	-0.08	-0.04	-0.27	-0.08		-0.09	-0.07	-0.11	-0.19	-0.06	-0.02	0.04	0.02	1.99	-0.11	-0.04	-0.04	-0.02	-0.10	-0.13	-0.10	-0.19	-0.11	-0.07	0.04						-0.02	0.04	-0.06	0.10	-0.04	-0.04				-0.02	0.03		0.01	-0.02		-0.01	-0.02
10018178253	-0.09	-0.03	-0.17	-0.01	0.03	0.11	0.06	0.09	0.02	0.01	0.06	-0.03	-0.09	-0.09	-0.01	0.11	0.04	-0.06	-0.02	-0.07	0.01	0.00	0.04	0.06	0.00	0.04	0.00	0.00	-0.12	-0.11	-0.01	0.01	-0.09	0.06	0.04	0.01	-0.09	-0.02	0.04	0.04	0.14	0.00	0.00	0.05	0.05	-0.03	0.04	-0.03	0.00
10018178285	0.09	0.14	0.19	-0.01	0.12	-0.10		-0.19	-0.03	-0.06	-0.01	0.03	-0.21	0.13	0.08	-0.21	0.10	0.08	-0.10	-0.04	0.06	-0.20	0.12	0.11	-0.06	-0.03	-0.02	-0.04	0.16	0.08	0.06	0.10	0.17	-0.13	-0.12	0.01	-0.02	-0.06	0.11	-0.09	-0.05	0.05	-0.09	-0.08	-0.07	0.13	0.10	-0.06	-0.16
10018178383	-0.06	-0.02	-0.11	0.03	0.01	0.06	-0.03	0.03	-0.04		0.09	0.02	-0.02	-0.09	-0.01	0.01	0.02	-0.07	0.04	0.03	0.01	0.03	0.00	0.10	0.01	-0.04	0.02	0.02	-0.04	-0.02	0.01	-0.03	-0.05	0.10	-0.04	-0.05	-0.06	-0.03	0.03	0.07	0.12	0.02	-0.05	0.01	-0.05	-0.03	-0.05	0.05	0.03
10018178395	0.39	0.00	-0.03	-0.08	-0.20	0.08	-0.17	-0.34	-0.20	-0.27	-0.18	0.20	-0.31	0.28	0.38	0.00	0.09	0.11	-0.09	0.02	0.00	-0.14	0.18	0.08	0.10	0.08	0.17	0.01	0.20	-0.22	0.09	-0.06	0.26	-0.15	0.02	0.13	-0.37	-0.17	0.12	0.25	0.18	0.43	0.10	0.07	0.04	-0.15	-0.06	-0.57	-0.29
10018178417	-0.21	-0.10	0.04	0.07	-0.17	-0.16	0.09	-0.08		0.11	-0.13	-0.10	0.00	0.06	0.01	-0.05	0.13	0.12	0.09	0.06	0.19	-0.13	0.05	0.00	0.11	0.03	-0.10	0.13	-0.02	0.08	0.16	-0.03	-0.04	-0.10	-0.09	0.02	0.09	-0.08	0.04	-0.12	-0.01	-0.05	-0.11	-0.13	0.03	0.22	0.14	-0.03	0.04
10018178460	0.04	0.01	0.01	0.06	-0.14	-0.21	0.02	-0.34	0.26	0.12	0.00	0.11	0.13	0.08	0.00	-0.29	-0.03	-0.15	-0.05	-0.01	0.21	-0.08	0.16	0.01	0.01	0.09	-0.10	-0.06	-0.22	0.11	0.05	-0.07	-0.03	0.07	0.02	-0.02	0.00	-0.23	0.05	0.36	0.15	0.01	0.00	0.03	-0.11	0.06	-0.09	0.01	-0.06
10018178475	0.07	-0.10	-0.11	-0.04	0.25	0.06	0.06	0.02	-0.01	0.02	0.00	-0.03	-0.09	-0.04	0.04	0.03	-0.01	-0.04	-0.02	0.00	-0.05	0.06		0.00	-0.07	0.00	0.01	0.00		-0.11	-0.04	-0.03	-0.03	0.06	0.00	0.03	-0.01	0.00	-0.02	0.01	0.05	0.01	-0.03	0.02	0.01			0.03	-0.03
10018178554	0.11	0.16	0.17	0.14	-0.33	-0.13	-0.14	-0.10	0.15	0.21	-0.49	0.17	0.00	0.17	-0.04	-0.16	0.08	0.07	0.01	0.00	0.21	-0.26	0.11	-0.12	-0.09	0.07	0.11	-0.01	0.26	0.02	0.06	-0.01	0.30	-0.18	-0.10	0.13	0.03	-0.29	-0.01	0.09	-0.05	0.00	0.04	0.15	-0.07	0.20	-0.11	-0.33	-0.17
10018178570	0.13	-0.06	-0.13	-0.04	-0.05	0.06	0.02	0.01	-0.03	-0.07	0.09	0.07	0.00	-0.08	0.07	-0.01	0.03	-0.06	-0.01	-0.01	0.02	0.06	0.02	0.04	-0.02	-0.05	0.08	0.01	-0.09	-0.13	0.04	-0.08	0.00	0.12	0.01	0.03	-0.06	-0.02	-0.02	0.08	0.15	0.03	-0.01	0.04	-0.01	-0.05	-0.09	0.01	-0.03
10018178597	-0.01	0.04	0.14	0.06	-0.20	-0.11		-0.05	0.16	0.13	-0.25	0.05	-0.03	0.08	0.01	-0.13	0.06	0.03	0.03	-0.05	0.14	-0.12	0.06	0.02	-0.08	0.02	0.00	-0.05	0.00	0.12	0.02	0.00	0.11	-0.05	-0.09	0.03	0.11	-0.18	0.03	-0.04	0.00	0.01	0.01	0.02	-0.03	0.09	-0.07	-0.04	-0.04
10018178620	0.01	-0.11	-0.07	-0.08	0.07	0.10	0.06	0.08	-0.03	-0.13	-0.01	-0.04	0.04	-0.06	0.00	0.01	0.00	-0.01	0.03	-0.04	-0.01	0.04	0.02	0.07	-0.03	0.07	-0.08	-0.01	-0.07	-0.09	-0.02	-0.08	-0.04	0.08	0.02	0.06	-0.11	0.06	0.01	0.00	0.15	0.01	0.00	0.02	0.08	-0.10	-0.05	0.07	0.04
10018178652	-0.05	-0.04	-0.10	-0.06	0.13	0.05	0.04	0.00	0.00	-0.07	0.01	0.00	-0.03	-0.10	-0.02	0.06	-0.01	-0.07	0.04	-0.05	-0.01	0.15	0.05	0.00	0.03	0.04	0.04	-0.01	-0.01	-0.04	-0.02	-0.04	-0.05	0.05	0.00	0.00	-0.05	0.10	-0.06	-0.01	0.05	-0.05	0.03	0.03	0.09	-0.10	-0.04	0.02	0.06
10018178681	-0.01	0.07	-0.08	-0.07			0.09	0.07	0.03		-0.03	-0.12		-0.11	0.03	0.11	0.05	-0.08	0.00	-0.10	0.01	0.07	0.04	0.07	-0.05	0.00	-0.09	0.01	-0.21		-0.10		-0.04	0.08	0.07		0.00	0.05	0.01					0.00				0.09	0.08
10018178698	0.06	-0.04	-0.06	-0.06	0.13	0.11	0.03	0.03	-0.06	-0.09	0.00	0.00	-0.02	-0.03	-0.02	0.01	-0.05	-0.01	0.02	0.00	-0.03	0.10	-0.02	0.01	-0.01	-0.01	0.00	-0.04	-0.02	-0.02	-0.03	-0.02	-0.01	0.04	0.01	0.03	0.00	0.06	-0.01	-0.03	0.04	0.02	0.00	-0.02	0.06	-0.05	-0.03	0.00	0.02
10018178710	0.06	-0.01	-0.06	-0.01	-0.01	0.04	-0.06	-0.06	0.00	-0.04	0.06	0.02	-0.03	-0.03	0.06	0.02	0.04	-0.05	-0.03	-0.03	0.01	0.03	0.05	0.06	0.00	-0.03	-0.02	-0.03	-0.05	-0.10	0.01	-0.07	0.01	0.07	0.02	0.01	-0.05	-0.01	0.02	0.09	0.10	0.06	0.02	0.02	-0.02	-0.04	-0.03	0.02	-0.02
10018178784	-0.02	-0.02	-0.09	-0.01	-0.02	0.08	0.03	0.04	0.00	0.01	0.01	-0.07	-0.02	-0.01	0.02	0.03	-0.02	-0.04	0.00	-0.02	0.02	0.00	0.04	0.02	0.00	0.01	0.01	-0.01	-0.01	-0.03	-0.02	-0.01	-0.04	0.07	0.04	-0.01	0.00	0.00	0.00	0.01	0.05	-0.01	-0.01	0.01	0.01	-0.05	0.02	0.00	-0.01
10018178792	-0.01	0.27	0.39	0.17	-0.20	-0.32	-0.08	-0.12	0.20	0.29	-0.25	0.07	-0.10	0.12	-0.07	-0.29	0.10	0.12	-0.03	-0.08	0.24	-0.43	0.04	0.02	0.05	-0.12	-0.09	0.01	0.05	0.31	0.06	0.18	0.25	-0.12	-0.13	0.04	0.22	-0.36	-0.02	-0.23	-0.04	0.06	-0.05	-0.04	-0.16	0.22	0.08	-0.11	-0.08
10018178835	0.00	-0.04	0.10	0.05	-0.05	-0.07	-0.03	-0.06	0.04	0.15	0.03	0.05	-0.01	0.02	0.03	-0.06	0.00	0.05	-0.01	0.06	0.02	-0.05	0.00	-0.07	-0.08	-0.07	0.01	-0.06	-0.01	0.04	0.02	0.00	0.09	-0.06	-0.05	0.04	0.12	-0.01	-0.04	-0.03	-0.08	0.03	-0.04	-0.04	-0.05	0.10	-0.01	0.04	-0.05
10018178864	0.04		-0.10	0.00	0.05		-0.01	0.02	0.00	0.01	-0.04	0.01		-0.01	0.04		0.03	-0.02	-0.02	-0.01	-0.05		0.01	0.08	-0.02		0.02	-0.04	-0.09	-0.05	0.02	-0.01	-0.03	0.05	0.02	0.02		-0.08	0.01	0.06	0.09	0.05	-0.02	0.00	0.01	-0.03	0.00	0.03	-0.05
10018178871	-0.06	0.02	0.01	0.02	-0.12	-0.10	0.00	-0.02	0.08	0.10	0.17	-0.04	0.02	0.06	0.01	-0.06	0.01	0.01	-0.06	0.11	0.06	-0.11	-0.04	-0.02	-0.02	-0.03	-0.06	0.05	-0.07	0.10		0.00	-0.02	0.04	0.00	-0.02	0.07	-0.02	-0.03	-0.01		-0.03	-0.04	-0.06	-0.03	0.06	0.00	0.02	-0.01
10018178900	0.16	0.15	-0.05	0.00	0.45	0.03	0.04	-0.18	0.00	0.09	-0.18	-0.03	-0.20	-0.12	0.05	-0.11	0.16	-0.13	-0.12	-0.16	0.10	0.16	-0.05	0.09	-0.14	0.00	-0.01	-0.07	-0.05	-0.04	0.03	-0.26	0.06	0.27	0.07	-0.03	0.02	-0.03	-0.10	-0.03	0.39	0.03	-0.10	-0.06	-0.05	0.03	-0.12	0.00	0.05
10018178977	0.02	-0.01	-0.13		-0.08	0.20		0.02	-0.05	-0.17	-0.06	0.02	0.00	-0.05	0.15		0.04	-0.08	-0.01	-0.10		0.18	0.09	0.02		-0.01	0.10	-0.04	-0.02	-0.20	-0.03	-0.12	0.06	0.07	-0.02	0.02	-0.12	0.11	0.01	0.10	0.06	0.04	0.07	0.11	0.07	-0.16	-0.12	-0.05	-0.01
10018179037	-0.02	0.06	0.03	0.14	0.12	-0.16		0.00	0.18	0.22	-0.20	0.00	0.00	-0.03	-0.18	-0.06	-0.06	0.06	0.02	0.02	0.10	-0.16	0.00	-0.07	0.00	-0.01	-0.03	-0.05	0.01	0.22	0.01	0.02	0.05	-0.06	0.01		0.14	-0.20	-0.04	-0.04	-0.09	-0.06	-0.02	-0.01	-0.03	0.13	0.04	0.00	-0.03
10018179126	0.14	-0.18	-0.23	-0.31	0.05	0.39	0.10	0.26	-0.25	-0.64	-0.17	-0.04	0.31	-0.15	0.19	0.29	-0.05	-0.10	0.11	-0.04	-0.18	0.34	0.00	0.07	-0.02	0.12	0.18	0.10	-0.16	-0.43	-0.07	-0.23	-0.18	0.19	0.00	0.05	-0.66	0.37	0.12	0.29	0.33	-0.02	0.20	0.15	0.28	-0.33	-0.20	0.02	0.04
10018179270	-0.01	0.08	0.18	0.22	-0.08	-0.27	-0.01	-0.04	0.03	0.31	0.14	-0.10	0.05	0.10	-0.13	-0.06	0.12	0.15	-0.17	0.02	0.09	-0.15	-0.13	-0.25	0.13	-0.20	-0.05	0.06	0.11	0.26	0.14	0.25	0.02	-0.18	0.00	-0.09	0.39	-0.02	-0.14	-0.28	-0.22	-0.07	-0.12	-0.16	-0.25	0.37	-0.04	0.00	0.03
10018179277	-0.07	-0.04	-0.13	-0.07	-0.03	0.09	0.09	0.09	-0.04	-0.09	0.06	-0.03	0.01	-0.06	0.00	0.08	-0.01	-0.02	0.04	-0.02	-0.07	0.09	0.02	0.06	0.01	0.04	0.01	0.00	-0.06	-0.13	-0.03	-0.03	-0.10	0.10	0.02	-0.01	-0.07	0.07	0.00	0.03	0.08	-0.03	0.03	0.03	0.05	-0.08	-0.03	0.03	0.08
10018179332	0.04	0.05	-0.14	-0.05		0.03	-0.11	0.20	0.09	0.21	-0.01	-0.12	0.00	-0.03		-0.09		-0.04	0.01	-0.10	0.07	-0.05			0.07	-0.03	-0.11	-0.03	-0.09	0.03	0.06	-0.12	0.01	0.19	0.13	-0.10			0.05	0.09	0.17	0.06	-0.06	0.04	-0.06	-0.17	0.03	-0.06	0.04
10018179336	-0.15	0.13	0.19	0.22	-0.02	-0.26	0.02	-0.08	0.27	0.30	-0.28	0.10	-0.05	0.02	-0.13	-0.25	0.10	0.07	-0.04	-0.04	0.25	-0.33	0.03	-0.10	0.06	-0.03	-0.13	-0.02	-0.03	0.28	0.08	0.16	0.09	-0.06	-0.03	0.00	0.27	-0.28	-0.09	-0.16	-0.10	-0.03	-0.09	-0.07	-0.12	0.24	0.07	0.01	0.02
10018179349	-0.02	0.06	0.27	-0.11	0.06	-0.16	-0.12	-0.16	-0.08	0.00	0.17	0.01	-0.15	0.07	0.05	-0.06	0.11	0.05	-0.01	-0.12	0.09	-0.13	0.05	0.12	0.03	-0.01	-0.05	-0.01	0.00	0.04	0.01	0.16	0.13	-0.07	-0.07	-0.02	-0.02	0.16	-0.03	-0.08	-0.02	0.07	0.00	-0.04	-0.05	0.06	0.00	-0.05	-0.08
10018179399	-0.04	0.08	0.08	0.13	-0.15	-0.14	0.03	0.02	0.14	0.12	-0.14	-0.05	-0.03	0.01	-0.07	-0.07	0.01	0.04	-0.05	-0.02	0.15	-0.14	-0.01		0.07	0.03	-0.03	0.06	0.03	0.22	0.09	0.07	-0.02	-0.03	-0.01	0.01	0.15	-0.16	-0.10	-0.13	-0.11	-0.05	-0.13	-0.07	-0.04	0.14	0.09	-0.04	0.06
10018179405	0.00	0.09	0.14	0.19	-0.08	-0.13	-0.11	-0.08	0.23	0.30	-0.21	0.17	-0.08	0.03	-0.08	-0.22	0.03	0.04	-0.02	0.03	0.23	-0.32	0.05	-0.05	-0.09	-0.05	-0.06	-0.09	-0.06	0.24	0.05	0.07	0.15	-0.08	-0.08	0.03	0.31	-0.25	-0.08	-0.09	-0.07	0.03	0.00	-0.03	-0.09	0.22	-0.03	0.00	-0.06
10018179441	-0.09	-0.18	-0.02	0.15	-0.13	-0.12	0.11	-0.04	0.07		-0.05	-0.02	0.00	0.03	0.00	0.07	-0.01	0.01	0.05	0.09	-0.03	-0.06	-0.06	-0.09	0.15	0.17	-0.07	0.04	-0.07	0.00	0.11	-0.01	-0.15		-0.02	0.07	0.04	0.00	-0.14	-0.07	-0.03	-0.03	-0.03	-0.08	0.04	0.05	0.11	0.06	0.08
10018179442	0.12	-0.01	-0.13	-0.05	-0.06	0.16		0.04	-0.04	-0.05	0.07	-0.01	0.05	-0.07	-0.01	0.07		-0.04	0.02	0.02	-0.07	0.06	-0.06	-0.04	0.00	0.03	0.04	-0.03	-0.06	-0.12	0.01	-0.04	-0.08	0.07	0.04	-0.03	-0.08	0.05	0.00	0.01	0.08	0.00	0.01	0.03	0.07	-0.06	-0.02	0.03	0.07
10018179446	0.02	0.02	-0.15	-0.11	-0.08	0.34		0.06	-0.10	-0.24	-0.11	-0.02	0.06	-0.08	0.04	0.12	0.00	-0.15	0.01	-0.16	0.01	0.27	0.09	0.10	-0.02	0.07	0.03	-0.01	-0.11	-0.22	-0.12	-0.14	-0.14	0.20	0.08	0.02	-0.21	0.21	0.04	0.10	0.13	-0.02	0.07	0.09	0.09	-0.21	-0.16	0.03	0.18
10018179450	0.08	0.20	0.30	0.13	-0.21	-0.24	-0.05	-0.28	0.09	0.10	-0.04	0.10		0.10	-0.02	-0.17	0.10	0.07	-0.11	-0.13	0.20	-0.31	0.08	0.04	0.08	-0.10	-0.02	-0.03	0.10	0.22	0.12	0.16	0.18	-0.06	-0.09	0.03	0.13	-0.18	-0.04	-0.19	-0.01	0.02	-0.02	-0.04	-0.13	0.27	0.05	-0.23	-0.10
10018179453	-0.14	-0.03	-0.02	0.09	-0.03	-0.30	0.06	-0.05	0.11	0.07	-0.09	0.16	-0.16	0.02	0.02	-0.02	-0.04	0.08	-0.06	0.10	0.11	0.00		0.05	-0.03	0.07	0.11	0.04	-0.09	0.05	0.01	0.09	-0.02	0.07	0.08	0.12	-0.04	0.01	-0.13	-0.16	0.02	0.02	-0.10	0.03	-0.16	0.05	0.00	-0.05	-0.03
10018179497	0.13	-0.05	-0.08	-0.02	-0.02	0.02	-0.03	0.00	0.04	0.03	-0.03	0.04	-0.05	0.00	0.06	-0.03	0.02	-0.03	0.01	0.03	0.00	0.02	0.01	0.01	-0.04	-0.04	0.04	-0.01	-0.03	-0.07	0.05	-0.02	0.01	0.03	0.00	0.04	-0.01	-0.10	0.00	0.04	0.05	0.05	-0.02	0.05	-0.03	-0.01	0.01	-0.01	-0.06
10018179521	-0.11	-0.15	0.01	0.03	-0.18	-0.09	0.01	-0.02	0.01	0.04		0.03	0.01	0.06	0.00	0.01	0.00	0.06	0.04	0.06	0.04	0.00	0.03	-0.03	0.07	0.10	-0.04	-0.02	0.00	0.02	0.03	0.04	-0.07	-0.05	-0.05	0.00	-0.01	-0.01	0.02	-0.03	-0.02	-0.03	0.00	-0.02	-0.06	0.00	0.02	0.13	0.06
10018179528	-0.03	-0.03	-0.03	0.01	0.01	0.05	0.06	0.04	0.00	0.00	-0.03	-0.06	0.03	-0.05	-0.01	-0.01	0.01	-0.03	0.06	-0.03	0.04	-0.01	0.04	-0.01	0.01	-0.04	0.01	-0.02	-0.03	-0.05	-0.01	-0.01	-0.04	0.05	0.02	0.02	-0.03	-0.02	0.02	0.08	0.02	0.02	-0.02	0.03	-0.03	-0.02	-0.02	0.00	0.01
10018179554	-0.04	-0.09	-0.12	-0.03	0.09	0.14		0.08	-0.03	-0.16	0.10	-0.01	-0.02	-0.09	-0.03	0.11	-0.04	-0.03	0.08	-0.06	-0.03	0.15	0.00	0.00	-0.01	0.06	-0.02	-0.03	-0.07	-0.08	-0.11	-0.01	-0.08	0.11	0.03	0.06	-0.09	0.14	-0.01		0.01	-0.08	0.05	0.04	0.09	-0.10	-0.10	0.10	0.07
10018179620	-0.01	-0.09	-0.14	0.01	0.00	0.09	0.07	0.07	0.04	0.03	-0.02	0.07	-0.01	-0.07	0.05	0.07	0.03	-0.07	-0.06	-0.03	0.01	-0.05	0.05		-0.04	0.02	0.07	0.00	-0.04	-0.16		-0.03	-0.01	0.04	-0.04	0.01	0.01	-0.03	-0.01	0.05	0.07	0.04	0.01	0.06	0.06	-0.01	-0.11	0.05	0.00
10018179638	0.12	0.28	-0.02		-1.03	0.37	0.29	0.29	0.08	-0.97	-0.08	0.07	0.05	0.04	0.38	0.05	0.07	0.01	0.05	0.05	0.10	0.28	0.10	0.07	0.29	-0.96	0.20	0.14	-0.88	0.15	0.20	0.16	-0.65	0.42	0.40	-0.87	0.10	0.42	0.18	0.21	0.46	-0.81	0.21	-0.84	0.23	0.14	0.43	0.15	0.35
10018179647	0.03	-0.04	0.01	-0.04	0.37	-0.01		-0.01	-0.03	0.00	0.02	0.04	-0.02	-0.03	-0.02	0.00	-0.04	-0.01	-0.01	-0.03	-0.02	0.10	-0.08	-0.09	-0.08	0.02	0.01	-0.02	-0.03	-0.09	-0.03	-0.05	0.01	0.04	-0.02	0.04	0.01	0.00	-0.01	0.03	0.05	-0.05	0.03	0.03	0.00	-0.01	-0.06	0.05	0.00
10018179650	0.02	-0.01	-0.04	-0.05	0.07		0.01	0.03	-0.05	-0.03	0.07	-0.04	0.03	0.00	-0.01	0.04	-0.04	-0.02	-0.01	0.00	-0.04	0.08	-0.04	0.02	0.01	0.00	-0.02	0.00	-0.04	-0.03	-0.02	0.00	-0.03	-0.03	0.02	-0.05	0.04	0.08	0.03	0.00	-0.01	-0.03	-0.02	-0.04	0.01	-0.05	0.02	0.07	0.06
10018179732	-0.02	-0.10	-0.02	-0.13	-0.02	-0.01	-0.08	-0.08	0.01	0.02	0.15	-0.02	-0.03	0.00	0.00	0.15	-0.02	0.00	0.02	0.04	-0.06	0.02	-0.05	0.09	0.03	0.13	-0.03	0.03	0.07	-0.02	0.05	0.01	0.00	-0.14	-0.08	0.03		0.08	0.03	-0.15	-0.03	0.08	-0.05	0.06	0.06	0.00	-0.04	0.01	-0.02
10018179786	-0.04	-0.09	-0.05	-0.13	-0.05	0.13	0.10	0.08	-0.05	-0.22	-0.02	-0.06	0.01	-0.03	0.03	0.11	-0.02	-0.01	0.03	-0.07	-0.08	0.14	0.00	0.12	0.04	0.10	0.02	-0.01	-0.07	-0.07	-0.04	0.02	-0.10	0.10	0.05	0.02	-0.17	0.09	0.02	0.05	0.10	-0.01	0.08	0.03	0.10	-0.15	-0.03	-0.03	0.03
10018179799	0.06	-0.02	-0.12	0.00	-0.09	0.10	0.06	0.03	-0.03	-0.02	0.06	0.00	-0.04	-0.07	0.01	0.08	0.01	-0.03	-0.03	-0.03	-0.02	0.06	0.01	0.02	-0.03	0.03	0.04	0.01	-0.06	-0.10	-0.05	-0.02	-0.05	0.09	0.03	0.05	-0.01	0.04	-0.02	-0.02	0.06	0.01	0.01		0.00	-0.02	-0.03	0.00	0.01
10018179818	0.09	-0.01	-0.10	-0.06	-0.09		0.07	0.09	0.00	-0.14	0.10	-0.05		-0.05	0.04		0.05	-0.09	0.02	-0.06	-0.01	0.07	0.02		0.08	0.06	0.00	-0.03	-0.07	-0.14		-0.04	-0.12	0.10		0.02	-0.13	0.03	0.00	0.09	0.15	0.03	0.04	0.04	0.06		-0.03		0.00
10018179844	0.01	0.16	0.04	0.11	-0.21	0.01	-0.02	-0.12	0.05	0.05	-0.13	0.08	-0.13	-0.02	0.12	-0.13	0.00	0.05	0.04	-0.01	0.05	-0.09	0.08	-0.02	-0.03	0.05	0.13	-0.05	0.07	0.08	0.01	-0.03	0.09	-0.03	-0.13	0.10	0.01	-0.17	0.01	0.05	-0.11	0.05	0.06	0.06	0.05	0.07	-0.01	-0.14	-0.11
10018179847	-0.03	0.06	0.15	0.15	0.21	-0.13		-0.23	0.09	0.25	-0.03	0.08	-0.11	0.09	-0.13	-0.25	0.11	-0.02	-0.03	-0.11	0.08	-0.15	-0.01	-0.07	0.12	-0.08	-0.05	0.00	-0.06	0.11	0.16	-0.02	0.06	-0.07	-0.05	0.11	0.13	-0.10	-0.05	-0.11	-0.10	0.08	-0.17	0.03	-0.02	0.03	0.14	-0.06	-0.03
10018179987	0.12	-0.08	-0.11	-0.14	-0.16	0.15		0.09	-0.10		0.11	-0.10	0.07	-0.02	0.10	0.09	0.03	-0.06	0.09	-0.07	-0.06	0.13	-0.02	-0.02	-0.02	-0.02	0.06	0.01	-0.08	-0.20	-0.04	0.00	-0.09	0.10	0.08	0.00	-0.17	0.12	0.07	0.13	0.05	-0.01	0.05	0.06	0.03	-0.14	-0.04	-0.04	-0.01
10018180031	0.01	0.00	-0.11	-0.02	-0.07	0.15	0.14	-0.10	0.03	-0.03	0.08	0.00	-0.18	-0.07	0.03	-0.04	0.04	-0.06	-0.04	-0.09	0.04	-0.03	0.06	0.12	0.05	0.07	-0.07	-0.03	-0.01	-0.06	0.06	-0.07	0.00	0.16	0.03	0.09	-0.07	-0.04	0.01	-0.06	0.15	0.02	-0.04	0.08	-0.03	-0.11	0.04	-0.08	0.04
10018180101	0.11	-0.11	-0.07	-0.05	-0.05	0.01	0.02	0.03	-0.06	0.04	0.03	0.03	-0.04	-0.02	0.05	0.06	0.02	0.00	-0.01	0.05	-0.04	0.05	-0.03	0.00	-0.03	0.01	0.05	-0.03	-0.05	-0.08	-0.02	-0.03	0.02	0.01	0.00	0.02	0.01	0.01	-0.01	0.00	0.02	0.04	0.01	0.01	0.01	0.00	-0.02	0.00	0.00
10018180132	0.12	-0.08	0.36	-0.03	-0.03	-0.18	-0.04	-0.27	-0.06	-0.05	0.24	-0.01	-0.15	0.23	0.14	-0.06	-0.05	0.16	-0.02	-0.03	-0.08	-0.06	0.10	0.07	-0.08	-0.18	0.05	-0.10	-0.03	0.02	-0.03	0.12	0.26	-0.14	-0.16	0.01	-0.04	0.14	0.04	-0.04	0.03	0.12	0.07	-0.01	0.05	-0.01	0.03	-0.25	-0.12
10018180142	0.09	-0.33	-0.16	-0.01	-0.31	0.14	0.24	0.07	0.01	-0.19	-0.16	0.10	-0.21	-0.22	0.00	0.05	0.13	-0.04	0.01	-0.03	0.15	0.21	0.11	0.17	0.02	0.14	0.02	-0.21	-0.12	-0.17	0.07	-0.03	0.02	-0.03	0.01	0.02	0.07	0.10	0.06	-0.05	-0.08	0.04	-0.07	0.13	0.09	-0.16	0.13	0.02	0.15
10018180186	0.04	-0.02	-0.09	-0.02	-0.01		-0.01	0.05		-0.01	0.02	-0.07	0.05	-0.06	0.00	0.05	-0.04	-0.06	0.00	0.02	-0.05	0.05	0.01	0.08	0.04	0.02	-0.04	-0.01	-0.03	-0.01	-0.03	-0.06	-0.05	0.03	0.07	-0.05	-0.01	-0.03	-0.01	0.05	0.09	0.01	0.03	0.02	0.00	-0.08	-0.03	0.04	0.08
10018180188	0.07	0.08	0.19	0.11	-0.21	-0.22	0.01	-0.20	0.09	0.16	-0.23	0.10	-0.04	0.08	-0.06	-0.06	0.05	0.05	-0.01	0.00	0.08	-0.20	0.07	0.03	0.07	0.00	0.01	0.00	-0.03	0.14	0.02	0.08	0.16	0.01	-0.03	0.02	0.11	-0.19	0.02	-0.12	-0.06	0.04	-0.06	-0.01	-0.07	0.12	0.07	-0.14	-0.04
10018180191	-0.14	0.02	0.02	-0.03	-0.04	0.04	0.04	0.03	0.00	0.05	0.12	-0.10	0.12	-0.08	-0.09	0.05	-0.09	-0.03	0.03	0.06	-0.04	0.04	-0.05	-0.02	0.03	0.05	-0.02	-0.01	-0.03	0.04	-0.05	0.02	-0.04	0.04	0.04	-0.03	0.02	0.00	0.07	-0.05	0.03	-0.08	-0.01	-0.03	0.01	-0.02	0.02	0.04	0.08
10018180200	0.04	0.03	-0.20	-0.11	-0.20	0.15	0.06	0.15	-0.04	-0.03	0.06	-0.13	0.29	-0.16	0.15	0.05	0.02	-0.13	0.05	-0.07	-0.05	0.07	-0.01	0.01						-0.20	-0.04		-0.08	0.21		0.00	-0.03	0.03		0.11		0.03	0.03	-0.05					0.01
10018180239	0.01	0.02	0.15	0.08	-0.25	-0.23		-0.14	0.11	0.21	0.17	0.07	-0.09	0.06	-0.06	-0.11	0.01	0.10	0.00	0.06	0.04	-0.20	-0.05	-0.03	0.08	-0.03	-0.01	-0.03	-0.06	0.11	0.09	0.16	0.02	-0.07	-0.03	0.02	0.08	-0.14	-0.08	-0.07	-0.05	0.03	0.00	-0.08	-0.10	0.15	0.07	-0.05	-0.03
10018180244	0.03	-0.09	-0.08	0.01	-0.09	0.08	0.04	0.06	-0.02	0.02	0.00	0.01	-0.01	-0.01	0.01	0.05	-0.04	-0.02	0.00	0.00	-0.04	0.07	0.00	0.05	-0.05	0.01	0.04	-0.02	-0.07	-0.06	-0.02	-0.01	-0.06	0.05	0.00	0.04	0.00	0.01	0.00	0.00	0.04	0.00	0.03	0.01	0.03	-0.04	-0.03	0.02	0.02
10018180287	0.05	0.17	0.35	0.30	-0.24	-0.29	-0.08	-0.17	0.30	0.44	-0.38	0.05	-0.05	0.19	-0.07	-0.25	0.08	0.11	-0.06	-0.06	0.21	-0.37	-0.03	-0.09	0.00	-0.11	-0.05	0.03	-0.01	0.33	0.08	0.00	0.18	-0.13	-0.06	0.02	0.29	-0.42	0.00	-0.11	-0.02	-0.02	-0.09	-0.04	-0.11	0.17	0.16	-0.12	-0.12
10018180331	0.07	0.00	-0.10	0.03	-0.14	0.07	0.14	-0.09	0.02	-0.12	0.00	-0.03	-0.09	-0.12	0.09	0.02	0.04	-0.04	-0.04	-0.06	0.06	0.01	0.12	0.10	0.01	0.07	0.01	-0.02	-0.09	-0.09	0.00	-0.07	-0.01	0.11	-0.02	0.07	-0.13	-0.04	0.05	0.00	0.15	0.05	0.04	0.06	0.05	-0.08	0.00	-0.05	-0.02
10018180338	-0.04	0.02	0.13	0.23	-0.32	-0.17	0.04	-0.20	0.20	0.25	-0.18	0.22	-0.08	0.14	-0.04	-0.09	0.01	0.09	0.01	-0.04	0.24	-0.15	-0.02	-0.27	-0.04	0.07	-0.02	0.07	-0.12	0.23	0.11	0.02	0.04	0.01	0.04	0.05	0.11	-0.06	-0.21	-0.11	-0.09	-0.01	0.01	-0.05	-0.11	0.25	0.07	-0.17	-0.06
10018180412	0.05	-0.01	-0.15	-0.07	-0.16	0.13	0.10	0.10	0.02	-0.05	0.10	-0.02	0.01	-0.12	-0.06	0.04	0.01	-0.09	0.07	-0.03	-0.02	0.05	0.00	0.00	0.04	0.06	-0.02	0.07	-0.16	-0.19	0.04	-0.01	-0.18	0.09	0.06	-0.05	-0.18	0.05	0.05	0.08	0.11	-0.07	0.01	0.10	0.02	-0.03	0.04	0.02	0.13
10018180424	-0.03	0.03	-0.04	0.02	-0.08	0.14	0.09	0.14	0.08	-0.09	-0.03	-0.10	0.02	-0.04	-0.03	-0.03	-0.02	-0.01	0.02	-0.07	0.06	-0.02	-0.02	0.03	0.04	-0.06	-0.04	-0.03	-0.09	0.03	0.04	0.01	-0.11	0.08	0.08	-0.08	-0.02	0.01	-0.02	0.03	0.11	-0.09	0.04	-0.09	0.04	0.00	0.04	0.02	0.14
10018180460	0.02	0.09	0.34	0.09	-0.22	-0.17	0.01	-0.18	0.01		0.17	0.03	-0.12	0.12	0.08	-0.10	0.03	0.15	-0.05	-0.02	0.10	-0.14	0.05	-0.08	-0.09	-0.09	-0.02					0.05	0.24	-0.04	-0.06	0.00	0.11	-0.02				0.04		-0.07	-0.06			-0.15	-0.06
10018180464	0.08	0.01	-0.11	-0.03	-0.12	0.14		0.03	-0.01	-0.08	0.08	0.04	-0.05	-0.10	0.11	0.02	-0.01	-0.07	-0.06	0.05	-0.02	0.09	0.04	0.01	-0.06	0.00	0.08	-0.01	-0.05	-0.11	-0.02	-0.09	0.04	0.07	0.04	0.07	-0.09	0.03	0.00	0.05	0.12	0.01	0.04	0.06	0.02	-0.07	-0.04	-0.07	-0.04
10018180527		-0.04	-0.07	0.01	0.00	0.07		0.02	-0.03		0.03	-0.08	0.02		0.01	0.00	0.02	-0.03	0.00	-0.05	0.00	-0.01	0.07	0.00	0.05	-0.01	-0.03	0.01	-0.04	-0.01	-0.01	-0.02	-0.04	0.12	0.05	-0.03	-0.03		-0.02	0.04	0.13	0.06	-0.01	-0.03	0.01	-0.03	-0.04	-0.02	-0.02
10018180586	0.01	-0.08	-0.03	0.00	0.04	0.05	0.02	0.06	-0.01	-0.01	-0.03	-0.07	0.03	0.01	0.02	0.00		-0.04	-0.01	0.00	-0.01	0.00	0.04	0.02	-0.01	0.00	0.01	-0.01	0.00	0.00	0.00	0.00	-0.03	0.03	0.04	0.01	0.00	-0.01	-0.01	0.02	0.02	0.02	-0.02	0.00	-0.01	-0.02	0.02	-0.02	-0.02
10018180627	0.04	0.07	0.24	0.11	-0.25	-0.11	-0.02	-0.22	0.06	0.18	0.03	0.13	-0.06	0.08	-0.05	-0.02	-0.07	0.07	-0.09	0.00	-0.04	-0.15	0.05	0.01	-0.01	0.03	0.02	-0.02	0.05	0.18	0.01	0.09	0.18	-0.09	-0.04	0.21	0.05	-0.02	-0.04	-0.18		0.06	0.06	0.05	-0.10	0.00	0.03	-0.28	-0.14
10018180667	0.03	0.00	-0.06	-0.04	0.02	0.05	0.00	0.02	-0.01	0.01	0.04	-0.01	0.04	-0.04	0.00	0.00	-0.03	-0.01	0.02	-0.01	0.00	0.05	-0.02	-0.04	-0.02	-0.01	0.00	-0.01	-0.08	-0.06	-0.03	-0.01	-0.04	0.04	0.05	-0.02	-0.05	-0.01	0.01	0.06	0.09	0.00	0.03	0.02	0.02	-0.07	-0.01	0.03	0.03
10018180672	0.06	-0.02	-0.08	-0.05	0.06	0.11		0.00	-0.02	-0.11	-0.02	-0.02	0.03	-0.02	0.01	0.06	-0.03	-0.05	0.05	0.03	-0.04	0.07	0.03	-0.02	-0.03	0.01	0.05	-0.02	0.01	-0.07	0.00	-0.05	-0.05	-0.01	0.03	0.01	-0.08	0.05	0.03	0.02	-0.01	-0.01	0.03	0.01	0.08	-0.07	-0.05	0.03	0.00
10018180682	0.06	-0.04	-0.07	0.03	-0.10	0.03		0.01	0.06	0.04	0.10	-0.03	-0.01	-0.05	0.04	-0.04	0.04	-0.04	0.01	0.02	0.00	-0.04	0.10	-0.04	-0.04	-0.04	-0.02	-0.01	-0.05	-0.10	0.01	-0.04	0.05	0.01	0.02	0.03	-0.02	-0.06	-0.02	0.11	0.12	0.11	0.02	0.04	-0.06	0.02	-0.09	-0.02	-0.08
10018180690	0.09	-0.09	-0.04	-0.12	-0.10	0.12	0.06	0.04	-0.08	-0.14	0.05	0.01	-0.02	-0.06	-0.02	0.13	-0.05	0.01	0.01	0.01	-0.11	0.12	-0.04	0.10	-0.02	0.15	0.02	-0.03	-0.05	-0.13	0.00	0.00	0.02	-0.01	-0.03	0.04	-0.11	0.17	0.05	0.02	0.01	-0.02	0.05	0.05	0.11	-0.13	-0.03	-0.09	0.07
10018180715	-0.03	-0.01	-0.06	-0.02	-0.04	0.16	0.02	0.11	0.02	-0.10	0.17	0.04	-0.10	-0.08	-0.05	0.01	-0.03	-0.05	-0.08	0.04	-0.07	0.11	0.04	-0.03	-0.06	0.11	0.01	-0.04	-0.06	-0.07	-0.07	-0.02	-0.08	0.17	0.10	0.11	-0.10	0.03	-0.08	0.08	0.17	-0.09	0.09	0.07	0.02	-0.07	-0.14	-0.07	0.03
10018180923	0.08	0.18	0.21	0.09	-0.11	-0.10	-0.08	-0.15	0.15	0.10	-0.06	0.08	-0.06	-0.01	-0.03	-0.22	0.02	0.02	0.01	-0.04	0.17	-0.24	0.00	-0.03	0.06	-0.03	-0.10	0.00	0.01	0.21	0.06	0.14	0.21	-0.13	-0.20	-0.02	-0.05	-0.09	0.08	-0.06	0.24	0.06	-0.06	-0.04	-0.13	0.10	0.08	-0.10	-0.11
10018180941	0.10	0.12	0.11	0.07	-0.27	-0.14	-0.10	-0.11	0.08	0.16	-0.09	0.07	0.01	0.03	0.00	-0.03	0.02	0.06	0.00	0.06	0.09	-0.16	0.06	0.00	-0.05	-0.07	0.05	0.00	0.01	0.08	0.00	0.07	0.16	-0.02	-0.05	-0.04	0.21	-0.12	-0.05	-0.03	-0.15	0.01	0.03	0.00	-0.06	0.10	-0.02	-0.11	-0.10
10018180948		0.06	0.04	0.09	-0.18	0.00		-0.10	0.04	0.10	-0.12	0.06	-0.05	0.16		-0.05	0.00	0.08	0.01	0.01		-0.08		-0.03	-0.05	0.01	0.00	0.02	0.02	0.07	0.00	0.00	0.05	-0.06	-0.01	0.05	0.06	-0.11	0.05	-0.06	-0.04	0.01	-0.02	0.02	-0.01	0.07	-0.02	-0.06	-0.06
10018180957	0.02	0.11	-0.01	0.06	-0.31	0.01	0.03	0.08	0.04	-0.07	-0.04	-0.07	-0.01	-0.03	0.09	-0.06	0.15	-0.02	-0.02	-0.07	0.14	-0.06	0.06		0.07	-0.09	-0.02	0.00	-0.07	0.12	0.01	0.08	-0.02	0.04	0.05	-0.08	0.08	-0.03	0.03	-0.04	0.02	-0.11	0.02	-0.08	-0.03	0.07	0.06	-0.07	0.01
10018181029	0.12	-0.20	-0.22	-0.02	-0.19	0.32	0.03	0.04	-0.09	-0.37	0.11	0.05	-0.11	-0.18	0.02	0.16	-0.08	0.00	0.11	0.00	-0.11	0.21	0.08	0.11	0.12	0.09	0.05	0.04	-0.03	-0.25	-0.01	-0.15	0.02	0.03	0.05	0.12	-0.27	0.28	-0.06	0.09	0.08	0.04	0.20	0.16	0.25	-0.24	-0.01	-0.09	-0.13
10018181071	0.00	-0.05	-0.07	-0.09	-0.05	0.12	0.11	0.04	-0.04	-0.07	0.08	-0.08	0.00	-0.03	-0.04	0.10	-0.05	-0.02	0.03	-0.03	-0.07	0.05	-0.06	0.04	0.08	0.08	0.00	0.01	-0.02	-0.05	-0.03	0.03	-0.12	0.02	0.06	0.01	-0.05	0.07	0.01	-0.05	0.07	-0.04	0.00	-0.01	0.09	-0.08	0.03	-0.01	0.08
10018181122	0.07	0.08	0.32	0.14	-0.16		-0.11	-0.23	0.17	0.24	-0.28	0.04	-0.07	0.07	-0.07	-0.17	0.07	0.04	-0.03	-0.05	0.22	-0.35	0.02	0.07	0.07	-0.09	-0.01	-0.02	0.04	0.22	0.07	0.09	0.17	-0.08	-0.03	-0.04	0.16	-0.33	-0.01	-0.10	-0.06	0.08	-0.12	0.01	-0.12	0.17	0.08	-0.08	-0.05
10018181153	-0.07	0.20	0.02	0.00	-0.11	0.02	-0.03	-0.04	0.03		0.04	-0.06	-0.02	0.08	0.03	-0.01	-0.03	0.02	0.01	0.01	0.00	-0.06	0.03	-0.01	-0.07	0.02	-0.02	0.03	-0.01	-0.03	-0.02	-0.04	0.02	-0.11	0.00	-0.02	0.00	-0.11	0.10	0.03	0.08	0.02	0.02	-0.02	0.03	0.04	0.03	-0.07	-0.06
10018181234	-0.02	-0.05	-0.11	-0.03	-0.09	0.07	0.08	0.07	-0.01	-0.02	-0.01	-0.10	0.03	-0.06	0.01	0.08	-0.04	-0.03	0.04	-0.03	0.00	0.07	0.01	0.08	0.05	0.02	0.05	-0.01	-0.06	-0.04	-0.02	0.00	-0.08	0.09	0.05	-0.03	-0.02	0.04	0.01	0.05	0.02	0.01	0.00	0.00	0.01	-0.08	-0.02	0.03	0.02
10018181241	0.12	-0.04	-0.03	-0.02	-0.09	-0.03	-0.03	-0.11	-0.09	0.03	0.24	-0.02	-0.03	0.08	0.05	0.03	-0.04	0.14	0.01	0.02	-0.12	-0.06	-0.03	0.08	-0.04	-0.04	-0.04	0.06	0.00	-0.03	0.02	-0.02	-0.04	-0.04	0.06	-0.02	-0.07	0.06	-0.09	0.06	0.06	0.12	0.07	-0.09	0.02	-0.01	0.12	-0.14	-0.08
10018181264	-0.02	0.08	-0.12	-0.17	-0.22		-0.05	-0.02	-0.10	-0.35	0.13	-0.01	0.08	0.01	0.10	0.21	0.04	-0.14	-0.05	-0.04	-0.06	0.18	0.10	0.18	0.06	0.16	-0.10	-0.05	-0.17		-0.15	-0.20	-0.07	0.06	0.18	-0.07	-0.20	0.20	0.04	0.09	0.21	-0.02	0.01	0.05	0.02	-0.24	-0.01	0.13	0.18
10018181272	-0.05	0.16	0.27	0.27	-0.28	-0.28	-0.03	-0.11	-0.04	0.17	-0.21	-0.01	-0.02	0.23	0.01	-0.12	0.05	0.17	0.00	-0.08	0.14	-0.33	0.13	0.06	-0.07	-0.03	-0.04	0.10	0.08	0.04	0.02	-0.03	0.02	-0.08	-0.02	0.03	0.10	-0.39	0.02	-0.14	-0.04	0.05	0.01	0.02	-0.08	0.30	0.12	-0.09	-0.09
10018181403	0.08	-0.09	-0.10	-0.06	-0.11	0.14	0.02	0.02	-0.08	-0.13	-0.02	-0.03	0.01	-0.03	0.06	0.11	-0.02	0.00	0.05	-0.02	-0.08	0.09	0.03	0.09	0.03	0.06	0.04	0.01	-0.03	-0.15	0.01	-0.07	-0.06	0.05	0.02	0.05	-0.12	0.04	0.01	0.07	0.10	0.04	0.07	0.04	0.08	-0.09	-0.02	-0.03	-0.05
10018181451	-0.03	-0.01	-0.03	0.03	-0.14	-0.02	0.06	0.13	-0.01	0.04	0.02	-0.05	0.01	0.08	-0.03	-0.08	-0.04	0.12	0.04	0.01	-0.03	-0.03	-0.02	0.04	-0.09	0.02	-0.04	0.01	-0.01	-0.03	-0.02	-0.02	-0.06	-0.05	0.02	0.03	-0.01	-0.03	0.05	0.08	0.04	-0.07	-0.01	-0.03	0.03	0.05	0.02	0.01	-0.01
10018181485	0.10	-0.15	-0.23	-0.06	0.05		0.00	0.13	-0.02	-0.16	0.05	-0.07		-0.15	0.04	0.15	0.01	-0.04	0.13	0.08	-0.02	0.06	-0.04		0.02	0.12	-0.05	0.08	-0.14	-0.01	-0.05	-0.13	-0.25	0.16	0.07	0.03		0.10	-0.09	0.17	0.12	0.00	0.02	0.05		-0.13	-0.07	0.10	0.02
10018181538	0.01	0.04	-0.03	-0.07	0.00	0.09	-0.05	0.08	-0.01	-0.10	-0.01	-0.03	0.11	-0.09	0.08	0.00	0.07	-0.10	0.03	-0.07	-0.01	0.01	0.03	0.07	0.06	-0.09	0.03	0.00	-0.08	-0.11	0.04	-0.02	-0.11	0.13	0.08	0.02	-0.10	-0.09	0.05	0.07	0.14	0.04	-0.01	0.01	-0.05	-0.09	-0.02	0.07	0.02
10018181555	-0.05	0.10	0.20	0.00	0.11	-0.08	-0.12	-0.08	0.03	-0.04	-0.04	0.00	-0.13	0.06	0.05	-0.14	0.04	0.10	-0.02	0.01	0.09	-0.18		0.08	-0.01	0.02	-0.05	-0.03	0.12	0.10	0.07	0.10	0.05	-0.13	-0.10	-0.01	-0.06	-0.09	0.11	-0.06	-0.01	0.01	-0.06	-0.06	0.02	0.10	0.13	-0.02	-0.10
10018181596	0.13	0.16	0.08	0.02	-0.23	0.09	-0.03	-0.17	-0.04	0.03	-0.40	0.14	-0.02	0.04	-0.01	0.06	-0.09	0.07	0.01	0.01	-0.06	-0.02	0.09	0.03	-0.05	0.14	0.10	0.01	0.09	-0.05	-0.01	-0.12	0.15	-0.07	-0.03	0.05	-0.01	-0.02	0.01	0.02	-0.05	-0.03	0.10	0.03	0.12	-0.01	-0.08	-0.17	-0.14
10018181656	-0.05	-0.01	-0.04	0.00	-0.05	0.06	0.01	0.02	0.01	-0.03	0.08	0.01	-0.01	-0.04	0.02	-0.03	0.02	0.01	-0.01	-0.05	0.00	0.01	0.06	0.04	-0.04	-0.01	-0.01	-0.03	-0.06	-0.13	-0.01	-0.05	0.00	0.09	0.00	0.03	-0.02	0.00	0.02	0.07	0.10	0.04	0.02	0.03	-0.02	-0.03	-0.04	0.01	-0.01
10018181676	0.00	-0.06	-0.13	-0.10	-0.07	0.16	0.11	0.12	-0.05	-0.26	0.09	-0.08	-0.01	-0.09	-0.04	0.15	-0.03	0.02	0.06	-0.05	-0.14	0.19	0.04	0.10	-0.01	0.07	-0.01	0.03	-0.04	-0.18	0.02	-0.03	-0.19	0.03	0.00	0.04	-0.16	0.25	0.05	0.02	0.05	-0.05	0.15	0.08	0.12	-0.15	-0.02	-0.06	0.07
10018181679	0.00	-0.05		0.13	-0.13	-0.18		-0.09	0.07		-0.09	0.15		0.03	0.04	-0.09	0.04	0.01	-0.11	0.15	0.11	-0.05	0.07	-0.04	0.01	0.02	0.00	-0.02		0.10	0.02	0.16	0.02	0.07	-0.06	0.11	0.09	-0.15	-0.11	-0.14	-0.12	0.03	-0.03	0.02	-0.10	0.18	0.00	-0.01	-0.01
10018181695	-0.06	0.02		-0.05	0.20	-0.02			-0.03	0.00	0.06	-0.03	0.01		0.05	0.01	0.02	-0.05	-0.05	0.02	-0.03	0.05	0.01	-0.05	-0.03	-0.05	-0.01	0.01	-0.06	-0.09	-0.02	-0.05	-0.03	0.02	0.04	0.00	0.03	0.03	0.00	0.07	0.09	-0.01	-0.03	-0.05	-0.03	-0.02		0.02	0.03
10018181706	0.06	-0.07	0.01	0.03	-0.05	-0.03	0.11	0.02		0.04	-0.09	-0.04	-0.01	-0.09	0.01	-0.03	0.03	0.02	0.03	-0.03	0.06	-0.01	0.05	0.05	-0.03	-0.03	0.02	-0.01	-0.13	-0.01	-0.03	0.00	-0.01	0.11	-0.05	0.00	0.01	-0.07	-0.04	0.03	0.16	0.06	-0.04	0.00	0.03	-0.01	-0.03	-0.04	0.01
10018181709	-0.03	-0.11	-0.08	-0.18	0.66	0.24	-0.04	-0.03	-0.18		-0.15	-0.03	0.04	-0.08	0.04	0.07	0.04	-0.07	-0.01	-0.11		0.22	-0.20	-0.01	-0.12	0.13	0.12	0.00	-0.07	-0.14		-0.06	-0.01	0.08	0.06	-0.19	0.02	0.18	-0.05	0.13	0.06	0.00	-0.09	-0.02	0.06	-0.22		0.06	0.00
10018181713	0.05	-0.12	-0.14	-0.10	0.64	-0.03	0.00	0.07	-0.08	-0.09	-0.09	-0.12	0.00	-0.11	0.03	-0.04	-0.10	-0.04	0.05	-0.04	-0.02	0.31	-0.02	0.05		-0.07	0.05	-0.03	-0.03	-0.08	-0.05	-0.03	-0.07	0.15	0.10	-0.04	-0.01	-0.02	0.02	0.04	0.03	0.00	-0.02	-0.03	-0.02	-0.09	-0.03	0.07	0.03
10018181731	-0.08	-0.03	-0.05	-0.04	-0.05	0.04		0.05	0.01	0.01	0.01	0.03	0.02	-0.02	-0.01	0.06	0.02				-0.04	-0.02	0.02		0.06	0.01	0.04	0.02	-0.06	-0.07	0.05	-0.01	-0.05	0.04	0.04	-0.01	-0.04	-0.05	-0.03	0.05	0.09	0.04	0.03	0.02	0.05	-0.05	0.02	-0.05	-0.04
10018181737	0.05		-0.15	-0.03		0.06	0.04	0.06	0.01	0.06	0.01	-0.01	-0.04	-0.06	-0.04	0.02	0.02	-0.04	-0.02	-0.03	0.01	0.01	0.04	0.05	-0.02	-0.01	0.02	0.01	-0.06	-0.09	0.02	0.03	-0.10	0.09	0.06	-0.03	-0.03	-0.05	-0.02	0.07	0.08	0.03	-0.01	0.03	-0.01	-0.02	0.01	-0.01	-0.01
10018181748	0.07	-0.06	-0.01	0.01	-0.04	0.00	0.04	0.01	-0.09	0.03	-0.03	0.01	0.02	-0.19	0.05	0.01	0.04	-0.01	0.06	-0.03	0.06	0.04	-0.04	0.03	0.00	0.01	0.02	-0.01	-0.03	-0.03	0.00	-0.03	-0.02	0.07	0.02	0.02	-0.04	-0.04	-0.01	0.04	0.07	0.02	0.01	0.01	0.02	-0.03	0.00	-0.01	0.00
10018181784	0.02	0.00	-0.02	-0.11	-0.06	0.11	0.02	-0.11	-0.09	-0.24	0.08	0.03	0.05	-0.04	0.04	0.12	-0.07	-0.03	0.04	0.01	-0.06	0.13	-0.01	0.11	0.02	0.06	0.05	0.00	-0.03	-0.12	-0.03	-0.02	-0.07	-0.01	-0.04	0.01	-0.20	0.24	-0.01	0.03	0.10	0.02	0.11	0.05	0.12	-0.17	-0.02	0.04	0.02
10018181808	0.09	-0.09	-0.10	0.02	-0.05		0.04	0.01	0.03	0.12	0.05	0.00	-0.07	-0.06	0.05	-0.02	0.02	-0.07	-0.03	0.01	0.03	0.00	0.03			-0.01	0.01					-0.04	-0.01	0.09		0.00	0.10	-0.04				0.00	-0.03	-0.03			-0.08	0.05	-0.01
10018181833	-0.06	0.14	0.37	0.24	-0.01	-0.24	-0.10	-0.12	0.16	0.29	-0.29	0.07	-0.08	0.00	-0.06	-0.19	0.09	0.09	0.02	-0.06	0.21	-0.29	0.02	-0.07	-0.04	-0.08	-0.12	0.00	0.02	0.19	0.06	0.10	0.19	-0.09	-0.17	0.05	0.26	-0.24	-0.11	-0.10	-0.06	0.05	-0.06	-0.08	-0.12	0.24	0.11	-0.01	-0.12
10018181850	-0.10	0.35	0.43	0.41	-0.23	-0.33	-0.18	-0.26	0.32	0.33		0.08	-0.14		-0.10	-0.40	0.16	0.24	-0.06	-0.15	0.40	-0.58	0.14	-0.13	-0.01	-0.17	-0.05	0.06	0.13	0.33	0.10	0.18	0.35	-0.10	-0.13	-0.02	0.21	-0.37	-0.09	-0.12	-0.09	0.04	-0.06	-0.03	-0.19	0.39	0.00	-0.26	-0.24
10018181860	-0.03	0.14	0.20	0.09	-0.03	-0.19	-0.12	-0.18	0.19	0.32	-0.07	0.01	-0.04	-0.04	-0.18	-0.10	-0.01	0.09	-0.01	0.02	0.14	-0.30	0.01	0.02	0.01	0.04	-0.15	-0.04	-0.05	0.23	0.03	0.15	0.13	-0.15	-0.12	-0.01	0.14	-0.17	0.04	-0.13	-0.01	0.05	-0.06	0.02	-0.08	0.17	0.05	-0.03	-0.09
10018181928	0.10	0.03	0.01	-0.06	-0.22	0.02	-0.03	-0.12	-0.05	-0.17	0.15	0.04	-0.03	0.08	0.02	0.08	-0.04	0.01	0.04	0.05	-0.07	0.02	-0.03	0.05	0.04	0.08	0.12	0.00	0.06	-0.04	0.04	0.03	-0.06	0.00	-0.03	0.03	-0.16	0.12	0.02	0.03	-0.04	0.03	0.03	0.00	0.10	0.00	-0.02	-0.16	-0.06
10018181941	0.06	-0.04	-0.12	-0.07		0.09		0.05	-0.04		0.11	0.01	0.00	-0.08		0.07	0.01	-0.02	-0.02	-0.03	-0.03		-0.01	0.02	0.00	0.03						-0.03	-0.05	0.08		0.03	-0.07				0.08	-0.01			0.02	-0.07		0.00	0.01
10018181944	-0.02	0.03	-0.02	0.01	0.00	0.07	0.08	0.01	0.04	0.09	-0.02	-0.01	-0.01	-0.06	-0.05	0.01	-0.05	0.00	0.02	0.00	-0.02	0.01	0.00	-0.10	-0.03	0.04	-0.04	-0.01	-0.05	0.03	0.02	0.05	-0.06	-0.01	0.03	0.01	0.08	0.04	-0.01	-0.08	-0.03	-0.08	0.00	-0.04	0.04	0.01	0.00	0.04	0.04
10018181953	0.10	-0.12	-0.08	-0.15	0.02	0.08	0.12	0.05	-0.06	-0.13	0.01	-0.07	0.08	-0.09	0.05	0.06	0.04	-0.04	0.02	-0.05	0.00	0.12	-0.02	0.05	0.00	0.03	0.02	0.00	-0.06	-0.09	-0.02	-0.04	-0.06	0.06	0.04	0.00	-0.08	0.10	-0.01	0.01	0.03	0.02	-0.04	0.01	0.06	-0.13	-0.05	0.09	0.12
10018181959	-0.08	-0.04	-0.06	-0.06	-0.03	0.06	0.00	0.08	-0.01		0.08	-0.09	0.05	-0.03	-0.01	0.05	0.01	-0.02	0.07	-0.02	-0.05	0.05	0.05	0.01	0.01	0.00	-0.03	0.01	-0.03	-0.06	-0.01	0.00	-0.06	0.02	0.02	0.02	-0.05	0.03	0.02	0.08	0.06	0.03	0.01	-0.01	0.02	-0.05	0.02	-0.05	0.00
10018181965	-0.01	0.07	0.06	0.18	-0.24	-0.21	0.00	-0.07	0.17	0.09	-0.23	0.10	-0.03	0.03	0.00	-0.22	0.07	-0.03	0.00	0.21	0.27	-0.22	0.05	-0.04	0.00	0.00	-0.02	0.00	0.03	0.23	0.06	0.12	0.07	-0.07	-0.14	0.09	0.10	-0.26	0.01	-0.10	-0.09	-0.03	-0.09	-0.01	-0.09	0.22	-0.03	0.00	0.04
10018181971	-0.06	0.09	0.21	0.17	-0.11	-0.24	-0.05	-0.15	0.16	0.32	-0.13	0.09	-0.06	0.09	-0.06	-0.19	0.06	0.06	-0.07	-0.01	0.18	-0.22	0.04	-0.07	0.00	-0.07	-0.06	0.02	-0.04	0.22	0.07	0.09	0.09	-0.04	-0.08	0.01	0.26	-0.21	-0.08	-0.09	-0.10	-0.01	-0.08	-0.04	-0.15	0.23	0.09	-0.06	-0.08
10018181985	0.03	0.11	0.17	0.16	-0.14	-0.17	-0.03	-0.07	0.14	0.26	-0.25	0.04	-0.09	0.04	-0.06	-0.19	0.14	0.03	0.00	-0.04	0.21	-0.28	0.07	-0.06	0.03	-0.07	-0.04	-0.03	0.01	0.23	0.08	0.16	0.12	-0.08	-0.06	0.02	0.19	-0.27	-0.04	-0.12	-0.08	0.02	-0.06	-0.01	-0.12	0.22	0.11	-0.08	-0.07
10018181996	-0.07	0.02	0.10	0.20	-0.27	-0.14	0.10		0.12		-0.08	0.03	0.00	0.13	0.01	-0.05	-0.01	0.04	0.03	0.01	-0.01	-0.13	-0.02	-0.06	0.03	0.03	-0.09	0.03	-0.08	0.08	0.08	0.06	-0.19	0.02	0.09	0.09	-0.01	-0.08	-0.08	-0.02	0.06	-0.01	-0.01	0.03	-0.06	0.08	0.03	-0.14	0.05
10018182017	-0.05	-0.02	-0.14	-0.08	-0.03	0.08		0.03	-0.04		0.07	0.02	0.04	-0.05	0.03	0.08	0.02	-0.03	0.02	-0.03	-0.06	0.11	0.00	-0.02	0.01	0.02	0.02	-0.03	-0.07	-0.15	-0.02	-0.03	-0.09	0.11	0.07	-0.01	-0.07	0.09	0.02	0.03	0.09	0.01	0.03	0.01	0.03	-0.06	-0.07	0.04	0.06
10018182081	0.20	0.02	-0.10	0.07	-0.15	0.12		-0.06	0.01	-0.02	-0.01	0.02	-0.01	-0.02	0.16	0.03	0.08	-0.07	-0.06	-0.08	0.04	0.00	0.02	0.00	-0.07	-0.11	0.09	-0.05	-0.11	-0.16	0.07	-0.16	0.04	0.11	0.11	0.03	0.01	-0.11	0.07	0.07	0.07	0.08	0.03	0.04	-0.05	0.01	-0.01	-0.06	-0.11
10018182100	-0.05	0.01	-0.05	0.01	-0.03	0.01	0.01	0.03	-0.02	0.02	0.17	-0.04	0.07	0.02	0.12	-0.02	0.02	-0.05	-0.05	-0.01	-0.04	0.01	-0.01	-0.05	0.08	-0.15	0.09	0.04	-0.02	0.09	-0.04	0.08	-0.07	0.02	0.05	-0.07	-0.12	-0.05	0.03	0.09	0.06	-0.03	0.02	0.00	-0.04	0.00	0.12	-0.09	-0.05
10018182179	0.02	0.04	0.07	0.19	-0.18	-0.09	0.09	-0.06	0.10		-0.01	-0.02	0.03	0.11	-0.05		-0.02	0.01	-0.07	-0.05	0.10	-0.07	0.01	-0.11	-0.01	-0.01	0.07	0.02	0.08	0.13	0.02	0.14	-0.01	-0.06	-0.01	0.03	0.03	-0.08	-0.05	-0.02	-0.17	-0.06	-0.04	0.01	-0.05	0.06	0.01	-0.08	0.01
10018182261	0.10	-0.03	-0.13	-0.01	-0.03	0.07	0.04	-0.01	-0.04	-0.04	-0.01	-0.05	0.01	-0.03	-0.01	0.02	0.00	-0.07	-0.01	-0.05	0.06	0.04	0.08	0.00	0.02	0.06	0.02	-0.03	-0.06	-0.06	-0.07	-0.05	-0.01	0.06	0.02	0.00	-0.05	-0.01	0.00	0.09	0.06	0.03	-0.01	0.02	0.01	0.04	-0.01	0.02	-0.03
10018182343	0.17	0.19	-0.07	-0.12	-0.27	0.02	0.10	0.22	-0.04	-0.08	0.51	-0.16	0.19	-0.24	0.07	-0.03	0.05	-0.15	-0.06	-0.02	-0.02	0.05	-0.02	-0.18	0.01	-0.11	0.05	0.03	-0.35	-0.13	-0.05	-0.01	-0.12	0.26	0.18	-0.01	-0.10	0.03	0.11	-0.02	0.33	-0.01	0.06	0.04	-0.24	-0.05	-0.09	-0.01	0.10
10018182438	0.04	-0.01	-0.08	-0.04	-0.03		0.02	0.04	-0.04	-0.01	-0.01	0.02	0.04	-0.03	0.02	0.03	0.02	-0.01	0.00	-0.03	0.00	-0.01	0.02	0.06	-0.01	0.01	0.01	0.00	0.02	-0.04	0.01	-0.01	-0.05	0.05	0.01	-0.03	-0.05	-0.04	0.01	0.03	0.05	0.00	0.02	0.03	0.04	-0.03	0.02	-0.02	0.00
10018182444	-0.07	-0.21	-0.13	0.02	0.16	0.10	-0.02	-0.03	-0.04	0.08	-0.12	0.49	-0.07	-0.02	0.10	0.04	-0.15	0.00	-0.05	0.07	-0.04	0.07	-0.20	0.02	-0.10	0.10	-0.05	0.02	-0.08	-0.07	-0.03	-0.07	-0.05	0.19	0.05	-0.11	0.16	0.12	-0.06	-0.09	0.12	0.01	-0.11	-0.03	0.03	-0.15	0.01	0.12	0.04
10018182472	-0.07	-0.02	0.14	0.03	-0.11	-0.10	0.00	-0.06	-0.02	0.14	0.14	-0.08	-0.05	0.07	-0.05	-0.01	-0.02	0.10	0.00	0.05	-0.03	-0.12	-0.02	-0.01	0.08	0.03	-0.04	0.02	0.08	0.06	0.03	0.06	-0.04	-0.08	-0.08	-0.02	0.05	0.06	-0.06	-0.11	-0.02	0.05	-0.05	-0.08	-0.01	0.10	0.05	-0.03	0.04
10018182473	-0.07	-0.04	-0.07	-0.02	-0.06	0.15		0.10	-0.02		-0.07	-0.08	0.09	-0.05	-0.01	0.05	0.02	-0.02	0.07	-0.07	0.00	0.07		-0.01	-0.03	0.07	0.00	-0.02	-0.03	-0.06	0.02		-0.05	-0.01	0.01	0.01	-0.03	0.07	0.01	0.03	0.03	-0.04	0.02	0.02	0.08	-0.07	-0.04	0.06	0.01
10018182481	0.00	0.02	-0.04	-0.01	-0.01	0.05		0.04	0.03	-0.03	-0.07	-0.06	-0.01	-0.06	0.02	0.05	-0.10	0.00	0.09	-0.06		0.05	-0.05	0.13	0.03	0.01		-0.04	-0.06			-0.05	-0.05	0.10	0.07	0.00	-0.02	0.02	0.02		0.02	-0.10	0.00		0.03			0.02	-0.01
10018182637	-0.02	-0.05	-0.14	-0.12	-0.08	0.25	0.11	0.13	-0.06	-0.19	0.04	-0.14	-0.01	-0.11	0.01	0.10	-0.03	-0.04	0.02	-0.06	-0.09	0.21	0.06	0.09	0.04	0.06	-0.03	0.05	-0.05	-0.15	-0.10	-0.03	-0.14	0.11	0.03	-0.02	-0.19	0.18	0.05	0.04	0.11	-0.05	0.04	0.05	0.10	-0.20	0.00	0.09	0.09
10018182667	0.06	-0.04	-0.11	-0.02	-0.07	0.08	0.04	0.04	0.00	-0.07	-0.06	-0.05	-0.03	-0.09	0.11	0.02	-0.01	-0.02	0.04	-0.02	0.05	0.04	0.05	0.09	0.00	-0.02	0.03	-0.05	-0.07	-0.05	-0.04	-0.05	-0.02	0.14	0.04	0.03	-0.01	0.02	-0.02	0.05	0.05	0.03	0.01	0.03	-0.01	-0.07	-0.04	0.00	-0.03
10018182700	0.03	0.03	-0.09	-0.02	-0.04	0.05		0.01	-0.05		0.02	-0.01	0.03	-0.06	0.04	0.04	0.05	-0.01	0.01	-0.07	0.03	-0.03	0.04	-0.01	0.01	0.01	0.02	0.01	0.02	-0.07	0.01	-0.04	-0.05	0.09	0.00	0.00	-0.07	-0.05	0.04	0.05	0.07	-0.01	0.01	0.02	0.04	-0.03	-0.03	0.00	0.00
10018182735	0.10	-0.03	-0.08	-0.13	-0.11	0.21	0.03	0.06	-0.07	-0.25	-0.05	-0.01	0.06	-0.04	0.07	0.05	-0.03	-0.04	0.08	-0.07	-0.02	0.14	0.04	0.11	-0.05	0.06	0.08	-0.02	-0.04	-0.12	-0.06	-0.11	0.01	0.10	-0.02	0.03	-0.20	0.09	0.07	0.14	0.10	-0.03	0.14	0.14	0.10	-0.18	-0.12	-0.05	-0.03
10018182741	0.10	0.13	0.09	0.06	-0.12	-0.08	-0.01	-0.16	0.10	0.11	-0.19	0.07	-0.07	0.09	-0.01	-0.06	-0.01	0.02	0.05	0.04	0.00	-0.12	0.01	-0.02	0.00	-0.04	0.05	0.01	0.06	0.07	0.05	0.03	0.07	-0.04	-0.06	0.01	0.06	-0.19	-0.04	0.01	-0.04	0.01	0.03	0.00	-0.04	0.05	-0.03	-0.05	-0.05
10018182749	0.02	0.02	-0.03	-0.02	0.08	0.07	0.03	0.00	0.00	0.00	0.13	0.02	0.05	-0.08	-0.02	-0.07	-0.01	-0.05	0.01	-0.02	0.00	0.03	-0.04	-0.05	0.00	-0.05	-0.05	0.01	-0.11	-0.08	0.01	-0.04	-0.04	0.16	0.04	0.00	-0.07	0.04	0.00	0.04	0.20	0.01	0.01	-0.07	-0.01	-0.05	-0.03	0.01	0.05
10018182965	0.06	-0.02	0.03	0.00	-0.07	0.01	0.04	0.05	0.10	0.02	-0.02	-0.03	0.01	-0.06	0.02	-0.03	-0.04	-0.08	0.03	0.00	0.04	-0.04	-0.02	0.05	-0.02	-0.02	0.00	-0.02	-0.03	0.03	-0.02	0.02	-0.03	0.06	0.01	0.02	0.00	-0.03	0.00	0.01	0.01	0.01	-0.02	0.00	-0.01	-0.01	0.03	0.00	-0.02
10018182967	0.09	-0.04		-0.03	-0.04		0.03	0.04	0.01	-0.07	0.01	0.01	-0.02	-0.06	0.04	-0.01	0.03	-0.03	-0.01	-0.05	0.04	0.03	0.03	0.05	-0.06	-0.02	0.01	-0.05	-0.12	-0.05	-0.03	-0.07	0.01	0.13	-0.03	0.04	-0.03	0.00	0.03	0.03	0.12	0.04	0.01	0.04	0.02	-0.06	-0.08	0.04	-0.02
10018182975	-0.04	-0.12	0.01	-0.09	-0.05	0.02	0.08	0.15	-0.21	-0.11	0.02	-0.03	0.14	0.12	-0.01	0.22	-0.01	-0.02	-0.04	-0.08	-0.07	0.17	-0.05	0.02	-0.02	0.01	0.02	-0.03	-0.03	-0.06	-0.04	-0.04	-0.08	0.02	0.09	-0.02	-0.05	0.16	-0.01	-0.04	-0.02	-0.01	0.05	0.02	0.01	-0.06	-0.05	0.05	0.09
10018182985	0.03	0.18	0.35	0.19	-0.19	-0.24	-0.06	-0.06	0.12	0.18	-0.21	-0.04	-0.07	0.10	-0.03	-0.17	0.04	0.15	-0.06	-0.11	0.22	-0.31	0.02	-0.01	0.07	-0.09	-0.03	0.01	0.05	0.24	0.08	0.10	0.12	-0.09	-0.07	0.04	0.21	-0.27	-0.04	-0.18	-0.10	0.00	-0.10	-0.05	-0.08	0.23	0.11	-0.12	-0.05
10018183005	0.03	0.03	0.10	0.07	-0.10	-0.08	0.01	0.00	0.06	0.05	-0.03	0.04	0.03	0.00	-0.02	-0.10	0.02	0.00	-0.01	-0.07	0.09	-0.07	0.01	0.02	-0.05	-0.02	0.01	-0.02	-0.06	0.07	0.04	-0.03	0.09	0.02	-0.01	-0.01	0.03	-0.05	0.00	0.04	0.01	-0.01	0.01	0.02	-0.04	0.04	-0.04	-0.04	-0.04
10018183067	0.00	-0.05	0.31	0.07	-0.22	-0.28	-0.07	-0.07	0.11	0.35	0.09	-0.02	-0.04	0.10	0.00	-0.13	0.04	0.18	0.01	-0.04	0.03	-0.28	-0.07	0.05	0.03	-0.12	-0.11	-0.01	-0.05	0.17	0.11	0.05	0.14	-0.12	-0.09	-0.02	0.21	-0.06	-0.04	-0.11	-0.03	0.04	-0.05	-0.10	-0.07	0.16	0.15	-0.10	-0.07
10018183086	0.05	0.05	-0.06	-0.05	0.06	0.00	-0.07	0.09	-0.01	0.00	0.02	0.01	0.08	-0.02	0.02	-0.03	0.05	-0.03	-0.02	-0.02	0.00	0.00	-0.02	0.03	-0.03	-0.08	-0.01	-0.02	-0.03	-0.04	0.00	-0.06	0.00	0.06	0.05	-0.02	0.00	-0.08	0.05	0.08	0.06	0.00	-0.02	-0.01	-0.07	-0.03	-0.06	0.07	0.02
10018183127	-0.09	0.22	0.34	0.16	0.01	-0.29	0.00	-0.15	0.16	0.24	-0.17	0.03	-0.15	0.07	-0.05	-0.26	0.11	0.12	-0.08	-0.09	0.17	-0.36	0.05	0.01	0.09	-0.10	-0.03	-0.01	0.09	0.30	0.09	0.19	0.22	-0.13	-0.08	0.02	0.19	-0.17	-0.05	-0.27	-0.22	0.04	-0.08	-0.05	-0.09	0.23	0.10	-0.15	-0.04
10018183141	0.01	0.32	0.33	0.35	-0.23	-0.32	-0.09	-0.13	0.03	0.21	-0.38	0.12	-0.13	0.25	-0.04	-0.25	0.11	0.22	-0.08	-0.14	0.20	-0.45	0.19	0.07	-0.08	-0.09	0.00	0.04	0.11	0.09	0.05	-0.03	0.32	-0.14	-0.05	0.07	0.16	-0.51	0.00	-0.18	-0.05	0.09	0.02	0.07	-0.17	0.37	0.08	-0.17	-0.20
10018183187	0.05	-0.03	-0.03	0.00	0.01	0.06	0.04	0.02	-0.07	0.01	-0.01	-0.02	0.05	0.02	0.01	-0.03	-0.02	-0.03	0.02	-0.07	0.04	0.01	0.05	-0.06	0.00	-0.02	-0.01	-0.02	-0.03	-0.02	-0.01	-0.04	-0.04	0.07	0.05	0.06	0.00	0.00	0.00	0.04	0.08	0.00	0.00	0.04	0.04	-0.04	-0.10	-0.01	-0.03
10018183200	0.07	0.07	-0.19	-0.05	-0.15	0.17	0.04	0.02	-0.06	-0.15	0.17	-0.03	0.10	-0.05	0.12	0.01	0.17	-0.13	-0.01	-0.10	0.01	-0.04	0.06	0.05	-0.01	-0.08	0.03	0.09	-0.08	-0.18	0.04	-0.05	-0.09	0.21	0.04	0.03	-0.22	-0.05	-0.01	0.10	0.22	0.06	-0.01	0.08	-0.02	-0.09	-0.03	0.04	-0.03
10018183228	0.02	0.37	0.43	0.24	-0.07	-0.44	-0.07	-0.26	0.23	0.24	-0.29	0.24	-0.23	0.08	-0.10	-0.44	0.13	0.10	-0.15	-0.03	0.34	-0.53	0.08	-0.03	0.13		-0.12	-0.15		0.35		0.21	0.44	-0.20	-0.14	0.09	0.17	-0.35			-0.26	0.07		-0.02		0.32		-0.15	-0.10
10018183241	0.04	-0.02	0.00	-0.05	-0.02	-0.02	-0.01	-0.03	-0.02	-0.06	-0.04	0.16	-0.06	0.04	0.05	0.00	0.01	-0.01	0.00	-0.01	-0.04	0.00	0.03	0.04	-0.03	0.01	0.03	-0.05	0.01	-0.04	-0.01	-0.03	0.04	0.00	-0.07	0.06	-0.05	-0.02	0.01	0.02	-0.02	0.00	0.03	0.05	-0.01	0.00	-0.06	0.09	-0.02
10018183245	0.00	0.03	-0.10	-0.07	-0.02	0.07	-0.06	0.14	0.02	-0.02	0.13	-0.09	0.17	-0.07	0.01	-0.04	0.01	-0.02	0.06	-0.04	-0.01	0.03	-0.02	-0.01	0.03	-0.12	0.01	0.08	-0.08	-0.11	0.05	-0.04	-0.11	0.06	0.04	-0.05	-0.09	-0.08	0.02	0.14	0.18	0.02	0.04	-0.04	-0.03	-0.07	0.01	0.04	0.03
10018183270	0.03	-0.13	-0.18	-0.13	0.12	0.13	0.05	0.14	-0.07	-0.13	-0.07	0.00	0.11		0.07	0.10	0.02	-0.10	0.08	-0.06	-0.07	0.16	-0.02	0.00	-0.04	0.00	0.08	0.00	-0.08	-0.20	-0.01	-0.10	-0.08	0.14	0.02	0.00	-0.10	0.14	-0.04	0.09	0.08	0.01	0.02	0.05	0.03	-0.12	-0.13	0.13	0.04
10018183336	0.00	0.02	0.10	0.04	-0.12	-0.07	-0.01	-0.04	0.06	0.09	-0.05	0.02	-0.04	0.02	-0.04	-0.03	0.00	0.08	0.03	-0.01	0.03	-0.06	-0.02	-0.01	0.03	-0.01	0.01	-0.04	0.05	0.06	0.05	0.07	0.01	-0.08	-0.01	0.00	0.08	-0.04	-0.03	-0.05	-0.04	0.02	0.00	-0.03	-0.01	0.07	0.07	-0.08	-0.01
10018183365	-0.04	-0.15	-0.59		0.47		-0.21	0.72	-0.17	-0.60	0.13	-0.34	-0.10	0.41	0.04	0.43	0.02	-0.06	0.03	-0.27	-0.37	0.48	-0.20	0.05	0.20	0.11	0.16	0.24	-0.18	-0.49	-0.33	-0.20	-0.24	0.22	0.46	-0.06	-0.40	0.28	-0.25	-0.01	0.27	0.02	0.23	0.12	-0.38	-0.39	-0.09	0.51	0.35
10018183487	0.10	-0.01	0.03	0.02	-0.21	-0.11	-0.02	-0.05	0.05	0.11	-0.05	-0.07	0.04	0.01	0.10	0.03	0.02	0.02	0.06	0.12	-0.07	-0.02	0.03	-0.03	-0.11	0.00	0.03	0.03	0.12	0.00	-0.03	0.01	-0.02	-0.06	-0.14	0.07	-0.02	-0.14	0.07	0.05	-0.08	-0.05	0.04	0.03	0.01	-0.01	0.05	-0.01	0.00
10018183502	-0.03	-0.01	-0.07	-0.05	-0.05	0.07	-0.01	0.02	-0.02	-0.06	0.18	-0.03	0.05	-0.06	-0.01	0.05	0.02	-0.04	0.03	0.03	-0.05	0.04	0.00	-0.06	0.05	0.00	0.01	0.04	-0.06	-0.07	0.01	-0.02	-0.07	0.07	0.04	0.04	-0.10	0.05	0.00	0.03	0.08	0.03	0.02	0.02	0.03	-0.07	-0.02	0.00	0.01
10018183738	-0.09	0.09	0.19	0.02	0.16	-0.13		-0.09	0.05		0.01	-0.09	-0.12	0.05	0.08		0.04	0.05	-0.05	0.10	0.09	-0.22	0.04	-0.05	-0.04	-0.07	-0.11	-0.02	0.09	0.19	0.08	0.09	0.07	-0.11	-0.11	0.00	0.02	-0.08	0.12	-0.10	-0.03	0.03	-0.16	-0.12	-0.07	0.11	0.14	0.00	-0.03
10018183743	-0.05	0.00	-0.11	-0.10	-0.12	0.20	0.10	0.13	-0.02	-0.16	0.14	-0.09	0.32	-0.12	0.05	0.01	-0.03	-0.12	-0.03	-0.05	0.03	0.09	0.01	-0.01	-0.05	-0.01	-0.06	0.02			-0.05	-0.11	-0.09	0.11	-0.03	0.00	-0.18	0.05		0.13	0.22	-0.01	0.00	-0.03	0.00			0.12	0.00
10018183757	0.01	-0.05	-0.08	0.01	-0.03	0.01	0.03	0.06	0.06		0.01	-0.02	0.02	-0.06	-0.04	0.00	0.04	-0.05	0.03	0.01	0.05	-0.01	0.01	-0.01	0.02		-0.01	-0.02	-0.09	-0.03	0.03	-0.04	-0.05	0.06	0.04	-0.02	0.08	0.04	0.00	0.00	0.05		-0.02	0.00		0.01	-0.06	0.04	0.03
10018183766	-0.11	0.02	0.05	0.12	-0.28	-0.09	-0.09	0.14	0.07	0.15	0.16	0.00	0.05	0.08	-0.04	-0.10	-0.03	0.09	-0.07	0.00	0.06	-0.14	0.04	-0.05	0.01	-0.03	0.02	-0.07	0.11	0.16	-0.02	0.19	0.00	-0.02	-0.05	0.14	0.06	0.01	-0.12	-0.14	-0.13	0.00	-0.05	0.01	-0.05	0.13	-0.01	-0.07	0.02
10018183814	0.04	0.07	0.10	0.05	-0.10	-0.08	-0.02	-0.04	0.06	0.11	-0.17	0.07	0.01	0.01	0.00	-0.13	0.04	0.03	0.04	0.03	0.04	-0.09	0.01	0.02	-0.05	-0.06	0.00	-0.04	-0.01	0.11	0.01	0.01	0.07	-0.03	-0.06	0.03	0.11	-0.14	-0.01	-0.02	-0.02	0.01	-0.02	-0.01	-0.05	0.11	-0.01	-0.01	-0.02
10018183828	-0.12	-0.03	0.15	0.09		-0.12	0.01	-0.07	0.09	0.17	-0.01	-0.05	-0.03	0.06	-0.03	-0.03	-0.02	0.05	-0.02	-0.10	0.08	-0.15	0.01	0.00	0.04	0.03	-0.04	-0.05	0.02	0.12	0.03	0.06	0.03	-0.07	-0.05	0.00	0.11	-0.05	0.01	-0.09	-0.07	0.06	-0.05	-0.04	-0.01	0.06	0.03	-0.03	-0.01
10018183873	-0.07	0.15	0.23	0.15	-0.14	-0.19	0.00	-0.08	0.09	0.13	-0.13	0.04	-0.05	0.08	-0.02	-0.15	0.05	0.10	-0.07	-0.06	0.20	-0.22	0.05	0.00	0.02	-0.12	-0.04	-0.02	0.06	0.16	0.06	0.06	0.12	-0.10	-0.08	0.02	0.16	-0.23	0.01	-0.11	-0.06	0.05	-0.07	-0.05	-0.08	0.14	0.06	-0.06	-0.04
10018183887	0.08	0.01	-0.11	-0.01	-0.04	0.09		0.02	0.04	-0.01	-0.01	-0.08	0.03	-0.05	0.03	0.00	-0.02	-0.06	0.02	-0.08	0.06	0.06	0.05	0.01	-0.02	0.01	0.03	-0.04	-0.07	0.00	-0.04	-0.06	-0.05	0.10	0.04	0.00	-0.03	0.00	-0.03	0.11	0.07	0.02	0.00	0.02	-0.02	0.03	-0.05	0.01	-0.02
10018183935	0.06	-0.02	-0.13	-0.11	-0.14	0.12	-0.03	0.00	-0.07	-0.16	0.07	-0.05	-0.07	-0.05	0.14	0.07	0.14	-0.04	0.06	-0.07	0.03	0.04	0.12	0.08	0.02	-0.03	0.08	0.01	0.00	-0.15	0.02	-0.02	0.05	0.08	0.07	0.03	-0.19	-0.01	0.02	0.04	0.07	0.11	0.01	0.09	0.02	-0.11	-0.02	-0.11	-0.08
10018183966	0.07	0.03	-0.10		-0.12	0.07	-0.02	-0.03	0.03		-0.09		-0.04	0.00	0.16	0.04	0.03	-0.03	0.01	-0.03	0.04	0.04	0.04	0.02	-0.04	-0.09	0.05	-0.05	-0.04	-0.04	0.01	-0.09	0.06	0.04	0.01	-0.05	0.04	-0.01	-0.02	0.12	0.06	-0.02	0.04	0.04	0.01	-0.01	-0.05	-0.04	-0.04
10018184031	0.04	-0.03	-0.11	0.00	-0.05	0.05	0.04	0.05	-0.01	-0.02	-0.03	-0.05	0.00	-0.04	0.05	0.02	0.05	-0.05	0.01	-0.02	0.03	-0.01	0.06	0.08	0.02	-0.05	0.01	0.01	-0.05	-0.01	-0.01	-0.01	-0.04	0.09	0.02	0.00	-0.02	-0.01	0.01	0.04	0.05	0.02	-0.06	0.02	-0.01	-0.04	-0.01	0.02	0.00
10018184044	0.05	-0.01	-0.09	-0.03	0.04	0.02	0.00	0.05	-0.01	-0.02	0.03	0.00	0.01	-0.01	0.01	0.01	0.01	-0.01	0.02	0.03	-0.06	0.00	-0.02	0.01	0.01	-0.04	0.03	0.00	-0.06	-0.08	0.04	-0.01	-0.04	0.07	0.03	0.01	-0.05	-0.08	-0.01	0.06	0.11	0.01	0.00	0.01	-0.01	-0.01	0.00	0.01	-0.04
10018184072	-0.02	0.04	-0.08	-0.07	-0.13	0.19		0.02	-0.07	-0.18	0.11	-0.01	0.03	-0.08	0.06	0.09	-0.04	-0.01	0.05	-0.05	-0.08	0.15	0.07	0.02	0.00	0.01	0.03	-0.02	-0.06		-0.14		0.01	0.12		0.06	-0.15	0.23	0.06			-0.02	0.12	0.06	0.03	-0.19			-0.07
10018184103	0.05	0.08	0.14	0.05	-0.16	-0.16	-0.03	-0.11	0.10	0.17	-0.23	0.05	-0.01	0.02	-0.06	-0.11	0.04	0.05	-0.01	0.02	0.16	-0.17	0.03	0.02	0.04	0.04	-0.06	-0.06	0.00	0.21	0.00	0.12	0.07	-0.05	-0.04	-0.01	0.16	-0.20	-0.01	-0.09	-0.06	-0.02	-0.04	0.01	-0.04	0.14	0.06	0.00	-0.01
10018184129	-0.02	-0.02	-0.12	0.04	-0.04	0.08	0.04	0.06	0.01	-0.04	-0.03	-0.11	0.01	-0.04	0.05	0.00	-0.02	-0.04	0.05	-0.06	0.01	0.03	0.08	0.03	0.04	0.01	0.03	-0.02	-0.03	-0.03	-0.04	0.00	-0.06	0.10	0.05	0.05	-0.01	0.02	0.01	0.04	-0.09	0.07	-0.01	0.01	0.02	-0.04	-0.04	0.00	-0.02
10018184185	0.10	-0.03	-0.12	0.01	-0.06	0.12			-0.03		-0.01	0.07	-0.04	-0.07	0.03	0.03	-0.04	-0.01	0.02	-0.01	-0.07	0.03	0.01	0.07	-0.03	0.02		-0.05	-0.08	-0.12		-0.03		0.10	-0.01	0.04	-0.03	-0.04	0.03	0.06	0.13	0.03	0.00	0.02	0.08	-0.08		0.01	-0.06
10018184211	0.00	0.14	0.01	-0.07	-0.21	0.01	0.05	-0.03	0.03	-0.02	-0.15	-0.10	0.01	0.12	0.15	-0.03	0.13	0.06	0.03	0.06	-0.04	-0.09	-0.06		0.01	-0.01	0.05	0.10	0.04		0.01	0.07	-0.04	-0.02	0.01	-0.02	-0.09	-0.07	0.01		0.02	0.09		-0.03	-0.02	-0.05	0.04	-0.10	0.02
10018184229	0.05	-0.02	-0.09	-0.02	-0.08	0.00	0.06	0.03	0.01	-0.04	-0.01	-0.05	0.02	-0.07	0.05	-0.02	0.02	-0.03	0.07	-0.01	0.02	0.01	0.07	0.03	0.03	-0.02	0.00	-0.03	-0.07	-0.03	-0.01	-0.05	-0.05	0.11	0.04	0.03	-0.05	-0.05	-0.03	0.12	0.09	0.01	0.00	0.02	-0.02	-0.01	0.00	0.01	-0.02
10018184252	0.02	-0.10	-0.09	-0.10	-0.03	0.09	0.06	0.08	-0.08	-0.13	-0.03	-0.03	0.05	0.01	-0.01	0.12	-0.06	0.00	0.07	0.01	-0.12	0.12	-0.01	0.06	0.05	0.07	0.02	0.00	-0.01	-0.06	-0.02	-0.05	-0.06	0.06	0.05	-0.01	-0.15	0.11	0.02	0.03	0.08	-0.01	0.03	0.03	0.01	-0.10	-0.01	0.01	0.03
10018184348	0.02	0.05	-0.03	0.00	0.00	0.08	-0.04	0.02	0.00	0.01	-0.01	0.01	0.08	0.01	0.00	-0.05	0.03	-0.06	-0.01	-0.03	0.02	-0.07	-0.02	0.03	0.00	-0.04	0.00	-0.01	-0.05	-0.05	0.01	-0.09	0.05	0.03	0.04	-0.06	-0.03	-0.01	-0.01	0.10	0.12	0.04	0.00	-0.02	0.01	-0.09	-0.03	0.03	0.01
10018184410	0.01	-0.03	-0.03	0.06	-0.21	-0.01	0.07	0.03	0.01	0.13	-0.13	-0.07	0.05	0.06	0.02	-0.07	0.07	-0.01	0.03	0.06	0.00	-0.13	0.02	-0.02	0.04	0.05	-0.09	0.02	-0.01	0.02	0.07	0.04	-0.04	-0.06	-0.02	0.04	0.04	-0.11	-0.04	0.04	0.03	0.03	-0.05	-0.04	-0.01	0.01	0.00	0.03	-0.02
10018184416	-0.07	-0.04	-0.07	-0.02	0.02	0.09		0.10	-0.10	-0.11	0.09	-0.03	0.14	-0.03	0.00	0.13	-0.04	0.02	0.00	0.01	-0.10	0.08	-0.06	0.01	0.03	-0.05	0.04	0.06	-0.05	-0.12	0.02	-0.07	-0.12	0.01	0.10	0.01	-0.08	0.08	-0.03	0.06	0.04	-0.02	0.06	-0.01	0.00	-0.08	-0.02	0.03	0.01
10018184426	0.01	0.00	0.01	-0.07	0.13	0.04	-0.02	-0.01	0.03	-0.05	-0.05	-0.02	0.03	0.00	-0.03	-0.03	0.00	-0.02	0.04	-0.03	0.00	-0.02	0.00	0.01	0.02	0.02	-0.04	-0.04	-0.03	0.03	0.00	0.01	-0.01	-0.03	-0.01	-0.01	0.01	-0.03	0.06	0.02	0.03	-0.01	-0.02	-0.03	0.04	-0.04	0.02	0.04	0.07
10018184434	0.10	-0.13	-0.13	0.03	0.00	-0.05		0.00	0.04	0.06	0.04	-0.02	-0.04	-0.07	0.06	0.03	0.00	-0.02	0.05	-0.02	0.04	0.07	0.02	-0.02	0.02	-0.06	-0.05	0.00	-0.05	-0.10	0.01	-0.14	-0.03	0.13	0.04	0.07	0.02	0.01	0.06	0.13	0.08	-0.02	0.01	0.04	-0.01	-0.04	-0.05	-0.01	-0.01
10018184435	0.09	-0.08	-0.11	-0.06	-0.11	0.08	0.04	0.07	-0.03	0.02	-0.01	0.00	0.00	-0.08	0.06	0.06	0.00	-0.02	0.05	0.02	-0.09	0.04	-0.01	0.04	0.02	0.00	0.04	-0.05	-0.11	-0.12	-0.03	0.00	-0.06	0.08	0.01	0.06	-0.01	-0.02	-0.01	0.04	0.13	0.03	0.01	0.01	0.06	-0.09	-0.08	0.05	0.01
10018184484	0.03	-0.08	-0.07	-0.08	0.02	0.08	-0.05	0.05	-0.07			-0.01		-0.07	0.00	0.07	-0.02	-0.01	0.00	0.00		0.05	0.02	0.07	0.03	0.06					-0.02	-0.01	-0.10	0.04		0.02	-0.06	0.00		0.09				0.02				0.03
10018184486	-0.03	0.14	-0.06	-0.03	0.36	0.02	-0.08	-0.01	-0.01		-0.11	-0.06	-0.03	-0.07	0.01	0.00	-0.05	0.01	0.10	0.00		0.01	-0.06	-0.03	0.09	-0.09	0.04	-0.02	0.03		0.03	-0.07	-0.06	0.09	0.08	-0.03	-0.02	-0.13		0.05	0.07	0.09		-0.03	-0.01	0.02	0.00	-0.07	-0.03
10018184537	-0.03	-0.06	-0.15		0.07		0.05	0.12		-0.11	0.00		-0.04		-0.09	0.08	-0.06	-0.01	0.13	-0.08	-0.05	0.07	0.00	0.10	-0.01	0.07		-0.05		-0.01	-0.08		-0.10	0.13		0.01	-0.06	0.03	-0.05	-0.01	0.06	0.00	0.06	0.01			-0.06	0.09
10018184564	0.09	0.27	0.30	0.16	-0.29	-0.20		-0.16	0.11	-0.04	-0.10	0.07	-0.08	0.24	0.08	-0.33	0.12	0.06	-0.17	0.02	0.05	-0.15		0.06	0.04	-0.15	0.17	-0.11	0.09	0.27	-0.05	0.09	0.07	-0.02	0.07	-0.02	-0.07	-0.26	0.13	-0.11	-0.01	0.07	-0.08	0.05	-0.14	0.20	-0.09	-0.17	-0.08
10018184631	-0.12	-0.05	-0.08	-0.07	0.05	0.10		0.12	-0.01	-0.01	0.07	-0.07	0.07		-0.02	0.03	0.02	-0.08	0.04	-0.05	-0.04	0.05	0.01	-0.01	0.01	0.03	-0.05	-0.02	-0.09	-0.06	-0.01	-0.05	-0.09	0.09	0.05	-0.01	-0.02	0.06	0.00	0.00	0.13	-0.05	-0.01	0.00	0.05	-0.05	-0.04	0.07	0.12
10018184664	0.08	-0.06	-0.21	-0.10		0.20	0.13	0.06	-0.02	-0.21	0.11	-0.01	-0.08	-0.13	0.03		0.03	-0.02	0.00	-0.08	-0.04	0.11	0.02	0.06	0.04	0.11	0.06	0.00	-0.06	-0.23	0.00	-0.03	-0.09	0.09	-0.01	-0.04	-0.21	0.14	0.03	0.06	0.15	0.00	0.05	0.12	0.11	-0.13	-0.03	-0.02	0.10
10018184715	-0.08	-0.19	-0.02	-0.19	-0.09	0.06	0.25	-0.04	-0.16	-0.30	-0.08	-0.02	0.27	-0.01	-0.01	0.24	0.03	-0.05	-0.05	-0.08	-0.04	0.19	0.10	0.10	0.07	0.10	-0.04	-0.19	-0.05	-0.11	-0.14	-0.06	-0.13	-0.01	0.11	-0.08	-0.22	0.08	0.19	0.01	0.01	0.01	0.06	0.06	0.09	-0.23	-0.01	0.25	0.19
10018184725	0.02	-0.04	-0.07	0.01	-0.08	0.04	0.07	0.04	0.01	-0.02	0.07	-0.02	0.03	-0.08	-0.07	0.03	0.02	-0.03	0.05	-0.05	-0.02	0.01	-0.01	0.04	0.04	0.02	-0.03	-0.02	-0.12	-0.06	0.03	0.02	-0.13	0.16	0.05	-0.01	-0.03	0.02	-0.03	0.00	0.12	0.00	-0.01	-0.01	0.03	-0.02	-0.04	0.03	0.10
10018184812	0.02	-0.06	-0.08	-0.04	0.23	0.07	0.00	0.05	-0.06	-0.18	0.04	0.02	-0.01	-0.04	0.01	0.00	-0.04	-0.05	0.05	-0.01	-0.02	0.07	-0.04	0.07	0.01	0.02	0.02	-0.04	-0.03	-0.06	-0.03	-0.02	0.01	0.06	0.00	0.01	-0.09	0.00	0.05	0.04	0.06	0.02	-0.02	0.00	0.06	-0.10	-0.01	0.06	-0.02
10018184851	0.00	0.01	-0.03	-0.01	-0.20	0.10	0.05	0.02	-0.01	-0.02	0.05	0.06	-0.03	0.01	0.12	0.04	-0.04	-0.01	-0.03	0.04	-0.03	0.11	0.02	-0.11	-0.02	-0.10	0.05	-0.07	-0.07	-0.09	0.00	-0.05	0.00	0.00	0.03	-0.03	0.00	0.17	-0.01	0.03	0.04	0.01	0.06	-0.03	-0.01	0.01	0.01	-0.02	0.01
10018184878	0.02	-0.08	-0.17	-0.06	0.05	0.02	0.07	0.07		-0.09	0.13	0.02	-0.03	-0.10	0.05	0.04	-0.01	-0.03	0.01	0.03	-0.03	0.06		0.04	-0.05	0.03	0.04	0.01	-0.05	-0.09	-0.05	0.00	-0.09	0.11	-0.03	0.06	-0.02		0.01	-0.02	0.09	0.00	-0.02	-0.04	0.01	-0.05	-0.05	0.09	0.03
10018184915	0.07	-0.17	-0.03	0.37	-0.16	-0.11	0.17	-0.09	0.23	0.01	0.32	0.00	-0.10	0.01	-0.09	-0.10	-0.18	0.13	0.04	0.16	-0.06	-0.10	0.02	-0.22	-0.06	-0.07	0.11	0.17	0.05	0.20	0.24	-0.03	-0.17	-0.05	-0.09	0.15	0.08	-0.04	-0.06	-0.06	-0.33	-0.11	-0.07	0.04	0.04	0.15	-0.01	-0.25	0.01
10018184959	0.13	-0.10	-0.06	0.02	-0.04	-0.04	-0.04	0.00	0.02	-0.03	-0.04	-0.03	-0.03	0.00	0.06	-0.01	-0.03	-0.03	0.08	-0.02	0.06	0.06	0.06	0.08	0.01	-0.07	0.00	0.01	-0.04	-0.07	-0.04	-0.13	-0.03	0.13	0.03	0.05	-0.05	-0.03	0.07	0.15	0.10	-0.03	0.05	0.08	0.00	-0.06	-0.04	-0.01	-0.02
10018184993	0.17	0.12	0.54	0.09	-0.10	-0.21	-0.09	-0.14	-0.24	-0.22	0.00	0.00	-0.20	0.17	0.03	-0.15	0.19	0.24	0.00	-0.17	-0.03	-0.38	0.15	0.18	0.12	-0.07	-0.04	-0.06	0.13	0.10	0.11	0.16	0.20	-0.17	-0.23	0.11	-0.27	-0.06	0.01	-0.05	0.25	0.17	0.08	0.00	0.03		0.01	-0.22	-0.11
10018185038	0.11	0.06	-0.21		-0.18	0.11	0.06	0.07	0.03		0.22	-0.13	0.13	-0.20	0.03	0.03	0.12	-0.12	-0.13	-0.05	0.02	0.00	0.04	0.00	0.11	-0.13	0.01	0.07	-0.28	-0.29	0.03	-0.08	-0.12	0.15	0.09	-0.11	-0.25	-0.03	0.08	0.21	0.39	0.07	0.02	0.01	-0.02	-0.19	0.05	0.07	0.09
10018185160	0.02	-0.07	0.18	0.09	-0.15	-0.16	0.03	-0.13	-0.08	0.09	0.25	-0.05	-0.11	0.13	-0.02	-0.01	0.16	0.12	-0.03	-0.06	-0.08	-0.04	0.00	-0.09	0.02	-0.01	-0.04	0.01	-0.05	0.06	0.04	-0.06	0.06	-0.09	0.00	0.05	-0.17	0.10	0.00	-0.07	0.05	0.09	0.00	-0.08	-0.01	0.09	0.12	-0.16	0.02
10018185257	0.07	0.07	0.07	-0.09	-0.02	0.02	-0.06	-0.07	-0.15	-0.24	-0.17	-0.05	0.09	0.14	0.18	0.02	0.00	0.10	0.01	0.01	-0.17	-0.08	0.03	0.12	0.10	0.07	0.06	0.09	0.13	0.03	-0.01	-0.09	0.03		-0.05	0.00	-0.22	-0.11	0.06	0.00	0.10	0.06	-0.02	0.00	0.10	-0.12	0.07	-0.07	-0.05
10018185394	-0.09	0.05	-0.01	-0.07	0.35	-0.03			-0.02	-0.04	0.00	-0.07	0.06	-0.07	-0.03	-0.06		-0.03	0.02	0.00	-0.02	0.10	-0.01	0.01		-0.04		-0.03	-0.08		-0.04	-0.02	0.03	0.04	0.05	-0.03	-0.08	-0.06	0.01	0.11	0.10	0.02		-0.04				0.03	-0.02
10018185523	0.03	0.23	0.33	0.22	-0.18	-0.23	-0.11	-0.17	0.12	0.26	-0.22	-0.02	-0.03	0.13	-0.07	-0.19	0.06	0.16	0.00	-0.07	0.14	-0.28	-0.07	0.04	0.06	-0.14	-0.05	0.02	-0.03	0.24	0.09	0.00	0.09	-0.02	-0.05	0.04	0.18	-0.32	-0.04	-0.15	-0.01	0.07	-0.12	-0.10		0.17	0.07	-0.06	-0.02
10018185629	0.08	-0.03	-0.08	-0.06	-0.01	0.13	0.00	0.04	-0.09	-0.11		0.00	0.03	-0.06	0.06	0.06	0.04	-0.04	-0.02	-0.03	-0.03	0.04	0.04	0.03		0.01	0.00	-0.03	0.00	-0.11	-0.01	-0.04	0.01	0.08	0.02	0.06	-0.13	0.03	-0.03	0.04	0.14	0.07	0.05	0.05	0.05	-0.12	-0.05	-0.02	0.00
10018185693	0.03	-0.08	-0.10	-0.08	-0.09	0.14	0.03	0.03	-0.02	-0.12	0.24	-0.05	-0.05	-0.11	0.04	0.05	-0.02	-0.08	0.02	-0.07	-0.01	0.06	0.02	0.10	0.04	0.07	-0.06	-0.03	-0.04	-0.10	0.00	-0.04	-0.08	0.08	0.01	0.07	-0.06	0.05	0.04	-0.01	0.10	0.04	0.02	0.04	0.06	-0.10	-0.01	-0.01	0.06
10018185710	0.06	0.12	0.16	-0.03	-0.25	-0.11	-0.04	-0.04	-0.01	0.02	0.16	-0.03	0.00	0.06	0.04	-0.02	0.01	0.12	0.00	-0.05	-0.09	-0.09	0.00	0.07	0.04	-0.08	-0.04	0.08	0.03	0.09	-0.02	0.10	0.12	0.04	-0.05	0.05	-0.01	-0.02	-0.03	-0.09	-0.04	0.07	-0.02	-0.06	-0.03	0.04	0.12	-0.14	-0.09
10018185957	0.07	-0.06	-0.11	-0.07	-0.16	0.11	0.11		-0.04	-0.07	0.11	-0.04	0.03	-0.08	0.02	0.04	0.03	-0.06	0.01	-0.01	0.00	0.07	0.02	0.03		0.03			-0.06	-0.13		-0.04	-0.06	0.12		0.04	-0.06	0.11		0.08		0.01		0.04		-0.09		0.05
10018185970	0.03	0.08	0.26	0.23		-0.29	-0.03	-0.15	0.20	0.29	-0.18	0.12	-0.18	0.06		-0.25	0.13	0.05	-0.08	-0.08	0.20	-0.35	0.09	-0.03	-0.04	-0.07	-0.06	-0.05	0.00	0.24	0.07	0.14	0.21	-0.11	-0.12	0.06	0.30	-0.23	-0.06	-0.15	-0.10		-0.06	-0.04	-0.17	0.27	0.08	-0.09	-0.11
10018185982	0.06	0.00	-0.08	-0.08	0.02	0.04	0.00	0.01	-0.07	-0.12	0.02	-0.03	-0.01	-0.02	0.03	0.11	-0.02	-0.03	0.02	0.02	-0.07	0.12	-0.01	0.05	0.05	0.00	0.04	0.01	0.03	-0.05	-0.03	0.01	-0.08	0.09	0.06	-0.01	-0.07	0.04	-0.02	-0.02	0.04	0.02	0.00	-0.01	0.01	-0.08	0.00	-0.01	0.03
10018185993	-0.04	0.07	-0.09	-0.14	0.38	-0.01	0.03	0.03	-0.16	-0.16	0.08	-0.09	0.06	0.00	-0.06	0.15	-0.10	0.00	0.01	-0.05	-0.10	0.12	0.01	-0.04	0.02	0.09	0.01	0.05	0.03	-0.15	-0.10	-0.04	-0.04	0.09	0.12	-0.06	-0.12	0.09	0.04	0.02	0.03	-0.02	0.07	0.00	0.11	-0.18	-0.07	0.00	0.07
10018185996	0.07	-0.01	-0.03	-0.03	-0.04	0.02	-0.01	0.06	0.01	0.00	-0.04	-0.03	0.01	-0.03	0.04	-0.03	-0.05	-0.01	0.03	-0.02	0.06	0.05	-0.01	0.03	-0.01	-0.03	0.00	0.00	-0.02	-0.01	-0.02	-0.01	-0.05	0.07	0.03	-0.01	-0.02	-0.04	-0.01	0.03	0.04	0.00	0.02	0.00	0.00	-0.02	0.00	0.00	0.00
10018186025	-0.04	-0.01	0.00	-0.02	0.01	0.01	-0.01	-0.03	0.03	0.09	0.08	0.03	0.03	0.00	-0.01	0.03	-0.01	-0.03	-0.02	0.03	-0.01	0.00	-0.03	-0.06	-0.03	-0.02	-0.04	-0.02	-0.05	-0.02	0.01	-0.03	-0.02	0.01	0.02	-0.02	0.08	0.02	0.00	-0.02	0.01	0.01	0.00	-0.03	-0.01	-0.02	-0.01	0.06	0.04
10018186070	-0.01	-0.05	-0.07	0.03	0.05	-0.03	-0.04	-0.03	0.05	0.07	-0.08	0.11	0.04	0.02	-0.04	0.01	0.04	-0.03	0.00	-0.04	0.01	-0.04	0.05	-0.02	-0.05	0.02	-0.01	0.00	0.03	-0.03	0.03	-0.01	-0.04	-0.05	-0.07	0.01	0.02	-0.10	-0.03	0.05	-0.01	0.00	-0.01	0.05	-0.02	0.04	-0.02	0.08	-0.03
10018186074	0.09	0.12	0.05	-0.05	-0.21	-0.08	-0.31	-0.43	-0.03	0.15	-0.17	0.28	-0.23	0.37	0.33	-0.14	0.27	-0.22	-0.15	-0.30	0.01	-0.23	0.36	0.19	0.04	0.27	-0.28	-0.14	0.46	0.00	0.06	-0.01	0.39	-0.34	-0.19	0.07	-0.15	-0.51	0.34	-0.06	0.04	0.05	-0.20	0.15	-0.24	0.06	0.28	0.28	-0.04
10018186084	0.06	-0.04	-0.01	0.00	-0.08	0.16	0.04	0.04	0.05	0.01	0.00	-0.01	0.02	-0.03	-0.02	0.02	-0.09	-0.04	0.05	-0.06	-0.10	0.05	0.00	-0.01	-0.01	0.00	0.04	-0.02	-0.05	-0.03	-0.02	-0.02	0.02	0.02	0.03	0.01	-0.34	0.07	0.02	0.13	0.07		0.01	0.01	0.02	-0.04	0.00	0.05	-0.01
10018186162	0.08	0.04	0.23	0.19	-0.28	-0.19	0.01	-0.06	0.16	0.22	-0.19	0.06	-0.03	0.14	-0.02	-0.18	-0.02	0.10	0.04	-0.05	0.10	-0.17	0.00	-0.08	-0.10	-0.02	0.01	-0.05	-0.10	0.12	0.05	-0.08	0.11	-0.03	-0.06	0.01	0.24	-0.14	-0.03	0.00	0.04	0.02	0.03	-0.06	-0.03	0.12	0.05	-0.14	-0.09
10018186204	-0.07	-0.02	-0.10	-0.04	-0.10	0.10	0.15	0.02	0.04	-0.01	0.10	-0.08	-0.02	-0.12	0.03	0.05	0.03	-0.06	-0.05	-0.03	0.05	0.05	0.03	0.03	-0.01	0.05	-0.02	0.01	-0.10	-0.08	0.00	-0.03	-0.07	0.11	0.07	-0.05	-0.04	0.01	0.04	0.00	0.19	-0.01	0.01	0.01	0.01	-0.06	-0.02	-0.02	0.06
10018186288	0.00	0.00	-0.04	-0.09	-0.13	0.14	0.01	0.03	-0.06	-0.14	0.08	0.01	-0.01	-0.03	0.08	0.08	0.05	0.01	-0.02	-0.01	-0.01	0.04	0.01	0.01	-0.02	0.00	-0.02	-0.02	-0.06	-0.05	0.00	-0.01	-0.02	-0.01	-0.03	0.05	-0.07	0.09	-0.01	0.03	-0.04	0.08	0.04	0.02	-0.02	-0.01	-0.03	0.05	0.03
10018186324	0.24	0.33	-0.02	0.18	-0.20	0.02	0.02	-0.28	0.13	0.16	-0.04	0.03	-0.16	0.19	0.07	-0.25	0.18	-0.08	-0.01	-0.12	0.07	-0.33	0.00	0.04	-0.04	-0.13	-0.01	0.05	0.16	0.02	0.02	-0.03	0.25	0.04	0.01	0.19	0.10	-0.42	-0.02	0.09	-0.08	0.09	0.04	0.13	-0.16	-0.01	-0.06	-0.24	-0.20
10018186330	0.00	0.14	0.08	-0.11	0.18	0.19	-0.10	0.21	-0.10	-0.17	-0.13	-0.07	0.09	-0.06	0.06	0.01	-0.02	-0.04	0.08	-0.06	-0.15	0.03	-0.03	0.01	0.03	-0.07	0.04	0.07	0.06	-0.14	0.08	-0.16	0.05	0.08	0.05	0.00	-0.26	-0.07	0.18	0.17	0.14	0.01	0.04	0.04	0.04	-0.10	-0.04	-0.10	-0.15
10018186347	-0.06	-0.02	-0.21	-0.19	0.09	0.13	0.05	0.04	-0.06	-0.31	0.10	-0.03	0.13	-0.09	0.13	0.07	0.04	-0.05	-0.02	0.00	-0.01	0.09	0.02	0.08	0.09	-0.02	-0.05	0.01	-0.11	-0.28		-0.13	-0.08	0.16	0.01	0.01	-0.24	0.11	0.08	0.09	0.18	0.10	0.11	0.02	0.10	-0.22	-0.05	0.01	0.13
10018186382	-0.01	0.01	-0.10	-0.05	0.03	0.11	0.04	0.02	-0.01	-0.11	-0.02	0.02	0.08	-0.03	-0.03	0.08	-0.09	-0.01	0.06	0.01	-0.05	0.08	-0.02	0.00	-0.05	0.04	-0.04	0.01	-0.03	-0.06		-0.07	-0.01	0.05	0.06	-0.02	-0.02	0.13	-0.01	0.00	0.03	-0.06	0.07	0.02	0.04	-0.10	-0.03	0.01	0.00
10018186461	-0.02	0.07	0.19	0.12	-0.17	-0.12	-0.05	-0.12	0.11	0.14	-0.07	0.05	-0.07	0.08	-0.03	-0.11	0.03	0.06	-0.03	-0.01	0.12	-0.17	0.06	-0.01	0.01	-0.05	-0.02	-0.09	-0.04	0.14	0.03	0.07	0.07	-0.05	-0.04	0.03	0.14	-0.09	-0.04	-0.07	-0.04	0.00	0.00	-0.02	-0.06	0.12	0.03	-0.01	-0.05
10018186489	-0.03	0.06	0.09	-0.02	-0.16	-0.11	0.02	-0.03	0.10	0.07	-0.09	0.00	-0.12	0.09	0.04	-0.08	-0.02	0.03	0.01	0.02	0.08	-0.12	0.11	0.03	0.02	-0.01	0.02	-0.02	-0.04	0.11	0.01	0.14	0.05	0.01	-0.01	-0.06	0.01	-0.15	-0.03	-0.05	-0.04	0.02	0.01	0.00	-0.07	0.02	0.14	-0.02	-0.03
10018186518	-0.03	-0.09	-0.14	-0.04						0.02	0.08		0.04	-0.08	0.08	0.14	-0.02		-0.03	0.09	-0.10		0.04		-0.01	0.04	0.03	-0.02	-0.06	-0.14	-0.07	-0.03	-0.07	0.05	0.03	-0.02	0.02	0.09	-0.04	0.02	0.07	0.00	0.03	0.01	0.05	-0.05	-0.04	0.04	0.05
10018186642	0.03	0.00	-0.11	-0.05	0.17	-0.02	0.00	0.00	-0.01	-0.07	0.06	0.01	0.03	-0.03	0.02	0.01	0.03	-0.01	0.00	-0.01	-0.05	0.02	-0.01	0.00	0.00	-0.01	0.03	-0.09	0.07	-0.09	-0.05	0.07	-0.05	-0.01	0.08	0.03	-0.03	-0.05	-0.02	-0.02	-0.04	0.06	-0.02	-0.01	0.04	-0.02	0.02	0.03	0.01
10018186647	-0.05	-0.07	-0.13	-0.04	-0.04	0.10	0.01	0.07	-0.04	-0.04	0.04	0.02	0.02	-0.04	0.02	0.06	0.02	-0.02	0.01	-0.03	-0.05	0.09	0.04	0.02	0.01	0.03	0.01	0.02	-0.07	-0.14	0.01	-0.01	-0.11	0.08	0.08	0.03	-0.09	0.00	0.00	0.04	0.09	0.01	0.02	0.03	0.01	-0.06	-0.02	0.03	0.01
10018186656	-0.03	-0.05	-0.11	-0.09	0.17	0.13	0.10	0.08	-0.05	-0.06	-0.08	-0.03	0.02	-0.09	-0.04	0.02	-0.05	-0.04	0.01	-0.06	-0.08	0.11	0.07	0.10	0.01	0.04	0.02	-0.04	-0.06	-0.13	-0.05	-0.02	-0.06	0.10	0.03	0.01	-0.08	0.06	0.00	0.03	0.09	0.00	0.01	0.05	0.07	-0.14	-0.04	0.07	0.07
10018186667	0.10	0.21	-0.19	-0.04	0.05	0.17	-0.05	-0.15	0.15	-0.05	0.14	-0.07	-0.45	-0.06	0.09	-0.05	0.06	-0.03	-0.09	-0.07	0.12	-0.07	0.22	0.06	0.04	-0.05	-0.10	-0.08	-0.02	-0.03	0.01	0.02	0.12	0.25	0.19	0.09	-0.13	-0.12	-0.07	-0.15	0.33	0.09	-0.11	0.01	-0.05	0.00	0.00	-0.11	-0.05
10018186802	0.02	0.03	0.18	0.02	-0.07	-0.13	-0.05	0.00	0.03	0.02	-0.13	0.08	-0.05	0.10	0.03	-0.05	0.04	0.06	-0.02	-0.03	0.05	-0.12	0.07	0.00	-0.08	-0.01	0.05	-0.07	0.00	0.07	-0.01	0.00	0.13	-0.02	-0.10	0.09	0.07	-0.07	0.00	-0.05	-0.11	0.03	0.02	0.00	-0.02	0.09	-0.02	-0.02	-0.09
10018186818	-0.16	-0.01	0.05	0.02	-0.23	-0.24	-0.03	-0.06	0.02	0.08	-0.22	0.43	-0.22	-0.17	-0.20	1.81	-0.06	-0.10	-0.17	-0.10	-0.02	-0.24	-0.04	-0.05	-0.01	-0.10	-0.05	-0.01	0.05	0.11	0.04	0.12	0.04	-0.02	-0.04	0.05	0.15	-0.18	0.01	-0.17	-0.03	-0.03	-0.11	-0.03	-0.13	0.03	0.16	0.08	-0.01
10018186824	-0.03	-0.01	0.12	0.02	0.06	-0.15	-0.02	-0.09	0.00	0.05	0.00	0.19	-0.07	0.01	-0.03	-0.08	0.02	0.01	-0.02	0.17	0.03	-0.12	0.03	-0.02	-0.05	-0.03	-0.03	0.01	-0.10	0.05	0.02	0.03	-0.01	-0.03	-0.10	-0.01	0.04	0.05	0.02	-0.06	-0.02	-0.04	-0.03	-0.03	-0.08	0.14	0.08	0.08	0.00
10018186848	-0.04	0.00	-0.10		-0.07	0.04		0.12	-0.03		-0.03	-0.09	0.05				0.00		0.05	-0.02		0.00	0.01	0.04	0.08	0.00	0.01	0.02	-0.03	-0.09	-0.02	-0.02	-0.12	0.12	0.08		-0.08	-0.02	0.00	0.03	0.03	0.02	0.05	-0.02	-0.01		-0.03	0.04	-0.01
10018186856	0.01	0.15	0.11	-0.06	-0.36	-0.20	0.01	-0.16	0.03	0.02	-0.13	0.06	0.12	0.17	0.10	0.01	-0.02	0.05	0.04	-0.09	0.02	-0.09	0.06	0.04	0.06	0.05	0.03	-0.09	-0.03	0.10	-0.06	-0.03	0.09	0.00	0.02	0.14	-0.04	-0.09	-0.01	0.04	-0.05	0.02	0.09	0.04	0.00	-0.06	-0.07	-0.06	-0.05
10018186860	-0.03	0.05	0.39	0.11	-0.16	-0.16	-0.06	-0.19	0.11	0.24	0.02	-0.06	-0.10	0.07	0.00	-0.19	0.02	0.17	-0.02	-0.06	0.07	-0.16	0.01	0.04	-0.01	-0.09	-0.09	-0.09	-0.11	0.11	0.04	0.06	0.10	-0.08	-0.04	0.04	0.19	0.16	-0.05	-0.14	-0.04	0.00	-0.05	-0.08	-0.03	0.10	0.08	-0.05	-0.04
10018186876	0.03	-0.06	-0.03	0.00	-0.01	0.02	0.04	0.00	0.01	0.09	-0.01	0.00	0.01	-0.01	0.05	0.01	0.06	-0.04	-0.02	-0.05	0.00	0.00	0.01	-0.04	-0.03	-0.02	0.01	0.00	-0.04	0.00	-0.02	-0.01	-0.03	0.03	0.03	0.03	0.02	-0.02	-0.02	0.03	0.06	0.01	0.01	0.03	0.02	-0.01	0.02	-0.06	-0.04
10018186879	-0.08	0.10	0.09	0.12	-0.13	-0.12	0.05	-0.08	0.11		-0.04	0.05	-0.01	0.04	-0.07	-0.03	0.00	0.06	0.02	0.07	0.01	-0.16	0.03	-0.02	0.05	-0.05	-0.01	0.04	0.03	0.11	0.11	0.05	-0.02	-0.11	-0.06	0.02	0.15	-0.13	-0.06	-0.03	-0.14	-0.02	-0.06	0.00	-0.04	0.08	0.06	0.02	-0.02
10018186916	-0.12	-0.02	-0.19	-0.17	0.00	0.14	0.22	0.34	-0.29	-0.26	0.04	-0.01	0.16	-0.11	0.03	0.08	-0.16	0.00	0.07	0.02	-0.19	0.25	0.02	0.05	0.00	0.11	-0.05	0.07	-0.12	-0.03	-0.13	-0.19	-0.09	0.31	0.02	-0.14	-0.10	0.21	-0.02	-0.04	0.16	-0.11	-0.02	0.03	0.04		-0.15	0.14	0.20
10018186931	-0.04	-0.15	-0.19	-0.24	-0.19	0.24	0.01	0.19	-0.23	-0.46	0.23	-0.11	0.11	-0.09	0.13	0.31	-0.03	-0.02	0.10	-0.03	-0.21	0.26	0.02	0.11	0.09	0.18	0.03	0.10	-0.01	-0.23	-0.23	-0.07	-0.20	0.09	0.08	0.13	-0.36	0.34	0.03		0.10	0.01	0.16	0.10	0.18	-0.37	0.00	0.05	0.08
10018186942	0.12	-0.14	-0.10	0.01	-0.08		0.06	0.05	-0.01	0.03	0.00	0.03	-0.04	-0.06	0.07	0.05	0.00	-0.06	-0.02	0.01	-0.05	0.04	0.03	0.04	-0.05	0.04	0.03	-0.01	-0.07	-0.08	-0.02	-0.05	-0.01	0.06	-0.01	0.02	0.05	0.03	-0.02	0.00	0.05	0.02	0.00	0.05	0.01	-0.04	-0.07	0.03	0.01
10018186969	-0.07	0.05	0.06	0.00	0.30	-0.05	-0.07	0.12	-0.04	0.08	0.01	0.04	0.00	-0.01	-0.09	-0.04	-0.06	0.05	-0.10	0.05	-0.02	0.02	-0.11	-0.13	0.02	-0.02	-0.09	-0.02	-0.01	0.06	-0.06	0.01	0.01	0.03	0.08	-0.03	0.12	0.01	-0.02	-0.07	0.00	-0.08	-0.07	-0.15	-0.02	0.04	0.02	0.27	-0.03
10018187028	0.02	0.10	0.27	0.11	-0.27	-0.20	-0.06	-0.08	0.13	0.11	-0.02	0.03	-0.08	0.04	0.07	-0.12	0.00	0.11	-0.07	0.06	0.12	-0.13	0.01	0.00	-0.06	-0.10	-0.01	0.02	0.01	0.05	0.02	0.03	0.12	-0.03	-0.07	0.02	0.17	-0.03	-0.05	-0.09	0.01	0.00	0.01	-0.08	-0.17	0.17	0.01	-0.08	-0.05
10018187033	-0.14	0.10	0.11	0.03	-0.25	-0.21	0.02	0.03	0.05	0.24	-0.09	0.00	-0.04	0.08	-0.03	-0.06	-0.01	0.07	0.07	0.06	0.03	-0.08	-0.04	-0.03	0.05	0.04	-0.02	0.10	0.00	0.14	0.01	0.06	-0.03	0.01	-0.01	-0.07	0.16	-0.13	0.01	-0.08	-0.13	-0.08	-0.06	-0.03	0.00	0.05	0.08	-0.04	0.02
10018187039	-0.15	-0.21	-0.14	-0.02	-0.22	0.09	0.11	0.13	0.03	-0.37	0.14	-0.15	0.06	-0.13	0.23	0.39	-0.23	-0.06	0.04	-0.08	-0.14	0.38	0.14	0.04	0.15	-0.05	0.20	0.07	0.00	-0.11	-0.15	-0.16	-0.12	-0.04	0.07	-0.16	-0.24	0.12	0.10	-0.02	-0.07	0.06	0.20	-0.05	0.24	-0.31	0.24	0.03	0.06
10018187116	-0.12	-0.10	-0.18	-0.10	-0.10	-0.01	-0.04	0.01	-0.08	-0.09	-0.03	-0.07	-0.06	-0.12	-0.07	1.92	-0.07	-0.11	-0.05	-0.05	-0.10	-0.04	-0.05	-0.10	-0.11	-0.08	0.04	0.03	-0.04	-0.10	0.01	0.00	-0.06	0.01	0.02	-0.02	-0.10	-0.04	0.01	0.07	0.05	0.00	0.01	0.03	0.02	-0.05	-0.01	0.07	0.01
10018187126	0.05	0.02	-0.11	0.00	-0.02	-0.02	-0.02	0.02	0.03	-0.08	0.10	0.00	-0.01	-0.06	-0.01	0.08	0.00	0.00	0.02	-0.07	-0.01	0.03	0.02	0.03	0.04	-0.06	0.06	0.05	0.05	-0.13	0.03	-0.01	-0.11	0.03	0.03	0.03	-0.07	0.02	-0.09	0.05	0.00	0.08	0.01	-0.01	-0.04	-0.03	-0.01	0.03	0.03
10018187161	-0.05	-0.01	-0.02	-0.14	-0.11	0.14	0.03	0.09	-0.08	-0.13	0.10	0.01	0.04	-0.05	0.03	0.09	-0.01	0.00	0.06	-0.04	-0.10	0.05	0.00	0.05	0.02	0.04	-0.03	0.01	-0.10	-0.15	-0.03	-0.06	-0.08	0.14	0.05	-0.01	-0.08	0.11	0.03	0.10	0.11	0.01	0.08	0.00	0.06	-0.10	-0.04	-0.01	0.02
10018187213	-0.02	0.01	-0.03	-0.08	-0.08	0.13	0.02	-0.02	-0.07	-0.12	0.04	0.00	0.08	-0.03	0.04	0.10	-0.01	-0.01	-0.02	-0.05	-0.11	0.09	0.05	0.05	0.07	-0.01	-0.06	0.04	-0.07	-0.16	-0.06	-0.08	-0.07	0.09	0.08	-0.02	-0.13	0.12	0.03	0.02	0.09	0.07	0.08	0.09	0.00	-0.08	0.01	0.00	0.05
10018187269	0.05	-0.03	-0.02	0.00	0.16	0.02	-0.02	0.01	-0.01	0.01	-0.01	0.00	0.04	-0.03	0.00	-0.03	-0.02	-0.03	0.02	-0.02	0.01	-0.04	0.01	0.01	-0.02	-0.05	0.00	-0.01	-0.05	-0.02	-0.01	-0.01	-0.02	0.05	0.02	0.00	0.00	0.06	-0.03	0.03	0.02	0.01	-0.01	0.00	-0.01	-0.02	-0.02	-0.01	0.00
10018187276	0.02	0.03	-0.05	0.01	-0.02	0.06	0.01	0.04	0.01	0.01	-0.03	-0.01	-0.05	-0.06	-0.02	-0.04	0.01	-0.05	0.03	-0.04	0.04	-0.04	0.03	0.08	0.01	0.01	-0.02	0.02	-0.07	0.00	-0.01	-0.02	-0.03	0.10	0.01	0.01	-0.07	-0.07	0.00	0.05	0.15	-0.01	0.00	0.00	0.02	-0.04	-0.01	0.04	-0.06
10018187312	0.01	-0.03	0.03	-0.02	0.06	-0.05	-0.01	-0.03	0.03	0.02	-0.05	0.05	0.00	0.05	-0.05	-0.02	-0.01	0.04	0.02	0.05	-0.04	-0.03	-0.02	0.01	-0.01	0.01	-0.01	0.01	0.01	-0.01	0.04	0.00	0.01	-0.03	-0.03	0.02	0.02	-0.06	0.01	0.04	0.00	0.00	0.01	0.00	-0.01	0.03	-0.03	-0.03	-0.03
10018187349	0.01	0.06	0.22	0.16	-0.15	-0.14	-0.05	-0.06	0.11	0.18	-0.26	-0.01	-0.02	0.05	-0.04	-0.16	0.06	0.09	-0.01	-0.05	0.14	-0.23	0.03	0.03	0.07	-0.04	-0.03	-0.06	0.05	0.15	0.02	0.16	0.06	-0.12	-0.05	0.04	0.13	-0.24	-0.02	-0.10	-0.08	0.03	-0.06	-0.05	-0.04	0.13	0.08	-0.01	0.00
10018187453	0.12	-0.06	-0.03	0.06	-0.13	-0.09	0.00	-0.15	0.05	0.04	-0.01	0.15	-0.07	0.07	0.09	-0.10	0.07	-0.01	-0.03	0.25	0.06	-0.10	0.00	-0.06	-0.12	-0.01	0.06	-0.04	0.02	0.00	0.09	-0.04	0.09	-0.01	-0.07	0.09	0.09	-0.11	-0.05	0.00	-0.14	0.13	-0.04	0.05	-0.08	0.07	-0.09	0.02	-0.06
10018187454	-0.04	-0.02	-0.11	-0.03	-0.04	0.13		0.05	0.05	-0.07	0.05	-0.03	-0.03	-0.06	-0.03	0.07	-0.02	-0.01	0.02	-0.06		0.02	0.04	-0.01	0.06	0.08	0.00	0.00	-0.06	-0.10	0.01	0.04	-0.13	0.08	0.06	0.00	-0.13	0.02	0.01	0.08	0.11	-0.01	0.04	0.01	0.10	-0.12	-0.01	0.01	0.00
10018187475	0.03	-0.03	0.06	0.22	-0.11	-0.15	-0.02	-0.10	0.18	0.16	-0.28	0.06	-0.04	0.09	-0.03	-0.16	0.04	0.00	0.01	-0.02	0.22	-0.17	0.06		-0.04		-0.01	0.01	0.00	0.20	-0.02	0.02	0.09	-0.12	-0.05	0.08		-0.18	0.02	-0.05	-0.03	0.02	-0.03	0.04	-0.03	0.11	-0.03	-0.04	-0.03
10018187487	0.00	0.01	-0.06	-0.06	0.08	0.09			-0.02		-0.02	-0.09	0.03	-0.08	0.01	0.05	0.00	-0.03	0.03	-0.01	0.02	0.09	-0.03	-0.03	0.01	0.01	-0.01	0.02	-0.05	-0.01	-0.02	-0.02	-0.09	0.06	0.05	-0.01	-0.02	0.04	0.02	-0.02	0.06			-0.02	0.04	-0.09		0.05	0.02
10018187535	0.02	0.26	0.24	0.00	0.37	-0.13	-0.14	-0.16	0.04	-0.24	-0.17	0.16	-0.12	0.16	-0.15	-0.26	0.02	0.03	-0.19	0.10	-0.31	0.17	0.27	0.24	-0.21	0.00	0.17	-0.09	0.23	0.50	-0.18	0.21	0.06	-0.19	0.15	-0.05	-0.02	-0.40	0.29	-0.24	-0.15	0.07	0.01	0.12	-0.05	0.18	-0.09	-0.30	-0.13
10018187572		-0.10	-0.18		-0.13	-0.01		-0.06	-0.10		-0.13	-0.13	-0.05	-0.14		1.94		-0.13	-0.09	-0.11	-0.07	-0.09		-0.13	-0.15	-0.14	0.01					-0.08	-0.01	0.11	0.01	0.02	-0.04	-0.01			0.16	-0.01	-0.03			-0.06		0.01	-0.04
10018187576	0.12	0.01	0.09	-0.03	-0.13	0.05	-0.07	-0.02	0.08	-0.16	0.07	0.03	0.02	0.06	0.02	-0.11	0.02	0.04	0.06	0.12	0.03	-0.18	-0.03	0.00	-0.03	-0.06	0.10	-0.08	0.00	-0.04	0.09	0.02	0.06	-0.07	-0.12	0.17	-0.22	-0.09	0.14	0.13	0.17	0.09	-0.03	0.03	0.00	-0.08	-0.04	-0.06	-0.10
10018187599	-0.02	0.07	0.17	0.09	-0.18	-0.14	-0.02	-0.01	-0.02	0.11	-0.12	0.02	0.03	0.02	-0.03	-0.06	0.09	0.06	0.01	-0.03	0.08	-0.10	-0.03	0.00	0.09	-0.09	-0.02	-0.01	0.05	0.12	0.07	0.07	0.05	-0.07	-0.03	0.04	0.12	-0.10	-0.02	-0.09	-0.07	0.02	-0.05	-0.04	-0.09	0.14	-0.01	-0.05	-0.01
10018187631	0.01	-0.02	-0.09	-0.06	0.01	0.15		0.07	-0.06	-0.12	0.05	-0.07	0.02	-0.09	0.00	0.09	-0.01	0.00	0.06	-0.06	-0.02	0.05	-0.05	0.05	0.01	0.09	-0.02	-0.02	-0.01	-0.10	0.00	0.00	-0.09	0.07	0.06	0.02	-0.11	0.08	0.01	0.00	0.04	-0.02	0.02	0.01	0.11	-0.10	-0.01	0.01	0.05
10018187757	0.04	0.01	0.05	0.00	0.01	-0.02		-0.05				0.00	0.01	0.03	0.03	-0.04	0.03	0.00	0.02	0.03	0.03	-0.05	0.03	-0.08	-0.05	-0.02	0.00	-0.04	0.01	0.04	0.01	-0.01	0.08	-0.09	-0.05	0.01	0.06	-0.06	0.04	0.00	-0.03	0.01	-0.01	0.02	0.00	0.03	-0.01	0.00	0.01
10018187788	-0.04	-0.01	-0.08	-0.03	-0.07	0.08		0.02	-0.03	-0.04	0.15	-0.06	-0.05	-0.05	0.06	0.09	0.04	0.00	-0.03	-0.03	-0.02	0.05	0.03	-0.02	0.02	0.03	0.01	0.03	-0.05	-0.12	0.01	0.02	-0.08	0.06	0.05	-0.02	-0.08	0.04	0.01	0.02	0.09	0.02	0.03	0.01	0.01	-0.03	-0.02	-0.04	0.01
10018187815	0.04	0.02	-0.08	0.05	-0.08	0.07	-0.08	0.06	0.11	0.23	-0.06	-0.02	-0.01	-0.08	0.03	-0.06	0.05	-0.04	0.09	-0.09	0.03	-0.12	0.00	0.00	-0.02	-0.04	0.00	0.03	-0.03	0.02	0.00	-0.05	-0.07	0.17	0.00	-0.08	0.15	-0.11	-0.12	-0.03	0.13	0.05	0.03	-0.08	0.01	-0.02	0.00	0.04	0.00
10018187827		0.10	0.11	0.17	-0.21	-0.19	-0.03	-0.11	0.16	0.24	-0.14	0.04	0.00	0.08	-0.07	-0.18	0.07	0.05	0.00	-0.07	0.18	-0.22	0.07	-0.07	0.03	-0.02	-0.09	-0.06	-0.03	0.19	0.00	0.09	0.08	-0.06	-0.06	0.00	0.18	-0.19	-0.03	-0.07	-0.06	0.06	-0.04	-0.05	-0.05	0.23	0.06	-0.09	-0.01
10018187857	0.10	-0.02	-0.12	-0.06	-0.12	0.08	0.13	-0.01	0.04	-0.05	0.09	-0.02	-0.04	-0.12	0.05	-0.01	0.07	-0.06	0.00	-0.03	0.05	0.01	0.03	0.06	-0.01	-0.02	-0.01		-0.11	-0.10	0.04	-0.03	-0.06	0.15	0.02	0.02	-0.07	-0.01	-0.01	0.04	0.18	0.00	0.00	0.05	-0.01	-0.05	-0.05	-0.02	0.06
10018187929	0.04	-0.01	-0.06	0.05	-0.01	0.04			0.02	0.06	-0.05	0.00	-0.07	-0.02	0.07	0.04	0.06	-0.05	-0.04	-0.07	0.06	0.07	0.04	-0.10	-0.05	-0.03	0.02	0.00	-0.04	-0.04	0.03	-0.06	0.09	0.00	-0.04	0.03	0.06	0.05	-0.02	0.07	0.01		0.03	0.06	-0.03	0.02	-0.06	-0.08	-0.08
10018188003	-0.08	0.19	0.42	0.05	-0.03	-0.13	-0.02	-0.25	0.10	0.20	0.23	-0.04	-0.06	0.02	-0.01	-0.10	-0.06	0.11	-0.03	-0.04		-0.21	-0.10	-0.04	-0.02	-0.10	-0.05	-0.01	0.01	0.16	0.04	0.08	0.12	-0.05	-0.10	-0.07	0.17	0.11	0.00	-0.14	-0.03	-0.02	-0.03	-0.15	-0.09	0.15	0.07	-0.09	-0.06
10018188026		-0.10	-0.03	-0.03	0.17	-0.05	0.02	-0.05		0.03	-0.05	0.02	0.00	0.05	-0.04	0.03	0.02	0.01	0.00	0.06	0.00	-0.03	-0.04	-0.01	0.00	0.03	-0.01	-0.03	0.07	0.04	0.00	0.08	0.00	-0.08	-0.03	0.03	0.03	-0.04	-0.01	-0.03	-0.09	0.03	-0.04	0.00	0.02	0.01	0.01	0.01	0.00
10018188037	0.06	-0.07	-0.18	-0.07	-0.05	0.10	0.04	0.08	-0.02	-0.07	0.11	0.01	0.05	-0.05	-0.01	0.07	0.05	-0.07	-0.02	-0.03	-0.03	0.09	0.00	0.02	-0.01	0.01	0.02	0.02	-0.05	-0.16	0.03	-0.03	-0.10	0.07	0.01	0.03	-0.09	0.04	0.00	0.06	0.10	-0.01	0.00	0.04	0.04	-0.05	-0.01	0.03	0.04
10018188039	0.09	0.15	0.33	0.21	-0.24	-0.26	-0.10	-0.14	0.16	0.22	-0.41	0.04	-0.11	0.19	0.07	-0.21	0.09	0.14	-0.04	-0.04	0.20	-0.37	0.06	0.06	0.02	-0.10	-0.03	0.01	0.01	0.23	0.06	0.09	0.18	-0.12	-0.08	0.09	0.14	-0.41	-0.02	-0.13	-0.01	0.07	-0.05	0.03	-0.08	0.19	0.07	-0.13	-0.13
10018188078	-0.05	0.07	-0.27	-0.11	0.45	0.02		0.48	-0.04	-0.02	-0.07	-0.17	0.57	-0.27	0.02	-0.02	0.00	-0.21	0.07	0.15	-0.10	-0.03	-0.18	-0.05	-0.07	-0.19	0.09	0.13	-0.24	-0.18	0.04	-0.17	-0.31	0.32	-0.06	-0.06	-0.06	-0.19	-0.05	0.34	0.31	-0.01	-0.03	-0.08	-0.06	-0.08	-0.09	0.44	0.10
10018188113	-0.07	-0.13	-0.08	-0.19	0.27	0.05	0.21	0.18	-0.06	-0.17	0.09	0.02	0.05	-0.28	0.00	0.07	-0.12	-0.12	0.06	0.01	-0.12	0.23	-0.06	0.13	0.00	0.04	0.01	-0.13	-0.20	-0.05	-0.09	-0.16	-0.08	0.06	-0.04	-0.05	-0.03	0.29	0.05	0.05	-0.02	-0.10	-0.08	-0.04	0.07	0.01	-0.02	0.26	0.18
10018188133	0.03	0.06	-0.03	0.16	-0.13	-0.03	0.12	-0.08	-0.03	0.08	0.28	-0.10	-0.07	-0.05	0.00	0.15	-0.06	0.15	-0.18	0.08	-0.03	-0.04	-0.05	-0.24	0.05	-0.06	0.02	0.23	0.19	0.06	0.15	0.09	-0.09	-0.29	0.03	-0.03	0.05	0.08	-0.02	-0.08	-0.28	-0.04	-0.03	-0.02	-0.10	0.11	0.12	-0.13	0.03
10018188172	0.04	0.13	-0.07	-0.01	-0.16	-0.01		-0.08	0.01		0.18	-0.06	-0.11	0.03	0.05	0.02	0.05	0.03	0.00	-0.02	-0.03		-0.03	0.01	0.05		0.06	0.09	0.13	-0.01	0.02	0.10	0.09	-0.09	-0.01	0.04	-0.16	-0.09	0.08	-0.01	-0.04		-0.02	0.03	0.00	-0.02	0.07	-0.12	-0.08
10018188182	0.03	-0.18	-0.05	-0.17	0.19	0.19	0.14	0.13	-0.06	-0.18	-0.02	-0.13	0.15	-0.17	-0.05	0.10	-0.09	-0.02	0.06	-0.03	-0.11	0.18	0.02	0.00	-0.13	0.18	-0.05	0.05	-0.06	-0.11	-0.06	-0.08	-0.12	0.08	0.03	0.07	-0.17	0.18	0.02	-0.05	0.12	-0.12	0.01	0.08	0.20	-0.25	-0.01	0.15	0.02
10018188250	0.05	0.02	-0.06	-0.04	-0.04	0.08		0.04	-0.02		-0.02	-0.03	-0.01	-0.05	0.03	0.04	0.00	-0.02	0.02	-0.05	-0.02	0.06	0.02	-0.04	-0.03	0.06	0.03	-0.03	0.00	-0.09	-0.01	-0.03	-0.03	0.02	0.03	0.04	-0.07	0.05	0.02	0.02	0.03	-0.01	0.04	0.03	0.08	-0.07	-0.04	-0.01	0.01
10018188262	0.05	-0.01	-0.14		-0.01	0.04	0.04	0.00	0.03	-0.08	-0.02	-0.01	0.04	-0.04	0.09	-0.03	0.00	-0.10	0.03	-0.08	0.08	0.05	0.11	0.07	-0.01	-0.08	-0.02	-0.02	-0.10	0.00	-0.03	-0.03	-0.06	0.16	0.02	0.01	-0.01	-0.04	0.00	0.06	0.09	0.02	-0.01	0.02	0.03	-0.08	-0.01	0.03	-0.03
10018188279	0.12	-0.05	-0.08	0.02	-0.24	-0.04	0.01	-0.02	-0.02	0.05	-0.05	0.05	-0.04	0.08	0.14	0.00	0.03	0.03	0.00	0.02	-0.04	0.02	0.03	0.00	-0.05	0.01	0.06	0.03	0.06	-0.06	-0.01	-0.08	0.07	-0.01	-0.08	0.10	-0.02	-0.08	-0.02	0.03	0.01	0.04	0.06	0.04	-0.01	-0.02	-0.04	-0.05	-0.07
10018188290	0.00	0.17	0.16	-0.02	-0.05	-0.07	-0.03	-0.10	0.02	0.12	0.13	-0.05	-0.02	-0.01	-0.01	-0.05	-0.03	0.04	0.00	0.03	0.01	-0.14	-0.05	0.01	0.01	-0.08	0.00	-0.02	0.05	0.08	0.09	0.08	0.02	-0.02	-0.02	-0.05	0.05	-0.06	0.02	-0.07	-0.03	0.02	-0.05	-0.09	-0.06	0.09	0.08	-0.03	-0.03
10018188330	0.13	0.23	0.43	0.39	-0.34	-0.45	-0.22	-0.27	0.33	0.65	-0.44	0.19	-0.21	0.17	-0.07	-0.36	0.20	0.13	-0.20	-0.15	0.45	-0.48	0.05	-0.09	-0.02	-0.05	-0.11	0.08	0.00	0.38	0.15	0.08	0.25	-0.07	-0.14	-0.01	0.53	-0.38	-0.11	-0.26	-0.13	-0.05	-0.04	0.02	-0.23	0.51	0.08	-0.23	-0.12
10018188348	-0.10	0.00	-0.03	-0.03	0.09	0.05	0.02	0.03	0.05	0.02	0.03	-0.05	0.03	-0.05	-0.03		-0.01	-0.03	0.04	-0.04	0.01	0.02	0.01	-0.03	-0.02	0.04		-0.01	-0.06		-0.03		-0.03	0.01		-0.03	0.04	0.05		0.02	0.03	-0.02	-0.02				-0.02		0.05
10018188448	0.06	-0.05	-0.07	-0.03	0.04	0.09		-0.01	-0.01		0.01	0.05	0.01	-0.10	0.03	0.02	-0.03	0.03	-0.03	-0.02	-0.02	0.04	0.04	-0.04	-0.04	0.02	-0.02	-0.02	-0.07				0.03	0.06	0.00	0.05	-0.01	0.02	-0.02	0.00	0.11	0.02	0.02	0.05		-0.04	-0.06	-0.06	-0.07
10018188482	-0.05		-0.12	0.00	0.03	0.05	0.09	0.01	0.01		-0.01	0.00	-0.09	-0.06	0.08	0.05	0.02	-0.07	-0.03	-0.05	0.01	0.09	0.05	0.02	-0.07	0.04	0.03	-0.03	-0.01	-0.10	-0.06	-0.05	0.00	0.09	0.03	0.03	-0.01	0.06	0.00	0.00	0.12	-0.02	0.00	0.06	0.02	-0.06	-0.07	-0.06	0.02
10018188528	0.16	-0.09	-0.02	0.01	-0.16	0.13	0.08	0.03	0.05	-0.07	-0.11	-0.10	0.06	-0.10	0.18	-0.02	0.01	-0.12	0.00	-0.06	0.16	0.05	0.03	0.05	-0.03	-0.10	0.05	-0.08	-0.13	-0.07	-0.09	-0.08	-0.04	0.11	0.02	0.03	-0.04	0.00	-0.01	0.07	0.13	0.04	-0.02	0.04	-0.05	0.05	0.01	0.04	-0.03
10018188571	0.08	0.21	0.10	0.30	-0.28	-0.51	-0.02	-0.21	0.34	0.41	-0.19	0.16	-0.12	0.12	-0.02	-0.38	0.12	0.01	-0.11	0.07	0.37	-0.55	0.11	-0.14	0.07	0.04	0.02	-0.10	0.02	0.43	0.18	0.13	0.29	-0.05	-0.14	0.15	0.26	-0.61	-0.06	-0.10	-0.21	0.06	-0.07	-0.05	-0.30	0.29	0.17	-0.14	-0.09
10018188582	0.04	-0.01	-0.05	-0.06	-0.09	0.04	-0.03	0.01	-0.03	-0.05	0.02	0.02	0.02	0.07	0.10	-0.01	0.08	-0.06	0.00	0.01	-0.02	0.00	-0.01	0.03	0.04	-0.07	0.02	0.02	0.01	0.00	0.00	0.09	-0.04	-0.03	0.00	-0.01	-0.06	-0.02	0.05	0.05	0.01	0.03	-0.03	0.01	0.00	-0.01	0.08	-0.06	-0.03
10018188584	0.01	0.01	-0.06	0.08	-0.22	0.01	0.05	-0.02	0.05	0.16	-0.66	0.01	0.01	0.09	0.05	0.01	0.08	0.04	0.01	0.02	0.03	0.00	0.07	-0.04	0.06	0.14	0.00	0.03	0.05	0.09	0.06	0.01	-0.05	-0.03	0.00	0.01	0.02	-0.06	-0.02	-0.15	-0.13	0.01	-0.03	-0.09	0.05	0.06	0.15	-0.06	0.03
10018188623	-0.04	-0.04	-0.06	-0.04	0.16	0.04	0.08	0.04	-0.05	-0.12	-0.02	0.01	0.15	0.02	0.02	0.03	-0.05	-0.04	-0.04	-0.03	0.00	0.08	-0.07	0.01	0.01	-0.03	-0.02	-0.11	0.01	0.03	-0.06	0.01	0.03	0.05	0.05	-0.02	-0.04	0.00	0.06	0.00	-0.04	0.00	-0.03	-0.05	0.08	-0.10	0.01	0.12	0.01
10018188626	-0.03	0.06	-0.07	0.00	-0.13	0.00	0.00	-0.01	0.02	0.03	0.03	0.09	0.06	-0.09	0.04	0.01	0.05	-0.09	-0.03	-0.02	0.05	0.02	0.08	-0.02	-0.02	-0.03	0.12	-0.04	-0.09	-0.12	0.01	-0.06	0.04	0.13	0.00	-0.02	-0.03	-0.01	0.00	0.05	0.05	0.04	0.04	0.07	-0.01	-0.01	-0.07	0.02	-0.07
10018188654	0.07	-0.03	-0.12	-0.10	-0.08		0.04	0.07	-0.04	-0.18	0.02	-0.02	0.01	-0.08	0.08	0.06	0.08			-0.04	-0.01	0.14	0.04		0.02	0.05	0.04	-0.01	-0.02	-0.14	0.00	-0.07	-0.04	0.07	0.02	-0.02		0.08	0.01	0.07	0.08	-0.02	0.06	0.07	0.04	-0.17	-0.07	-0.01	0.04
10018188688	-0.03	-0.05	-0.06	-0.06	0.04	0.06	0.05	0.04	-0.03	-0.01	0.01	-0.06	0.09	-0.05	0.00	0.08	0.00	-0.11	0.01	-0.05	-0.05	0.07	-0.02	0.05	0.02	0.07	-0.12	-0.04	-0.15	-0.04	-0.07	-0.04	-0.10	0.02	0.06	-0.05	0.27	0.06	-0.04	0.02	0.07	-0.01	0.00	-0.04	0.02	-0.09	-0.04	0.16	0.10
10018188716	0.12	0.01	-0.10	-0.06	0.03	0.09	0.01	-0.08	-0.04	-0.03	0.05	0.05	-0.03	-0.07	0.07	0.02	0.03	-0.08	-0.02	-0.01	-0.03	0.06	0.01	0.02	-0.01	-0.04	0.04	-0.04	-0.09	-0.12	0.00	-0.04	0.02	0.16	0.02	0.02	0.00	-0.01		0.03	0.11	0.06	0.01	0.02	-0.02	-0.05	-0.07	-0.01	-0.03
10018188753	0.00	0.05	0.10	0.11	-0.05	-0.10	-0.03	-0.07	0.13	0.22	-0.08	0.05	-0.06	0.05	-0.07	-0.11	0.00	0.09	-0.01	0.01	0.07	-0.19	-0.04	-0.02	-0.01	-0.04		-0.06	-0.04	0.12	0.04	0.04	0.08	-0.10		0.00	0.16	-0.16	-0.04			0.01	-0.01	-0.05	-0.04	0.10	0.04		-0.06
10018188817	-0.14	0.08	0.21	0.22	-0.10	-0.20	-0.04	-0.12	-0.09	0.13	0.31	-0.12	-0.07	0.15	-0.04	0.02	0.07	0.22	-0.17	-0.05	0.09	-0.20	0.03	-0.18	0.15	-0.13	-0.03	0.05	0.22	0.18	0.14	0.25	0.04	-0.30	-0.02	-0.04	0.21	0.07	-0.03	-0.22	-0.26	-0.01	-0.03	-0.08	-0.22		0.22	-0.05	-0.03
10018189020	-0.15	-0.24	0.02	0.02	-0.38	-0.03	0.03	0.00	0.10	-0.08	0.06	0.01	0.05	0.02	0.15	-0.02	0.05	-0.01	0.05	-0.05	0.14	-0.02	0.08	0.06	0.01	0.14	0.02	0.05	0.00	0.00	0.22	-0.02	-0.05	0.00	-0.12	0.11	-0.34	-0.05	0.17	-0.04	-0.06	0.14	-0.02	0.10	0.00	-0.08	-0.09	-0.12	0.11
10018189036	0.13	-0.04	-0.31	-0.01	-0.06	0.03		0.02	0.08	-0.14		-0.06	-0.01	-0.10	0.13	0.00	0.08	-0.10	-0.07	-0.14	0.17	0.10	0.21	0.07	0.06	-0.04		-0.01		-0.19		-0.18	-0.08	0.34	0.05	-0.05	-0.13	-0.03	-0.01	0.19	0.32	0.06			-0.06	-0.17		0.07	-0.09
10018189068	-0.03	-0.03	-0.18	-0.11	0.23	0.15	0.14	0.07	-0.11	-0.15	0.00	0.00	0.05	0.03	-0.02	0.07	-0.07	-0.02	-0.07	0.02	-0.19	0.16	-0.14		0.09	0.09	0.02	0.08	0.03	-0.05	0.03	-0.12	-0.12	0.10	0.00	-0.10	-0.09	0.19	-0.04	-0.07	0.12	-0.06	0.00	-0.07	0.11	-0.11	0.04	0.08	0.09
10018189108	0.37	0.15	-0.16	-0.14	-0.10	0.37	0.36	-0.16	-0.09	-0.16	0.34	-0.11	-0.24	-0.27	0.16	-0.11	0.01	-0.02	-0.29	0.00	0.12	-0.09	0.04	0.29	-0.03	-0.22	0.04	0.12	-0.27	-0.35	0.05	-0.16	-0.02	0.35	-0.03	-0.10	-0.03	0.08	0.26	-0.19	0.42	-0.06	-0.20	-0.06	0.04	-0.05	0.04	-0.03	0.14
10018189131	0.04	-0.04	-0.08	-0.07	-0.05	0.23	0.11	-0.04	-0.03	-0.27	-0.12	0.03	0.03	-0.10	0.08	-0.04	0.01	-0.10	-0.08	-0.08	-0.03	0.19	0.17	0.11	0.09	0.03	0.05	0.06	-0.15	-0.18	0.05	-0.09	-0.09	0.34	0.10	0.08	-0.14	0.00	0.01	-0.02	0.18	-0.02	0.06	0.10	0.03	-0.24	-0.12	-0.09	0.10
10018189136	0.03	-0.06	-0.12	0.01	-0.03	0.13	0.00	0.00	0.04	-0.03	0.02	-0.06	-0.03	-0.06	0.04	0.01	0.01	-0.04	0.04	-0.04	0.02	0.03	0.06	0.03	-0.01	0.01	0.03	-0.04	-0.08	-0.07	-0.01	-0.08	0.01	0.06	0.00	0.01	-0.06	0.19	-0.01	0.10	0.08	0.03	0.01	0.05	0.00	-0.05	-0.12	0.00	-0.02
10018189142	0.06	-0.09	-0.07	0.01	0.02	0.08		0.03	-0.02	0.03	0.03	-0.07	0.05	-0.03	-0.01	-0.04	-0.02	-0.02	0.04	-0.01	0.03	0.05	-0.02	-0.02	0.01	-0.03	0.00	-0.02	-0.07	0.00	-0.02	0.01	-0.03	0.06	0.04	0.00	-0.04	-0.02	0.02	0.05	0.06	0.00	-0.04	0.00	0.00	-0.05	0.00	0.01	0.03
10018189165	0.10	-0.09	-0.10	-0.04	-0.11	0.03	0.04	0.01	-0.02	0.02	-0.01	0.04	0.00	-0.02	0.06	0.03	0.02	-0.01	-0.02	0.02	-0.03	0.05	0.05	0.01	-0.01	0.00	0.03	-0.01	-0.06	-0.09	0.01	0.00	-0.03	0.07	0.00	0.00	-0.02	-0.01	-0.05	0.04	0.09	0.05	0.04	0.03	0.02	-0.03	-0.04	0.01	-0.04
10018189188	-0.08	-0.02	-0.04	0.05	0.03	0.05	0.06	-0.03	-0.02	0.01	0.05	-0.05	-0.02		0.02	-0.05	0.03	-0.03	0.00	-0.02	0.07	-0.01	0.01	0.01	0.02	-0.05	-0.05	-0.03	-0.04	0.00	0.06		-0.06	0.13	0.03	0.05	0.02	0.00	-0.03	-0.03	0.13	-0.01	-0.07	-0.04	-0.01	0.01	-0.03	0.06	-0.02
10018189200	0.06	-0.13	-0.06	-0.03	0.03	0.12	0.01	0.07		-0.11	-0.04	-0.07	0.00	-0.04	-0.03	0.05	0.00	-0.01	-0.01	-0.04	0.00	0.06	0.03	0.07	0.02	0.07	-0.01	-0.01	-0.09	-0.06	0.01	-0.01	-0.04	0.02	0.05	0.02	-0.09	0.04	-0.02	0.11	0.11	0.00		0.06	0.06	-0.08	-0.03	0.01	-0.04
10018189226	0.15	-0.06	-0.14	-0.03	-0.17	0.12	0.08	0.01	0.00	-0.14	0.06	0.02	-0.10	-0.08	0.07	0.02	0.06	-0.06		-0.07	0.03	0.08	0.08	0.05	-0.07	0.08	0.08	-0.04	-0.06	-0.13	-0.01	-0.05	0.02	0.08	-0.02	0.05	-0.15	0.03	0.03	0.08	0.08	0.03	0.06	0.16	0.04	-0.09	-0.07	-0.09	-0.02
10018189279	0.02	0.01	0.02	-0.02	0.00	0.26	0.13	-0.01	-0.07	-0.21	-0.12	0.05	-0.03	-0.04	-0.06	0.07	-0.16	0.02	0.03	0.00	-0.16	0.09	0.03	0.03	-0.06	0.19	-0.02	-0.06	-0.02	-0.03	-0.07	-0.04	0.01	0.03	0.01	0.10	-0.11	0.15	0.03	-0.02	0.07	-0.09	0.02	0.00	0.16	-0.17	-0.06	0.06	0.05
10018189305	0.01	0.00	-0.07	-0.01	-0.04	0.05	0.01	0.10	0.04		0.02	-0.05	0.05	-0.06	-0.01	0.04	0.02	-0.01	0.02	-0.04	-0.05	-0.05	0.02	0.02	0.02	-0.03	0.01	0.00	-0.07	-0.05	0.00	-0.05	-0.06	0.08	0.04	0.05	-0.04	-0.02	-0.03	0.02	0.09	0.03	0.01	-0.02	-0.01	-0.03	-0.01	0.03	0.01
10018189366	0.05	-0.06	-0.07	-0.05	-0.03	0.04	0.09	0.07	-0.01	-0.03	0.09	-0.14	-0.02	-0.11	0.04	0.10	0.04	-0.01	0.02	0.01	-0.13	0.01	0.00	0.04	0.05	0.01	0.03	0.02	-0.03	-0.05	0.04	-0.07	-0.05	-0.02	0.04	-0.05	-0.02	0.09	-0.05	0.03	0.01	-0.02	0.05	0.04	0.01	-0.04	0.03	0.02	0.02
10018189391	0.02	0.07	0.11	0.04	-0.01	-0.13	-0.05	-0.15	0.12	0.28	-0.06	-0.06	-0.04	0.04	-0.08	-0.06	-0.11	0.09	0.03	-0.01	0.05	-0.11	-0.03	-0.01	-0.01	0.07	-0.03	-0.03	0.11	0.20	0.04		0.08	-0.11	-0.04	-0.01	0.20	-0.18	0.00	-0.05		0.04	-0.08	0.01	-0.04	-0.02		-0.13	-0.04
10018189617	0.08	-0.05	-0.04	-0.03	-0.06	0.06	-0.03	0.00		-0.02	-0.01	-0.02	0.00	-0.04	0.05	0.05	0.00	-0.05	0.01	0.03	-0.01	0.04	0.03		0.03	-0.02	0.06	0.01		-0.05	0.02	-0.03	-0.01	0.08	0.02	0.02	-0.07	-0.04	0.03	0.10		0.06		0.03		-0.07	-0.04		-0.11
10018189664	-0.05	0.13	-0.07	-0.08	0.02	0.12		0.02	-0.05	-0.12	0.09	-0.06	-0.07	-0.07	0.11	0.05	0.04	-0.06	0.03	-0.07	-0.12	0.01	0.07	0.06	0.05	0.04	0.02	0.00	0.03	-0.10	0.04	0.04	-0.07	0.13	0.04	0.02	-0.13	-0.05	0.02	-0.04	0.14	0.07	-0.02	-0.04	0.02	-0.02	0.03	-0.06	-0.02
10018189681	0.05	-0.09	-0.06	-0.05	0.04	0.05	-0.02	0.05	-0.03	-0.06	0.12	-0.06	0.01	-0.05	0.04	0.07	0.04	-0.05	-0.05	0.01	-0.05	0.00	0.00	0.08	0.02	-0.01	0.02	-0.02	0.03	-0.04	0.02	-0.01	-0.04	0.04	0.06	0.02	-0.07	0.00	0.02	0.03	0.01	0.04	-0.08	0.02	0.00	-0.02	0.01	0.00	-0.03
10018189709	-0.18	-0.16	-0.66	-0.17	-0.19	0.36	0.36	-0.22	-0.42	-0.39	0.39	-0.15	-0.06	-0.04	0.33	0.17	0.24	0.21	0.26	0.12	0.07	0.23	0.05	0.28	0.06	-0.46	-0.01	-0.34	-0.02	-0.20	0.16	-0.22	0.01	0.40	0.41	0.20	-0.20	0.48	-0.63	0.11	0.30	0.09	0.12	0.03	0.33	0.07	-0.40	0.24	-0.35
10018189722	0.14	0.33	0.47	0.29	-0.28	-0.37	-0.12	-0.20	0.19	0.33	-0.40		-0.17	0.19	0.11	-0.31	0.13	0.16	-0.07	-0.17	0.26	-0.49	0.14	-0.03	-0.03	-0.09	-0.07	-0.09	0.05	0.19		0.05	0.47	-0.16	-0.19	0.16	0.28	-0.47		-0.07	-0.02	0.11			-0.21	0.30	0.06	-0.19	-0.20
10018189827	-0.01	-0.10	-0.25	-0.11	-0.16	-0.07	0.18	-0.06	-0.05	-0.02	0.43	-0.06	0.07	0.16	0.02	-0.02	-0.07	0.10	0.04	0.02	-0.08	0.02	0.01	0.02	-0.10	0.10	0.00	0.08	0.05	-0.10	-0.03	-0.13	0.00	0.01	0.00	0.05	-0.14	-0.05	-0.01	0.11	0.01	0.03	-0.02	0.08	0.14	-0.08	0.01	-0.01	0.00
10018189842	0.08	0.04	0.05	0.12	-0.14	0.13	0.03	-0.14	0.10	-0.10	0.13	0.00	-0.06	0.05	-0.04	-0.02	-0.04	0.10	-0.06	-0.06	-0.04	-0.06	-0.02	0.04	-0.06	-0.02	0.09	0.02	0.01	0.01	0.07	0.02	-0.03	-0.03	-0.05	-0.06	-0.22	0.10	-0.03	-0.03	-0.02	0.06	-0.01	0.05	-0.01	0.05	0.04	-0.03	-0.08
10018189858	0.04	0.05	-0.09	-0.02	0.00	0.10	-0.01	-0.06	0.06		0.02	-0.08	-0.05	-0.03	0.14	-0.05	0.07	-0.09	-0.03		0.09	-0.01	-0.01	0.08	-0.07	-0.08	0.02	0.01	-0.01	-0.08	0.02	-0.07	0.03	0.14	0.02	-0.07	-0.02	-0.08	0.04	-0.02	0.02	0.04	-0.03	-0.04	0.04	-0.10	0.05	0.01	0.00
10018189889	-0.06	0.18	0.29	0.13	-0.21	-0.20	-0.02	-0.24	0.13	0.13	-0.02	0.29	-0.15	0.09	0.00	-0.24	0.17	0.06	-0.10	-0.09	0.19	-0.31	0.09	0.03	-0.02	-0.11	-0.05	-0.07	-0.04	0.23	0.04	0.11	0.24	-0.09	-0.09	0.01	0.22	-0.14	-0.04	-0.14	-0.13	0.01	-0.07	-0.06	-0.13	0.20	0.01	0.07	-0.07
10018189958	-0.09	0.11	0.18	0.17	-0.29	-0.43	-0.12	-0.10	0.37	0.43	0.57	-0.11	-0.15	0.20	-0.09	-0.36	0.12	-0.03	-0.12	0.07	0.48	-0.33	-0.06	-0.25	-0.05	-0.11	-0.11	0.09	0.03	0.58	0.12	0.22	0.26	-0.21	-0.19	0.14	0.23	-0.25	-0.07	-0.35	-0.11	0.13	-0.24	-0.12	-0.13	0.34	0.09	-0.23	-0.12
10018189962	-0.09	-0.11	-0.12		0.03	0.16		0.09	-0.06		0.10	-0.11	0.06	-0.08	-0.02	0.13	-0.06	0.00	0.01	-0.05	-0.05	0.15	-0.01	-0.05	-0.02	0.11	-0.02	-0.01	-0.09	-0.05	-0.08	-0.02	-0.12	0.03	0.00	-0.03	-0.02	0.17	0.01	0.02	0.04	-0.08	0.02	0.00	0.10	-0.06	-0.01	0.08	0.08
10018189981	0.11	0.09	0.14	0.04	-0.24	-0.07	-0.05	-0.13	0.02	-0.01	-0.04	0.02	-0.06	0.06	0.06	-0.06	0.05	0.05	0.01	-0.06	0.07	-0.09	0.05	0.06	0.03	-0.05	-0.02	-0.04	0.01	0.10	0.00	0.04	0.11	-0.08	-0.04	0.02	0.03	-0.04	0.03	-0.03	-0.07	0.07	0.00	0.00	-0.03	0.04	0.03	-0.10	-0.01
10018190061	0.09	-0.13	-0.20	-0.03	-0.03	0.15		0.04	-0.01	-0.05	-0.06	-0.14	0.09	-0.15	0.09	0.05	-0.03	-0.10	0.11	-0.02	0.02	0.15	0.05	0.09	0.02		0.10	-0.03	-0.09	-0.12	-0.06	-0.04	-0.08	0.10	0.01	0.00	-0.06	0.03	0.05	0.10	0.07	0.04	-0.01	0.04	-0.01	-0.14		0.06	0.02
10018190067	0.04	0.00	0.00	0.21	-0.27	-0.14	0.01	-0.08	0.15		-0.12	0.12	-0.07	0.10	0.00	-0.06	0.04	0.06	-0.04		0.12	-0.09	0.09	-0.09	-0.03	0.07		-0.03	0.00	0.11		0.01				0.00	0.22	-0.15	-0.09		-0.09	0.01	0.03	-0.02	-0.08	0.19		-0.08	-0.04
10018190078	0.06	-0.02	-0.10	-0.04	-0.09	0.19	0.03	0.07	-0.12	-0.12	-0.10	-0.05	0.01	0.01	0.07	0.10	-0.05	-0.01	0.00	-0.07	-0.07	0.10	0.04	0.08	-0.03	0.10	0.03	0.02	0.03	-0.06	-0.07	-0.08	-0.09	0.03	0.03	-0.01	-0.07	0.06	0.00	0.00	0.03	0.01	0.09	0.06	0.08	-0.09	0.01	-0.03	0.01
10018190099	0.02	0.07	-0.03	-0.23	0.07	0.16	-0.02	0.12	-0.14	-0.35	0.09	-0.10	0.09	-0.06	0.04	0.20	-0.03	-0.07	-0.03	-0.10	-0.09	0.24	0.03	0.16	-0.02	-0.01	-0.06	0.00	-0.21	-0.19	-0.21	-0.18	-0.04	0.17	0.16	-0.05	-0.16	0.16	0.04	0.09	0.26	-0.02	0.14	0.08	0.07	-0.19	-0.07	0.05	0.09
10018190174	0.02	-0.05	-0.18	-0.07	-0.23	0.15	0.06	0.06	-0.09	-0.24	0.11	0.01	-0.03	-0.03	0.04	0.17	0.02	0.01	0.07	-0.11	-0.07	0.09	0.07	0.08	0.07	0.07	0.09	0.02	-0.02	-0.26	-0.01	-0.06	-0.05	0.08	0.08	0.07	-0.20	0.14	-0.03	0.10	0.07	0.00	0.13	0.08	0.06	-0.10	-0.12	-0.06	-0.01
10018190203	-0.06	0.02	0.01	0.00	0.00	0.02	-0.01	-0.05	0.03	0.04	0.09	0.05	0.00	-0.01	-0.05	0.01	-0.03	-0.04	-0.04	0.02	0.00	0.02	-0.04	0.04	0.00	-0.01	-0.04	-0.01	-0.06	-0.06	-0.02	-0.10	0.00	0.03	0.03	-0.01	0.00	0.04	-0.03	0.03	0.09	0.03	0.03	0.04	-0.02	-0.06	-0.02	0.06	0.01
10018190216	0.01	-0.05		-0.18				0.03		-0.39	0.14	-0.07		-0.06	0.07	0.16	0.01	-0.11	-0.14	-0.20		0.31	0.11	0.18		0.18	-0.04	-0.01	-0.18	-0.33	-0.07	-0.13	-0.10	0.11	0.10	-0.02	-0.26	0.37	0.08	0.14	0.24	-0.10		0.07	0.08	-0.27	-0.13	0.08	0.19
10018190218	-0.05	0.32	0.41	0.33	-0.20	-0.35		-0.26	0.30	0.49	-0.31	0.15	-0.16	0.07	-0.17	-0.33	0.13	0.11	-0.10	-0.10	0.25	-0.50	-0.01	0.02	0.05	-0.09	-0.11	-0.02	0.05	0.37	0.12	0.23	0.30	-0.19	-0.12	0.03	0.38	-0.38	-0.05	-0.18	-0.07	0.01	-0.05	-0.01	-0.20	0.17	0.16	-0.19	-0.16
10018190312	0.06	-0.02	-0.03	-0.04	0.03	0.06		0.02	-0.01	-0.02	0.01	0.03	0.02	-0.04	-0.02	0.00	0.01	-0.04	0.02	0.00	-0.01	0.04	0.01	-0.06	-0.01	0.01	0.03	-0.06	0.00	-0.07	0.01	-0.03	-0.01	0.03	0.02	0.01	-0.03	-0.03	0.02	0.04	0.04	0.02	-0.02	0.05	0.02	-0.03	-0.03	0.00	0.00
10018190314	0.00	0.03	0.08	0.20		-0.16	-0.03	-0.05	0.31	0.07	-0.22	0.00	-0.07	0.00	-0.01	-0.15	0.00	0.00	-0.01	-0.08	0.26	-0.21	0.04	0.00	0.07	-0.06	0.01	-0.13	0.00	0.21	0.05	0.12	0.05		-0.03	0.08	0.07	-0.24	-0.05	-0.04	-0.09	0.06	-0.02	0.00	-0.10	0.07	0.06	-0.01	-0.03
10018190358	-0.02	-0.06	0.02	-0.06	-0.02	0.02	-0.04	0.15	-0.06	-0.03	0.03	-0.07	-0.03	-0.01	-0.02	0.06	0.00	0.04	-0.04	-0.01	-0.02	0.08	0.00	0.06	0.01	0.01	-0.06	0.00	-0.01	0.01	-0.04	0.03	-0.06	-0.02	0.04	-0.08	0.00	0.06	0.05	-0.06	0.00	0.00	0.02	-0.02	0.02	-0.01	0.08	0.00	0.10
10018190393	-0.02	0.10	0.16	0.16	-0.24	-0.22	0.07	-0.12	0.16	0.20	-0.20	0.05	-0.08	0.04	-0.06	-0.13	0.08	0.05	-0.03	0.06	0.15	-0.25	0.07	-0.01	0.05	-0.04	-0.03	-0.02	-0.05	0.17	0.06	0.11		-0.08	-0.07	0.03	0.10	-0.24				0.01	-0.04	-0.02	-0.09	0.17	0.02	-0.01	-0.02
10018190491	0.09	-0.04	0.15	-0.01	-0.22	0.04	-0.02	-0.08	0.00	0.00	-0.05	0.05	-0.02	0.07	0.01	0.01	-0.02	0.07	0.03	-0.04	0.02	-0.03	0.02	-0.01	-0.06	0.03	0.01	-0.02	-0.01	0.01	0.00	-0.02	0.10	-0.03	-0.04	0.04	0.03	0.02	0.01	-0.02	0.00	0.00	0.02	0.01	0.04	0.02	-0.03	-0.10	-0.08
10018190557	-0.05	0.01	0.07	0.07	-0.22	-0.12	0.01	-0.04	0.11	0.14	-0.18	0.06	0.02	0.06	0.02	-0.07	0.03	0.03	0.04	0.10	0.08	-0.11	0.05	-0.02	-0.06	-0.02	0.00	-0.04	-0.02	0.08	0.01	-0.01	0.08	-0.05	-0.05	0.04	0.13	-0.13	-0.01	0.00	-0.07	0.00	-0.02	0.03	-0.04	0.07	-0.05	0.03	-0.03
10018190596	0.03	0.10	0.01	0.20	-0.21	-0.20	0.00	-0.10	0.18	0.30	-0.14	0.10	-0.04		-0.16	-0.01	-0.03	0.14	0.07	0.06	-0.07	-0.30	-0.10	-0.01	-0.01	0.19	-0.02	0.07	0.06	0.10	0.08	-0.02	-0.06	-0.15	-0.03	0.03	0.17	-0.26	-0.09	-0.09	-0.13	0.02	0.07	0.00	0.12	0.04	0.03	-0.02	-0.02
10018190645	-0.06	0.08	-0.01	-0.03	-0.01	0.01	-0.01	0.03	-0.02		0.08	-0.03	0.05	-0.04	-0.01	0.03	-0.03	-0.01	0.03	0.04	-0.05	0.05	-0.06	-0.02	0.03	-0.02	-0.03	-0.04	-0.02	0.05	-0.03	0.05	-0.06	0.04	0.02	-0.02	0.03	0.01	0.00	-0.05	-0.03	-0.02	-0.04	-0.06	0.01	0.02	0.02	0.09	0.06
10018190656	-0.05	0.10	0.01	0.02	-0.19	-0.01		0.03	0.03	0.07	0.02	-0.09	-0.07		0.01	0.03	0.00	0.06	0.02	0.00	-0.01	-0.02	-0.01	0.01	0.07	-0.03	0.00	0.01	0.08	0.11	-0.01	0.08	-0.01	-0.07	0.05	-0.03	0.08	-0.06	0.03	-0.14	-0.07	0.02	-0.01	-0.02	0.00	-0.01	0.08	-0.11	0.02
10018190657	0.06	-0.11	-0.15		0.00		0.08	0.07	0.04	-0.02	-0.01	-0.12	0.05	-0.12	0.04	0.00	0.01	-0.09	0.05	-0.06	0.13	0.06	0.05		0.04	-0.01	0.05	0.00	-0.11		-0.02		-0.11	0.13		-0.05	-0.06	-0.01			0.13	0.05		0.02	-0.01	-0.11		0.05	0.03
10018190684	0.03	-0.22	-0.11	-0.15	-0.24	0.16	-0.03	0.08	-0.15	-0.33	0.00	-0.03	0.13	-0.13	0.09	0.25	0.10	-0.03	0.00		-0.01	0.25	0.18	0.21	-0.01	-0.06	-0.01	0.02	-0.31	-0.33	-0.16	-0.27	-0.08	0.11	0.15	-0.03	-0.22	0.34	0.04	0.22	0.14	0.07	0.22	0.01	0.17	-0.37	0.00	0.07	0.12
10018190710	-0.04	0.07	0.00	-0.04	-0.25	0.03	0.10	0.01	0.06	0.01	-0.11	-0.04	-0.05	0.04	-0.03	0.03	0.01	0.02	0.02	-0.07	0.04	-0.03	0.07	0.06	0.03	0.08	0.02	-0.04	0.07	0.13	0.00	0.12	0.04	-0.03	0.00	0.00	0.07	-0.01	0.01	-0.11	-0.13	-0.01	-0.01	0.04	0.02	0.04	0.01	-0.21	0.02
10018190836	0.09	-0.19	-0.21	-0.10	-0.02	0.25	0.08	0.05	-0.11	-0.16	0.05	0.01	0.01	-0.13	0.05	0.04	0.10	-0.06	-0.15	-0.02	-0.02	0.13	0.16	0.09	-0.01	0.07	-0.09	-0.08	0.01	-0.15	0.03	-0.05	0.00	0.07	0.02	0.04	-0.20	0.15	-0.03	-0.01	0.18	0.04	0.00	0.12	0.07	-0.09	-0.06	0.04	0.10
10018190857	0.03	-0.13	-0.13	-0.11	0.01	0.13	0.07	0.10	-0.04	-0.15	-0.03	-0.06	-0.03	-0.06		0.16	-0.02	-0.01	0.00	-0.04	-0.05	0.08	0.03	0.08	0.05	0.11	0.04	0.00	-0.08	-0.17	0.00	0.00	-0.07	0.05	0.05	-0.09	-0.19	0.03	0.02	0.12	0.14	-0.01	0.06	0.06	0.14	-0.10	0.05	-0.01	-0.04
10018190861	0.13	-0.03	-0.23	-0.12	-0.18	0.18	0.13	0.10	-0.05	-0.12	-0.02	0.01	0.14	-0.11	0.17	0.03	0.08	-0.13	-0.06	-0.10	0.02	0.12	0.09	0.05	-0.11	0.01	0.01	0.01	-0.09				-0.01	0.18	-0.08	-0.02	-0.14	0.03	0.03	0.01	0.18	-0.01	0.02	0.07	0.05	-0.14			0.00
10018190895	-0.05	0.07	-0.02	-0.05	0.05	0.07	-0.02	0.00	-0.05	-0.07	0.02	-0.01	0.04	-0.07	-0.02	0.05	-0.02	-0.03	0.00	0.04	-0.07	0.04	-0.01	0.06	0.04	0.02	0.00	0.02	-0.02	-0.04	-0.02	-0.04	-0.03	0.03	0.07	-0.01	-0.04	0.01	0.04	-0.01	0.07	0.01	-0.02	-0.03	0.03	-0.08	0.00	0.01	0.03
10018191093	0.02	-0.07	-0.05	0.01	0.00	0.04	0.08	0.04	0.04	0.10	0.06	-0.02	0.00	-0.11	-0.05	-0.05	0.01	-0.06	0.02	-0.03	0.01	-0.04	0.00	0.09	0.01	-0.04	-0.05	0.01	-0.14	0.00	0.02	0.00	-0.09	0.15	0.00	-0.03	0.02	-0.10	-0.02	0.01	0.16	0.02	-0.03	0.01	0.00	-0.02	0.04	0.06	0.02
10018191133	0.08	-0.02	-0.02	0.00	0.00		-0.01	0.04	0.02	0.10	-0.05	-0.01	-0.01	-0.05	0.01	-0.02	0.04	-0.05		0.00	0.01	-0.05	0.02		0.01	-0.03	-0.02	-0.03	-0.07	0.01	0.03	-0.03	0.00	0.05	0.02	-0.02	0.07	-0.11	0.00	0.05	0.11	0.02	0.01	0.02	-0.04	-0.02	0.00	0.01	-0.07
10018191140	0.19	0.19		-0.05	-0.10	-0.02	0.42	-0.18	0.10	0.04	0.38	-0.08	-0.24	-0.32	0.06	-0.10	0.02	0.01	-0.30	0.06	0.05	-0.18	0.02	0.01	-0.01	0.04	-0.13	0.24	-0.39	-0.02		-0.08	0.01	0.44	0.12	0.13	0.07	-0.07	0.19	-0.41			-0.23	-0.04		0.06	-0.03	-0.06	0.21
10018191283	-0.10	0.07	0.18	-0.02	-0.18	-0.05	0.02	-0.09	0.04	0.02	-0.10	0.09	-0.08	0.16	0.01	-0.13	0.04	0.15	-0.05	-0.04	0.01	-0.12	0.05	0.07	-0.04	0.10	0.04	0.10	0.19	0.06	0.06	0.15	0.01	-0.03	-0.08	-0.01	-0.16	-0.06	0.00	-0.25	0.06	-0.07	-0.06	-0.02	0.04	0.08	0.12	-0.12	0.02
10018191334	0.00	-0.01	-0.04	-0.01	-0.02	-0.03	-0.01	0.00	-0.04	0.00	0.04	0.00	0.01	-0.01	0.02	0.06	0.01	-0.01	-0.01	0.03	-0.03	0.05	-0.02	0.03	0.01	-0.01	-0.01	0.01	0.01	-0.01	-0.03	-0.01	-0.03	0.03	0.02	-0.03	0.02	0.04	-0.02	0.01	-0.04	0.00	0.02	-0.02	-0.03	-0.01	0.00	0.04	0.05
10018191335	0.05	0.10	-0.08	-0.10	0.03	0.11		-0.01	-0.04	-0.13	0.08	-0.04	0.08		-0.02		-0.02	-0.02	0.02	0.02	-0.09	0.07	-0.03	0.02	0.00	0.01		0.02	-0.03	-0.09	-0.03	-0.06	0.00	0.04	0.05	-0.01	-0.10	0.08	0.04		0.14	0.01	0.05	0.00		-0.12		-0.01	0.01
10018191418	0.05	-0.04	-0.05		-0.04	0.00	-0.02	0.03	0.06	0.01		-0.01	0.00	-0.04	0.03	0.02	0.02	-0.05	0.02	-0.03		0.02	0.01	0.05	-0.05	0.00	0.03		-0.07		-0.04	-0.06	0.00	0.07	-0.02	-0.01	0.02	0.01		0.10	0.05	0.01		0.00		-0.05		-0.01	-0.05
10018191428	0.00	0.01	-0.12	-0.14	0.12	0.17	0.10	0.13	-0.06	-0.26	-0.42	-0.10	0.06	-0.02	-0.02	0.31	-0.18	-0.03	0.07	-0.06	-0.22	0.21	0.13	0.18		0.13		-0.02	0.07	-0.16	-0.17	0.02	-0.12	0.14	0.21	0.00	-0.26	0.15	0.04	0.07		-0.04	0.23	0.09		-0.27	-0.07		0.05
10018191474	0.03	0.02	-0.08		-0.01	0.11		0.03				-0.04	0.06			0.01	0.01	-0.06	0.06	-0.01	-0.09	0.00	-0.03	-0.01	0.01	-0.02	-0.01	0.00			0.01		-0.11	0.08	0.02	-0.01	-0.13			0.04	0.11	0.01		-0.01	0.02	-0.10	-0.02	0.05	0.07
10018191480	0.02	-0.04	-0.06		0.03	-0.01	0.04	0.06	0.06	0.03	-0.05	0.04	0.00	-0.02	-0.01		-0.04	-0.04	0.02	-0.06	0.05	-0.03	0.01	0.05	-0.02	-0.04	-0.02	-0.04	-0.06	0.02	-0.01	-0.03	-0.02	0.08	0.02	0.00	0.03	-0.07	0.01	0.02		0.02					0.02	0.03	-0.01
10018191586	0.11	0.00	-0.13	-0.10	0.09	0.07	0.01	0.02	0.00	-0.13	-0.03	0.05	0.02	-0.09	0.08	-0.01	-0.05	-0.06	0.00	0.02	0.02	0.14	0.03	-0.01	-0.01	-0.07	0.01	-0.03	-0.09	-0.14	0.04	-0.11	-0.03	0.13	0.01	-0.03	-0.02	0.09	0.02	0.06	0.08	0.02	-0.01	0.08	-0.04	-0.11	-0.02	0.06	-0.01
10018191605	0.10	-0.01	0.07	0.11	-0.18	-0.17	0.04	0.00	0.05	0.00	-0.21	-0.02	0.03	0.17	0.09	-0.10	-0.01	0.07	0.05	-0.01	0.13	-0.18	0.02	0.09	-0.01	-0.10	-0.02	-0.07	0.03	0.18	0.02	0.03	0.06	-0.14	-0.07	0.11	-0.02	-0.28	0.09	-0.09	-0.06	0.00	-0.01	0.03	-0.01	0.12	0.15	-0.09	0.02
10018191689	0.00	0.01	0.05	0.00	0.02	-0.03	-0.02	-0.08	0.01	0.02	0.03	0.04	-0.01	0.02	-0.05	-0.02	-0.03	0.01	-0.03	0.05	0.00	-0.02	-0.01	0.03	0.00	0.00	-0.01	0.01	0.00	0.06	0.00	0.02	0.01	-0.05	-0.04	-0.07	0.04	-0.02	0.03	0.00	0.00	-0.05	0.01	-0.01	0.02	0.01	0.02	0.05	-0.01
10018191808	-0.05	-0.03	-0.02	-0.05	0.02	0.02	0.02	0.02	-0.02	0.02	0.00	-0.02	0.01	-0.03	-0.01	0.03	-0.02	0.01	0.04	0.02	-0.03	0.02	0.04	0.02	-0.02	0.00	-0.02	0.00	0.00	-0.03	-0.01	0.04	-0.04	0.00	0.04	-0.01	-0.05	-0.01	0.00	0.06	0.02	0.01	0.00	0.03	0.01	-0.03	0.03	-0.03	-0.01
10018191846	0.01	0.02	-0.05	-0.07		0.10		0.07	-0.05		-0.08	-0.08	0.02	-0.04	-0.02	0.03	-0.05	0.05	0.09	-0.02		-0.01	-0.02	0.06	0.04	-0.01	0.00	-0.03		-0.06		-0.01	-0.01	0.05	0.04	0.02	-0.10	-0.05	0.02	0.03		0.05	0.04	-0.02	0.10	-0.07		0.01	-0.01
10018191887	0.04	0.01	-0.15	0.06	0.04	0.06	0.02	-0.05	0.02	-0.06	-0.07	0.04	0.03	0.02	0.05	0.02	0.00	-0.10	0.00	-0.09	0.06	0.03	0.09	-0.01	-0.02	-0.02	0.02	-0.01	-0.09	-0.10	-0.05	-0.10	-0.02	0.14	0.03	0.01	-0.07	-0.01	0.02	0.13	0.19	0.01	0.02	0.04	0.03	-0.06	-0.07	0.00	-0.05
10018191919	0.10	-0.01	-0.20	-0.22	-0.19	0.19	-0.01	0.08	-0.09	-0.19	0.08	-0.07	0.10	-0.04	0.04	0.15	-0.04	-0.09	0.05	0.01	-0.10	0.19	-0.06	0.14	0.09	0.08	-0.06	0.08	-0.05	-0.17	-0.04	-0.14	-0.12	0.12	0.02	-0.06	-0.15	0.16	-0.02	0.09	0.20	0.01	0.04	0.08	0.08	-0.17	-0.04	0.04	0.12
10018192012	-0.12	0.01	0.11	0.11	0.30	-0.19	-0.03	-0.06	0.09	-0.04	-0.14	0.01	-0.02	0.13	-0.09	-0.07	0.00	0.07	-0.07	0.06	0.22	-0.15	-0.05	-0.13	0.07	-0.02	0.04	-0.04	0.15	0.13	0.09	0.08	0.02	-0.16	-0.04	0.08	-0.03	-0.07	0.03	-0.14	-0.05	-0.02	-0.09	-0.02	-0.10	0.16	0.01	-0.01	-0.01
10018192015	-0.05	0.06	0.03	0.10	-0.14	-0.09		-0.06	0.10	0.17	-0.15	0.13	-0.04	0.05	0.02	-0.06	0.02	-0.01	0.01	0.04	0.05	-0.06	0.06	-0.09	-0.05	-0.02	0.05	-0.02	-0.01	0.06	-0.01	-0.03	0.11	-0.03	-0.05	0.02	0.10	-0.07	-0.05	0.01	-0.07	0.02	0.00	0.02	-0.06	0.10	-0.01	-0.01	-0.08
10018192084	-0.10	0.34	0.38	0.32	-0.15	-0.39	-0.12	-0.20	0.23	0.41	-0.59	0.66	-0.20	0.04	-0.08	-0.38	0.20	0.01	-0.07	0.01	0.21	-0.56	0.07	0.10	0.00	-0.15	-0.10	-0.06	-0.03	0.20	0.07	0.12	0.35	-0.11	-0.20	0.09	0.32	-0.58	-0.03	-0.18	-0.12	0.00	0.00	0.07	-0.23	0.18	0.05	0.41	-0.16
10018192119	0.18	-0.01	0.02	0.09	-0.25	-0.10	0.04	-0.19	0.11	0.11	-0.25	0.18	-0.10	0.18	0.05	-0.02	0.00	0.03	-0.05	0.10	0.08	-0.05	-0.03	-0.03	-0.08	-0.01	0.02	-0.10	0.03	0.01	-0.07	-0.01	-0.06	-0.10	0.00	-0.03	0.21	-0.09	0.01	0.09	-0.17	0.03	0.13	0.02	0.10	-0.02	-0.05	0.02	0.00
10018192151	-0.12	-0.10	-0.05	0.11	0.16	0.09	-0.04	0.21	0.16	0.40	0.26	-0.15	0.20	-0.17	-0.18	-0.04	-0.28	-0.07	0.07	0.15	-0.04	0.05	-0.25	-0.19	-0.10	-0.08	-0.15	0.16	-0.31	0.15	-0.10	-0.19	-0.16	0.17	0.09	-0.17	0.33	0.08	0.02	-0.04	0.04	-0.16	0.08	-0.10	0.02	-0.11	0.05	0.15	0.09
10018192226	0.02	-0.04	0.07	0.05	0.01	-0.13	0.03	-0.04	-0.07	-0.07	-0.15	-0.09	0.03	0.27	0.02	0.04	-0.06	0.09	0.00	-0.04	-0.01	-0.02	-0.04	0.09	0.13	-0.09	0.09	0.06	0.04	0.04	-0.04	-0.07	-0.03	-0.04	0.00	0.12	-0.09	-0.10	0.05	-0.09	-0.05	0.06	-0.01	0.12	0.06	-0.13	0.01	-0.01	-0.03
10018192238	0.07	0.33	0.40	0.20	-0.32	-0.27	-0.12	-0.21	0.17	0.02	-0.17	0.18	-0.13	0.11	-0.01	-0.26	0.12	0.15	-0.16	-0.13	0.34	-0.40	0.20	-0.13	-0.02	0.04	-0.05	-0.09	0.09	0.21	0.11	0.19	0.35	-0.12	-0.09	0.15	0.09	-0.04	-0.08	-0.27	-0.08	0.05	-0.03	0.01	-0.15	0.32	0.03	-0.27	-0.19
10018192298	0.03	0.00	-0.01	0.32	-0.14	-0.13	-0.12	0.03	0.17	0.31	-0.11	0.05	-0.05	0.00	0.03	-0.13	-0.01	-0.02	-0.07	-0.04	0.06	-0.10	0.09	-0.02	-0.11	-0.03	0.04	-0.08	-0.01	0.01	0.14	-0.08	0.03	0.15	-0.06	0.11	0.41	-0.16	-0.16	-0.14	-0.18	-0.04	-0.10	-0.07	-0.15	0.32	0.00	0.03	-0.06
10018192332	-0.10	-0.12	-0.09	0.00	-0.06	0.05	0.05	-0.04	-0.07	-0.02	0.07	-0.01	-0.02	0.08	0.05	0.09	-0.07	0.07	0.03	0.22	-0.17	0.03	-0.03	-0.02	0.06	0.04	-0.03	0.12	0.01	-0.05	0.03	0.04	-0.12	-0.15	-0.05	0.03	-0.08	0.08	-0.01	-0.04	-0.01	0.03	0.02	0.01	0.08	-0.07	0.06	0.11	0.02
10018192350	0.17	0.00	-0.06	-0.11	-0.24	0.09	0.10	0.01	0.00	-0.16	-0.06	0.04	-0.15	0.00	0.18	0.03	-0.07	-0.01	-0.04	-0.03	0.05	0.09	0.12	0.12	-0.04	0.00	0.17	-0.02	-0.04	-0.13	-0.10	0.03	0.04	0.12	0.05	0.05	-0.09	-0.03	0.10	0.01	0.06	0.00	-0.12	0.13	0.01	-0.19	0.03	-0.03	-0.10
10018192353	-0.01	0.13	0.00	-0.08	-0.17	-0.04	0.00	-0.14	-0.08	-0.03	-0.20	0.28	-0.20	0.09	0.09	-0.09	0.03	0.05	-0.06	0.19	-0.12	0.02	0.13	0.02	0.00	0.14	0.21	-0.03	0.08	-0.16	0.04	-0.05	0.14	0.18	0.07	0.14	-0.21	-0.02	-0.23	-0.02	-0.14	0.16	0.06	0.08	0.00	-0.06	-0.02	-0.11	-0.03
10018192428	0.07	-0.03	-0.10	-0.05	-0.15	0.04	0.01	0.00	0.00	-0.11	0.12	-0.05	-0.07	-0.04	0.06	0.07	0.02	0.04	0.04	-0.05	-0.02	0.05	0.05	0.09	0.05	-0.03	-0.01	0.01	-0.06	-0.10	-0.01	-0.04	-0.07	0.11	0.07	0.08	-0.07	0.01	0.03	0.03	0.11	0.01	0.00	0.03	0.02	-0.08	-0.02	-0.05	0.00
10018192461	0.07	0.06	0.02	-0.07	-0.07	0.08	-0.01	-0.06	-0.01		-0.05	-0.07	-0.03	-0.07	0.06	0.00	0.10	-0.04	-0.01	-0.04	-0.01	0.01	0.07	0.12	0.04	-0.09	0.01	0.02	-0.02	-0.11	0.05	-0.02	-0.01	0.11	0.07	0.01	-0.12	-0.13	0.05	0.06	0.17	0.07	-0.04	0.00	0.02	-0.12	0.02	-0.06	0.02
10018192484	-0.10	0.01	-0.08	0.02	-0.04	-0.29	-0.09	-0.21	0.14	-0.09	-0.08	-0.19	-0.05	-0.03	-0.10	1.98	-0.06	-0.09	-0.18	-0.16	0.12	-0.23	0.13	-0.16	-0.14	-0.02	-0.05	-0.03	0.11	0.13	0.19	-0.10	0.07	-0.03	-0.04	0.10	-0.01	-0.22	0.08	0.07	0.02	-0.16	-0.11	-0.05	-0.08	0.14	-0.08	0.04	0.02
10018192509	0.05	-0.13	-0.21	0.00	-0.07	0.12	0.02	0.03	0.08	-0.02	-0.01	-0.09	0.04	-0.04	0.09	0.06	0.03	-0.14	0.03	-0.09	0.08	0.13	0.13	-0.02	-0.06	-0.01	0.08	-0.01	-0.07	-0.08	-0.03	-0.04	-0.07	0.09	0.04	-0.09	-0.14	-0.03	0.04	0.17	0.13	0.02	0.01	0.09	-0.02	-0.08	-0.02	0.02	-0.02
10018192538	0.11	-0.07	-0.11	-0.07	0.08	0.11	-0.03	0.04	-0.02	-0.07	-0.02	-0.02	0.01	-0.09	0.06	0.04	0.01	-0.04	0.01	0.02	-0.07	0.11	-0.01	0.05	0.00	-0.03	0.07	-0.03	0.00	-0.07	0.01	-0.06	0.00	0.03	0.05	-0.04	-0.03	0.01	0.02	0.04	0.04	0.04	-0.01	0.03	0.05	-0.09	-0.03	0.00	0.02
10018192569	-0.13	0.13	-0.05	-0.14	0.33	0.01	-0.01	0.19	0.02	-0.28	0.20	-0.08	0.13	-0.05	-0.05	0.00		-0.04	-0.07	-0.03	-0.06	0.01	-0.10	0.00	-0.01	0.07	-0.15	0.11	-0.10	-0.11	-0.05	0.00	-0.13	0.22	0.13	-0.13	-0.02	0.09	0.02	-0.01	0.16	-0.13	-0.03	-0.12	-0.07	-0.11	-0.12	0.29	0.17
10018192575	0.00	0.12	0.36	0.14	-0.08	-0.21	-0.10	-0.15	0.06	0.25	0.09	0.00	-0.04	0.06	-0.02	-0.21	0.06	0.13	0.02	-0.06	0.08	-0.27	-0.04	-0.06	-0.01	-0.13	-0.07	-0.08	0.02	0.21	0.06	0.16	0.19	-0.16	-0.13	-0.04	0.18	-0.08	0.02	-0.12	-0.09	0.04	-0.04	-0.08	-0.08	0.17	0.12	-0.12	-0.06
10018192596	0.14	-0.15	-0.12	-0.11	-0.23		0.06	0.05	-0.11	-0.28	0.08	0.04	-0.10	-0.06	0.17	0.22	0.00	-0.06	0.02	-0.03	-0.08	0.25	0.08	0.10	-0.02	0.12	0.12	0.00	-0.01	-0.27	-0.07	-0.09	0.02	0.08	0.03	0.07	-0.18	0.23	0.03	0.10	0.04	0.06	0.12	0.16	0.09	-0.22	-0.13	-0.07	-0.06
10018192703	-0.03	0.24	0.16	0.02	-0.15	-0.08	-0.07	-0.07	0.14	0.09	-0.20	-0.04	-0.08	0.06	-0.03	-0.09	-0.01	0.08	0.07	-0.01	0.07	-0.20	0.02	0.01	0.06	0.04	-0.01	-0.01	0.12	0.14	0.06	0.09	0.15	-0.13	-0.06	0.06	0.03	-0.19	0.00	-0.08	-0.09	0.01	0.00	0.06	-0.01	0.10	0.05	-0.12	-0.09
10018192719	0.00	0.00	-0.05	-0.01	0.38	0.00	0.02	-0.05	-0.09	-0.09	0.09	-0.07	0.02	-0.08	-0.04	-0.01	-0.05	-0.06	0.03	0.02	-0.06	0.10	0.04	0.01	-0.02	-0.02	-0.01	-0.06	-0.08	-0.03	-0.03		0.00	0.05	0.03	0.02	-0.02	0.03	0.00	0.01	0.05	0.03	-0.02	0.03		0.00	0.01	0.00	-0.03
10018192724	0.04		0.15	0.17	-0.24		-0.02	-0.09	0.15	0.29		0.09	-0.13	0.03	-0.05	-0.24	0.09	0.04	-0.11	-0.07	0.22	-0.30	0.07	-0.06			-0.11		-0.01	0.22	0.03	0.12	0.26	-0.10		-0.02	0.29		-0.07	-0.15	-0.19	0.01	-0.08	-0.01	-0.20	0.23	0.06	-0.12	-0.08
10018192757	0.11	0.00	-0.04	-0.01	-0.13	0.07	-0.04	-0.03	-0.03	0.00	0.04	0.00	0.00	-0.02	0.08	0.07	-0.02	-0.02	-0.03	0.05	-0.02	0.08	0.01	-0.03	-0.06	-0.03	0.04	-0.03	0.02	-0.09	-0.01	-0.06	0.07	-0.02	0.01	0.00	0.06	0.07	-0.01	0.05	-0.02	0.02	0.07	0.04	-0.05	-0.02	-0.04	-0.04	-0.06
10018192761	-0.04	0.05	0.19	0.31	-0.20	-0.12	-0.04	-0.16	0.00	0.25	-0.06	-0.07	0.00	0.06	0.01	-0.05	0.04	0.07	-0.08	-0.06	0.10	-0.15	-0.05	-0.03	-0.01	0.04	-0.07	-0.02	-0.11	0.12	0.17	-0.02	0.06	-0.05	0.00	0.03	0.19	-0.04	-0.08	-0.08	-0.03	-0.06	-0.09	-0.03	-0.10	0.19	-0.02	0.01	-0.02
10018192771	-0.02	0.03	-0.11	-0.12	-0.13	0.08	0.02	0.26	-0.03	-0.11	-0.03	-0.13	0.08	-0.12	0.04	0.14	0.09	-0.04	-0.03	-0.14	-0.01	0.08	0.06	0.14			-0.05	0.02	-0.10	-0.07	-0.08	-0.05	-0.07	0.11	0.10	-0.10	-0.07	0.05	0.03	0.01	0.11	0.04	0.02	0.01	0.03	-0.07	0.03	0.04	0.05
10018192890	-0.12	-0.12	0.04	-0.08	-0.19	0.23		0.18	-0.07		0.04	-0.05	0.31	-0.08	-0.03	0.08	-0.10	-0.03	-0.03	-0.01	-0.01	0.06	-0.04	-0.03	-0.07	0.12	-0.10	-0.13	-0.16	0.00	-0.12	-0.03	-0.05	0.05	0.06	0.01	-0.05	0.21	0.08	0.07	0.10	-0.11	0.00	-0.05	0.16	-0.14		0.19	0.07
10018192907	0.00	0.05	0.29	0.06	-0.16	-0.15	-0.05	-0.07	0.04	0.21	0.16	-0.03	-0.05	0.12	-0.08	-0.12	-0.02	0.12	-0.04	-0.06	0.03	-0.14	-0.05	0.00	0.03	-0.10	-0.07	-0.01	-0.03	0.12	0.02	0.08	0.06	-0.09	-0.01	0.00	0.13	0.00	-0.03	-0.15	-0.05	-0.02	-0.01	-0.03	-0.07	0.16	0.06	-0.03	-0.01
10018193141	0.17	0.20	0.12	0.26	-0.32	-0.20	-0.05	-0.21	0.30	0.13	-0.40	0.28	-0.10	0.12	0.12	-0.40	0.18	0.00	-0.01	-0.11	0.43	-0.34	0.14	-0.16	-0.14	-0.03	0.01	-0.12	-0.06	0.31	0.08	0.00	0.39	-0.18	-0.16	0.16	0.20	-0.38	0.02	-0.05	-0.07	0.05	-0.06	0.10	-0.14	0.39	-0.07	-0.19	-0.19
10018193145	0.00	-0.09	0.07	0.04	0.00	-0.16	0.00	-0.03	0.03	0.20	0.08	0.10	-0.06	0.02	0.00	-0.05	0.01	0.01	-0.02	0.10	0.00	-0.10	-0.02	-0.01	-0.04	-0.04	0.05	-0.04	-0.01	0.01	0.00	0.02	0.06	-0.06	-0.08	0.01	0.10	-0.08	0.03	-0.03	-0.02	-0.02	-0.04	-0.06	-0.02	0.11	0.08	0.02	-0.05
10018193148	-0.16	-0.14	-0.44	-0.14	-0.23	0.27	0.01	0.50	-0.23	-0.42	-0.07	-0.28	0.42	-0.21	0.13	0.14	0.12	-0.15	0.10	-0.12	-0.01	0.36	0.26	0.13	0.09	0.07	-0.11	0.37	-0.13	-0.43	-0.11	-0.07	-0.43	0.38	0.09	-0.01	-0.54	0.21	-0.16	0.42	0.43	-0.08	0.10	0.19	-0.11	-0.30	-0.16	0.43	0.17
10018193249	-0.05	0.12	0.01	0.17	-0.20	0.02	0.07	0.08	-0.18	-0.06	0.08	0.00	0.05	0.03	0.04	-0.08	-0.02	0.01	-0.01	-0.02	-0.01	0.03	-0.03	-0.05	0.07	-0.08	-0.03	0.02	-0.17		0.02	0.00	-0.02	0.08	0.07	-0.13	0.06	0.00	-0.01	0.00	0.18	-0.24	0.03	-0.14	0.00	0.00	0.12	0.04	0.09
10018193277	0.04	-0.03	-0.15	-0.12	-0.02	0.17		0.06	-0.11		0.11	-0.05	0.03	-0.06	-0.02	0.11	0.02	-0.05	0.01	-0.11	-0.10	0.16	-0.02	0.09	0.00	0.03	0.02	0.00	-0.03		-0.04		-0.12	0.09	0.04	-0.01	-0.18	0.15	0.08		0.08	-0.03	0.01			-0.16		0.00	0.10
10018193301	0.09	-0.10	0.02	0.01	-0.05	-0.13	-0.04	0.01	-0.11	0.14	0.08	-0.10	0.03	0.09	0.06	-0.01	0.04	0.09	-0.06	0.21	-0.06	0.03	-0.15	-0.11	0.12	-0.09	-0.11	0.03	0.24	0.16	0.00	0.26	-0.08	-0.11	0.09	-0.11	0.14	-0.03	0.01	-0.22	-0.26	0.06	-0.19	-0.11	-0.04	0.12	0.17	-0.05	0.11
10018193306	0.00	0.04	0.49	-0.05	-0.19	-0.18	-0.05	-0.21	-0.11	-0.27	0.52	-0.10	-0.14	0.11	0.10	0.02	-0.08	0.38	0.01	-0.14	-0.05	-0.12	-0.05	0.07	0.11	-0.13	0.04	0.07	-0.01	-0.04	0.10	0.14	0.15	-0.11	-0.14	0.16	-0.20	0.37	-0.01	-0.13	-0.04	0.00	0.03	-0.10	0.00	0.09	0.01	-0.22	-0.08
10018193316	0.08	0.00	-0.01	-0.03	-0.22	0.14	0.00	0.03	0.02	-0.19	-0.03	-0.03	0.02	-0.10	0.04	0.05	0.09	0.00	0.01	-0.09	0.04	-0.03	0.12	0.10	0.02	-0.01	0.05	-0.05	-0.03	-0.17	0.07	-0.04	-0.03	0.10	0.08	0.09	-0.12	-0.03	0.05	0.06	0.08	0.03	-0.01	0.05	0.03	-0.09	-0.03	-0.11	-0.02
10018193349	0.00	0.01	0.13	0.16	-0.20	-0.11	-0.02	-0.06	0.11	0.09	-0.12	0.08	-0.01	0.10	-0.01	-0.16	0.00	0.04	-0.05	0.01	0.13	-0.12	0.09	0.00	-0.08	-0.02	-0.10	-0.07	-0.02	0.10	-0.03	0.03	0.07	0.00	-0.07	0.05	0.12	-0.04	0.02	-0.06	0.01	-0.04	-0.02	-0.02	-0.06	0.12	-0.02	0.03	-0.01
10018193381	0.05	-0.05	-0.04	0.04	0.00	0.08		0.01	-0.05	0.02	0.03	-0.08	0.06	-0.06	0.01	0.02	0.01	-0.05	0.03	-0.07	0.03	0.03	0.01	-0.01	0.03	-0.02	0.02	-0.01	-0.06	-0.01	-0.02	-0.02	-0.06	0.05	0.03	0.00	-0.05	0.02	0.01	0.04	0.05	0.01	-0.03	0.00	-0.01	-0.01	0.05	-0.02	0.04
10018193397	-0.07	-0.08	-0.11	0.00	-0.07	0.12	0.07	0.07	0.02	0.00	0.09	-0.02	-0.01	-0.08	-0.04	0.08		0.00	-0.01	-0.01	-0.03	0.03	0.02	0.00	0.02	0.01	0.04	0.03	-0.10	-0.11	0.02	-0.02	-0.10	0.08	0.02	-0.04	-0.06	-0.07	0.00	0.07	0.15	-0.01	-0.01	0.02	0.03	-0.03	0.00	0.02	0.02
10018193411	0.02	-0.04	-0.03	0.03	-0.01	0.00	0.00	0.02	0.06	0.02	-0.03	-0.01	-0.04	-0.05	-0.01	0.02	-0.01	-0.02	0.07	-0.03	0.01	-0.01	0.05	0.01	0.01	-0.03	0.03	-0.01	-0.03	-0.04	-0.03	-0.01	-0.01	0.08	0.02	-0.01	0.02	-0.03	-0.02	0.05	0.04	-0.01	0.01	0.01	-0.02	0.00	-0.02	-0.01	-0.02
10018193501	0.06	-0.06	-0.12	-0.17	0.42	0.09	0.03	0.06	-0.08	-0.23	0.01	-0.07	0.04	-0.07	-0.01	0.07	0.01	-0.05	0.05	-0.03	-0.13	0.16	-0.07	0.05	0.07	-0.01	0.08	-0.01	0.04	-0.07	-0.02	-0.01	-0.03	0.02	0.06	0.01	-0.09	0.05	0.02	0.00	0.00	-0.01	0.01	0.04	0.14	-0.17	-0.02	0.00	0.04
10018193503	0.08	-0.10	-0.06	-0.13	-0.18	0.17	0.06	-0.09	-0.07	-0.22	0.09	-0.06	-0.12	-0.10	0.05	0.13	0.01	-0.02	0.02	-0.09	-0.02	0.18	0.14	0.12	0.06	0.17	-0.04	-0.04	-0.11	-0.15	-0.08	-0.09	-0.05	0.02	-0.01	0.05	-0.11	0.18	0.02	0.06	-0.01	0.05	0.08	0.10	0.11	-0.16	0.01	0.02	0.06
10018193524		0.01	-0.11	-0.01	-0.06	-0.02	0.19	0.06	0.03	0.03	0.03	-0.10	0.06	-0.20	-0.01	0.03	0.05	-0.06	-0.01	-0.03	0.02	-0.02	0.03	0.01	0.10	-0.03	-0.06	0.01	-0.11	-0.03	-0.02	0.00	-0.18	0.27	0.04	-0.04	-0.01	-0.01	-0.09	-0.01	0.28	-0.01	-0.01	-0.06	-0.06	0.00	-0.04	0.07	0.09
10018193555	0.09	-0.03	-0.17	-0.07	-0.08	0.19	0.01	0.04	-0.01	-0.11	-0.02	0.00	0.01	0.02	0.08	0.01	0.01	-0.11	-0.03	0.04	0.03	0.09	0.01	0.06	-0.03	-0.02	0.02	0.02	-0.01	-0.06	-0.04	-0.10	-0.09	0.07	0.04	0.04	-0.11	0.04	0.09	-0.02	0.03	0.00	0.03	0.07	0.00	-0.10	0.00	0.01	0.02
10018193805	0.03	0.00	-0.05	-0.07	0.00	0.06	-0.10	0.02	-0.03	-0.10	0.09	0.03	0.00	-0.01	-0.03	0.04	0.04	-0.02	-0.01	-0.08	-0.02	-0.01	0.08	0.07	0.05	0.01	-0.03	-0.03	-0.02	-0.11	-0.04	-0.06	0.02	0.01	0.06	0.01	-0.09	0.01	0.01	0.10	0.10	0.07	0.06	0.02	0.04	-0.10	-0.01	-0.01	0.01
10018193818	0.13	0.13	0.31	0.00	-0.12	-0.10	-0.08	-0.15	0.01	-0.10	-0.26	0.20	0.06	0.21	0.06	-0.32	0.07	0.23	0.00	-0.14	0.14	-0.28	0.09	0.00	-0.07	-0.01	-0.02	-0.10	0.13	0.10	0.05	0.07	0.29	-0.06	-0.03	0.18	-0.14	-0.11	0.03	-0.12	-0.05	0.14	-0.07	-0.03	-0.08	0.17	-0.06	-0.18	-0.17
10018193892	-0.05	-0.08	-0.05	-0.09	-0.07	0.08		0.14	-0.02	-0.05	0.00	0.01	0.13	0.01	-0.03	0.03	0.03	-0.01	0.00	-0.12	-0.03	0.15	-0.01	-0.05	0.07	0.01	-0.03	-0.02	-0.07	-0.07	0.02	-0.02	-0.07	0.08	0.08	-0.02	-0.06	0.10	0.05	0.00	0.05	-0.08	-0.06	0.00	0.03	-0.07	-0.04	0.05	0.15
10018193924	0.06	-0.03	-0.06	-0.02	-0.02	0.04	0.02	0.01	0.00	0.01	-0.01	-0.04	0.01	-0.04	0.03	-0.02	-0.03	-0.03	0.04	-0.01	0.03	0.01	0.01	0.06	0.01	-0.02	0.00	0.00	-0.05	-0.02	0.00	0.00	-0.04	0.03	0.02	0.00	-0.02	-0.02	0.03	0.03	0.06	0.02	-0.02	0.01	0.01	-0.05	0.02	0.00	0.01
10018193956	0.13	0.16		0.15	-0.23	0.04	-0.03	-0.16	0.07	0.13	-0.12		-0.15	0.02	0.06	-0.17	0.00	0.08	0.03	-0.01	0.14	-0.19	0.06	-0.03	-0.07	0.07	0.08	-0.01	0.13	0.12	0.07	-0.04	0.18	-0.17	-0.17	0.11	0.02	-0.24	0.05	0.06	-0.12	0.05		0.07	-0.01	0.08	0.02	-0.19
10018194013	0.13	0.11	0.28	0.24	-0.27	-0.33	-0.16	-0.21	0.24	0.51	-0.28	0.15	-0.03	0.19	0.03	-0.26	0.09	0.10	-0.02	-0.01	0.23	-0.43	0.01	-0.06	-0.12	-0.11	-0.06	-0.02	0.10	0.33	-0.02	0.01	0.30	-0.10	-0.17	0.04	0.37	-0.49	0.03	-0.11	-0.14	0.02	-0.12	-0.04	-0.18	0.21	0.02	0.06	-0.14
10018194056	0.00	0.06	-0.08	-0.09	-0.11	0.14	0.02		-0.03		-0.05	0.00		-0.02	0.12	0.04	0.04	-0.04	0.04	-0.08	-0.04		0.08		-0.05	0.04	0.03	0.00	-0.02	-0.13	0.00	-0.07	0.02	0.10	0.03	0.02	-0.08	0.01	0.03	0.05	0.07	0.01	0.07	0.06	0.04	-0.08	-0.08	-0.03	-0.03
10018194079	0.23	0.04	-0.14	-0.07	0.27	0.17	-0.10	-0.07	0.02	-0.21	0.17	-0.08	-0.11	-0.07	0.20	0.02	0.12	-0.14	0.06	-0.16	-0.03	-0.01	0.03	-0.03	0.05	-0.17	0.16	0.13	0.02	-0.37	0.12	-0.08	0.04	0.16	0.03	-0.02	-0.26	-0.09	0.05	0.19	0.16	0.14	0.04	0.06	-0.03	-0.06	-0.11	-0.05	-0.21
10018194130	0.00	-0.02	-0.08	-0.12	0.83	0.00		0.02	-0.12	-0.11	-0.03	-0.06	0.03	-0.10	-0.17	-0.04	-0.08	-0.05	0.00	-0.07		0.45	-0.13	0.01	-0.05	-0.10	0.01	-0.01	-0.06	-0.08	-0.01	-0.03	-0.06	0.11	0.08	-0.04	-0.04	-0.03	-0.01	0.04	0.08	-0.04	-0.01	-0.02	0.07	-0.07	-0.02	0.05	0.08
10018194162	-0.03	-0.09	0.03	0.06	-0.13	-0.03	0.02	0.00	0.00	0.06	0.11	0.00	-0.02	0.00	-0.04	-0.01	0.01	0.07	0.02	0.06	0.06	-0.06	-0.02	-0.03	0.00	-0.03	-0.01	0.00	0.06	0.11	0.05	0.03	-0.02	-0.08	-0.05	0.04	0.08	0.05	-0.06	-0.09	-0.12	-0.03	0.00	0.00	-0.04	0.09	0.02	0.00	0.03
10018194191	0.10	-0.10	-0.15	-0.07	-0.11	0.13	0.06	0.06	0.00	-0.02	-0.01	0.00	-0.04	-0.04	0.10	0.03	-0.04	-0.06	0.03	0.00	-0.04	0.11	0.02	0.05	-0.03	0.04	0.05	-0.05	-0.07	-0.11	-0.02	-0.06	-0.01	0.05	-0.01	0.00	-0.04	-0.02	0.01	0.03	0.08	0.00	0.03	0.08	0.09	-0.07	-0.03	0.04	0.00
10018194227	0.33	0.17	0.52	0.16	-0.22	-0.13	-0.15	-0.38	-0.19	-0.06	-0.33	-0.06	-0.14	0.26	0.33	-0.17	0.09	0.25	-0.01	-0.10	0.06	-0.19	0.14	0.10	-0.07	-0.21	0.11	-0.06	0.08	0.10		-0.05	0.35	-0.12	-0.28	0.01	-0.06	-0.33	0.21	0.05	0.09	0.22	0.07	0.06	0.01	-0.06	0.11	-0.23	-0.27
10018194268	0.08	-0.12	-0.07	-0.08	-0.08	0.10	0.06	0.02	-0.04	0.00	-0.04	0.01	0.00	-0.01	0.02	0.04	0.02	-0.01	0.01	-0.01	-0.03	0.09	0.01	0.02	-0.04	0.05	0.02	-0.04	-0.02	-0.09	-0.02	-0.06	-0.01	0.00	-0.02	0.03	-0.05	0.04	0.04	0.03	0.00	0.01	0.01	0.06	0.08	-0.09	0.00	-0.01	0.04
10018194402	0.02		0.11	0.05	-0.03	-0.08	-0.08	-0.04	0.04	0.15	0.03	0.02	0.08	0.01	-0.07	-0.10	0.00	0.02	0.00	0.07	0.05	-0.14	-0.02	-0.03		-0.06	0.00	-0.03	-0.05	0.08	0.02	0.00	0.11	-0.07	-0.09	0.04	0.12	-0.05	-0.02	0.03	-0.02	0.02	-0.03	-0.02	-0.06	0.06	-0.02	0.00	-0.05
10018194429	0.05	-0.01	-0.08	-0.05	-0.03	0.12	0.03		-0.06	-0.04	-0.14	0.02	-0.02	-0.05	0.13	0.10		-0.03	0.05	-0.03	-0.03	0.04		0.03	-0.03	0.03	0.07	0.03		-0.14		-0.05	0.01	0.12		0.05	-0.07				0.05	0.03		0.02		-0.09		-0.05
10018194498	-0.08	0.00	0.01	-0.11	0.33	-0.03	0.03	0.07	0.00	-0.09	-0.08	0.18	-0.02	0.03	-0.07	0.08	-0.04	0.01		0.05	-0.12	0.05	-0.16	-0.02	0.01	-0.02	0.05	-0.02	0.00	-0.02	0.00	0.03	0.00	0.05	0.03	-0.07	-0.02	0.09	-0.02	0.05	-0.01	-0.02	0.00	-0.07	-0.01	-0.09	-0.01	0.03	0.05
10018194502	0.04	-0.01	0.09	0.01	-0.06	-0.08	0.01	-0.05	0.08	0.09	-0.20	0.01	-0.03	0.02	0.00	-0.09	0.07	0.02	0.02	-0.01	0.14	-0.13	0.03	0.00	-0.01	0.04	-0.06	-0.04	0.01	0.12	0.06	0.03	0.07	-0.08	-0.10	0.06	0.08	-0.13	0.01		-0.05	0.00	-0.05	0.02	0.03	0.07	0.01	-0.02	-0.03
10018194530	0.07	-0.09	-0.07	0.00	-0.05	0.06	0.06	0.04	0.01	-0.01	-0.01	-0.05	-0.01	-0.07	0.00	0.02	-0.01	-0.06	0.03		0.00	0.02	0.08		0.04	0.00	0.03	-0.04	-0.09	-0.02	-0.03	-0.10	-0.04	0.09	0.03	0.01	-0.02	0.01	-0.01	0.08	0.07	0.05	0.00	0.03	-0.01	-0.05	-0.01	0.01	-0.01
10018194591	-0.03	-0.03	-0.04	0.11	-0.13	-0.01	0.07	-0.17	0.07		-0.09	0.12	-0.03	0.11	-0.06	-0.05	-0.05	0.06	-0.05	0.13	0.08	0.06	0.00	-0.13	-0.03	0.09	0.05	0.07	0.04	0.12	0.06		0.01	0.01	-0.10	0.00	0.22	0.02	-0.11	-0.18	-0.15	-0.04	-0.05	0.05	0.03	0.11	-0.09	-0.08	0.03
10018194630	-0.03	0.05	-0.09	-0.04	-0.02	0.07		0.01	-0.07	-0.02	0.06	-0.01	-0.02	-0.06	0.05	0.04	0.02	-0.03	0.05	0.01	-0.08	0.08	-0.05	0.05	0.04	-0.02	0.00	-0.02	-0.01	-0.07	0.02	0.02	-0.09	0.08	0.07	0.02	-0.05	0.00	0.01	-0.03	0.02	0.02	-0.02	-0.03	0.01	-0.03	0.01	0.03	0.05
10018194701	0.08	-0.03	-0.06	0.00	-0.04	-0.01	0.01	0.01	0.03	-0.02	-0.03	-0.02	0.02	-0.02	0.05	-0.01	0.01	-0.06	0.01	-0.04	0.06	0.02	0.05	0.03	-0.01	-0.03	0.00	-0.02	-0.05	-0.02	0.00	-0.02	-0.05	0.09	0.03	0.01	-0.02	-0.02	0.00	0.07	0.09	0.00	-0.01	0.01	-0.01	-0.04	-0.04	0.00	0.00
10018194709	-0.04	-0.11	-0.07	-0.07	0.30	0.02	0.13	0.07	-0.12	-0.08	-0.08	0.05	0.09	0.06	-0.07	0.04	-0.11	-0.01	0.07	-0.04	-0.09	0.06	-0.01	-0.01	-0.01	0.03	-0.03	0.04	-0.05	-0.06	-0.01	-0.04	-0.05	0.04	0.04	0.01	-0.06	0.06	0.02	0.03	0.05	0.00	0.05	0.02	0.00	-0.06	0.00	0.00	0.00
10018194720	0.13	-0.03	-0.18	-0.13	0.19	0.18	-0.03	0.11	-0.07	-0.18	-0.06	-0.01	-0.02	-0.10	0.00	0.15	-0.03	-0.14	0.05	-0.15	-0.11	0.14	0.06	0.18	0.14	-0.11	0.02	0.02	-0.02	-0.33	-0.06	-0.09	-0.06	0.15	0.12	0.01	-0.13	0.05	0.02	0.13	0.10	-0.01	0.07	0.05	0.01	-0.14	-0.08	0.04	0.06
10018194744	-0.02	-0.13	-0.14	-0.05		0.11	0.09	0.08	0.01		-0.05	-0.16	0.10	-0.14	0.04	0.02	-0.04	-0.10	0.09	0.01	0.05	0.09	0.05	0.07	0.04	-0.03	0.11	-0.01	-0.09	-0.13	-0.05	-0.07	-0.08	0.10	0.06	-0.05	-0.10	-0.02	0.06	0.10	0.09	0.02	0.00	0.05	-0.03	-0.15	-0.04	0.10	0.02
10018194884	-0.07	-0.03	-0.06	0.00	-0.11	0.10	0.05	0.06	-0.03	-0.02	-0.08	-0.08	0.10	0.03	0.10	0.00	0.03	-0.03	0.02	-0.12	0.02	0.04	0.07	-0.01	0.02	0.02	-0.02	0.02	-0.05	-0.11	-0.05	0.05	-0.07	0.11	0.01	-0.01	-0.04	0.05	-0.07	0.06	0.05	-0.02	0.01	-0.03	-0.03	-0.01	-0.01	0.02	0.09
10018194953	0.04	-0.09	-0.08	0.02	-0.17	0.00	-0.04	0.00	0.10	0.08	0.00	-0.01	0.00	0.05	0.03	0.04	0.07	-0.06	-0.04	0.02	0.08	-0.07	-0.06	0.02	0.07	-0.02	0.04	0.06	-0.04	0.03	0.00	0.08	-0.04	0.07	-0.03	-0.09	0.02	-0.08	0.01	0.07	0.05	-0.02	-0.03	0.06	0.00	-0.01	0.06	-0.07	-0.02
10018194955	0.09	0.17	0.27	0.29	-0.21	-0.32	-0.13	-0.13	0.26		-0.12	0.15	-0.14	0.04	-0.04	-0.21	0.12	0.11	0.04	-0.06	0.24	-0.38	0.10	-0.08	0.04	-0.08	-0.03			0.18	0.08	0.09	0.23	-0.11		0.01	0.21	-0.33			-0.06	0.04	-0.10	-0.02	-0.22	0.21	0.01	-0.15
10018195042	0.02	0.10	-0.03	-0.08	-0.05	0.04	-0.02	-0.02	0.00	-0.14	0.04	0.09	0.03	-0.01	0.05	0.08	0.05	-0.09	-0.05	-0.11	-0.02	0.01	0.09	0.00	-0.01	0.02	-0.01	-0.01	-0.04	-0.18	-0.03	-0.07	0.00	0.14	0.08	0.04	-0.15	0.05	0.01	0.01	0.15	0.05	0.03	0.09	-0.03	-0.11	-0.05	0.00	0.06
10018195054	-0.19	0.63	-0.34	0.16	-0.12	-0.22	0.54	-0.34	0.08	0.20	0.14	-0.10	-0.36	-0.39	0.08	-0.22	0.28	-0.06	-0.21	-0.10	0.23	0.12	0.16	0.06	0.04	-0.08	-0.20	0.39	-0.54	0.16	0.04	-0.20	-0.11	0.87	0.38	-0.30	0.01	-0.42	-0.23	-0.33	1.06	0.03	-0.07	-0.20	-0.24	-0.06	-0.11	-0.11	0.28
10018195157	-0.05	-0.02	-0.04	-0.06	-0.08	0.08	0.00	0.00	0.01	-0.06	0.08	0.06	-0.04	-0.01	0.01	0.04	0.05	-0.04	0.01	-0.06	-0.01	-0.02	0.04	0.00	0.01	0.10	0.03	0.02	-0.01	-0.06	-0.01	-0.01	-0.02	0.01	0.01	0.01	-0.05	0.00	0.00	0.05	0.05	0.02	-0.01	0.02	0.01	0.00	-0.01	-0.02	-0.03
10018195198	0.09		-0.15		-0.13	0.13	0.05	0.00	-0.03	-0.16	0.18	-0.05	-0.05	-0.15	0.04	0.07		-0.10	-0.01	-0.09	0.05	0.06	0.04	0.13	0.07		-0.02	-0.05	-0.15	-0.17	0.02	-0.06	-0.05	0.11	0.05	0.03		0.05	0.05	0.07	0.13	0.05	0.05	0.08	-0.01	-0.15	-0.03	-0.03	0.04
10018195224	0.02	-0.03	-0.10	-0.11	-0.01		0.10	0.10	-0.05	-0.14	0.07	-0.06	0.00	-0.06		0.09	0.01	-0.04	0.05	-0.05	-0.03	0.11	0.04		0.03	0.07	0.03	0.00	-0.05	-0.13	-0.05	-0.01	-0.10	0.09	0.03	0.01		0.08	0.00	0.03	0.07	0.00	0.04	0.01	0.07	-0.14	-0.03	0.04	0.05
10018195278	0.01	-0.01	0.05	0.00	-0.02	0.04	0.01	0.01	-0.01		0.05	-0.04	0.00	0.00	0.03	0.00	0.01	0.04	-0.01	0.04	0.00	-0.05	0.03	-0.14	-0.02	-0.01	0.00	-0.01	0.08	-0.04	0.05	-0.02	0.03	-0.14	-0.01	0.06	0.00	0.07	0.05	0.01	-0.04	0.03	0.02	0.01	-0.02	-0.01	-0.03	-0.03	-0.02
10018195285	-0.01	-0.01	-0.12	-0.07	-0.01	0.11		0.07	-0.06	-0.12	0.06	0.01	0.00	-0.06	0.01	0.12	-0.02	-0.01	0.02	-0.02	-0.07	0.11	0.04	-0.03	-0.01	0.07	0.04	0.01	-0.02	-0.17	-0.03	-0.04	-0.05	0.02	0.03	0.04	-0.14	0.08	0.01	0.07	0.07	0.00	0.06	0.05	0.06	-0.09	-0.03	0.00	0.02
10018195299	0.09	0.24	0.54	0.17	-0.27	-0.33	-0.16	-0.30	0.15	0.28	0.08	0.09	-0.18	0.14	0.01	-0.29	0.08	0.27	-0.11	-0.16	0.22	-0.39	0.03	0.02	-0.03	-0.17	-0.07	-0.05	0.01	0.29	0.06	0.17	0.37	-0.19	-0.12	-0.02	0.28	0.00	0.00	-0.21	-0.05	0.04	0.02	-0.05	-0.15	0.29	0.01	-0.26	-0.24
10018195323	0.00	0.03	0.13	0.08	-0.09	-0.12		-0.05	0.08	0.12	-0.14	0.08	0.00	0.05	0.05	-0.12	0.04	0.07	0.01	0.05	0.06	-0.15	0.03	-0.10	-0.06	-0.06	0.01	-0.10	-0.04	0.08		0.02	0.09	-0.11	-0.04	0.07	0.07	-0.07	-0.01		-0.03	0.04		-0.03	-0.02	0.14			-0.08
10018195335	-0.03	0.03	0.02	-0.02	-0.08		0.02	0.02	0.02	0.01	0.06	-0.02	0.07	-0.09	-0.04	0.02	0.04	-0.08	-0.05	0.00	0.04	0.00	0.01			0.04	-0.08	0.00	-0.10	0.03	-0.03	0.03	-0.07	0.11	0.06	-0.06		-0.02	0.02	0.01	0.16	-0.02	-0.04	-0.03	-0.05	-0.05	-0.01	0.07	0.08
10018195354	-0.11	-0.06	0.00	0.09	-0.27	0.01	0.06	-0.20	0.13	-0.02	-0.02	0.13	-0.05	0.00	0.02	-0.02	-0.05	-0.13	0.07	0.26	0.00	-0.07	0.06	0.04	0.03	0.10	0.02	-0.06	-0.12	0.08	-0.06	0.04	-0.18	-0.02	-0.19	0.05	-0.08	0.00	0.07	0.01	0.05	0.02	0.03	0.05	0.04	0.03	-0.12	0.17	0.06
10018195379	-0.04	0.20	0.21	0.25	-0.26	-0.28	-0.12	-0.14	0.33	0.44	-0.31	0.12	-0.02	0.10	-0.11	-0.23	0.01	0.04	-0.04	-0.07	0.32	-0.38	0.02	-0.05	0.02	-0.03	-0.07	0.03	0.01	0.29	0.01	0.06	0.18	-0.03	-0.03	0.05	0.28	-0.37	-0.04	-0.18	-0.09	0.05	-0.04	-0.02	-0.18	0.13	0.05	-0.06	-0.04
10018195411	-0.08	0.00	-0.05	-0.11	-0.10	0.14	0.00	0.12	-0.08	-0.15	0.09	-0.05	0.10	-0.06	-0.01	0.06	-0.01	-0.03	0.08	-0.02	-0.09	0.11	0.02	0.06	0.05	0.01			-0.02	-0.08	-0.05		-0.12	0.06	0.04	-0.02	-0.10	0.09	0.05	0.00	0.05	0.00	0.02	0.02	0.05	-0.12	-0.01	0.03	0.08
10018195414	-0.20	-0.09	-0.16	-0.10	0.27	0.05	-0.01	0.16	-0.01		-0.25	-0.09	0.07	-0.14	0.08	0.07	0.06	-0.05	0.24	-0.03	0.00	0.04	0.01	-0.02	-0.01	0.10	-0.24	0.30	-0.06	-0.18	-0.01	-0.06	-0.12	0.24	-0.10	0.06	-0.14	-0.05	-0.16	0.29	0.13	0.01	0.07	0.09	-0.06	-0.13	-0.09	0.37	-0.11
10018195463	0.02	-0.04	-0.09	-0.07	-0.10	0.12	0.09	0.09	-0.01	-0.11	-0.04	-0.05	0.04	-0.04	0.00	0.05	0.00	-0.02	0.03	-0.05	-0.03	0.08	0.00	0.06	0.00	0.05	-0.01	0.01	-0.06	-0.07	0.01	-0.01	-0.09	0.08	0.04	0.04	-0.11	0.06	-0.01	0.02	0.09	-0.04	0.02	0.01	0.05	-0.07	-0.05	0.02	0.08
10018195513	-0.01	-0.02	-0.12	-0.03	0.05	0.20	-0.01	0.13	-0.03		0.10	0.01	-0.10	-0.11	0.00	0.01	0.04	-0.07	0.03	-0.10	-0.05	0.11	0.07	0.01	-0.02	-0.12	0.06	0.04	0.03	-0.24	0.11	-0.07	-0.03	0.08	0.01	0.04	-0.11	0.05	-0.02	0.02	0.08	0.07	0.00	0.05	0.02	-0.09	0.00	-0.10	0.02
10018195519	0.02	-0.02	-0.08	-0.03	-0.09	0.00	-0.01	0.07	-0.01	0.04	0.12	-0.02	0.07		-0.03	0.02	0.06	-0.07	-0.05	0.00	0.02	-0.04	0.07		0.02	-0.04	0.00	0.01	-0.09	-0.06	0.01	-0.02	-0.08	0.12	0.06	0.03	-0.04	-0.05	-0.01	0.02	0.12	0.03	0.00	0.01	-0.07	-0.01	0.00	0.06	0.00
10018195549	-0.01	0.08	0.11	-0.09	-0.10	-0.21	0.01	-0.14	0.06	0.19	0.15	0.01	-0.12	0.05	0.10	-0.19	0.16	-0.04	-0.02	0.14	0.05	-0.17	0.06			-0.06	0.05	-0.04	-0.03	0.11	0.10	0.10	0.06	-0.04	-0.06	0.04	-0.03	-0.09	-0.07	0.00	0.01	0.11	-0.13	-0.09	-0.14	0.06	0.03	0.01	0.06
10018195602	-0.01	0.18	0.25	0.14	-0.11	-0.13	0.03	-0.22	0.18	0.30	0.00	0.05	-0.14	-0.03	-0.09	-0.25	-0.01	0.04	-0.05	-0.03	0.13	-0.25	0.01	0.05	0.00	-0.02			-0.04	0.19	0.07	0.15		-0.04	-0.17	0.00	0.24	-0.03	-0.04	-0.21		-0.03	-0.04	-0.08		0.13	0.05	-0.05
10018195619	0.13	-0.01	-0.13	0.01	-0.05	-0.03	-0.01	0.01	0.05	-0.03	-0.02	0.00	0.00	-0.06	0.05	0.01	-0.02	-0.03	0.08	-0.04	0.05	0.03	0.08	0.02	-0.01	-0.08	-0.03	0.01	-0.08	-0.08	-0.03	-0.09	-0.04	0.12	0.04	0.05	-0.03	0.01	0.06	0.13	0.08	-0.01	0.04	0.05	0.00	-0.05	-0.07	-0.02	-0.02
10018195673	0.02	-0.06	-0.07	-0.04	0.12	0.03		0.07	-0.01	-0.02	-0.01	-0.02	0.07	-0.01	0.01	0.00	0.00	-0.02	0.01	-0.04	0.02	0.05	-0.01	-0.06	-0.06	0.02	0.04	-0.03	-0.06	-0.04	-0.04	-0.03	-0.06	0.05	0.00	0.00	0.00	0.02	0.04	0.01	0.03	-0.03	0.00	0.00	0.04	-0.02	-0.05	0.06	0.04
10018195689	0.03	0.17	0.41	0.09	-0.17	-0.25	-0.12	-0.21	0.03	0.15	0.21	-0.02	-0.08	0.12	-0.02	-0.20	0.10	0.22	-0.05	-0.12	0.11	-0.33	-0.01	0.04	0.03	-0.15	-0.07	-0.06	-0.01	0.20	0.04	0.21	0.20	-0.14	-0.11	-0.07	0.07	-0.02	-0.02	-0.09	0.02	0.05	-0.02	-0.08	-0.07	0.21	0.06	-0.14	-0.10
10018195699	-0.08	-0.08	0.26	0.02	-0.09	0.16	-0.11	0.08	-0.12	-0.15	0.33	0.23	-0.02	0.03	-0.07	0.03	-0.14	0.12	0.03	-0.17	-0.15	-0.08	-0.09	0.00	0.11	-0.05	-0.15	-0.02	-0.14	-0.03	-0.03	0.04	0.03	-0.06	0.14	0.08	-0.09	0.28	-0.13	-0.09	0.12	0.05	0.21	-0.11	0.00	-0.06	0.03	-0.07	-0.05
10018195714	-0.02	-0.01	-0.02	0.00	0.04	0.00	0.03	0.01	0.01	-0.10	0.01	0.00	0.00	0.03	-0.03	0.06	0.02	-0.02	-0.04	-0.07	-0.07	0.02	0.02	0.03	0.09	-0.01	0.01	0.05	-0.05	-0.02	0.05	-0.01	-0.02	-0.01	-0.02	-0.04	-0.09	0.11	0.01	0.06	0.06	-0.05	-0.02	-0.01	-0.02	-0.03	0.01	0.03	0.01
10018195719	0.03	-0.01	-0.08	0.00	-0.05	0.06		0.02	0.04	0.04	0.06	0.04	0.01	-0.08	0.02	0.06	0.00	-0.04	-0.03	0.00	-0.03	0.03	0.05	-0.13	0.00	0.00	0.03	-0.02	-0.03	-0.10	0.02	-0.05	-0.04	0.05	0.07	0.01	-0.03	-0.03	-0.04	0.03	0.07	0.01	0.05	0.01	0.02	-0.05	0.01	0.00	0.00
10018195827	-0.03	-0.05	-0.12	-0.03	-0.02	0.06		0.08	-0.03		0.16	-0.05	0.02		-0.02	0.07	0.00		-0.01	-0.06	-0.07	0.07	-0.01	0.03	0.02	-0.03	-0.02	0.00	-0.09		0.00	-0.02	-0.11	0.10	0.03	0.00	-0.04	0.04	-0.01	0.01	0.10	-0.01	0.00	0.00	0.01	-0.04	-0.03		0.07
10018195842	0.00	-0.02	-0.13	0.01	0.02	0.03		0.04	-0.05	0.03	0.08	0.06	0.03	-0.03	0.03	0.02	0.02	-0.03	-0.04	0.00	-0.02	0.06	-0.01	0.00	-0.06	-0.03	0.04	0.00	-0.07	-0.12	-0.04	-0.09	-0.02	0.11	0.02	0.03	0.04	-0.01	0.01	0.00	0.10	-0.04	0.00	0.02	-0.01	0.01	-0.06	0.03	0.03
10018195936	0.02	0.05	0.15	0.15	-0.16	-0.11	-0.05	-0.08	0.12	0.32	-0.17	0.16	-0.14	0.03	-0.05	-0.12	0.05	0.01	-0.01	-0.09	0.12	-0.15	0.07		-0.07	-0.06	-0.05	-0.09	-0.05	0.15	0.02	0.01	0.09	0.04	-0.02	-0.05	0.31	-0.15	-0.07	-0.11	-0.08	0.04	-0.07	-0.05	-0.07	0.08	0.05	0.07	-0.02
10018196013	0.19	0.19	0.67	0.13	-0.20	-0.30	-0.11	-0.17	-0.20	-0.25	-0.06	0.02	-0.27	0.20	0.05	-0.23	0.21	0.31	0.05	-0.24	0.02	-0.45	0.17	0.20	0.15	-0.09	-0.08	-0.07	0.05	0.06	0.15	0.18	0.22	-0.24	-0.33	0.06	-0.30	-0.10	0.02		0.20	0.10	0.05	-0.08	-0.03	0.25	0.06		-0.17
10018196020	-0.20	-0.01	-0.15	-0.09	-0.08	0.15	0.25	0.19	-0.01	-0.12	0.15	-0.19	0.17	-0.17	-0.04	0.09	-0.02	-0.09	0.02	-0.12	0.00	0.08	0.04	0.06		0.08	-0.17	0.15	-0.22	-0.10	-0.10	-0.06	-0.22	0.31	0.01	-0.04	-0.09	0.18	-0.09	0.01	0.33	-0.07	0.06	0.04	-0.05	-0.09	-0.19	0.26	0.10
10018196093	0.04	-0.10	-0.04	-0.03	-0.10	0.07	0.11	0.06	-0.02	-0.01	-0.01	0.06	-0.03	-0.09	-0.05	0.05	-0.05	0.00	-0.05	0.03	-0.04	0.10	0.02	0.04	-0.05	0.11	-0.01	-0.11	-0.01	-0.02	0.00	-0.01	-0.03	0.03	0.00	0.02	0.02	0.07	0.01	-0.06	0.05	-0.05	-0.02	0.03	0.12	-0.04	0.01	-0.01	0.07
10018196122	0.04	-0.13	-0.07	-0.24	-0.14	0.19	0.13	0.23	-0.13	-0.20	0.01	-0.06	0.09	0.08	-0.01	0.14	-0.07	0.06	0.06	-0.05	-0.08	0.16	-0.03		-0.07	0.09	0.08	-0.01	-0.02	-0.08	-0.05	-0.07	0.00	0.06	0.03	-0.10	-0.15	0.19	0.07	0.00	-0.02	-0.06	0.03	-0.01	0.15	-0.14	-0.03	0.03	0.06
10018196129	0.06	0.01	-0.02	0.04	-0.18	0.00		-0.05	0.04		-0.04	0.05	-0.07	0.06	0.05	0.00	0.04	-0.02	-0.02	-0.03	0.04	-0.02	0.07	-0.04	0.01	0.03	0.07	-0.01	0.04	-0.03	0.00	0.00	0.03	-0.03	-0.05	0.13	-0.04	-0.07	0.01	-0.01	-0.04	0.01	0.00	0.11	0.00	-0.03	-0.02	-0.06	-0.08
10018196241	-0.02	0.07	0.18	0.10	-0.05	-0.12	0.00	0.00	0.10	0.14	-0.27	-0.01		0.05	-0.05	-0.13	0.05	0.10	-0.01	-0.09	0.15	-0.23	0.03	0.06	-0.03	-0.03	-0.07					0.15	0.16	-0.13	0.04	-0.03	0.15	-0.21		-0.06	-0.09	0.01	0.00	-0.08	0.10		0.13	-0.07	-0.02
10018196290	0.13	-0.03	0.13	0.10	-0.19	-0.08	-0.03	0.00	0.08	0.15	-0.09	0.03	0.04	0.02	0.04	-0.09	0.01	0.04	0.00	0.02	0.11	-0.16	0.10	-0.09	-0.21	-0.03	-0.04	-0.01	0.01	-0.08	-0.01	0.03	0.12	-0.07	-0.07	0.14	0.16	-0.04	-0.02	-0.06	0.02	-0.06	-0.05	0.10	0.06	0.07	-0.06	-0.09	-0.11
10018196329	-0.08	-0.04	-0.14	-0.12	-0.06	0.01	0.16	0.14	-0.02	-0.10	0.07	0.15	-0.14	-0.13	0.07	0.06	0.01	0.10	0.02	-0.06	-0.09	0.11	-0.04	-0.03	-0.01	0.14	-0.13	0.06	-0.20	-0.08	0.04	0.03	-0.14	0.06	-0.05	0.07	-0.01	0.24	-0.07	-0.03	0.04	0.01	-0.02	-0.08	-0.02	-0.09	-0.04	0.37	0.13
10018196376	0.03	0.06	-0.01	-0.01	-0.03	0.00	0.02	-0.04	0.08	0.02	0.06	-0.04	0.08	-0.04	-0.03	0.01	-0.02	0.00	-0.01	-0.03	0.05	-0.07	-0.04	-0.05	0.00	-0.03	-0.06	-0.01	-0.10	0.02	0.01	-0.01	-0.04	0.11	0.07	0.01	0.02	-0.06	-0.01	-0.02	0.13	0.00	-0.03	-0.06	-0.02	-0.04	-0.01	0.01	0.05
10018196394	-0.09	0.01	0.13	0.23	-0.22	-0.16	0.16	-0.08	0.16		-0.09	0.03	-0.02			-0.15	0.01	0.19	0.11	0.08	0.18	-0.23	-0.03	-0.16	0.00	-0.05			0.04	0.28	0.19	0.09		-0.07		0.08	0.07	-0.15		-0.24		0.03	-0.13	-0.09	-0.06	0.17	0.07	-0.18	-0.01
10018196492	0.01	-0.05	-0.07	-0.01	0.04	0.12		0.10	-0.03	-0.01	0.04	-0.05	0.06	-0.08	-0.07	0.03	-0.01	-0.03	0.02	-0.03	-0.03		-0.05	0.01	0.06	0.02	-0.05	-0.01	-0.07	-0.03	0.00	0.00	-0.11	0.09	0.08	-0.02	-0.07	-0.01	-0.02	0.02	0.12	-0.03	-0.01	0.00	0.04	-0.06	0.04	0.07	0.05
10018196537	0.29	0.11	0.24	0.06	-0.15	-0.18	-0.17	-0.28	-0.35	-0.23	-0.18	0.06	-0.21	0.39	0.22	-0.06	0.10	0.14	0.03	-0.08	-0.12	-0.26	0.24	0.38	0.17	-0.18	0.09	0.04	0.19	-0.11	0.13	0.13	0.31	-0.23	-0.22	0.16	-0.34	-0.35	0.10	0.01	-0.03	0.23	0.16	0.24	0.04	-0.08	0.01	-0.20	-0.23
10018196684	0.09	0.28	0.09	-0.07	-0.25	0.03		-0.22	0.06	-0.27	-0.30	0.15	-0.22	0.10	0.07	0.10	0.00	0.00	0.09	-0.02	-0.01	0.02	0.09	0.09	0.06	0.02	0.11	0.00	0.09				0.24	-0.12	0.14	0.11	-0.19	-0.04	0.11	-0.04		0.09	0.03	0.16	0.03	-0.15	-0.05	-0.50	-0.05
10018196714	0.02	-0.01	-0.06	-0.03	-0.07	0.06	0.01	0.06	-0.02	-0.02	0.07	-0.05	0.07	-0.06	0.00	0.02	-0.02	0.01	0.01	0.00	0.00	0.04	-0.03	0.04	-0.03	0.00	0.00	-0.03	-0.05	-0.01	-0.01	0.00	-0.05	0.08	0.01	-0.02	-0.04	0.03	-0.01	0.03	0.07	0.01	0.00	0.00	0.04	-0.03	-0.04	0.02	0.02
10018196757	0.03	0.21	0.21	0.09	-0.23		-0.11	-0.14	0.13	0.24	-0.31	0.19	-0.10	0.14	-0.02	-0.19	0.06	0.05	0.02	-0.06	0.12	-0.34	0.02		0.04	-0.04	-0.05	0.00	0.12	0.24	0.05	0.11	0.18	-0.11	-0.03	0.02	0.17	-0.27	-0.04	-0.11	-0.06	0.01	-0.04	-0.04	-0.09	0.13	0.09	-0.09	-0.11
10019059373	-0.02	0.05	0.08	0.10	-0.06	-0.11		-0.15	0.07	0.16	-0.07	0.00	0.05	0.06	-0.10	-0.06	-0.05	-0.03	-0.01	0.05	0.07	-0.04	-0.05	-0.05	0.06	0.05	-0.05	0.02	-0.04	0.12	0.06	0.02	-0.08	0.00	0.00	-0.02	0.09	-0.05	-0.01	-0.08	-0.03	-0.08	-0.03	-0.05	-0.04	0.09	0.02	0.02	0.08
10019059432	0.05	-0.01	-0.12	-0.10	-0.09	0.08		0.07	-0.06	-0.14	0.07	-0.08	0.03	-0.09	0.05	0.08	0.08	-0.08	-0.03	-0.05	-0.01	0.06	0.06	0.16	0.06	0.00	-0.03	0.03	-0.10	-0.15	-0.04		-0.11	0.19	0.09	0.01	-0.16	0.04	0.07	0.11		0.07	-0.01	0.00	0.01	-0.13	-0.02	0.08	0.05
10019059537	0.03	-0.09	-0.13	-0.04	-0.01		0.09	0.06	0.00	0.02	0.13	0.00	0.02	-0.11	0.00	0.03	0.06	-0.05	-0.02	-0.01	0.00	0.06	0.01		-0.04	-0.01	0.02	0.03	-0.09	-0.12	0.01	-0.07	-0.09	0.15	0.01	-0.01	-0.01	0.04	-0.03	0.05	0.13	-0.02	0.00	0.03	-0.03	-0.03	-0.07	0.05	0.06
10019059602	-0.03	-0.03	-0.12	-0.09	0.28	0.17	-0.02	0.11	-0.05	-0.12	0.05	-0.04	0.09	-0.15	0.05	0.02	0.07	-0.10	0.03	-0.05	-0.11	0.03	-0.01	0.04	0.04	-0.04	0.05				0.03	-0.14	-0.16	0.10	0.02	-0.04	-0.14	-0.07		0.12	0.18	0.08		-0.03	0.01		-0.08	0.07	0.00
10019059901	0.06	-0.01	-0.18	0.03	-0.07	0.06	0.02	-0.01	0.03	0.02	0.13	0.07	0.02	-0.11	0.07	-0.03	0.07	-0.10	-0.10	-0.04	0.04	0.01	0.09	0.01	-0.04	-0.05	0.03	0.01	-0.06	-0.16	0.05	-0.08	0.01	0.12	0.04	0.06	-0.03	-0.08	-0.04	0.04	0.21	0.09	0.00	0.08	-0.06	-0.03	-0.05	-0.04	-0.03
10019059909	-0.03	0.11	-0.08	-0.09	-0.12	0.11	0.05	0.07	0.01		0.10	-0.08	0.09	-0.10	0.01	0.00	0.03	-0.04	0.03	-0.01	-0.05	0.00	-0.03	-0.02	0.07	-0.03	0.03	0.06	-0.09	-0.04	0.07	-0.05	-0.12	0.09	0.06	-0.04	-0.14	-0.02	0.01	0.04	0.13	-0.01	0.01	-0.02	0.10	-0.09	0.09	-0.06	0.04
10019060000	-0.08	0.04	-0.11	-0.12	-0.08	0.16	0.08	0.10	-0.07	-0.23	0.05	-0.10	0.03	-0.07	0.04	0.10	-0.01	-0.03	0.04	-0.08	-0.08	0.15	0.04	0.10	0.06	0.07	0.01	0.00	-0.06	-0.16	-0.05	0.00	-0.13	0.14	0.07	0.01	-0.19	0.14	0.03	0.04	0.09	-0.06	0.04	0.04	0.08	-0.15	-0.04	0.05	0.12
10019060010	-0.11	0.10	0.10	0.07	-0.19	-0.02		-0.10	0.06	-0.03	-0.12	0.05	-0.12	0.11	-0.04	0.04	-0.02	0.08	0.00	-0.08	0.01	-0.04	0.03	0.02	0.08	0.12	-0.05	-0.02	0.06	0.05	0.01	-0.03	0.04	-0.08	-0.01	0.05	-0.05	-0.09	0.04	-0.05	0.04	-0.06	0.12	0.08	0.06	-0.01	-0.09	-0.01	0.00
10019060013	0.01	-0.06	-0.17	-0.08	-0.14	0.12	0.18	0.02	-0.03	-0.01	0.15			-0.16	-0.01	0.08	0.03	-0.05	-0.06	-0.03	0.00	0.09	0.01	0.05	0.03	0.01	-0.05	0.01	-0.13	-0.12	0.01	-0.02	-0.13	0.15	0.09	-0.04		0.06	0.00	-0.04	0.23		0.02	0.01	-0.04	-0.10	-0.02	0.00	0.11
10019060026	-0.06	0.21	0.21	0.17	-0.20	-0.18	0.05	-0.18	0.16	0.03	-0.08	0.06	-0.13	0.03	-0.13	-0.13	0.11	0.19	-0.05	0.00	0.07	-0.25	0.07	-0.13	0.08	0.08	-0.03	-0.01	0.09	0.19	0.06	0.00	0.08	-0.19	-0.01	0.01	0.04	-0.20	-0.04	-0.18	-0.20	0.09	0.08	-0.02	0.05	0.21	0.22	-0.23	0.07
10019060096	0.11	0.02	-0.16	0.00	-0.17	0.13		0.04	-0.02	-0.10	0.06			-0.07				-0.05	-0.01	0.01	0.01	0.10	0.09	0.07	-0.05	-0.01	0.12	-0.03		-0.18		-0.12	0.01	0.12	0.01	0.07	-0.07	0.02	0.04	0.06	0.08			0.09	-0.01	-0.09		-0.03	-0.07
10019060165	-0.02	-0.11	0.07	0.29	-0.36	-0.19	0.31	-0.07	0.05	0.24	-0.34	-0.01	-0.08	0.16	0.02	-0.05	-0.04	0.10	-0.02	0.17	0.03	-0.16	-0.05	-0.04	0.09	0.02	0.04	0.20	-0.09	0.11	0.20	-0.05	-0.17	-0.03	0.02	-0.02	0.12	-0.18	-0.11	-0.12	-0.18	-0.03	-0.02	0.09	0.04	0.06	0.11	-0.08	0.06
10019060224	0.01	0.07	0.01	0.00	0.02	0.07	0.02	0.05	0.01	-0.03	0.02	-0.03		-0.09	0.03	-0.04	0.00	-0.05	0.02	-0.02	0.03			0.05	-0.08	-0.06	-0.01	0.00	-0.02	-0.01	0.00	-0.10	0.07	0.09	-0.05	-0.04	-0.03	0.05			0.08	-0.01	0.04	0.03		-0.06	-0.08	0.05	0.01
10019060229	0.06	0.02	-0.13	0.01	-0.21	0.05	0.02		0.01	-0.16	0.15	0.00	-0.13	-0.07		-0.01	0.12	0.02	-0.01	-0.07	0.12	-0.03	0.18	0.00	-0.02	0.07	0.00	-0.09	-0.04	-0.18	0.07	-0.04	0.12	0.10	0.02	0.11	-0.14	-0.02	0.04	0.08	0.10	0.07	0.03	0.15	-0.04	-0.02	-0.12	-0.11	-0.11
10019060244	0.08	-0.06	-0.12		-0.12		0.06	0.07	-0.08	-0.21	0.12	0.00	0.02	-0.02	0.06	0.11	-0.03	-0.05	0.01	-0.05	-0.06	0.11	0.04	0.08	-0.01	0.06	0.06	-0.02	-0.04	-0.20	-0.02	-0.07	-0.04	0.08	0.02	0.06	-0.16	0.13	0.05	0.09	0.10	-0.02	0.07	0.08	0.07	-0.13	-0.10	-0.03	-0.01
10019060265	-0.02	0.01	-0.02	0.02	-0.04	-0.02	0.04	0.05	0.05	0.11	0.00	-0.07	0.04	-0.05	-0.05	0.00	-0.03	0.01	0.03	-0.02	0.00	-0.06	-0.05	0.00	0.04	0.02	-0.07	0.00	-0.06	0.06	0.01	-0.02	-0.06	0.06	0.01	-0.04	0.08	-0.07	-0.04	-0.01	0.10	-0.06	-0.02	-0.06	0.04	0.01	0.04	0.08	0.04
10019060281	0.03	0.07	-0.05	-0.11	0.01	0.20		0.10	-0.10	-0.26	-0.06	-0.01	0.07	-0.03	0.08	0.05	-0.08	-0.01	0.04	-0.06	-0.07	0.18	-0.03	0.08	0.01	-0.05	0.04	0.01	-0.10	-0.10	-0.08	-0.06	-0.09	0.15	0.08	-0.04	-0.14	0.15	0.05	0.05	0.10	-0.11	0.07	-0.02	0.11	-0.11	-0.02	0.00	0.10
10019060309	0.00	-0.04	-0.15	-0.06	-0.04	0.12	0.18	0.09	-0.02	-0.02	0.13	-0.10	0.03	-0.10	-0.05	0.06	0.00	-0.01	-0.01	-0.07	-0.06	0.10	-0.02	-0.06	0.07	0.04	-0.07	0.05	-0.12	-0.11	0.02	0.02	-0.19	0.11	0.10	-0.05	-0.08	0.08	0.02	-0.02	0.16	-0.06	0.01	-0.01	0.04	-0.06	-0.03	0.06	0.15
10019060343	0.05	-0.08	-0.23	-0.09	-0.12		0.08	0.26	-0.11	-0.26	0.13		0.12	-0.12		0.19	0.12	-0.12	0.09	-0.10	-0.09		0.06		0.20	0.02	0.02	0.01	-0.08	-0.24	0.02	0.00	-0.24	0.13	0.08	0.00	-0.26	0.13	-0.04	0.06	0.08	0.08	0.08	0.03	0.04	-0.17	0.00	0.22	0.08
10019060362	0.06	-0.09	-0.10	0.33	-0.31	-0.22	0.09		0.26	0.31	-0.33			0.09	0.08	-0.17	0.13	-0.08	-0.11	0.15	0.20	-0.25	0.11	-0.16			0.09	-0.07	-0.09	0.20	0.08	0.00	0.07	-0.06	-0.20	0.11	0.08	-0.29	0.06	0.05	-0.11		-0.05	-0.03	-0.10	0.16	-0.03	0.04	-0.03
10019060490	0.06	-0.10	-0.10	-0.03	-0.02		0.07	0.07	0.00	-0.01	0.11	-0.01	0.04	-0.08	-0.02	0.00	0.08	-0.07	-0.02	-0.06	0.02	0.04	0.02	0.05	-0.03	-0.03	0.01	0.01	-0.09	-0.07	0.01	-0.05	-0.07	0.16	-0.01	-0.03	-0.03	0.03	-0.03	0.06	0.13	-0.04	-0.01	0.05	-0.04	-0.02	-0.09	0.06	0.07
10019060491	0.10	0.27	0.44	0.38	-0.35	-0.46	-0.18	-0.24	0.30	0.62	-0.41	0.19	-0.21	0.17	-0.03	-0.32	0.18	0.12	-0.21	-0.14	0.39	-0.47	0.06	-0.10	-0.01	-0.07	-0.09	0.07	0.01	0.39	0.16	0.08	0.24	-0.07	-0.13	-0.04	0.50	-0.37	-0.11	-0.26	-0.13	-0.06	-0.04	0.00	-0.22	0.51	0.10	-0.24	-0.13
10019060501	0.09	0.06	-0.13	-0.10	-0.20	0.28		-0.01	0.01		0.32	-0.14	-0.12	-0.16				-0.10	0.06		-0.07	0.08	0.07	0.07	0.04	-0.05	0.10	0.07	0.01	-0.24		0.00	0.00	0.05	0.12	0.12	-0.30	0.10	-0.06	0.09	0.19	0.06	0.10	0.05	0.07	-0.21		-0.16	-0.08
10019060511	0.02	0.04	-0.05	-0.06	-0.03	0.11		0.01	0.00	-0.05	-0.04	-0.07	0.03	-0.07	0.01	0.03	0.01	-0.01	0.05	-0.02	-0.03	0.00	0.00	0.02	0.07	0.02	0.00	-0.01	-0.05		0.05	0.01	-0.09		0.10	0.01	-0.07	-0.04		0.02	0.10	0.04	-0.01	-0.04	0.06	-0.07		0.01	0.00
10019060545	-0.04	0.07	0.17	0.06	-0.34	-0.02	0.01	-0.05	0.00	-0.03	0.05	0.03	-0.05	0.09	0.06	0.00	0.04	0.04	-0.04	-0.05	0.07	-0.03	0.04	-0.05	0.05	-0.09	0.05	0.01	-0.05	0.01	-0.03	0.05	0.07	-0.02	0.04	-0.05	0.06	0.05	0.01	-0.05	0.02	-0.03	0.05	-0.08	0.00	0.08	0.05	-0.12	-0.04
10019060551	0.06	0.04	-0.08	-0.06	-0.17	-0.02	-0.05	-0.14		-0.33	0.13	0.10	-0.05	0.00	0.07	0.12	0.00	0.04	-0.08	0.06	-0.14	0.05	0.03	0.09	0.20	0.13	0.05	0.03	0.06	-0.08	0.17	-0.08	-0.02	-0.02	-0.15	0.24		0.12	-0.06	-0.01	-0.01	0.12	-0.05	0.00	-0.01	0.03	-0.02	-0.10	-0.10
10019060594	0.07	0.03	-0.10	-0.13	-0.14	0.14		0.10	-0.04	-0.15	0.11	-0.05	0.07	-0.11	-0.04	0.11	-0.04	-0.02	0.09	0.02	-0.12	0.12	-0.01	-0.04	0.07	0.05	0.02	0.02	-0.03	-0.14	-0.04	-0.01	-0.13	0.07	0.10	-0.02	-0.15	0.10	0.01	0.00	0.06	0.03	0.08	0.03	0.08	-0.16	0.03	0.00	0.06
10019060638	0.08	0.19	0.69	0.08	-0.19	-0.17	-0.06	-0.16	-0.23	-0.29	-0.01	-0.13		0.12	0.01		0.10	0.26	0.03	-0.20	0.00	-0.43	0.09	0.17	0.16	-0.10			0.12	0.11	0.07	0.19	0.17	-0.20	-0.28	0.07	-0.31			-0.04	0.16	0.16		-0.09	0.04	0.15	0.15	-0.25	-0.14
10019060752	-0.06	-0.09		-0.03	-0.12	0.13	0.11	0.06			0.12	-0.05	-0.14	-0.12		0.09	0.04	-0.03	-0.03	-0.08	-0.06	0.05	0.07	0.03		0.12	0.03	-0.02	0.03	-0.16	0.02	-0.01	-0.04	0.02	0.02	0.01	-0.15	0.09	0.03	0.05	0.02	-0.03	0.04	0.09	0.08	-0.05	0.01	-0.10	0.03
10019060822	-0.03	0.01	-0.06	-0.04	-0.14	0.15	0.11	0.05	-0.06		-0.03	-0.08	-0.04	-0.15	-0.03	0.08	-0.03	-0.01	0.00	-0.03	-0.07	0.14	0.03	0.08	0.06	0.07	0.00	-0.05	-0.01	-0.08	-0.04	0.01	-0.05	0.05	0.04	0.02	-0.11	0.07	0.04	-0.06	0.04	-0.01	0.00	0.03	0.12	-0.11	0.05	-0.02	0.10
10019060835	0.12	0.06	-0.03	-0.09	-0.21	0.28	0.01	0.07	-0.13	-0.37	-0.29	0.01	0.04	-0.05	0.09	0.12	0.02	-0.03	0.12	-0.04	-0.05	0.14	0.09	0.14	-0.01	-0.01	0.14	0.02	0.05	-0.22	-0.01	-0.12	0.01	0.07	0.00	0.09	-0.37	0.06	0.05	0.17	0.10	0.07	0.14	0.11	0.15	-0.22	-0.09	-0.04	-0.10
10019060849		-0.11	-0.08	0.01	-0.25		0.12	0.03	-0.07	0.01	0.25	0.02	-0.05	-0.18		0.18		-0.12	0.02	-0.03	0.08	0.12				0.05	0.16	0.04	-0.11	-0.17	0.14	-0.09	-0.15	0.27	0.00	-0.12	-0.16	0.00	0.14	-0.01	0.13	0.10		0.10	-0.08	-0.13	-0.11	-0.08	0.08
10019060890	0.08	-0.01	-0.03	0.01	-0.15	0.09	0.07	-0.02	0.01	-0.03	0.02	-0.05	-0.21	0.03	0.02	0.00	0.05	0.00	0.07	-0.01	-0.09	-0.06	0.07	0.08	0.04	0.03	0.16	-0.03	0.28	-0.01	0.22	0.11	0.01	-0.19	0.03	0.13	-0.05	-0.26	0.09	-0.06	-0.38	0.04	-0.02	0.06	0.06	0.02	0.07	-0.26	-0.11
10019060913	0.02	-0.09		-0.06	0.00	0.13			-0.05		0.09	0.02	-0.04			0.03	0.09	-0.08		-0.15	0.03	0.08	0.09	-0.05	-0.04	-0.01	0.04	0.01	-0.07	-0.18	0.07	-0.07	0.00	0.10	0.01		-0.08	0.06	-0.04	0.18	0.09	0.04	0.05	0.12	-0.07	-0.03	-0.10	-0.05
10019060948	-0.03	-0.07	0.11	0.14	-0.25	-0.21	-0.01	-0.09	0.13	0.14	-0.16	0.14	-0.04	-0.01	0.01	-0.02	-0.06	0.01	-0.01	0.19	0.03	-0.02	0.01		0.06	0.03	-0.01	-0.08	-0.04	0.11	0.01	0.03	-0.01	-0.04	-0.04		0.14	-0.15	-0.09	0.04	-0.12	-0.03	0.03	0.02	-0.03	0.12	-0.04	0.08	0.00
10019061011	0.00	0.07		0.02	-0.11	0.06	0.09	0.00	0.06	-0.02	-0.11	-0.04	0.05	-0.05	0.00	0.01	0.00	-0.07	0.03	-0.10	0.00	-0.11	0.01	0.07	0.06	0.06	-0.01	0.03	-0.03	0.05	0.03	0.00	-0.01	0.17	0.05	-0.12	-0.09	-0.11	-0.02	-0.01	0.18	-0.01	-0.01	0.04	0.02	-0.05	-0.04	0.01	-0.03
10019061055	-0.06	0.04	-0.15	-0.10	0.29	0.17		0.11	-0.07	-0.19	0.00	0.00	0.04	-0.02	0.02	0.01	0.04	-0.07	0.01	-0.13	-0.05	0.12	0.04		-0.04	0.00	0.01	0.04	-0.01	-0.17	0.00	-0.07	-0.06	0.11	0.05	0.02	-0.22	0.03	0.02	0.10	0.12	-0.01	0.06	0.06	0.03	-0.09	-0.09	0.00	0.04
10019061156	0.05	0.00	-0.09	-0.15	-0.03	0.21		0.10	-0.08	-0.20	0.06	-0.12	0.15	-0.09	-0.04	0.11	-0.05	0.00	0.11	-0.03	-0.09	0.17	-0.11	0.04	0.03	0.06	-0.04	-0.02	-0.09	-0.12		0.00	-0.16	0.11	0.14	-0.06	-0.14	0.14	0.07	0.01	0.08	-0.03	-0.01	0.01	0.15	-0.16	-0.04	0.00	0.15
10019061239	0.14	-0.10	-0.17	-0.04		0.11	0.03	0.02	0.03	-0.14	0.06	-0.01	-0.08	-0.10	0.04	0.11	0.13	-0.11	-0.03	-0.15	0.07	0.09	0.02	0.06	-0.03	0.04	0.05	0.02	-0.03	-0.17	-0.01	-0.05	-0.04	0.08	-0.04	0.01	-0.15	0.07	0.01	0.10	0.09	0.08	0.05	0.15	0.03	-0.08	-0.04	-0.08	-0.02
10019061264		-0.03	-0.13	-0.07	-0.05	0.11		0.12	-0.01	-0.04	0.07	-0.05	0.05	-0.12		0.00	0.01	-0.07	0.05		0.00	0.04	0.03	0.05	0.04	0.02	-0.01	0.02	-0.06	-0.09	0.03	-0.04	-0.08	0.09	0.02	0.00	-0.07	-0.02	0.01	0.07	0.12	-0.02	-0.03	0.02	0.01		-0.01	0.04	0.03
10019061314	-0.13	-0.05	-0.12	-0.07	-0.06	0.10		0.09	-0.02		0.10	-0.07	0.01		-0.03	0.11	-0.01	0.02	0.02	-0.04	-0.05	0.07	0.02	-0.02	0.08	0.07	-0.01	0.01	-0.08	-0.11	0.00	0.00	-0.13	0.07	0.07	-0.02	-0.06		0.01	-0.01	0.14	-0.02	0.03	-0.01	0.05	-0.06	-0.02	0.04	0.10
10019061396	0.00	-0.01	-0.10	-0.06	-0.07	0.14		0.01	-0.02		0.27	-0.07	-0.08		-0.02	0.03	-0.04	-0.09	0.03	-0.05	-0.04	0.09	0.00	0.00	0.04	0.04	-0.04	-0.02	-0.04	-0.11	0.01	-0.04	-0.08	0.10	0.03	0.04	-0.08	0.03	0.05	0.00	0.10	0.02	0.01	0.05	0.07	-0.10	-0.01	-0.02	0.04
10019061488	-0.01	0.08	-0.02	0.03	-0.04	0.15	0.05	0.04	0.01	0.02	0.10	-0.03	0.01	-0.16	0.01	-0.05	0.05	-0.05	-0.06	-0.02	0.09	-0.03	-0.03	-0.10	0.01	-0.05	0.00	0.03	0.00	-0.09	0.01	-0.07	-0.03	0.11	0.01	-0.09	0.00	0.06	0.00	0.03	0.12	0.00	0.04	-0.05	-0.03	-0.04	-0.06	0.02	-0.01
10019061600	0.06	-0.10		-0.03	-0.31	0.14	0.05	-0.01	-0.09		0.19	-0.06		-0.23	0.03	0.07	0.12	-0.16	-0.04	-0.13	0.08	0.10	0.12	0.21	0.02	-0.02	0.13	0.06	-0.08	-0.14	0.14	-0.08	-0.15	0.33	0.01	-0.14	-0.18	-0.02	0.13	0.05	0.16	0.06	-0.08	0.11	-0.11		-0.15	-0.05
10019061724	0.04	-0.04	-0.17	-0.05	-0.02	0.08	0.07	0.05	0.01	-0.13	0.06	-0.05	0.13	-0.07	0.01	0.02	0.08	-0.12	-0.03	-0.13	0.05	0.06	0.06	0.08	-0.01	0.04	-0.05	0.05	-0.11	-0.12	0.02	-0.13	-0.11	0.21	-0.01	0.01	-0.14	0.07	-0.03	0.14	0.17	-0.03	0.03	0.07	-0.02	-0.06	-0.16	0.18	0.07
10019061727		-0.04	-0.24	-0.24	0.50	0.13	0.03	0.00	-0.17		-0.03	0.11	0.04	0.06	0.01	-0.03	-0.04	-0.04	0.03		-0.19	0.20	-0.07	-0.11	0.09		-0.04			-0.22			-0.09		-0.08	-0.04	-0.14	0.21			0.22	-0.11		0.00				0.23	0.08
10019061729	0.04	-0.02	-0.14	-0.05	-0.09	0.13		0.00	-0.01	0.00	0.15	-0.05	0.00	-0.13	0.00	0.06	0.05	-0.04	-0.04	-0.06	0.00	0.13	0.01	0.01	0.03	0.02	-0.07	0.00	-0.15	-0.12	0.03	-0.02	-0.13	0.16	0.12	-0.01	-0.02	0.07	0.01	-0.04	0.21	-0.04	-0.01	0.01	-0.02	-0.06	-0.01	0.00	0.12
10019061768	-0.09	0.01	0.17	0.11	-0.31	-0.28	0.00		0.14	0.25	0.24	0.08	-0.13	0.07	-0.05	-0.10	0.02	0.13	-0.01	0.08	0.06	-0.33	-0.01	-0.13	0.10	-0.02	0.02	-0.05	-0.05	0.10	0.14		0.03	-0.10	-0.05	0.01	0.14	-0.14	-0.10	-0.09	-0.09	0.10	0.03	-0.07	-0.09	0.21	0.12	-0.08	-0.06
10019061790	-0.05	0.22	0.22	0.12	-0.13	-0.07	-0.07	-0.08	0.10	0.12	-0.27	0.09	-0.14	-0.01	-0.07	-0.22	0.06	0.12	-0.07	-0.09	0.09	-0.08	0.07	0.07	0.04	0.03		-0.10	0.07	0.21	0.04	0.15	0.24	-0.19	-0.09	0.09	0.09	-0.10	-0.01	-0.14	-0.13	0.03	0.05	-0.03	-0.05	0.18	0.13	-0.28	-0.07
10019061885	-0.06	-0.05	-0.11	0.03	-0.18	-0.09	-0.06	-0.09	0.04		-0.03	-0.01	-0.11	-0.09	-0.06	1.91	-0.06	-0.11	-0.08	-0.09	-0.03	-0.18	-0.04	-0.11	-0.16	-0.17	0.01	0.01		0.04		-0.06	0.05	0.10	0.01	0.00		-0.16	0.00	-0.02	0.10			0.03	-0.08	0.07	0.00	-0.01	-0.05
10019062090	-0.03	-0.03	-0.33	-0.16	-0.10	0.16	0.14	0.33	-0.07	-0.27	0.17	-0.34	0.61	-0.21	0.14	0.14	0.11	-0.28	0.17	-0.02	-0.07	0.07	-0.07	0.07	0.11	-0.21	0.08	0.26	-0.23	-0.30	0.08	0.02	-0.56	0.26	0.10	0.01	-0.37	-0.19	-0.02	0.27	0.26	0.03	0.01	0.05	-0.13	-0.17	-0.04	0.47	0.20
10019062096	-0.05	-0.04	-0.03	-0.01	0.02	0.04	0.02	0.06	0.00	0.02	0.04	0.01	0.05	-0.06	-0.07		0.00	-0.01	0.04	0.02	-0.02	-0.02	-0.02	0.01	0.02	-0.01	-0.02	-0.01	-0.06	-0.01	0.02	-0.02	-0.06	0.03	0.00	-0.02	-0.01	-0.03	-0.01	0.02	0.10	0.02	0.00	-0.01	0.02	-0.02	0.03	0.02	0.03
10019062218	0.08	-0.04	-0.14	-0.16	-0.03	0.11	0.29	-0.04	-0.09	-0.26	0.06	-0.10	-0.03	-0.27	0.02	0.23	-0.02	-0.04	-0.09	0.03	-0.05	0.22	0.05	0.06	0.07	0.14	-0.07	0.13	-0.25	-0.25	-0.11	-0.09	-0.05	0.23	0.03	0.02	-0.16	0.25	0.10	-0.17	0.28	-0.02	0.09	0.11	0.00	-0.18	-0.07	0.06	0.11
10019062338	-0.06	-0.04	-0.15	-0.04	-0.11	0.13	0.18	0.00	-0.01	0.00	0.15	-0.08	-0.03	-0.14	0.01	0.07	0.03	-0.04	-0.03	-0.05	0.00	0.07	0.02	0.06	0.01	0.03	-0.06	0.00	-0.14	-0.13	0.02	-0.02	-0.12	0.16	0.09	0.01	-0.02	0.07	0.02	-0.04	0.21	-0.03	0.00	0.00	-0.02	-0.08	-0.02	0.00	0.11
10019062379	0.09	-0.12	-0.14	-0.10	-0.01		0.09	-0.05		-0.19	-0.03	-0.04		-0.08	0.01	0.07	0.02	-0.02	-0.01	-0.02	0.00	0.10	0.11	0.11	0.04	0.15	-0.08	-0.01	0.00	-0.05	0.03	-0.02	-0.04	-0.01	0.00	0.03		0.14	0.05	-0.07	0.03	0.00	-0.05	0.09	0.12	-0.14	-0.01	-0.04	0.06
10019062399	0.08	-0.06	-0.07	-0.01	-0.07	0.07			0.01	0.01	0.05	0.03	0.01	-0.05	0.04	0.01		-0.04	-0.01	-0.02	0.02	0.02	0.01	0.00	-0.01	-0.01	0.01	-0.02	-0.10	-0.06	-0.02	-0.06	-0.02	0.11	0.03	0.01		0.01	0.00	0.03	0.12	0.03	0.00	0.04	-0.01	-0.04	-0.05	0.02	0.01
10019062414	0.09	-0.18	-0.10	0.02	-0.32	0.20		0.01	-0.16	-0.02	0.24		-0.08	-0.27	0.03	0.18	0.14	-0.20	-0.02	-0.08	0.05	0.10	0.11	0.20	0.05	0.01	0.16	0.12	-0.09	-0.19	0.17	-0.11	-0.17	0.34	-0.01	-0.19	-0.23	-0.01	0.19	0.03	0.16		-0.08	0.12	-0.12	-0.12	-0.15	-0.07	0.15
10019062432	-0.02	0.24	0.47	0.28	-0.23	-0.29	-0.06	-0.20	0.25	0.30	-0.49	0.13	-0.14	0.12	-0.11	-0.33	0.12	0.17	-0.01	-0.02	0.28	-0.48	0.11	0.00	0.04	-0.13	-0.07	0.04	0.06	0.38	0.18	0.20	0.23	-0.20	-0.13	0.05	0.28	-0.50	-0.05	-0.31	-0.05	0.07	-0.09	-0.03	-0.15	0.29	0.12	-0.14	-0.08
10019062530	-0.02		-0.12	-0.16	0.06	0.23		-0.01			-0.01	-0.10	0.08	-0.10	-0.01	0.18	0.01	-0.08	-0.01	-0.08	-0.17	0.21	-0.05	0.07	0.04	0.02	-0.04	0.07	-0.12	-0.24	-0.10	-0.08	-0.10	0.09	0.10	-0.07	-0.22	0.12	0.08	0.04	0.10	0.03	0.10	0.10	0.06	-0.21	0.02	0.08	0.13
10019062616	0.10	0.08	-0.07	-0.16	-0.14	0.13		-0.02	0.01	-0.27	0.10	-0.04	-0.04	-0.02	0.05	0.08	0.09	-0.05	-0.02	-0.08	-0.04	0.09	0.10	-0.03	0.04	0.12	0.02	-0.01	-0.02	-0.16	-0.02	0.03	-0.01	0.03	0.06	0.01	-0.24	0.12	0.09	0.02	0.02	0.00	0.00	0.08	0.06	-0.15	0.05	-0.05	0.05
10021551559	0.10	0.03	-0.17	-0.21	-0.17	0.24		0.09	0.01	-0.45	0.11	-0.10	0.07	-0.08	0.17		0.06	-0.07	0.01	0.05		0.11	-0.06	0.05	0.15	0.03	0.02	0.14	-0.07	-0.34	-0.01	-0.12	-0.07	0.10	0.05	0.06	-0.41	0.27	0.10	0.17	0.27	0.02	0.15	0.09	0.09	-0.26		-0.17	-0.02
10021551719	0.03	-0.05	0.01	0.03	0.01	-0.01	-0.01	-0.02	0.03	0.08	0.01	-0.08	0.00	-0.04	0.03	-0.02	0.03	-0.03	0.00	-0.01	0.04	-0.02	0.02	0.01	0.01	-0.04	-0.03	-0.03	-0.03	0.02	-0.01	0.07	-0.04	0.06	0.00	-0.01	0.09	0.01	-0.02	0.02	0.03	-0.02	0.00	-0.02	-0.03	0.05	0.03	-0.05	-0.05
10023851573	-0.01	0.30	0.36	0.23	-0.23	-0.34	0.01	-0.17	0.21	0.29	-0.30	0.12	-0.10	0.04	-0.08	-0.26	0.09	0.09	-0.04	-0.12	0.25	-0.44	0.11	-0.02	0.04	-0.06	-0.11	-0.03	0.05	0.30	0.08	0.17	0.23	-0.12	-0.07	0.06	0.26	-0.41	-0.09	-0.12	-0.05	0.03	-0.06	-0.08	-0.17	0.26	0.11	-0.14	-0.10
10023851671	-0.14	-0.25	-0.28	-0.27	-0.29	0.44	0.14	0.17	-0.20	-0.51	0.11	-0.06	0.11	-0.12	0.02	0.35	-0.12	-0.01	0.11	-0.07	-0.06	0.52	0.07	0.09	-0.04	0.30	0.09	-0.04	-0.06	-0.30	-0.17	-0.06	-0.20	0.05	0.10	-0.01	-0.38	0.57	-0.08	0.15	0.13	-0.08	0.26	0.10	0.33	-0.43	-0.20	-0.09	0.24
10023851718	0.00	0.11	-0.24	-0.29	0.57	0.34	0.71	-0.49	-0.59	-0.10	-0.10	-0.01	-0.15	-0.28	0.06	0.21	0.07	-0.01	-0.19	0.14	-0.44	0.40	-0.26	0.27	-0.16	0.43	-0.04	0.09	-0.51	-0.15	-0.14	-0.13	-0.07	0.58	0.15	-0.21	0.14	0.26	0.00	-0.24	0.65	-0.02	-0.27	-0.12	0.00	-0.31	-0.08	0.04	0.24
10023851817	0.05	0.04	-0.12	-0.03	-0.09	0.09	0.02	0.05	-0.01	-0.10	0.10	-0.06	0.17	-0.07	-0.03	0.01	0.07	-0.07	-0.03	-0.15	0.02	0.00	0.01	0.13	0.04	-0.04	0.00	0.04	-0.09	-0.12	0.04	-0.13	-0.08	0.21	0.08	-0.03	-0.11	0.00	0.01	0.10	0.18	-0.04	0.02	0.00	-0.02	-0.09	-0.10	0.09	0.04
10023851917	-0.01	-0.05	-0.08	-0.20	0.08	0.14	0.05	0.18	-0.04	-0.21	0.12	-0.07	0.03	-0.11	0.09	0.01	-0.01	-0.05	0.14	-0.04	-0.10	0.11	-0.07	0.07	0.05	0.00	0.00	-0.02	-0.10	-0.10	0.02	-0.02	-0.17	0.10	0.02	0.04	-0.14	0.05	0.05	0.04	0.09	0.02	0.04	-0.03	0.09	-0.13	0.00	0.09	0.13
10023851967	0.04	0.03	-0.19	-0.09	-0.23	0.27	-0.04	0.16	-0.02	-0.21	0.02	-0.01	0.10	-0.11	0.08	0.15	0.00	-0.07	0.01	-0.06	0.03	0.23	0.04	-0.05	-0.13	0.04	0.02	0.01	-0.04	-0.23	-0.02	-0.19	0.02	0.09	0.00	-0.03	-0.10	0.20	0.00	0.19	0.16	0.00	0.10	0.15	0.02	-0.14	-0.18	-0.09	0.06
10023851969	-0.01		-0.04	0.11	0.02	-0.05	0.04	-0.06	0.10	0.05	-0.03	-0.03	0.01		-0.06	-0.01	0.00	-0.02	-0.01	0.04	0.11	-0.13	0.01	-0.02	-0.01	0.00	0.03	0.06	0.09	0.10	0.03	0.02	0.04	-0.03	-0.08	0.06	0.00	-0.06	-0.05	-0.05	-0.10	-0.02	-0.04	-0.02	-0.05	0.05	0.00	0.06	-0.01
10023852009	-0.14	-0.06	-0.02	0.01	-0.14	0.05	0.22	-0.11	-0.03	-0.06	0.17	-0.06	0.16	-0.09	-0.07	0.14	0.01	-0.09	-0.07	-0.02	-0.04	0.08	0.01	0.02	0.12	-0.03	-0.04	-0.03	-0.12	-0.07	-0.06	-0.02	-0.12	0.07	0.07	-0.05	-0.06	0.24	-0.08	-0.11	0.14	0.02	0.03	-0.02	0.01	-0.06	0.00	0.09	0.13
10023852132	0.00	0.02	-0.03	-0.01	0.12	0.00	0.02	0.01	-0.01	-0.01	-0.01	-0.05	0.02	-0.05	0.02	-0.03	-0.01	-0.04	0.04	-0.06	0.01	0.02	0.01	0.04	-0.02	-0.01	-0.01	-0.04	-0.05	0.01	0.00	0.00	0.00	0.01	-0.01	0.01	0.02	-0.04	0.02	0.02	0.01		0.01	0.02	0.03	-0.03	-0.01	0.03	-0.01
10023852289	-0.13	-0.06	0.08	0.01	0.29	-0.10	0.15	-0.13	-0.07	0.02	-0.04	0.01	-0.07	-0.04	-0.07	0.04	0.01	0.01	-0.10	0.05	0.02	0.14	-0.03	0.00	0.00	-0.02	0.00	-0.02	-0.09	0.00	-0.02	0.05	-0.09	0.20	-0.05	0.06	0.02	0.04	-0.09	-0.12	0.19	0.02	-0.08	-0.05	0.03	0.00	-0.03	0.02	0.00
10023852375	0.06	0.00	-0.08	-0.08	-0.04	0.09	0.00	0.04	-0.05	-0.14	0.09	-0.05	-0.03	-0.06	0.10	0.06	0.07	-0.03	0.03	-0.06	0.00	0.04	0.01			0.03	0.04	-0.02	-0.03	-0.10	-0.01	-0.06	-0.01	0.06	0.00	0.03	-0.13	0.02	0.06	0.06	0.10	0.04	0.01	0.01	0.09	-0.10	-0.06		0.00
10023852402	-0.18	0.20	-0.30	-0.08	0.57	-0.11		0.19	0.29	-0.09	-0.02	-0.21	0.34	-0.25	0.12	-0.09	0.08	-0.31	0.05	-0.03	0.12	0.15	0.10	-0.27	0.02	-0.31	0.03	0.17		-0.20	0.23	-0.06	-0.41	0.40	-0.07	-0.03	0.01	-0.24	-0.22	0.25	0.33	-0.04			-0.30	-0.03	-0.17	0.42	-0.07
10023852474	0.13	0.07	0.04	-0.10	-0.31	-0.17	-0.09	-0.10	-0.01	-0.28	0.43	0.27	-0.04	0.24	-0.03	0.05	-0.04	0.08	0.03	-0.05	-0.06	-0.15	-0.01	-0.05	0.09	0.06	0.08	-0.02	0.04	-0.07	-0.03	-0.18	0.08	-0.04	-0.05	0.24	-0.12	-0.11	0.03	-0.06	0.05	0.04	0.03	0.17	0.04	-0.06	-0.15	0.01	0.01
10023852878	-0.05	-0.08	0.04	0.12	0.07	-0.18	0.06	0.00	0.01	0.12	-0.01	0.13	-0.04	-0.03	-0.04	-0.08	0.03	0.04	-0.04	0.05	0.03	-0.12	0.00	0.03	-0.01	-0.03	0.03	-0.02	-0.06	0.06	0.02	0.07	-0.02	-0.04	-0.09	-0.02	0.12	-0.05	-0.02	-0.12	-0.05	-0.01	-0.01	-0.02	-0.08	0.14	0.08	0.05	0.00
10023852971	0.06	-0.03	-0.10	-0.03	-0.10	0.02	0.10	0.06	-0.03	-0.04	0.05	-0.02	-0.01	-0.10	0.02	0.05	0.03	-0.05	-0.03	-0.03	0.03	0.04	0.01	0.09	0.02	0.00	0.02	0.01	-0.12	-0.06	0.01	-0.03	-0.12	0.19	0.06	0.00	-0.02	0.01	-0.04	0.01	0.13	-0.01	-0.02	0.02	-0.03	-0.03	-0.04	0.04	0.04
10023853313	-0.05	0.10	-0.06	-0.05	-0.03	0.11	0.01	-0.07	-0.02	-0.06	0.12	-0.08	0.06	-0.06	-0.04	0.09	-0.08	-0.03	0.03	0.05	-0.03	0.04	-0.03	0.00	0.07	0.01	-0.02	0.02	-0.06	-0.04	-0.04	0.04	-0.12	0.06	0.01	-0.06	-0.10	0.09	0.04	0.01	0.08	0.02	-0.01	-0.01	-0.01	-0.10	0.01	0.12	0.11
10024393319	-0.07	0.19	0.24	0.26	-0.26	-0.19	-0.14	-0.07	0.27	0.39	-0.38	0.12	-0.06	0.10	-0.07	-0.30	0.07	0.14	-0.01	-0.06	0.23	-0.28	0.05	-0.11	-0.04	-0.02	-0.10	0.02	-0.07	0.26	0.03	0.05	0.13	-0.09	0.00	0.02	0.38	-0.41	-0.03	-0.17	-0.04	0.00	-0.08	-0.04	-0.12	0.23	0.10	-0.03	-0.07
10024393320	0.04	0.00	0.00	-0.05	0.05	0.07		0.00	-0.02	0.05		-0.03	0.04	-0.05	0.02	0.01		-0.03	0.01	0.02	-0.03	-0.01		-0.04	-0.06	-0.01	-0.01	0.00	-0.02	-0.06	0.00	-0.03	-0.02	-0.05	0.03	0.02	0.01		0.02	0.05	0.08		-0.04	0.00	-0.01	-0.04	-0.03	0.01	0.02
10024393347	0.00	0.18	0.38	0.14	-0.13	-0.26	-0.11	-0.20	-0.02	-0.06	0.08	-0.01	-0.17	0.14	0.05	-0.14	0.11	0.19	-0.03	-0.11	0.14	-0.35	0.02	0.08	0.13	-0.06	-0.02	-0.05	0.05	0.25	0.05	0.20	0.22	-0.20	-0.14	0.08	-0.16	-0.04	0.03	-0.19	-0.08	0.03	-0.04	-0.01	-0.05	0.24	0.10	-0.09	-0.05
10024393378	0.09	0.07	0.51	0.12	-0.13	-0.17	-0.06	-0.15	-0.13	-0.15	0.26	-0.06	-0.19	0.11	0.00	-0.09	0.06	0.17	-0.04	-0.14	-0.01	-0.27	0.05	0.10	0.10	-0.07	-0.05	-0.04	0.07	0.06	0.04	0.10	0.10	-0.11	-0.11	0.04	-0.12	0.04	0.02	-0.09	0.06	0.05	-0.01	-0.08	-0.06	0.09	0.07	-0.03	-0.01
10024393424	0.16	0.09	0.33	0.08	-0.12	0.08	-0.04	-0.20	-0.23	-0.08	0.08	0.08	-0.11	0.13	0.18	-0.02	0.04	0.05	-0.01	-0.15	-0.07	-0.15	-0.06	0.04	-0.04	-0.05	0.04	-0.03	0.09	-0.06	0.06	-0.08	0.15	-0.07	-0.11	0.11	-0.10	0.10	-0.01	-0.13	0.07	0.10	0.12	-0.09	-0.01	0.04	-0.03	-0.07	-0.06
10024393444	0.10	-0.02	-0.15	0.04	-0.07	0.04	0.02	0.01	-0.03	0.04	-0.03	0.00	0.15	-0.07	0.09	-0.04	-0.02	-0.08	-0.02	-0.02	0.04	0.03	0.04	0.03	-0.05	-0.04	-0.03	-0.03	-0.03	-0.02	-0.01	-0.05	0.01	0.08	-0.07	0.03	0.06	0.01	-0.04	0.10	0.01	0.08	0.02	0.09	-0.06	-0.08	-0.04	-0.02	-0.03
10024393475	-0.11	0.06	-0.02	0.09	-0.16	-0.07	0.09	0.04	0.04	0.07	-0.03	0.01	-0.04		0.03	-0.06	0.04	0.05	0.00	0.02	0.08	0.00	0.03	-0.07	-0.01	-0.07	0.04	0.09	0.05	0.10	0.11	0.09	-0.04	0.00	-0.12	0.06	0.04	-0.06	-0.04	-0.17	-0.10	0.03	-0.08	-0.04	-0.05	0.15	0.00	-0.05	-0.02
10024393510	0.02	0.03	-0.10	0.01	-0.04	0.00	0.02	0.15	0.05	0.12	0.01	-0.11	0.07	-0.07	0.02	-0.07	0.06	-0.06	0.13	-0.06	-0.01	-0.11	-0.06	0.10	0.02	-0.08	-0.08	0.10	-0.05	0.04	0.07	-0.04	-0.05	0.10	0.02	-0.10	0.01	-0.18	-0.01	0.06	0.14	-0.01	-0.02	-0.09	-0.01	0.01	0.05	0.14	-0.06
10024393563	-0.03	-0.08	0.18	-0.03	-0.18	-0.02	-0.04	-0.09	-0.05	-0.08	0.26	-0.07	-0.01	0.04	0.06	0.04	0.00	0.07	0.03	0.00	-0.06	-0.05	0.01	0.04	0.02	0.03	0.01	-0.03	0.01	0.03	0.04	0.09	-0.01	-0.10	-0.06	0.03	-0.02	0.22	0.00	-0.14	-0.04	0.02	0.01	-0.08	0.03	0.07	-0.01	-0.07	0.03
10024393590	0.02	-0.08	-0.25	-0.05	-0.05	-0.06	0.10	-0.12	-0.10	-0.10	0.21	-0.05	0.06	0.25	0.09	0.12	0.00	0.09	-0.01	0.05	-0.19	0.04	-0.06	0.02	0.03	0.03	0.07	0.16	0.03	-0.07	-0.03	-0.01	-0.06	-0.08	-0.01	-0.07	-0.12	0.01	0.02	0.04	-0.03	0.09	-0.01	0.04	0.11	-0.07	0.02	-0.09	-0.02
10024393649	-0.02	-0.15	0.07	-0.03	-0.21	-0.09	0.17	0.06	-0.01	0.04	-0.06	-0.02	0.01	0.00	0.09	-0.04	0.03	0.09	0.09	0.08	-0.08	-0.03	-0.06	0.04	-0.05	0.06	-0.06	0.12	0.02	0.02	0.07	0.03	-0.07	-0.03	-0.05	0.01	-0.14	0.01	0.08	-0.10	0.05	-0.04	-0.03	-0.05	0.09	0.03	0.10	-0.05	0.05
10024393689	-0.06	0.02	-0.07	0.01	-0.04	-0.03	0.04	0.14	0.06	0.11	0.01	-0.08	0.09	-0.07	-0.03	-0.06	0.05	-0.04	0.12	-0.06	-0.01	-0.11	-0.04	0.08	0.01	-0.05	-0.09	0.07	-0.06	0.00	0.06	-0.03	-0.05	0.09	0.04	-0.07	0.03	-0.15	-0.03	0.05	0.10	0.00	-0.03	-0.08	-0.02	0.04	0.04	0.09	-0.01
10024393787	-0.05	-0.01	0.08	0.05	-0.03		0.03	0.00	0.04	0.05		-0.08		0.01	-0.08	0.02	0.00	0.01	-0.02	0.02	-0.01	-0.11	-0.02	0.01	0.07	0.02	-0.03	0.02	-0.01	0.13	0.01	0.09	-0.07	-0.01	0.01	-0.01		-0.04	-0.04	-0.09	-0.02	-0.03	-0.06	-0.06	-0.01	0.03	0.09	0.06	0.05
10024393789	-0.10	0.00	-0.07	0.05	-0.02	0.04		0.06	0.02		0.05	0.00	0.03	-0.04		0.01	0.04	-0.07	-0.02	-0.01		-0.02	0.06	0.01	0.00	-0.04				-0.05	0.00	-0.02	-0.05	0.08		0.02	0.02	-0.05			0.03	0.00		-0.01			-0.02	0.04	-0.01
10024393805	0.01	-0.07	-0.08	-0.10		0.10	0.08	0.10	-0.05	-0.11	0.11	-0.06	0.03	-0.06	-0.03	0.06	-0.02	0.00	0.02	-0.03	-0.04	0.07	-0.01	0.03		0.07	-0.02	0.05	-0.01	-0.02	-0.03	0.01	-0.08	0.04	0.02	-0.02	-0.07	0.07	0.01	-0.05	0.06	-0.03	0.01	0.00	0.05	-0.06	-0.01	0.04	0.07
10024393991	0.09	0.01	0.07	0.06	-0.08	-0.04		-0.09	0.02	0.03	0.00	0.07	-0.08	0.03	0.01	-0.02	0.03	0.06	-0.03	-0.06	0.03	-0.06	0.01	-0.03	-0.04	0.01	0.03	-0.02	0.05	-0.02	0.07	-0.01	0.06	-0.02	-0.03	0.08	-0.02	-0.02	-0.03	0.04	-0.03	0.02	0.02	0.02	-0.05	0.04	-0.02	-0.09	-0.10
10024393994	0.00	0.02	0.07	0.02	-0.13	0.00		-0.04	0.00	0.05	0.01	0.04	0.01	0.07	-0.02	-0.02	-0.02	0.05	-0.02	-0.02	0.00	-0.07	0.04	-0.03	-0.02	0.01	-0.02	-0.02	0.00	0.03	-0.04	-0.02	0.04	-0.02	0.00	0.05	-0.01	-0.02	0.02	0.02	0.02	0.00	0.03	0.01	-0.01	0.01	-0.03	0.00	-0.04
10024394231	-0.03	0.02	0.19	0.02	-0.14	-0.10	0.03	-0.09	0.16	0.12	-0.10	-0.03	0.02	0.05	-0.03	-0.10	0.05	-0.04	0.06	-0.04	0.04	-0.14	0.08	-0.01	0.06	-0.06	-0.01	-0.02	-0.03	0.10	0.09	0.01	0.04	-0.05	-0.07	0.00	0.15	-0.07	-0.05	0.01	-0.07	0.04	0.04	-0.08	-0.04	0.06	0.03	-0.03	0.01
10024394276	0.00	0.06	0.18	0.10	-0.11	-0.15	0.02	-0.07	0.08	0.18	-0.08	-0.01	-0.02	0.03	-0.04	-0.05	-0.02	0.05	-0.07	-0.02	0.07	-0.12	0.00	0.04	0.01	-0.04	-0.06	-0.03	0.00	0.16	0.00	0.09	0.04	-0.06	-0.03	-0.01	0.16	-0.08	-0.03	-0.09	-0.07	-0.02	-0.04	-0.05	-0.05	0.10	0.07	-0.04	0.03
10024394329	0.00	-0.19	-0.05	-0.18	0.09	0.17	0.18	0.07	-0.07	-0.24	-0.11	-0.08	-0.08	-0.09	0.10	0.06	0.04	-0.04	0.05	-0.04	-0.02	0.12	0.11	0.07	0.00	0.15	-0.01	0.03	-0.02	-0.08	-0.05	0.09	-0.12	0.15	-0.03	0.06	-0.14	0.13	0.10	-0.10	-0.01	0.05	-0.04	-0.01	0.09	-0.14	0.00	0.00	0.06
10024394379	0.06	0.00	0.08	-0.04	-0.08	0.04	0.02	-0.02	0.00	0.05	0.00	-0.03	0.00	-0.05	0.07	-0.01	-0.01	-0.12	-0.01	0.03	-0.02	0.05	0.06	0.08	-0.04	-0.10	0.04	0.06	-0.06	-0.01	-0.01	0.01	0.01	0.01	0.00	-0.03	-0.07	-0.03	0.05	0.06	0.08	-0.02	-0.01	0.06	-0.04	-0.02	0.04	-0.06	-0.05
10024394464	-0.05	0.00	0.04	0.00	-0.01	-0.01		-0.02		-0.10	-0.06		-0.06	0.06	0.04	0.01	0.02	0.01	0.03	0.04	0.02	0.02	0.03	-0.06	0.01	0.04	0.04	-0.03	0.02			0.03	0.03	-0.05	-0.05	0.01	-0.05	0.01					0.00				0.00	-0.01	-0.02
10024394473	-0.02	-0.04	0.04	0.08	0.06	-0.18	-0.01	-0.09	0.04	0.19	0.09	0.18	-0.09	0.04	0.00	-0.08	0.03	0.02	-0.09	0.09	0.01	-0.12	0.03	-0.04	-0.09	-0.05	0.07	-0.02	0.00	0.02	-0.04	0.01	0.05	-0.05	-0.10	0.03	0.17	-0.04	0.01	-0.06	-0.09	-0.01	-0.02	-0.05	-0.08	0.14	0.01	0.01	0.01
10024394519	0.03	-0.05	0.03	-0.06	-0.04	-0.02	0.03	0.03	0.01	-0.07	-0.02	0.00	-0.04	0.06	0.02	-0.02	0.01	0.12	0.00	0.00	-0.01	-0.05	0.01	-0.04	0.00	0.07	0.00	0.01	0.11	-0.03	0.00	0.08	-0.05	-0.06	-0.02	0.09	0.01	0.06	-0.03	-0.09	-0.11	0.03	-0.01	-0.03	0.04	0.02	0.04	0.01	0.01
10024394521	-0.10	-0.06	-0.03	0.06	-0.06		0.03	-0.07	0.09	0.07	-0.13	0.13	-0.17	-0.01	0.02	-0.02	-0.05	0.09	-0.08	0.12	0.08	0.01	0.04	0.06	-0.06	0.04	0.12		-0.10			0.09	-0.02	0.07	0.06	0.11	-0.06	0.01	-0.14			0.05	-0.12	0.05	-0.16	0.02	0.01	-0.04	-0.05
10024394623	-0.03	0.06	0.09	0.01	0.05	-0.10	-0.01	-0.01	0.05	0.08	0.01	-0.04	0.03	0.05	-0.07	-0.08	-0.07	0.02	0.02	0.04	-0.01	-0.09	-0.05	0.04	0.03	-0.02	-0.08	-0.02	-0.04	0.13	-0.01	0.05	-0.07	-0.07	0.00	-0.02	0.08	-0.12	0.00	-0.02	0.02	-0.01	-0.05	-0.07	-0.01	0.03	0.09	0.11	0.05
10024394713	0.16	-0.01	-0.07	0.03	-0.08	0.06	-0.07	-0.02	-0.03	0.03	0.02	0.04	-0.03	-0.02	0.11		0.03	-0.04	0.00	0.00	0.00	0.04	0.02	-0.07	-0.06	-0.06	0.06	0.00	-0.04	-0.15	0.01	-0.06	0.03	0.04	0.02	0.05	0.00	-0.03	0.00	0.06	0.07	0.08	0.04	0.06	-0.03	0.00	-0.03	-0.08	-0.08
10024394762	-0.05	0.02	-0.17	-0.08	-0.02	0.16	0.00	0.06	-0.02	-0.11	0.04	0.04	-0.07	-0.05	0.06	0.09	0.08	-0.06	0.02	-0.10	-0.02	0.06	0.09	0.06	0.00	-0.02	0.07	0.03	0.00	-0.18	0.03	-0.02	-0.02	0.08	0.04	0.01	-0.17	-0.02	0.02	0.03	0.08	0.04	0.03	0.10	0.09	-0.10	0.01	-0.08	-0.04
10024394763	-0.12	-0.17	-0.01	0.10	-0.24	-0.08	0.11	-0.06	0.05	0.11	0.02	0.00	0.03	0.03	-0.04	0.04	-0.06	0.23	0.06	0.18	-0.06	0.03	0.01	-0.20	0.01	0.04	0.11	0.07	-0.03	0.00	0.05	0.05	-0.16	0.08	-0.05	0.05	-0.10	0.04	-0.12	-0.11	-0.07	0.02	-0.02	0.00	0.11	0.03	0.05	-0.04	-0.01
10024394764	-0.05	0.07	0.15	0.24	-0.24		0.08	-0.10	0.17	0.17	-0.24	0.01	-0.06	-0.01		-0.23	0.07	0.10	0.08	-0.01	0.12	-0.35	0.02	-0.01	0.06	-0.03	0.00	0.10	0.11	0.20	0.10	0.07	0.03	-0.02	-0.04	0.06		-0.25	-0.07	-0.15	-0.07	-0.01		-0.04	-0.06	0.20	0.11	-0.15	-0.04
10024394783	0.03	0.25	0.40				-0.16	-0.27	0.17	0.26	-0.39	0.03	-0.12	0.09	-0.01	-0.20	0.07	0.13	-0.03	-0.17	0.19	-0.36	0.05	0.14	0.03	-0.13		-0.07	0.00	0.29	0.04		0.24	-0.08	-0.10	0.00	0.29	-0.33	-0.02	-0.18		0.06			-0.04	0.14		-0.12	-0.08
10024394902	0.10	-0.02	-0.10	-0.02	0.00	0.03	0.06	-0.01	0.00	-0.03	-0.02	-0.06	0.00	-0.03	0.02	-0.01	-0.01	-0.04	0.06	0.00	0.03	0.04	0.09	0.02	-0.03	-0.05	0.03	0.00	-0.03	-0.02	-0.01	-0.03	-0.04	0.08	0.03	0.00	-0.03	-0.02	0.00	0.05	0.06	0.02	0.00	0.02	-0.02	-0.06	0.00	0.00	-0.02
10024394959	0.06	-0.08	-0.06	-0.02	-0.05	0.11	-0.02	-0.01	-0.02	0.03	-0.01	0.08	0.04	-0.08	0.04	0.02	0.00	-0.04	0.01	0.00	-0.02	0.09	0.02	-0.05	-0.04	-0.05	0.01	0.00	-0.05	-0.13	0.04	-0.08	-0.05	0.06	0.05	0.04	-0.02	0.04	0.02	0.08	0.07	0.01	0.03	0.04	-0.04	-0.04	-0.05	-0.01	-0.01
10024394965	0.02	0.06	-0.13	0.19	-0.23		0.27	-0.13	0.27	0.18	-0.14	-0.11		-0.16	-0.06	0.03	-0.11	-0.18	-0.10	-0.02	0.02	0.02	-0.02	0.08	0.16	0.06	-0.10	0.03	-0.21		-0.05	-0.10	-0.10	0.40	0.22	0.07	0.16	-0.17	-0.14	-0.19	0.45	0.09	0.03	-0.05	-0.05	-0.16	0.05	-0.15	-0.01
10024394967	-0.07	-0.03	-0.01	-0.06	-0.05	0.05	0.02	0.05	-0.06	-0.04	0.10	-0.01	0.09	-0.04	0.02	0.05	-0.03	-0.01	0.06	0.01	-0.10	0.07	0.02	-0.01	-0.01	-0.02	0.04	-0.02	-0.05	-0.12	-0.04	-0.04	-0.04	0.02	0.01	-0.01	-0.02	0.09	0.01	0.05	0.05	0.00	0.03	0.01	0.00	-0.06	-0.02	0.09	0.03
10024395032	0.08	0.09	0.00	-0.19	-0.28	0.06	0.02	0.16	-0.06	-0.10	0.21	-0.11	-0.05	-0.01	0.06	0.14	0.00	-0.02	-0.09	-0.17	-0.02	0.18	0.04	0.07	0.00	0.00	-0.07	0.07	-0.11	-0.13	-0.23	0.02	0.04	0.17	0.13	-0.07	-0.13	0.21	0.04	-0.07	0.07	0.05	0.04	0.08	-0.02	-0.18	0.02	-0.02	0.10
10024395076	-0.03	-0.06	0.00	-0.03	-0.03	-0.08	-0.04	0.12	0.04	-0.19	-0.23	0.06	-0.10	0.00	0.12	0.00	0.05	0.06	-0.02	0.14	0.01	-0.04	0.13	0.08	-0.05	0.09	0.02	-0.04	0.06	-0.08	0.07	0.06	0.04	-0.09	-0.07	0.22	-0.08	-0.08	0.08	-0.16	-0.11	0.09	-0.03	0.07	0.00	0.02	0.00	0.04	-0.01
10024395100	0.02	0.06	-0.14	-0.03	-0.07	0.05	0.03	0.06	0.03	-0.02	0.14	-0.03	0.10	-0.12	0.05	-0.07	0.13	-0.13	0.00	-0.08	0.09	-0.06	0.07	0.03	0.00	-0.11	-0.01	0.03	-0.09	-0.09	0.10	-0.02	-0.08	0.17	0.03	0.02	-0.05	-0.09	-0.01	0.06	0.13	0.04	-0.07	0.01	-0.05	-0.01	-0.04	0.07	0.04
10024395139	-0.07	-0.03	0.03	0.10	-0.08	0.03	0.01	0.03	0.12	-0.04	-0.10	0.04	0.00	0.02	-0.01	-0.03	0.02	0.04	0.01	-0.01	0.01	0.00	-0.05	-0.08	0.06	-0.06	0.00	-0.02	-0.07	-0.02	0.03	-0.05	-0.04	0.06	0.04	-0.04	0.02	0.04	0.00	0.03	0.05	-0.03	0.00	-0.04	0.00	0.05	0.01	-0.01	0.03
10024395149	-0.01	0.07	-0.07	-0.06	-0.12	0.07	0.03	-0.01	-0.02	-0.07	0.13	-0.02	0.03	-0.03	0.02	0.01	0.00	-0.04	0.03	-0.05	-0.03	0.01	0.02	0.08	0.02	0.02	-0.04	0.02	-0.04	-0.07	-0.05	0.00	-0.03	0.11	0.01	-0.05	-0.03	0.01	0.03	-0.03	0.04	0.02	-0.01	-0.01	0.01	-0.05	-0.01	0.08	0.07
10024395164	-0.02	0.03	-0.10	0.05	-0.03	0.03	0.06	0.14	0.06	0.15	0.06	-0.09	0.12	-0.09	-0.08	-0.06	0.04	-0.06	0.12	-0.06	-0.06	-0.14	-0.10	0.09	0.04	-0.08	-0.09	0.08	-0.06	0.01	0.07	-0.01	-0.10	0.11	0.04	-0.13	0.01	-0.17	0.00	0.07	0.09	-0.01	-0.04	-0.09	0.01	0.05	0.10	0.09	-0.01
10024395463	-0.05	0.03	0.08	0.07	-0.14	-0.03	0.03	0.00	0.11	0.17	-0.11	-0.04	-0.02	-0.01	-0.10	-0.09	0.00	0.03	0.03	0.02	0.06	-0.15	0.01	0.06	0.01	0.03	-0.04	-0.09	-0.01	0.15	0.01	0.10	0.04	-0.05	-0.03	-0.01	0.10	-0.13	-0.02	-0.10	-0.07	0.05	-0.03	-0.03	-0.01	0.06	0.10	-0.01	0.00
10024395533	-0.03	0.12	0.05	0.06	0.05	-0.12	-0.10	-0.10	0.12	0.06	0.00	-0.04	0.05	0.01	-0.05	-0.05	-0.07	0.04	0.07	0.00	0.00	-0.07	0.06	0.00	-0.03	-0.02	-0.03	-0.05	0.02	0.00	-0.01	0.05	0.01	-0.03	-0.01	0.03	0.10	-0.06	-0.04	-0.04	-0.06	0.04	-0.01	-0.05	0.02	0.06	0.00	0.02	0.01
10024395635	0.00	-0.03	-0.10	-0.03	0.00	0.04	0.02	0.07	0.02	0.01	0.10	-0.06	0.04	-0.11	-0.03	0.01	0.01	-0.05	0.01	-0.02	0.02	0.00	0.00	0.05	0.02	0.01	-0.03	0.00	-0.08	-0.04	0.01	-0.01	-0.21	0.10	0.05	0.01	-0.04	0.00	-0.01	0.05	0.12	0.00	-0.02	0.01	-0.01	-0.04	-0.01	0.10	0.05
10024395671	0.02	-0.07	-0.11	-0.12	-0.13	0.18	0.09	0.06	-0.07	-0.27	-0.04	-0.05	0.05	-0.03	0.10	0.15	0.03	-0.04	0.02	-0.11	-0.03	0.15	0.07	0.12	-0.07	0.08	0.02	0.04	-0.01	-0.19	-0.09	-0.06	-0.10	0.12	0.01	0.11	-0.22	0.17	-0.02	0.05	0.10	-0.03	0.10	0.05	0.04	-0.15	-0.08	0.11	0.02
10024395678	-0.11	0.07	0.16	0.10	-0.16	-0.09	-0.06	-0.12	0.10	0.07	0.02	0.03	-0.07	0.03	-0.03	0.01	0.00	0.07	-0.03	0.04	0.07	-0.08	0.03	-0.07	0.01	0.00	0.08	-0.06	-0.02	-0.04	0.05	0.09	0.02	-0.04	-0.06	0.05	0.01	-0.03	-0.04	-0.04	0.01	0.00	-0.01	0.02	0.02	0.04	-0.02	-0.04	-0.02
10024395698	0.01	0.20	0.33	0.13	-0.09	-0.23		-0.17	0.13		0.05		-0.15	0.05	-0.05		0.05	0.17	-0.08	-0.09	0.15	-0.33	0.00	-0.09	0.02		-0.13			0.28		0.23	0.18	-0.12	-0.07	-0.07	0.19	-0.16	-0.04			0.05	-0.08	-0.08	-0.08	0.24		-0.12	-0.09
10024395719	0.05	0.02	-0.07	-0.02	-0.22	0.12	-0.08	0.06	-0.03	-0.13	0.13	0.01	-0.04	0.03	0.06	0.11	0.08	-0.03	-0.03	-0.07	0.01	0.11	0.05	-0.06	-0.07	0.02	0.08	-0.04	-0.04	-0.19	-0.06	-0.05	0.04	0.00	0.10	0.08	-0.10	0.13	0.00	0.06	0.04	0.10	0.09	0.08	0.03	-0.11	-0.08	-0.09	-0.05
10024395722	-0.05	0.00	-0.07	0.02	-0.03	-0.05	-0.04	0.01	0.01	0.03	0.03	-0.01	0.18	-0.01	-0.08	0.02	-0.03	0.01	0.05	-0.03	0.04	-0.01	0.03	-0.01	0.00	0.01	0.00	0.06	0.04	-0.03	0.03	0.00	-0.02	0.03	-0.02	-0.03	-0.03	-0.02	-0.02	0.08	-0.03	0.00	0.01	0.06	-0.02	0.02	-0.01	-0.03	-0.04
10024395723	-0.04	-0.07	0.03	0.07	-0.03	-0.07	0.07	-0.03	0.03	0.05	-0.05	-0.01	0.01	0.02	0.00	-0.02	-0.06	0.07	-0.03	0.10	0.06	0.03	-0.08	-0.03	-0.01	-0.03	-0.01	0.00	0.02	0.02	0.07	0.10	-0.06	-0.02	0.01	0.02	0.06	0.01	-0.04	-0.07	-0.08	-0.05	-0.03	-0.09	0.00	0.06	0.03	0.02	0.03
10024395732	-0.05	0.16	-0.02	-0.05	-0.27	0.14	0.05	-0.01	0.10	-0.05	0.24	-0.09	0.01	-0.08	0.02	-0.04	-0.04	-0.02	0.05	-0.07	-0.03	0.03	0.11	-0.08	0.02	-0.01	-0.01	0.01	-0.16	-0.08	0.05	0.08	-0.05	0.04	0.04	-0.07	-0.06	0.08	-0.01	0.12	0.23	-0.03	0.03	0.01	0.04	-0.08	-0.05	-0.07	-0.01
10024395815	0.05	0.06	0.06	0.00	-0.05	-0.05	-0.05	0.00	0.04	0.02	-0.09	0.00	-0.02	0.05	0.03	-0.08	0.08	0.03	0.02	0.01	0.03	-0.09	0.02	-0.01	-0.05	-0.03	-0.01	-0.06	0.05	0.02	0.05	0.06	0.09	-0.09	-0.05	0.04	0.03	-0.13	0.01	0.01	-0.04	0.04	-0.01	-0.02	-0.03	0.04	0.02	-0.02	0.01
10024395855	0.01	0.08	0.27	0.12	-0.09	-0.16	-0.09	-0.11	0.11	0.17	0.01	-0.02	-0.02	0.06	-0.05	-0.20	0.08	0.10	0.02	-0.08	0.13	-0.24	0.02	-0.02	0.02	-0.11	-0.08	-0.08	0.01	0.19	0.08	0.15	0.11	-0.11	-0.12	-0.04	0.13	-0.07	0.02	-0.09	-0.06	0.06	-0.06	-0.06	-0.08	0.16	0.02	-0.07	-0.01
10024395872	0.00	-0.06	0.20		-0.13	-0.05	0.10	0.00	0.01	0.12	0.02	-0.10	-0.09	0.08	-0.02	0.02	-0.13	0.21	0.11	0.05	-0.17		-0.08		-0.05	-0.03	0.04	0.15	-0.04	0.04	0.07	0.01	-0.02	-0.02	-0.06	0.04		0.03	-0.06	-0.09	-0.01	-0.06	-0.05	-0.05	0.03	0.00	0.06	-0.02	-0.05
10024395893	0.06	0.00	-0.18	-0.19	-0.13	0.15	0.04	0.08	-0.05	-0.21	0.06	-0.10	0.10	0.01	0.06	0.21	-0.15	0.01	0.07	-0.03	-0.16	0.21	-0.04	0.04	0.00	0.13	0.08	0.00	-0.04	-0.17	-0.11	-0.14	-0.07	0.06	0.06	0.03	-0.13	0.15	-0.01	0.11	0.12	-0.01	0.20	0.07	0.08	-0.21	-0.11	0.00	0.00
10024395895	0.01	-0.05	-0.04	-0.09	-0.06	0.16	0.05	0.06	-0.04	-0.16	0.01	-0.02	0.08	-0.01	0.01	0.02	-0.01	-0.04	-0.01	0.00	-0.01	0.08	0.02	0.04	-0.05	0.05	-0.02	-0.03	-0.06	-0.05	-0.02	-0.04	-0.01	-0.01	-0.02	0.00	-0.04	0.09	0.06	0.00	0.05	-0.05	0.03	0.03	0.08	-0.08	-0.02	0.07	0.07
10024395896	0.01	0.10	-0.09	-0.08	-0.02	0.07	-0.02	0.05	-0.02	-0.05	0.04	-0.07	0.08	-0.04	0.05	0.03	0.00	-0.03	0.05	-0.03	-0.07	0.00	-0.05	0.04	0.10	-0.05	0.00	0.06	-0.08	-0.10	0.03	-0.04	-0.11	0.14	0.05	-0.01	-0.04	-0.08	-0.02	0.10	0.15	0.03	0.02	-0.01	0.01	-0.07	-0.03	0.01	0.02
10024395973	0.05	0.13	-0.22	-0.30	0.12	0.28	0.24	-0.04	-0.22	-0.16	-0.16	-0.08	0.04	-0.13	0.05	0.24	-0.05	-0.09	-0.07	-0.08	-0.09	0.26	-0.10	0.15	-0.12	0.32	-0.02	0.00	-0.11	-0.11	-0.06	-0.12	0.00	0.32	0.07	-0.19	0.01	0.30	-0.03	-0.06	0.24	0.06	-0.09	0.01	0.07	-0.30	-0.09	0.00	0.08
10024396208	-0.08	0.01	0.11	0.05	-0.01	-0.09		-0.06	0.05	0.10	-0.03	-0.01	0.04	0.04	-0.08	-0.01	-0.01	0.03	0.01	0.03	0.04	-0.02	-0.05	-0.08	0.06	-0.03	-0.06	0.01	0.00	0.12	0.02	0.07	-0.07	-0.05	-0.01	-0.05	0.11	-0.03	-0.03	-0.07	-0.05	-0.04	-0.04	-0.09	-0.04	0.07	0.06	0.04	0.10
10024396245	-0.01	-0.13	0.10	0.09	-0.15	-0.03	0.07	-0.12	0.02	-0.13	0.11	0.14	-0.03	0.04	0.09	0.02	-0.02	0.04	-0.01	-0.06	-0.04	-0.01	0.03	-0.10	0.01	0.07	0.02	-0.02	0.01	-0.02	-0.06	-0.05	0.09	-0.10	-0.02	0.15	-0.20	0.33	-0.09	-0.09	-0.05	0.02	0.06	0.07	0.07	0.07	0.01	-0.13	-0.05
10024396301	-0.03	-0.10	-0.10	-0.02	0.01			0.04		0.03	0.07	-0.01	-0.01	-0.04	0.05	0.06	0.03		-0.03	0.01	-0.04	0.03	0.04			0.02	0.01		-0.07	-0.12	0.02	-0.03	-0.05	0.02	0.01	0.05	0.02	0.02	-0.01	0.03	0.05	0.02	0.00	0.05	0.01	-0.01		-0.01	-0.02
10024396305	0.02	0.15	0.34	0.25	-0.24	-0.31		-0.16	0.30	0.50	-0.41	0.03	-0.07	0.17	-0.05	-0.26	0.07	0.09	-0.07		0.21	-0.37	-0.01	-0.07	0.01	-0.12	-0.04	0.03	0.00	0.34	0.07	-0.01	0.20	-0.12	-0.04	0.00	0.31	-0.42	0.01	-0.10	-0.02	-0.03	-0.08	-0.04	-0.11	0.13	0.12	-0.10	-0.11
10024396313	-0.05	-0.17	-0.08	0.11	-0.23	0.05	0.06		0.04	-0.05	-0.29	0.04	-0.01	0.10	0.06	-0.02	0.00	0.07	0.07	0.18	-0.04	0.00	0.03	-0.07	0.03	0.18	0.03	0.03	0.07	0.01	0.15	-0.08	-0.07	-0.13	-0.15	0.12	-0.09	-0.05	0.04	-0.10	-0.09	0.11	0.04	0.08	0.11	0.02	-0.12	-0.04	0.03
10024396339	-0.08		-0.05	-0.03	0.01	0.12		0.11	-0.01	-0.11	0.00	-0.07	0.08	-0.08	-0.01	0.02		-0.03	0.06	-0.04	-0.03	0.06	0.03	0.02	0.03	0.00	0.01	0.02	-0.05	-0.09	-0.02	-0.06	-0.04	0.08	0.04	0.02	-0.09	0.03	-0.01	0.08	0.11	0.01	0.05	0.01	0.05	-0.13	-0.09	0.06	0.01
10024396596	0.04	-0.01	0.17	0.17	-0.15	-0.17	-0.05	-0.15	0.16	0.18	-0.34	0.09	-0.08	0.14	0.01	-0.15	0.12	0.05	-0.03	-0.01	0.15	-0.20	0.00	-0.02	0.05	0.00	-0.03	-0.01	0.01	0.19	0.06	0.01	0.11	-0.10	-0.08	0.04	0.14	-0.28	0.02	-0.09	-0.09	0.02	0.01	0.01	-0.06	0.14	0.08	-0.08	-0.06
10024396616	-0.04	-0.11	-0.11	-0.12	0.22	0.10	0.05	0.05	-0.16	-0.02	-0.12	0.25	-0.05	-0.05	0.03	0.08	0.01	-0.01	0.03	-0.09	-0.04	0.12	-0.05	0.00	-0.13	0.17	0.02	-0.03	-0.11	-0.04	-0.07	0.00	0.00	0.15	0.01	-0.10	-0.02	0.18	-0.05	0.07	0.09	0.05	-0.08	0.00	-0.01	-0.15	-0.04	0.07	-0.01
10024396650	0.01	0.00	-0.12	-0.01	0.23	0.19	-0.04	-0.02	0.00	0.04	-0.03	-0.12	-0.02	-0.06	0.02	0.10	-0.11	-0.05	-0.07	-0.13	-0.10	0.16	0.02	0.08	-0.05	0.06	-0.01	0.06	0.02		-0.18	-0.14	-0.11	0.08	0.00	-0.08		0.13	-0.04	-0.05	0.00	0.01	0.15	0.04	0.13		-0.02	-0.01	0.06
10024396653	-0.07	-0.03	-0.10	-0.11	0.11	0.10		0.04	-0.05	-0.11	0.04	-0.03	0.00		0.04	0.03	-0.01		0.00		-0.06	0.08	0.01	0.08	0.03	0.02	0.00	0.03	0.00	-0.10	-0.04	-0.04	-0.08	0.05	0.02	-0.02	-0.10	0.03	0.01	0.07	0.11	0.01	0.04	0.02	0.05	-0.09	0.00	0.00	0.03
10024396661	-0.08	0.14	0.05	0.10	-0.13	-0.18	-0.19	-0.18	0.26	0.34	-0.37	0.56	-0.30	-0.07	-0.16	-0.20	0.01	-0.08	-0.07	0.46	0.29	-0.18	-0.08	-0.04	0.07	0.04	0.00	0.01	-0.10	0.21	0.00	0.09	0.07	0.04	0.02	-0.04	0.32	-0.22	-0.08	-0.11	-0.09	-0.01	-0.27	-0.05	-0.08	0.03	0.00	0.18	0.04
10024396719	-0.01	0.11	0.02	-0.03	-0.11	-0.02	-0.05	0.00	0.02	0.07	-0.09	-0.02	0.02	0.01	0.04	-0.06	0.01	-0.02	0.03	0.05	0.04	-0.04	0.00	0.05	0.05	-0.05	-0.01	0.01	0.06	0.11	-0.02	0.09	-0.03	-0.06	-0.03	-0.11	-0.05	-0.16	0.03	0.02	0.03	0.04	0.01	0.06	0.00	0.04	0.10	-0.05	0.00
10024396740	0.04	0.01	0.08	0.03	-0.18	0.01	-0.05	-0.04	0.03	0.02	-0.05	0.14	-0.02	0.05	0.03	-0.10	0.00	0.03	0.07	0.00	0.04	-0.11	-0.04	0.05	-0.02	-0.03	-0.03	0.02	0.00	0.03	0.01	-0.02	0.00	-0.07	-0.10	0.01	0.02	-0.06	0.03	0.06	-0.03	0.04	-0.01	-0.03	-0.02	0.00	0.00	0.16	-0.02
10024396851	0.02	-0.05	-0.14	0.00	-0.09	0.03	0.08	0.08	0.04	0.08	0.10	-0.03	0.05	-0.09	-0.04	0.01		-0.05	-0.04	-0.08	0.07	-0.01		0.05		0.00	-0.04	0.01	-0.14	-0.01	0.01	0.05	-0.10	0.17	0.02	-0.01		0.01	-0.06	0.01	0.12	-0.04	-0.02	0.00	-0.02	-0.01	-0.05	0.05	0.10
10024396888	-0.11	0.00	-0.08	-0.02	-0.08	0.02		0.05	0.03	0.01	0.02	-0.01	0.06		0.01	0.03	-0.03	-0.01	0.03	0.03	-0.01	0.04	-0.02	0.03	0.00	0.01	-0.04	0.00	-0.08			-0.02	-0.12	0.10	0.01	-0.02	0.05	0.05	0.00	0.01	0.02	-0.04	-0.01	-0.01	0.00	-0.06	-0.05	0.16	0.06
10024396920	0.03	-0.02	0.12	0.02	-0.07	-0.03	-0.08	-0.01	0.04	0.07	0.02	-0.04	-0.01	0.01	0.04	-0.04	0.05	0.02	-0.01	0.10		-0.20	0.05	0.02	-0.03	-0.05	0.01	-0.10	0.05	0.03	0.01	0.02	0.07	-0.08	-0.02	0.04	0.05	-0.08	0.03	-0.01	-0.04	0.07	-0.05	-0.03	-0.04	0.04	0.04	0.00	-0.03
10024397028	-0.01	0.23	0.39	0.15	-0.22		-0.05	-0.19	0.18	0.25	-0.31	0.08	-0.11	0.10	-0.07	-0.29	0.10		-0.05	-0.02	0.21	-0.47	0.08	0.00	0.09	-0.09	-0.05	-0.01	0.03	0.31	0.08	0.24	0.24	-0.15	-0.11	0.02	0.19	-0.36	-0.04	-0.18	-0.06	0.08	-0.05	-0.03	-0.10	0.17	0.14	-0.15	-0.12
10024397060	0.02	-0.02	-0.09	0.02	-0.04	-0.01	0.02	0.12	0.09	0.14	0.02	-0.06	0.11	-0.07	-0.03	-0.06	0.08	-0.05	0.12	-0.08	-0.02	-0.11	-0.05		0.01	-0.06	-0.08	0.08	-0.07	0.01	0.09	-0.04	-0.07	0.10	0.00	-0.08	0.05	-0.16	-0.05	0.06	0.12	-0.01	-0.04	-0.07	-0.02	0.05	0.04	0.12	-0.02
10024397069	-0.03	0.18	0.15	0.09	-0.09	-0.13	-0.04	-0.02	0.09	0.08	-0.15	0.07	0.01	0.04	-0.07	-0.12	0.08	0.00	-0.06	-0.05	0.10	-0.14	0.04	-0.01	0.01	-0.03	-0.03	-0.04	0.03	0.15	0.06	0.09	0.14	-0.03	-0.03	0.04	0.11	-0.13	-0.06	-0.04	-0.09	0.00	-0.01	-0.04	-0.04	0.13	-0.03	-0.08	-0.06
10024397073	-0.07	-0.04	0.03	0.10	0.06	-0.06		-0.04	0.03	0.14	0.05	0.04	-0.04	-0.01	-0.03	-0.10	0.02	0.00	-0.05	-0.01	0.09	-0.07	-0.02	0.03	-0.04	0.00	-0.04	-0.02	-0.05	0.08	0.00	0.04	-0.01	-0.04	-0.03	0.02	0.01	-0.07	0.01	0.02	0.04	-0.07	-0.06	0.00	-0.01	0.05	0.05	0.03	-0.03
10024397078	-0.06	0.01	0.07	0.11	0.12	-0.10		-0.04	0.03		0.01	0.09	-0.08	0.03	0.02	-0.10	0.03	0.02	-0.06	0.00	0.08	-0.04	0.04	-0.07	-0.07	-0.05	0.01	-0.03	0.00	0.04	-0.03	-0.01	0.06	0.01	-0.03	0.04	0.12	-0.02	-0.02	-0.07	-0.05	-0.01	-0.02	-0.02	-0.07	0.11	-0.01	-0.02	-0.01
10024397114	0.00	-0.08	-0.16	-0.10	-0.08	0.19	-0.04	0.18	-0.05	-0.16	-0.13	-0.12	0.14	-0.09	0.01	0.14	-0.06	-0.01	0.05	-0.03	-0.10	0.22	0.08	0.05	0.04	0.11	-0.12	0.03	-0.15	-0.09	-0.13	-0.11	-0.10	0.09	0.13	-0.02	-0.13	0.20	0.05	0.16	0.24	-0.06	0.10	-0.03	0.08	-0.19	-0.06	0.09	0.04
10024397131	0.01	0.00	-0.09	-0.03	0.00	0.05	0.04	0.09	-0.02	0.01	0.01	-0.07	0.05	-0.09	-0.01	0.00	0.02	-0.06	0.01	-0.01	0.00	0.00	-0.04	0.11	0.03	-0.01	-0.05	-0.05		0.01	0.00	-0.01	-0.12	0.10	0.05	-0.01		-0.02	-0.01	0.00	0.08	-0.01		-0.02		-0.04	-0.01	0.10	0.04
10024397171	-0.08	0.21	0.30	0.19	-0.20	-0.19		-0.18	0.11		-0.08	0.03	0.00	0.09			0.05	0.11	-0.05	-0.05	0.14	-0.26	-0.03	-0.08	0.07	-0.10	-0.07	-0.05		0.21	0.08	0.10	0.11	-0.10		-0.07	0.15	-0.21				0.01	-0.08	-0.07	-0.12	0.19			-0.05
10024397196	-0.04	-0.03	0.02	0.09	0.11	-0.13	0.02	-0.01	0.05	0.14	0.00	0.05	-0.02	0.01	-0.04	-0.09	0.03	-0.01	-0.07	0.02	0.06	-0.09	0.00	-0.02	-0.03	-0.03		-0.02	0.00	0.06	0.00	0.04	-0.01	-0.04	-0.06	0.05	0.07	-0.04	-0.04	-0.06	-0.05	0.01		-0.04	-0.07	0.11	0.02	0.02	0.02
10024397202	-0.06	0.21	0.29	0.21	-0.21	-0.28	-0.08	-0.17	0.18	0.29	-0.09	0.21	-0.13	0.02	-0.08	-0.28	0.11	0.03	-0.07	0.00	0.29	-0.33	0.11	-0.05	-0.01	-0.12	-0.09	-0.04	0.01	0.23	0.04	0.08	0.29	-0.12	-0.12	0.06	0.20	-0.21	-0.06	-0.15		0.07	-0.02	0.01	-0.26	0.27	0.01	-0.04	-0.13
10024397231	-0.02	0.11	0.09	0.05	-0.21	-0.16	0.02	-0.05	0.03	-0.01	-0.10	0.01	-0.08	0.06	-0.06	-0.08	0.09	0.04	-0.06	-0.02	0.12	0.03	0.13	-0.07	0.08	0.04	0.00	-0.05	0.11	0.22	0.08	0.19	0.06	-0.05	-0.06	0.08	0.02	-0.13	0.00	-0.21	-0.15	0.05	-0.07	-0.04	-0.11	0.22	0.04	-0.17	0.05
10024397320	-0.07	-0.12	-0.10	-0.01	0.06	0.16		0.08	0.04	-0.04	0.05	-0.01	0.06	-0.02	-0.01	-0.04	-0.06	-0.06	0.13	0.10	-0.14	0.06	0.05	-0.06	-0.02	-0.01	0.04	0.01	-0.08	-0.03	0.00	0.03	-0.14	0.06	0.02	-0.08	0.08	0.03	0.02	-0.04	-0.01	-0.06	0.04	-0.03	0.06	-0.02	0.00	0.03	0.08
10024397330	0.07	-0.05	-0.14	0.02	-0.03	0.04	0.02	0.01	-0.02	0.05	0.01	-0.05	0.00	-0.03	0.05	0.01	-0.02	-0.07	0.00	-0.05	0.09	0.06	0.00	0.06	0.01	-0.04	-0.01	-0.03	-0.05	-0.03	-0.05	-0.04	-0.02	0.12	0.00	0.02	0.01	0.02	0.00	0.09	0.06	0.05	0.00	0.02	-0.02	-0.02	-0.03	-0.02	-0.05
10024397366	0.00	0.02	-0.04	-0.15	-0.16	0.15	0.07	0.08	-0.08	-0.22	0.00	-0.07	0.08	-0.05	0.03	0.12	-0.02	-0.02	0.09	-0.02	-0.10	0.08	0.03	0.06	0.02	0.08	0.01	-0.02	0.01	-0.07	0.00	-0.02	-0.08	0.01	0.03	0.05	-0.14	0.05	0.07	-0.04	0.02	0.00	0.01	0.02	0.12	-0.15	0.01	0.02	0.08
10024397388	0.05	-0.09	-0.01	-0.01	-0.15	0.16	0.10	-0.03	0.01	-0.13	-0.18	0.03	0.03	-0.12	0.01	0.11	0.00	-0.06	-0.01	-0.11	-0.02	0.22	0.08		-0.02	0.13	-0.09	-0.02	-0.19	-0.09	-0.06	-0.14	0.02	0.14	0.07	0.00	0.00	0.29	-0.05	-0.06	0.10	-0.03	0.05	0.05	0.08	-0.13	-0.05	0.02	0.09
10024397401	-0.03	0.08	-0.04	0.02	-0.01	0.01	0.04	-0.02	0.00	0.12	0.01	-0.05	0.01	-0.13	-0.05	0.11	-0.09	-0.02	0.00	-0.04	0.00	0.01	0.03	0.03	0.02	0.00	-0.04	0.03	-0.08	-0.07	-0.10	-0.04	0.00	0.10	0.04	0.03	0.01	0.06	-0.02	-0.03	0.08	-0.05	0.07	0.02	-0.03	-0.05	-0.06	0.05	0.03
10024397404	-0.05	-0.29	0.11	0.21	-0.38	-0.03	-0.09	-0.17	0.03	0.11	-0.16	0.39	-0.13	0.04	0.02	0.10	0.04	0.01	-0.12	0.10	-0.03	0.07	0.19	-0.12	-0.07	0.22	0.08	0.12	0.11	-0.10	0.07	-0.14	-0.12	0.10	-0.16	0.00	-0.23	0.17	-0.04	-0.13	-0.10	0.08	-0.05	-0.05	0.11	-0.14	-0.18	0.59	-0.06
10024397428	-0.05	0.28	0.28	0.30	-0.22	-0.37	-0.04	-0.10	0.29	0.43	-0.52	0.13	-0.03	0.08	-0.10	-0.39	0.16	0.08	-0.02	-0.01	0.35	-0.47	0.10	-0.13	0.03	-0.08	-0.12	0.00	0.00	0.33	0.12	0.22	0.25	-0.12	-0.08	0.06	0.31	-0.53	-0.07	-0.22	-0.11	0.02	-0.08	-0.05	-0.17	0.32	0.12	-0.10	-0.03
10024397563	-0.01	-0.05	0.07	0.03	0.02	-0.03	0.00	-0.05	-0.03	0.03	0.13	0.15	-0.04	0.07	-0.07	-0.08	-0.01	0.02	-0.07	0.02	-0.01	0.01	0.08	-0.03	-0.12	-0.03	0.09		0.03	0.07	-0.08	0.01	0.01	-0.01	-0.06	0.10	0.04	0.04		-0.11	-0.09	-0.01	-0.01	-0.01	-0.06	0.03	-0.01	-0.03	0.01
10024397626	0.11	-0.11	-0.14	-0.10	-0.17		0.10	0.01	-0.08	-0.29	-0.14	0.07	-0.20	-0.02	0.13	0.19	0.02	-0.04	0.08	-0.06	-0.01	0.28	0.11	0.14	0.00	0.14	0.09	-0.04	-0.03	-0.22	-0.07	0.01	-0.06	0.11	0.05	-0.01	-0.20	0.22	0.00	0.02	0.07	0.00	0.15	0.11	0.18	-0.17	-0.07	-0.13	0.03
10024397628	0.24	0.10	-0.13	-0.05	-0.09	-0.15	-0.19	-0.12	0.20	-0.14	-0.11	0.11	-0.17	0.30		-0.14	0.17	-0.02	-0.09	-0.19	0.23	-0.15	0.27	0.08	-0.01	0.06	-0.08	-0.16	0.04	0.03	0.04	-0.13	0.18	-0.03	-0.06	0.26	0.00	-0.26	0.06	0.12	0.05	0.07	-0.02	0.19	-0.06	0.00	-0.07	-0.07	-0.09
10024397659	-0.04	0.01	-0.03	-0.03	-0.02	0.03	0.02	0.05	-0.02	-0.01	0.06	-0.06	0.04	-0.01	0.01	0.06	-0.03	-0.01	0.01	-0.02	-0.03	0.03	-0.01	0.02	0.02	-0.01	0.00	0.02	0.03	-0.01	0.00	0.01	-0.04	0.03	0.02	-0.03	-0.04	0.03	0.01	0.00	-0.01	-0.02	-0.01	-0.01	0.03	-0.03		0.00	0.03
10024397683	0.13	0.03	-0.16	0.02	-0.06	0.06	-0.02	-0.03	0.03	-0.01	0.09	0.06	-0.01	-0.07	0.09	-0.05	0.05	-0.09	-0.08	-0.02	0.06	0.02	0.07	0.03	-0.06	-0.06	0.03	-0.01	-0.07	-0.14	0.02	-0.10	0.06	0.14	0.03	0.07		-0.07	-0.04	0.03	0.19	0.09	0.00	0.06	-0.09	-0.04	-0.06	-0.02	-0.03
10024397731	0.07	0.00	-0.09	0.04	-0.20	0.01	0.06	0.06	-0.01		0.03	0.00	-0.09	-0.12	0.04	0.13	0.01	-0.09	0.06	0.01	-0.07	0.11	-0.03	0.12		-0.05	0.07			-0.14		-0.08	-0.07	0.10	0.00	0.04	-0.11	-0.07		0.07		0.05	0.10	0.11		-0.03		0.01	0.01
10024397753	0.04	-0.07	-0.06	-0.17	0.01	0.20	0.09	0.08	-0.10	-0.32	0.02	0.01	0.03	-0.07	0.04	0.14	-0.04	-0.04	0.04	-0.05	-0.10	0.17	0.02	0.05	-0.03	0.09	0.07	-0.01	0.01	-0.22	-0.09	-0.08	-0.05	0.07	0.02	0.07	-0.22	0.20	0.04	0.08	0.09	-0.03	0.13	0.09	0.08	-0.19	-0.11	0.01	0.03
10024397820	-0.03	0.04	-0.10	0.00	-0.05	-0.06		0.14	0.07	0.16	0.05	-0.10	0.14	-0.10	0.02	-0.07	0.06	-0.06	0.13	-0.07	-0.07	-0.10	-0.01	0.05	0.04	-0.08	-0.10	0.08	-0.05	0.03	0.09	-0.03	-0.09	0.11	0.04	-0.10	0.04	-0.18	-0.02	0.05	0.13	0.01	-0.03	-0.11	-0.03	0.00	0.06	0.15	-0.03
10024397852	0.07	0.15	-0.02	-0.10	-0.16	0.02	-0.05	-0.15	0.03		-0.24	0.05	-0.13	0.09	0.04	-0.02	0.03	-0.02	0.04	-0.08	0.07	0.07	0.11	0.06	0.09	0.06	0.04	0.00	0.07	-0.02	0.03	0.00	0.11	-0.02	0.06	0.08	-0.17	0.01	0.08	0.02	-0.08		0.02	0.15	0.03	-0.11	-0.08	-0.15	-0.01
10024397856	0.31	0.13	0.28	0.04	-0.16	-0.20	-0.18	-0.30	-0.41	-0.31	-0.18	0.07	-0.22	0.43	0.26	-0.04	0.08	0.18	0.04	-0.08	-0.16	-0.26	0.25	0.40	0.16	-0.17	0.11	0.05	0.20	-0.11	0.11	0.14	0.32	-0.20	-0.21	0.20	-0.38	-0.36	0.11	0.01	-0.05	0.24	0.16	0.23	0.04	-0.09	0.00	-0.18	-0.25
10024397867	-0.01	0.18	0.39	0.04	-0.04	-0.17	-0.20	-0.10	-0.07	0.04	0.23	-0.09	-0.07	0.08	0.04	-0.13	0.11	0.24	-0.02	-0.10	-0.06	-0.16	0.11	0.06	-0.04	-0.24	-0.01	-0.01	0.07	0.02	0.00	0.20	0.23	-0.06	-0.17	-0.13	-0.05	-0.02	0.08	-0.05	-0.01	0.11	-0.03	-0.10	-0.09	0.05	0.03	0.02	-0.10
10024397913	0.12	-0.08	-0.13			0.10	0.04	0.03	0.00		0.05	0.04	-0.02	-0.08	0.03	0.06	-0.01	-0.02	-0.01	-0.01	-0.02	0.01	-0.02	-0.03	-0.08	0.04					0.00		0.02	0.01		0.02	0.00	-0.01	-0.02	0.04	0.06	0.02		0.03		-0.08		-0.02	-0.07
10024397933	0.10	0.02	0.03	-0.08	-0.14	0.16	-0.03	0.09	-0.07	-0.35	-0.18	0.03	0.09	0.02	0.10	-0.02	0.02	-0.03	0.05	-0.05	0.00	0.10	0.06	0.13	-0.06	0.01	0.03	0.01	-0.06	-0.04	-0.04	-0.08	0.00	0.05	0.00	0.06	-0.14	0.04	0.05	0.08	0.07	0.07	0.07	0.01	0.08	-0.06	-0.09	-0.02	-0.04
10024397955	-0.01	0.01	-0.10	0.04	-0.03		-0.01	0.11		0.14	0.04	-0.11	0.09	-0.06	-0.01	-0.08	0.10	-0.05	0.08	-0.10	0.03	-0.12	-0.02	0.09	0.03	-0.04	-0.09	0.07			0.07		-0.06	0.10	0.00	-0.05		-0.13		0.07		0.00		-0.06		0.02	0.00	0.10	-0.02
10024398015	0.00	-0.11	-0.17	-0.09	0.05	0.20		0.12	-0.17			-0.08	-0.04	-0.14	0.03	0.16	0.01	-0.08	0.06	-0.12	-0.05	0.21		0.11	-0.02	0.11	0.05	-0.01	-0.03	-0.24	-0.10	-0.06	-0.11	0.11	0.02	0.04	-0.22	0.19	0.06	0.06	0.07	-0.02	0.05	0.08	0.11	-0.17		0.06	0.02
10024398085	0.05	0.01	-0.07	-0.08	0.08	0.09	0.00	0.06	-0.05	-0.11	-0.03	-0.07	0.03	-0.08	0.03	0.03	0.03	-0.06	0.06	-0.03	-0.02	0.04	-0.01	0.05	0.00	0.03	0.04	0.01	0.00	-0.04	-0.01	-0.02	-0.05	0.04	0.01	-0.03	-0.08	-0.01	0.02	0.07	0.06	0.00	0.01	0.02	0.08	-0.08	-0.05	0.00	0.01
10024398114	-0.04	0.00	0.04	0.03		-0.04	0.01	-0.03			0.02	0.03	-0.02	0.04	0.02	-0.05	0.03	0.02	0.02	0.02	0.02	-0.05		0.00	-0.04	-0.02	0.01	0.01	-0.01		0.05	0.00	0.02	-0.04	-0.04	0.01	0.04	-0.02	0.01		-0.01		0.01	0.01	-0.02	0.04		-0.01	-0.05
10024398141	0.02	-0.01	-0.08	0.05	0.00	0.05	0.01	-0.01	-0.02	-0.03	-0.01	-0.01	0.00	-0.06	0.05	0.00	0.01	-0.07	-0.01	-0.07	-0.02	0.04	0.06	0.11	0.02	-0.01	-0.01	0.01	-0.05	-0.01	0.01	-0.05	-0.01	0.06	0.02	-0.01	0.03	0.01	-0.01	0.03	0.06	0.01	-0.01	0.01	0.01	-0.02	0.00	-0.02	-0.02
10024398161	-0.06	-0.04	-0.07	-0.07	0.34	0.03	0.04	0.07	-0.21	-0.25	-0.04	-0.03	0.21	-0.01	0.09	0.09	-0.03	-0.03	0.02	-0.02	-0.18	0.08	0.02	0.04	-0.02	0.05	0.06	-0.01	0.02	-0.09	-0.08	-0.03	-0.06	0.06	0.08	-0.08	-0.19	0.01	0.08	0.01	0.06	0.02	0.07	0.04	0.04	-0.14	-0.08	0.07	0.10
10024398332	-0.02	0.06	-0.07	-0.09	-0.07	0.17		0.10	-0.11	-0.14	0.10	-0.06	0.05	0.00	0.03	0.13	-0.03	-0.07	-0.06	-0.08	-0.06	0.07	-0.02	0.07	0.04	0.05	-0.03	0.03	0.00	-0.17	-0.04	-0.03	-0.14	0.05	0.05	-0.08	-0.16	0.16	0.06	0.06	0.13	-0.02	0.03	0.02	0.09	-0.11	-0.04	0.05	0.11
10024398369	0.03	-0.04	-0.08	-0.05	-0.10	0.10	0.06	0.00	-0.02	-0.13	0.08	-0.02	-0.01	-0.04	0.00	0.07	-0.01	-0.03	0.02	-0.05	0.03	0.05	0.06	0.08	-0.01	0.03	0.00	-0.04	-0.09	-0.11	0.00	-0.04	-0.02	0.05	0.05	0.02	-0.06	0.07	0.02	0.06	0.11	0.03	0.02	0.06	0.04	-0.08	-0.04	-0.02	-0.01
10024398490	-0.03	-0.12	0.02	0.18	-0.22	-0.09	0.05	0.04	0.11	0.11	-0.22	0.02	0.06	0.06	-0.04	-0.05	0.01	0.05	-0.01	0.04	0.14	0.00	0.05	-0.10	-0.04	0.00	0.02	-0.02	-0.02	0.18	0.00	0.11	-0.11	-0.02	-0.06	0.05	0.06	-0.05	-0.05	-0.11	-0.12	0.02	-0.01	-0.04	0.00	0.10	-0.06	0.03	0.09
10024398504	0.03	-0.04	-0.07	-0.08	-0.10	0.05	-0.03	0.03	0.01	0.03	0.12	-0.01	-0.03	-0.06	0.02	0.07	-0.02	-0.03	0.00	0.05	-0.05	0.07	0.03	0.01	-0.02	0.02	0.00	-0.02	-0.10	-0.12		-0.06	-0.04	0.06	0.04	0.02	0.00	0.05		0.06	0.07	0.04	0.02	0.01	0.00	-0.05	-0.04	0.01	0.03
10024398541	0.01	0.05	-0.12	-0.14	-0.05	0.13	-0.01	0.07	-0.08	-0.18	-0.04	0.02	-0.10	-0.06	0.03	0.21	-0.09	0.00	0.02	-0.08	-0.13	0.17	0.02	0.16	0.10	0.09	0.08	-0.06	0.13	-0.16	-0.09	0.04	-0.08	0.05	0.14	0.02	-0.13	0.16	-0.04	0.00	-0.05	0.00	0.14	0.02	0.10	-0.10	-0.05	-0.11	0.05
10024398574	-0.02	0.03	0.08	0.35	-0.14	-0.48	-0.14	0.02	0.33	0.26	0.08	0.02	-0.16	-0.08	-0.03	-0.33	0.17	-0.01	-0.06	0.10	0.38	-0.41	0.22	-0.18	0.06	-0.05	-0.06	0.10	0.05	0.35	0.14	0.30	0.14	-0.27	-0.14	0.21	0.09	-0.33	-0.05	-0.20	-0.20	0.05	-0.09	-0.08	-0.23	0.40	0.01	-0.07	0.00
10024398793	-0.04	-0.05	0.02	0.05	0.09	-0.08	-0.03	-0.03	0.02	0.09	0.03	0.05	-0.04	0.03	-0.03	-0.05	0.00	0.02	-0.02	0.03	0.01	-0.04	-0.01	0.03	-0.02	-0.02	-0.02	-0.03	-0.03	0.04	-0.01	0.01	-0.01	-0.03	-0.05	0.03	0.03	-0.01	-0.02	-0.01	0.02	0.01	-0.02	-0.02	-0.01	0.05	0.04	0.04	-0.03
10024398799	-0.03	-0.15	-0.02	0.16	-0.27	-0.07	0.10	-0.06	0.01	0.03	-0.15	0.09	-0.04		-0.10	0.08	-0.11	0.11	0.11	0.21	-0.05	0.01	0.00	-0.05	0.07	0.10	0.08	0.09	-0.02	0.03	0.03	-0.06	-0.13	0.12	-0.05	0.06	0.01	0.10	-0.17	-0.10	-0.17	0.03	0.08	0.07	0.11	-0.05	-0.01	-0.07	0.05
10024398816	-0.02	-0.06	0.00	0.05	0.11	-0.12	0.02	-0.02	0.03	0.10	-0.01	0.09	-0.04	0.03	-0.02	-0.06	0.05	0.02	-0.07	-0.01	0.03	-0.05	0.02	-0.02	-0.04	0.00	0.01	0.00	0.03	0.03	0.01	0.01	0.02	0.00	-0.06	0.00	0.04	-0.05	-0.02	0.02	-0.02	-0.02	-0.02	0.00	-0.06	0.09	0.00	-0.01	-0.01
10024398897	-0.07	0.16	0.12	-0.02	0.13	0.04	-0.15	-0.17	-0.08	-0.10	0.01	0.03	-0.18	0.10	0.09	-0.07	0.03	0.10	0.01	0.02	-0.01	-0.02	0.00	0.03	0.03	-0.02	0.03	0.04	0.11	-0.06	0.04	-0.02	0.26	-0.10	-0.05	0.00	-0.07	-0.12	0.03	-0.03	-0.03	0.14	-0.01	0.07	0.06	-0.04	0.04	-0.11	-0.12
10024398916	0.12	-0.12	-0.14	0.02	-0.04	-0.02	-0.01	0.01	0.04	-0.02	0.01	-0.03	-0.04	-0.03	0.08	0.03	0.00	-0.02	0.06	0.00	0.06	0.05	0.03	0.05	-0.01	-0.06	0.00	0.01	-0.03	-0.09	-0.03	-0.13	-0.01	0.13	0.05	0.08	-0.03	0.01	0.05	0.13	0.07	0.00	-0.01	0.05	-0.02	-0.07	-0.07	-0.01	0.00
10024399043	-0.14	-0.02	-0.14	-0.15	0.08	0.16	0.15	0.14	-0.04	-0.23	0.02	-0.04	0.08	-0.11	0.00		-0.05	-0.02	0.08	-0.02	-0.03	0.14	0.04	0.03	-0.04	0.11	-0.09	0.06	-0.10	-0.08	0.03	-0.02	-0.19	0.13	0.00	-0.01	-0.08	0.18	-0.01	-0.01	0.17	-0.08	-0.04	0.04	0.06	-0.10	-0.04	0.11	0.09
10024399078	0.10	0.00	0.12	-0.05	-0.22	-0.03	-0.05	-0.09	-0.04	-0.07	-0.09	0.13	-0.02	0.09	0.04	0.01	0.02	0.05	0.04	0.01	-0.03	0.02	0.05	0.03	-0.02	0.00	0.04	-0.09	0.02	0.01	-0.03	-0.05	0.11	-0.02	-0.05	0.05	-0.04	0.01	0.07	-0.02	-0.06	0.02	0.00	0.02	0.05	-0.01	-0.04	0.03	-0.01
10024399085	0.05	-0.11	-0.07	-0.13	-0.25	0.23	0.11	0.14	-0.07	-0.18	0.06	-0.08	0.09	-0.11		0.11	0.08	-0.03	0.08	-0.12	0.02	0.13	0.01	0.09	0.09	-0.15	0.15	0.02	-0.11	-0.21	-0.02	0.07	-0.15	0.06	0.06	-0.02	-0.25	0.11	0.07	0.08	0.08	0.05	-0.01	-0.01	0.08	-0.09	0.04	-0.06	0.05
10024399140	0.00	0.04	-0.03	0.01	0.01	0.11	0.07	0.04	0.00	-0.07	0.04	-0.05	0.03	-0.03	-0.03	0.05	-0.07	0.00	0.00	-0.09	0.02	0.01	-0.07	0.01	0.00	0.01	-0.03	-0.01	-0.09	-0.02	-0.01	-0.02	-0.07	0.10	0.08	-0.03	-0.07	0.07	0.01	0.02	0.10	-0.05	0.01	-0.04	0.03	-0.04	0.00	0.02	0.03
10024399194	0.11	-0.06	-0.10	0.04	0.00	0.03	-0.02	-0.01	0.06	-0.01	0.00	-0.01	-0.01	-0.02	0.05	0.00	0.02	-0.06	0.02	-0.08	0.08	0.04	0.02	0.04	-0.03	-0.06	0.00	-0.02	-0.08	-0.03	-0.05	-0.15	-0.02	0.11	0.05	0.06	-0.02	0.00	0.05	0.11	0.06	0.01	0.00	0.09	-0.03	-0.01	-0.02	-0.02	-0.04
10024399219	-0.01	-0.06	-0.26	-0.22	0.22	0.28	0.08	0.18	-0.24	-0.51	0.01	-0.06	0.08	-0.08	0.10	0.30	-0.01	-0.06	0.00	-0.05	-0.20	0.30	-0.05	0.13	0.10	0.04	0.05	-0.01	0.09	-0.31	-0.12	-0.03	-0.25	0.14	0.14	-0.08	-0.31	0.30	-0.07	0.05	0.14	0.03	0.08	-0.01	0.14	-0.21	-0.07	0.08	0.17
10024399230	-0.01	0.10	-0.02	-0.17	-0.17	0.04	-0.06	0.20	-0.05	-0.08	0.13	-0.07	0.19	-0.04	0.04	-0.04	0.02	-0.04	-0.03	-0.01	-0.02	0.06	-0.02	0.04	-0.01	0.03		0.04	-0.05	-0.08	-0.06		0.01	0.13	0.07	0.02	-0.09	0.06	0.02	0.14		0.01	0.02	-0.01	0.00	-0.10	-0.09	0.03	0.00
10024399376	-0.17	0.08	-0.03	-0.04	0.00	0.06	0.03	0.19	0.01	0.05	0.08	-0.01	-0.05	-0.03	0.00	0.02	-0.01	-0.07	-0.08	-0.04	-0.05	0.01	0.04	0.01	-0.01	0.00	-0.07	0.02	-0.12	-0.07	-0.06	-0.04	-0.08	0.14	0.09	-0.06	-0.04	-0.08	0.01	0.02	0.27	0.01	0.01	-0.01	0.00	-0.05	-0.02	0.03	0.06
10024399439	0.02	-0.06		-0.08	0.00		0.03	0.08	-0.03	-0.05	0.02	-0.02		-0.09	0.01	0.03	0.02	-0.01	0.04	0.00	-0.02	0.07	-0.03	0.06	-0.04	0.03	0.01	-0.03	-0.05	-0.06	0.03	-0.04	-0.04	0.01	-0.03	0.03	0.00	0.07	0.04	0.00	0.05		0.01	-0.01	0.06	-0.05	-0.05	0.06
10024399572	-0.01	0.12	0.15	0.16	-0.08	-0.05	0.01	-0.07	0.13	0.09	-0.09	0.00	0.03	0.02	-0.19	-0.16	0.05	0.09	0.04	-0.03	0.13	-0.25	0.02	-0.05	0.02	-0.09	0.00	0.00	-0.01	0.15	0.12	0.08	0.09	-0.07	-0.08	-0.05	0.07	-0.15	-0.04	-0.05	-0.04	0.03	-0.05	-0.02	-0.10	0.19	0.05	-0.06	-0.07
10024399612	0.01	0.03	-0.03	0.02	0.16	-0.03	0.00	-0.01	0.01	0.07	-0.03	-0.02	0.01	-0.01	-0.02	0.02	0.01	0.01	-0.01	-0.03	0.02	0.02	-0.04	-0.09	0.00	-0.04	-0.02	0.00	-0.02	-0.01	-0.02	-0.01	0.00	0.04	0.01	-0.05	0.07	0.02	-0.04	0.00	-0.01	-0.01	-0.01	-0.02	-0.04	0.02	0.01	0.02	0.05
10024399616	-0.03	0.04	-0.06	-0.02	-0.05	0.01		0.06	0.00	0.01	0.06	-0.03	0.11	-0.02	-0.01	0.04	-0.01	-0.04	0.00	-0.03	-0.03	-0.01	0.01	-0.05	0.04	-0.01	-0.01	0.04	-0.05	-0.07	0.01	-0.02	-0.07	0.09	0.02	-0.01	-0.04	0.00	-0.04	0.07	0.09	0.00	0.02	0.00	-0.01	-0.04	-0.02	0.08	0.01
10024399618	-0.06	0.00	-0.13	-0.09	0.11	0.16	0.12	-0.01	-0.01	-0.11	0.26	-0.07	0.00	-0.18		0.04	0.03	-0.08	-0.03	-0.09	0.01	0.02		0.01	0.07	0.03	-0.12	0.13	-0.15	-0.15	-0.03	-0.02	-0.13	0.20	0.03	-0.04	-0.16	0.05	0.02	0.00	0.32	0.03	-0.02	-0.02	0.04	-0.10	-0.02	0.08	0.06
10024399623	0.08	0.03	0.09	0.05	-0.08	-0.06	-0.09	-0.13	0.05	0.00	-0.08	0.13	-0.07	0.08	0.03	-0.08	0.05	0.04	-0.03	-0.05	0.07	-0.01	0.03	0.00	-0.02	-0.02	0.01	-0.03	0.00	0.00	0.04	-0.10	0.14	-0.04	-0.05	0.01	0.01	0.00	0.03	0.07	0.02	-0.02	0.03	0.03	-0.04	0.05	-0.11	0.05	-0.10
10024399770	0.11	-0.06	-0.10	-0.05	-0.15	0.12	0.03	0.05	-0.05	-0.05	0.06	0.01		-0.09	0.06	0.08	0.02	-0.06	-0.01	0.01	0.01	0.04	0.01			-0.01	0.07	-0.02	-0.12	-0.13	0.02	-0.07	-0.02	0.12	0.01	0.02	-0.04	-0.01	0.02	0.09	0.08	0.06	0.02	0.07	0.01	-0.08	-0.03	-0.05
10024399816	0.02	0.14	0.12	0.13	-0.22	-0.10	-0.07	-0.12	0.11	0.20	-0.12	0.11	-0.05	0.08	-0.01	-0.10	0.04	0.03	-0.01	-0.05	0.11	-0.19	0.09	-0.06	-0.03	-0.03	0.00	-0.09	0.07	0.10	0.03	0.02	0.14	-0.11	0.02	0.06	0.15	-0.22	-0.02	0.00	-0.05	0.01	-0.02	0.03	-0.09	0.13	0.03	-0.07	-0.12
10024399892	0.02	-0.01	-0.06	-0.05	0.28	-0.01	0.03	-0.08	-0.11	0.01	-0.07	0.03	0.01	-0.02	-0.02	0.00	0.01	-0.05	-0.02	0.01	-0.12	0.08	-0.02	0.07	0.06	0.02	0.05	0.00	-0.05	0.00	-0.01	-0.06	0.04	0.06	0.06	-0.09	-0.01	-0.05	-0.01	0.04	0.04	-0.03	-0.02	-0.03	-0.02	-0.04	-0.03	0.07	0.05
10024400086	0.09	-0.04	-0.15	-0.02	-0.07	0.19	0.04	0.08	-0.11	-0.11	-0.11	0.00	0.03	0.00	0.08	0.14	-0.09	-0.02	0.02	-0.06	-0.17	0.13	0.04	0.06	-0.07	0.11	0.01	0.01	-0.01	-0.15	-0.08	-0.07	-0.11	0.08	0.03	0.00	-0.06	0.10	0.00	0.02	0.02	0.03	0.13	0.05	0.10	-0.09	0.01	-0.01	0.00
10024400140	-0.15	0.01	0.01		0.03	-0.01		0.01	0.04	0.07	-0.03	-0.06	0.01		-0.05	0.03	-0.01	0.02	0.02	0.03		-0.07	0.00	-0.03	0.08	0.04	-0.04	0.01	0.07	0.02		0.03	-0.03	-0.08	-0.01	-0.01	0.01	-0.07	0.00	0.00	-0.01	0.05	0.00	-0.03	0.01	0.02	0.01		0.02
10024400255	0.02	-0.01	-0.06	-0.10	0.06	0.06	0.07	0.03	-0.05	-0.14	0.00	0.01	0.01	-0.08	0.07	0.07	-0.07	-0.05	0.03	-0.03	-0.05	0.12	0.01	0.08	-0.05	0.01	0.06	-0.02	-0.03		-0.04	-0.05	-0.02	0.06	0.02	-0.01	-0.12	0.08	0.04		0.02	-0.04	0.05	0.03		-0.10	-0.02	0.06	0.00
10024400259	0.05	-0.01	-0.10	-0.05	-0.07	0.19	0.04	0.06	-0.06	-0.14	-0.11	-0.09	0.04	-0.01	0.06	0.13	-0.09	-0.03	0.03	-0.08	-0.01	0.13	0.01	0.07	-0.06	0.09	0.03	0.03	0.02	-0.09	-0.10	-0.08	-0.08	0.03	0.02	-0.03	-0.10	0.08	0.02	0.02	0.04	-0.04	0.14	0.05	0.12	-0.11	0.01	-0.01	0.02
10024400270	-0.03	0.09	-0.07	0.01	-0.04	0.00	-0.01	0.10	0.06	0.10	0.01	-0.10	0.07	-0.05	0.03	-0.07	0.04	-0.06	0.08	-0.05	-0.01	-0.07	-0.05	0.07	0.02	-0.08	-0.05	0.09	-0.03	0.04	0.04	-0.04	-0.04	0.10	0.04	-0.08	0.00	-0.15	0.01	0.06	0.10	0.02	-0.02	-0.06	-0.04	0.00		0.09	-0.05
10024400284	-0.02	0.14	0.31	0.12	0.11	-0.21	-0.11	-0.09	0.14	0.14	-0.13	0.07	-0.11	0.07	-0.11	-0.19	-0.01	0.13	-0.04	-0.03	0.07	-0.13	0.01	-0.04	-0.02	-0.07	-0.10	-0.04	0.04	0.25	-0.01	0.19	0.17	-0.11	-0.06	0.07	0.16	-0.17	-0.03	-0.19	-0.09	0.00	-0.02	-0.04	-0.08	0.21	0.05	-0.02	-0.07
10024400304	0.09	-0.10	-0.08	-0.04	-0.07	0.11	0.00	0.06	-0.04	-0.14	0.05	-0.04	0.01	-0.09	0.09	0.10	-0.02	-0.03	0.03	-0.01	-0.05	0.14	-0.01	0.05	-0.03	0.02	0.06	-0.02	-0.09	-0.08	0.01	-0.07	-0.04	0.09		0.01	-0.07	0.15	0.02	0.07	0.02	0.01	0.01	0.03	0.02	-0.06			-0.03
10024400327	0.01	0.01	-0.05	-0.06	0.16	0.07	-0.05	0.25	0.03	-0.25	0.02	0.04	0.10	-0.05	0.01	-0.01	-0.08	-0.13	0.02	-0.01	-0.09	0.00	-0.06	0.09	-0.01	0.06	-0.05	0.13	-0.13	-0.02	-0.12	-0.02	-0.05	0.11	0.05	-0.17	-0.03	0.04	0.07	-0.01	0.12	-0.03	0.00	0.00	0.08	-0.03	0.09	0.01	-0.02
10024400334	0.17	0.07	-0.13	-0.11	-0.08	0.12	-0.04	-0.07	0.05	-0.05	0.30		-0.01	-0.15	0.09	0.01		-0.12	-0.03	-0.04	0.05	0.01	-0.06	0.08	0.02	-0.11	-0.06	0.06	-0.16	-0.05	0.01	-0.12	-0.03	0.10	0.01	-0.15	-0.19	0.07	-0.02	0.19	0.48		0.00	-0.04	-0.04	-0.07	0.00	0.10	-0.04
10024400391	-0.03	0.01	-0.05	-0.03	-0.03	0.08		0.04	0.01		0.11	-0.07	0.08	-0.06	-0.02		-0.01	-0.04	0.02	0.01	-0.02	0.01	-0.02	-0.06	0.04	0.03	-0.03	0.00	-0.02	0.02	-0.01	0.03	-0.08	-0.01	0.03	-0.04	-0.04	-0.01	0.03	0.01	0.06	-0.01	-0.02	-0.02	0.03	-0.03	0.04	0.01	0.06
10024400405	-0.04	-0.08	-0.06	-0.04	-0.04	0.16	0.09	0.09	-0.03	-0.10	0.03	-0.11	0.02	-0.10	-0.04	0.10	-0.04	-0.02	0.02	-0.04	0.00	0.09	-0.06	0.05	0.04	0.11	-0.04	-0.02	-0.07	-0.03	-0.05	0.03	-0.10	0.08	0.00	0.02	-0.02	0.15	0.04	-0.06	0.04	-0.03	-0.01	-0.01	0.08	-0.11	0.02	0.04	0.08
10024400615	-0.06	0.17	0.38	0.14	-0.16	-0.20	-0.09	-0.26	0.17	0.08	-0.03	0.09	-0.04	0.08	-0.02	-0.21	0.11	0.03	-0.01	-0.14	0.18	-0.23	0.09	-0.02	0.02	-0.07	0.02	-0.15	-0.03	0.14	0.05	0.07	0.21	-0.04	-0.09	0.02	0.16	-0.05	0.07	-0.14	-0.10	0.08	0.03	-0.04	-0.12	0.19	-0.03	-0.07	-0.07
10024400731	0.16	-0.14	-0.20	0.00	-0.02	0.05	0.03	0.05	0.03	0.03	-0.03	-0.02	-0.03	-0.12	0.11	-0.03	-0.01	-0.07	0.00	-0.01	0.08	0.10	0.07	0.04	-0.03	-0.05	0.05		-0.13		-0.04	-0.10	0.00	0.10		-0.02	0.04	0.07	-0.04		0.06	0.05	-0.03	0.07	-0.10			0.00	-0.04
10024400768	0.00	-0.04			-0.03	0.02	-0.01	0.01	-0.03		0.06	-0.02		-0.07	-0.01	0.04	0.00	-0.05	0.01	-0.05			0.03	0.09	0.04	0.02	-0.02		-0.05		0.00	-0.06	-0.04	0.05	0.04	-0.01	-0.05	0.04	-0.02	0.05	0.12			0.01		-0.07	0.00	-0.02	0.03
10024400772	0.07	0.00	-0.04	-0.01	-0.13	0.06	0.03	0.04	-0.01	0.07	0.02	-0.02	0.07	-0.03	0.00	-0.01	0.00	-0.04	0.01	0.00	-0.02	-0.01	0.03	-0.01	-0.03	-0.03	-0.01	-0.02	-0.09	-0.06	0.00	-0.04	-0.06	0.06	0.04	0.01	0.02	-0.04	0.03	0.03	0.11	0.02	0.01	0.02	0.00	-0.03	-0.04	0.01	0.00
10024400792	-0.13	-0.11	0.09	0.05	-0.17	-0.08	0.04	0.00	-0.01	-0.01	0.23	-0.07	-0.07	0.02	-0.03	0.07	-0.07	0.11	0.03	0.04	-0.08	0.00	-0.01	0.01	0.04	0.09	-0.03	0.04	0.02	0.01	-0.05	0.06	-0.08	-0.05	0.00	-0.02	-0.02	0.15	-0.02	-0.07	-0.05	-0.03	0.06	-0.03	0.06	0.00	0.01	-0.01	0.06
10024400802	0.05	-0.06	-0.09	-0.13	-0.10	0.17	0.05	0.05		-0.22	0.12	-0.01	0.09	-0.10	0.00	0.12	0.01	-0.08	0.05	-0.07	-0.03	0.09	-0.02	0.04	0.01	0.06	0.04	0.01	-0.01	-0.14	0.01	-0.06	-0.05	0.05	0.02	0.02	-0.18	0.12	0.04	0.04	0.09	0.03	0.05	0.06	0.09	-0.17	-0.04	-0.03	0.07
10024400852	0.05	0.03	-0.11	-0.07	0.01	0.08	-0.03	0.05	0.00	-0.06	0.13	0.01	0.05	-0.05	0.04	-0.02	-0.04	-0.07	0.04	0.03	0.01	0.04	0.00	0.02	-0.06	-0.08	0.01	0.03	-0.06	-0.08	0.01	-0.06	-0.03	0.06	0.02	-0.05	-0.09	-0.06	0.04	0.18	0.13	-0.01	0.03	0.00	-0.03	-0.07	-0.06	0.06	-0.02
10024400860	-0.04	0.16	0.13	0.20	-0.06	-0.02	-0.01	-0.06	0.17	0.12	-0.08	-0.02	0.02	0.00	-0.20	-0.18	0.05	0.07	0.02	-0.05	0.16	-0.26	0.03	-0.06	0.02	-0.11	-0.01	-0.02	0.01	0.18	0.12	0.08	0.08	-0.05	-0.07	-0.11	0.05	-0.18	-0.07	-0.05	-0.04	0.00	-0.04	0.00	-0.09	0.23	0.05	-0.04	-0.04
10024400861	-0.11	-0.05	-0.23	-0.22	0.22		0.09	0.13	-0.15		0.05	-0.16	-0.02	-0.10	0.04	0.14	-0.04	-0.01	0.00	-0.10	-0.08	0.17	0.08	0.16	0.00	0.18	-0.10	-0.02	-0.03	-0.11	-0.09	-0.03	-0.14	0.15	0.10	-0.07	-0.09	0.13	0.08	-0.09	0.05		0.02	-0.03	0.21	-0.13	0.04	0.11
10024400924	0.03	-0.03	-0.06	-0.05	-0.04	0.08	-0.01	0.07	-0.02	-0.01	-0.02	0.02	0.01	-0.05	0.00	0.04	0.01	-0.02	0.03	-0.02	-0.03	0.00	0.04	0.04	0.01	0.00	0.01	-0.01	-0.02	-0.06	-0.03	-0.01	-0.02	0.02	0.03	0.01	-0.02	0.02	-0.02	0.06	0.03	0.01	-0.01	-0.01	0.02	-0.03	-0.01	-0.02	0.03
10024400950	0.01	0.04	-0.11	-0.03	-0.06	0.08	0.05	-0.04	-0.03		0.10	0.09	0.01	-0.07	0.04	0.01	0.05	-0.05	-0.12	0.03	-0.02	-0.04	0.10	-0.03	0.00	0.00	-0.05	-0.01	-0.09	-0.11	-0.04	-0.02	-0.03	0.09	0.02	0.01	-0.02	-0.03	0.03	0.01	0.15	0.03	-0.02	0.00	-0.02	-0.03	0.01	0.06	0.01
10024400976	-0.08	0.15	-0.07	0.01	0.16	-0.08	0.08	0.10	0.23	-0.01	-0.19	0.01	0.33	-0.11	-0.08	-0.05	-0.07	-0.14	-0.03	-0.10	0.10	-0.06	0.06	-0.04	-0.07	-0.02	0.00	-0.02	-0.16	-0.07	0.04	-0.03	-0.05	0.26	-0.07	-0.08	-0.08	-0.09	-0.04	0.38	0.15	-0.06	0.03	0.00	-0.05	-0.01	-0.04	0.04	-0.05
10024401006	-0.03	-0.03	0.09	0.06	-0.15	-0.08	0.00	-0.02	0.05	0.11	0.05	-0.07	-0.02	0.05	-0.03	-0.06	0.02	0.08	-0.02	0.03	0.08	-0.11	0.01	-0.02	0.03	-0.02	-0.03	0.01	0.01	0.12	0.03	0.09	-0.01	-0.06	-0.03	0.01	0.09	-0.03	-0.03	-0.09	-0.05	-0.01	-0.01	-0.03	-0.02	0.10	0.00	-0.03	0.04
10024401014	-0.03	-0.11	0.02	0.06	0.07	-0.11	0.03	0.00	0.01	0.15	0.04	0.06	-0.07	0.01	-0.03	-0.04	-0.05	0.04	-0.01	0.06	-0.02	-0.03	-0.03	0.01	-0.03	-0.02	0.00	-0.01	-0.09	0.02	-0.02	0.00	-0.02	-0.04	-0.07	0.00	0.03	0.00	-0.01	-0.04	0.02	-0.01	0.00	-0.01	0.00	0.12	0.05	0.06	-0.02
10024401050	0.17	0.13	-0.06	-0.05	-0.22	0.11	-0.04	-0.02	0.03	-0.27	0.00	0.08	-0.02	0.02	0.20	-0.09	0.15	-0.09	-0.04	-0.10	0.07	0.05	0.11	0.07	-0.03	-0.14	0.10	0.01	-0.06	-0.10	0.04	-0.12	0.07	0.12	0.02	-0.01	-0.16	-0.01	0.05	0.17	0.12	-0.02	0.08	0.06	0.03	-0.07	-0.08	-0.08	-0.06
10024401074	0.08	-0.01	-0.09	-0.02	-0.09	0.05		-0.02	-0.02	-0.01	0.04	0.05	-0.01	-0.04	0.08	0.07	0.03	-0.04	-0.01	0.03	-0.02	0.06	0.01	-0.03	-0.02	-0.06	0.08	-0.02	-0.03	-0.13	0.02	-0.06	-0.02	0.06	0.04	0.01	-0.03	0.04	0.00	0.07	0.04	0.08	0.04	0.04	-0.04	-0.04	-0.06	-0.02	-0.05
10024401151	0.00	-0.04	0.02	0.06	0.01	-0.06	-0.03	-0.04	0.02	0.08	0.03	0.07	-0.05	0.06	0.00	-0.04	0.02	0.00	-0.06	0.02	0.02	-0.04	0.02	0.00	-0.06	-0.01	0.03	-0.02	0.02	0.01	-0.03	0.02	0.01	-0.05	-0.04	0.03	0.03	-0.01	0.00	-0.03	-0.01	0.03	0.00	-0.02	-0.06	0.08	0.04	-0.03	-0.03
10024401185	-0.04	0.00	-0.10	-0.07	0.00	0.11	0.04	0.05	-0.04	-0.14	0.09	-0.03	0.05	-0.06		0.06	-0.04	-0.04	0.02	-0.06	-0.03	0.07	0.04	0.04	0.04	0.02	0.01	0.01	-0.04	-0.10	-0.03	-0.03	-0.07	0.11	0.06	-0.02	-0.16	0.07	0.01	0.06	0.11	0.02	0.04	-0.01	0.06	-0.12	-0.04	0.03	0.01
10024401193	-0.03	0.01	0.01	0.03	-0.06	-0.08	0.01	0.00	0.01	0.13	0.02	-0.07	-0.02	0.00	-0.01	0.00	-0.03	0.01	0.01	0.07	0.03	-0.04	0.01	-0.01	0.04	-0.03	0.01	-0.01	0.02		0.03	0.06	0.00	-0.04		-0.03	0.11	-0.06	-0.02	-0.05	-0.08	-0.02		0.02	-0.03	0.09	0.01	-0.02	0.01
10024401237	-0.04	-0.10	-0.08	-0.10	-0.14	0.26	-0.02	0.45	-0.15	-0.25	-0.02	-0.01	0.25	-0.03	0.05	0.11	-0.06	-0.01	0.17	-0.19	0.00	0.20	-0.11	-0.05	-0.01	-0.11	0.07	0.12	0.02	-0.12	-0.05	-0.02	-0.13	0.24	0.07	-0.03	-0.27	0.21	-0.06	0.04	0.09	-0.09	0.09	-0.01	0.08	-0.11	-0.13	0.08	-0.02
10024401263	0.06	0.06	0.07	0.12	-0.11	-0.13	-0.04	-0.04	0.16	0.20	-0.26	0.12	-0.08	0.02	0.01	-0.15	0.06	0.00	-0.05	-0.04	0.19	-0.12	0.03	0.01	-0.06	-0.02	0.03	-0.02	-0.01	0.13	-0.02	-0.02	0.12	0.03	-0.05	0.06	0.18	-0.13	-0.06	-0.08	-0.07	-0.02	-0.01	0.04	-0.09	0.10	-0.07	0.01	-0.02
10024401295	0.09	0.01	-0.11	0.06	-0.14	0.06	0.03	0.04	0.13	0.28	-0.04	-0.06	0.02	-0.08	-0.01	-0.04	0.01	-0.08	0.05	-0.13	0.06	-0.05	-0.04	0.06	-0.02	-0.08	0.00	0.00	-0.11	0.00	0.01	-0.05	-0.07	0.14	0.01	-0.14	0.18	-0.15	-0.04	-0.04	0.09	0.03	-0.01	0.02	0.05	-0.02	0.00	0.05	0.03
10024401366	0.02	-0.07	-0.07	-0.21	0.38	0.00	-0.06	0.05	-0.19	-0.13	-0.04	0.17	0.07	0.01	0.02	0.06	-0.09	0.06	0.06	0.07	-0.24	0.15	-0.05	0.03	-0.04	0.03	0.01	0.01	0.01	0.01	0.02	-0.12	-0.05	0.05	0.01	-0.02	-0.03	0.06	0.01	0.01	0.05	0.04	0.04	-0.01	-0.06	-0.03	-0.08	0.02	0.03
10024401398	0.03	-0.03	-0.02	-0.04	-0.04	0.11			-0.01	-0.01	0.03	-0.02	0.03	-0.05	-0.02	0.00	-0.02	-0.05	0.07	0.01	0.00	0.02	-0.06	0.06	0.00	0.02	-0.02	-0.04	-0.07	-0.05	-0.01	-0.02	-0.07	0.04	0.04	0.02	-0.02	0.01	0.02	0.04	0.05	-0.03	0.01	-0.01	0.03	-0.05	-0.01	0.06	0.05
10024401399	-0.08	0.01	0.08	0.09	0.11	-0.13			0.06	0.18	0.06	0.12	-0.06	0.00	-0.11	-0.07	0.06	0.03	-0.04	0.07	-0.05	-0.22	-0.02	-0.10	0.02	-0.02	-0.03	-0.03	-0.07	0.04	0.03	0.06	-0.05	-0.06	-0.04	-0.04	0.09	-0.04	0.00	-0.05	-0.03	-0.03	-0.01	-0.01	-0.05	0.10	0.07	0.06	0.03
10024401424	0.06	0.01	-0.05	-0.03	-0.06	0.00	0.00	0.03	0.00	0.00	0.10	-0.06	0.03	-0.06	0.01	-0.01	0.00	-0.01	0.02	-0.04	0.05	-0.01	0.01	0.05	0.01	-0.04	-0.02	0.02	0.01	-0.02	0.03	0.00	-0.03	0.03	0.01	-0.04	-0.02	-0.02	0.01	0.04	0.03	0.00	-0.01	-0.03	-0.01	-0.02	0.05	0.00	0.00
10024401453	0.07	-0.30	-0.23	-0.02	-0.05	0.08	-0.03	0.12	0.02	-0.15	0.16	-0.21	-0.13	-0.19	0.03	0.11	0.09	0.00	-0.04	-0.12	0.01	0.25	0.18	0.10	0.12	0.12	-0.17	0.14	-0.12	-0.21	0.00	-0.09	-0.22	0.31	0.12	0.05	-0.02	0.08	0.08	-0.07	0.30	-0.06	-0.12	0.08	-0.08	-0.10	-0.02	0.09	0.12
10024401508	0.12	-0.18	-0.13	-0.15	-0.03	-0.05	0.11	-0.06	-0.05	0.06	0.08	0.05	-0.01	-0.09	0.05	0.08	-0.11	-0.18	0.11	-0.06	0.06	0.09	0.16	0.07		0.07	-0.05	-0.14	-0.18	-0.03	0.01	-0.07	0.04	0.04	0.06	0.17	0.06	-0.02	0.01	0.19	-0.01	-0.05	-0.02	0.18	-0.05	0.00	-0.17	-0.01	0.01
10024401520	0.07	0.00	-0.09	-0.09	-0.09	0.08		0.02	-0.01	-0.10	0.05	0.04	-0.01	-0.05	0.06	0.07	-0.03	-0.03	0.01	-0.02	-0.07	0.09	-0.01	0.13		-0.02	-0.01	0.00	-0.04	-0.11	0.01	-0.07	-0.01	0.11	0.02	0.03	-0.05	0.01	0.02	0.11	0.05	-0.01	0.03	0.04	0.04	-0.12	-0.04	0.00	0.00
10024401593	-0.01	-0.05		-0.12	-0.07	0.10	0.00	0.07	-0.03		0.03	-0.06		-0.05	0.00	0.09	-0.02	-0.02	0.06	0.01	-0.08	0.06	-0.01	0.03	0.02	0.06	-0.01	-0.02	-0.02	-0.11		0.00	-0.06	-0.03	0.02	0.03		0.06	0.03	0.06	0.04	0.01	0.03	0.01	0.03		-0.09	0.03	-0.01
10024401601	0.10	-0.01	0.04	0.24	-0.14	-0.05		-0.12	0.13		0.04	0.03	-0.05	0.03	-0.02	-0.04	-0.04	-0.02	-0.06	0.13	0.09	-0.03	0.00	-0.12	-0.04	-0.09	0.08	0.02	0.01	0.13	0.05	0.10	-0.09	-0.02	-0.13	0.04	0.07	-0.02	-0.03	-0.05	-0.15	-0.03	-0.01	-0.06	-0.04	0.08	0.00	-0.02	0.01
10024401614	0.01	0.07	0.03	0.15	-0.15	-0.15	-0.05	-0.04	0.22	0.14	-0.18	0.03	0.04	0.07	-0.09	-0.19	0.05	0.05	0.00	-0.03	0.19	-0.19	0.03	0.03	0.01	-0.04	-0.02	0.04	-0.08	0.11	0.08	0.03	0.01	-0.01	-0.02	0.01	0.09	-0.24	-0.09	0.05	0.04	0.02	-0.09	0.00	-0.08	0.06	0.07	-0.01	0.00
10024401621	-0.10	0.10	-0.22	-0.06		0.03	-0.14	-0.10	-0.18	-0.21	-0.13	-0.04	-0.20	-0.11	0.00	2.05	0.16	-0.08	-0.14	-0.02	-0.30	0.04	-0.08	-0.05	-0.08	-0.14	0.12	0.08	0.00	-0.10	-0.03	-0.08	-0.02	0.33	0.28	-0.07	-0.07	-0.13	-0.11	-0.10	0.31	0.01	-0.03	-0.09	-0.02	-0.16	-0.10	0.01	0.00
10024401732	0.03	-0.03	0.04	-0.05	0.01	0.03	-0.04	-0.01	-0.01	-0.01	-0.05	0.08	0.07	-0.01	0.07	0.02	0.05	-0.04	0.00	-0.07	-0.03	0.02	-0.01	-0.02	0.00	-0.03	0.05	0.00	-0.02	-0.03	0.00	0.02	-0.01	0.01	0.02	-0.03	-0.06	-0.01	0.04	0.03	0.07	0.00	-0.03	0.04	0.00	-0.02	0.06	-0.05	-0.03
10024401783	-0.07	-0.21	0.03	-0.09	0.04	-0.11	-0.07	-0.03	0.00	0.06	-0.25	0.06	0.05	0.06	-0.03	0.10	-0.02	0.04	0.06	0.05	0.03	0.03	0.05	0.02	-0.09	0.30	-0.02	0.02	0.00	0.06	0.10	-0.05	-0.07	-0.10	-0.08	0.18	-0.09	-0.02	0.05	-0.07	-0.04	0.02	0.06	0.10	0.01	-0.04	-0.13	0.02	0.06
10024401805	-0.07	0.00	-0.01	0.06	0.02	0.03	0.05	-0.01	0.02	0.00	0.03	-0.02	-0.01	-0.08	-0.04	-0.03	0.03	-0.01	-0.02	-0.01	0.07	-0.03	0.02	0.00	0.03	-0.01	-0.05	0.00	-0.04	-0.01	0.04	-0.01	-0.04	0.08	0.04	0.03	0.02	-0.01	-0.03	-0.01	0.11	-0.01	-0.03	-0.02	-0.03	0.01	-0.03	0.02	-0.01
10024401820		0.26	0.20	0.26	-0.16	-0.35	-0.20	-0.20	0.18	0.30	-0.27	0.18	-0.15	0.01	0.08	-0.32	0.17	-0.02	0.00	-0.01	0.32	-0.42	0.23	-0.01	0.00	-0.08	0.00	0.02	0.01	0.13	0.02	0.16	0.22	-0.10	-0.20	0.07	0.00	-0.37	0.01	-0.06	-0.14	0.16	-0.07	0.02	-0.15	0.30	0.11	0.19	-0.25
10024401861	-0.01	0.05	-0.10	-0.22	-0.19	0.21	0.06	0.13	-0.11	-0.33	0.03	-0.08	0.10	-0.09	0.05	0.15	-0.04	-0.01	0.07	-0.04	-0.14	0.22	0.02	0.14	0.02	0.11	0.05	0.02	0.02	-0.22	-0.07	-0.08	-0.13	0.05	0.07	0.02	-0.27	0.23	0.02	0.10	0.11	-0.01	0.06	0.01	0.14	-0.25	-0.05	0.06	0.09
10024401871	0.06	-0.07	-0.03	-0.06	-0.03	0.07	0.02	0.02	-0.04	-0.02	0.03	0.03	-0.03	-0.02	0.00	0.05	-0.02	0.01	0.00	0.00	-0.07	0.07	-0.01	0.04	-0.03	0.04	0.04	-0.01	-0.05	-0.08	-0.01	-0.01	-0.02	0.04	-0.01	0.02	-0.03	-0.01	0.01	0.02	0.08	0.03	0.01	0.00	0.07	-0.07	-0.03	-0.03	0.00
10024401923	-0.03	0.08	0.20	0.16	-0.15	-0.22	-0.02	-0.08	0.06	0.09	-0.26	0.00	-0.04	0.05	0.04	-0.14	0.02	0.10	-0.06	0.03	0.17	-0.16	0.06	0.06	0.07	-0.04	-0.03	0.01	0.02	0.20	0.00	0.09	0.04	-0.02	-0.06	0.02	0.08	-0.20	-0.02	-0.13	-0.07	-0.01	-0.04	-0.01	-0.09	0.10	0.07	0.06	0.02
10024402087	0.25	-0.05	0.07	0.06	-0.13	-0.08	-0.07	-0.03	0.08	-0.02	-0.29	0.12	-0.09	0.09	0.10	-0.14	0.12	0.07	0.06	-0.03	0.11	-0.13	0.11	-0.09	-0.04	-0.06	0.19	-0.15	0.06	0.06	-0.01	-0.05	0.16	-0.08	-0.08	0.04	-0.08	-0.08	-0.02	0.03	-0.02	0.15	0.03	0.03	-0.03	0.08	-0.03	-0.06	-0.13
10024402190	-0.04	0.08	0.29	0.09	-0.25	-0.11	0.01	-0.13	-0.03	-0.05	0.32	-0.06	-0.11	0.03	0.06	-0.06	0.05	0.17	-0.10	-0.07	0.05	-0.18	-0.01	0.06	0.10	-0.11	-0.03	-0.02	-0.04		0.07	0.09	0.07	-0.06	-0.05	0.00	-0.02	0.09	0.00	-0.08	-0.03	-0.02	-0.04	-0.09	-0.05	0.15	0.14	-0.04	-0.03
10024402300	0.01	-0.04	-0.02	-0.03			0.02	-0.14	0.02	-0.13	0.09	0.03	-0.14	-0.03	0.02	0.09	-0.03	-0.06	-0.02	0.03	-0.03	-0.06	0.13	0.13	0.04	0.11	0.06	-0.10	0.07	-0.06	0.04	0.03	0.06	-0.08	-0.06	0.05	-0.12	0.00	0.06	-0.03	-0.05	0.12	0.00	0.10	0.04	-0.10	-0.03	-0.02	-0.02
10024402349	0.08	-0.04	-0.07	-0.08	-0.09	0.04	0.03	0.01	-0.03	-0.13	0.00	-0.05	-0.03	0.00	0.09	0.08	0.04	-0.03	-0.05	-0.03	-0.05	0.07	0.10	0.13	0.03	-0.02	0.01	-0.05	-0.05	-0.11	-0.07	-0.02	0.01	-0.02	0.04	-0.06	-0.06	0.06	0.09	0.03	-0.04	0.10	0.03	0.00	0.02	-0.14	0.09	0.03	0.01
10024402369	0.10	0.04	-0.06	-0.05	0.02	0.04	-0.06	-0.02	-0.03	-0.13	0.05	0.01	0.00	0.00	0.11	0.05	0.01	0.00	-0.03	-0.04	0.01	0.07	0.02	-0.01	-0.04	-0.05	0.02	0.01	0.03	-0.14	-0.01	-0.08	0.05	0.03	-0.01	0.04	-0.04	0.05	0.00	0.08	0.00	0.04	0.09	0.06	-0.03	-0.05	-0.04	-0.04	-0.04
10024402370	0.04	0.10	-0.01	0.03	-0.04	-0.08	0.00	0.00	0.05	0.08	-0.04	-0.02	-0.02	0.04	-0.04	-0.03	0.01	0.02	0.00	0.04	0.03	-0.09	-0.02	-0.04	0.03	-0.05	0.00	0.02	0.01	0.07	0.01	0.04	0.04	-0.03	0.02	-0.06	0.09	-0.14	0.00	-0.09	-0.02	0.04	0.01	0.01	-0.06	0.06	0.05	0.00	-0.01
10024402442	0.09	-0.12	-0.06	0.03	0.02	0.01	0.01	0.03	0.04	0.13	-0.19	0.07	0.01	-0.06	0.02	-0.01	0.01	-0.02	0.03	0.00	-0.01	-0.03	0.00	0.03	-0.03	-0.01	0.03	-0.03	-0.09	-0.04	0.01	0.02	0.01	0.07	-0.01	0.00	0.05	-0.11	-0.02	0.02	0.08	0.04	-0.03	-0.01	0.05	0.01	-0.02	0.01	-0.04
10024402553	0.01	0.02	-0.06	0.00	0.01	0.03	-0.01	0.07	0.02	-0.02	-0.02	0.01	0.05	-0.06	-0.02	-0.01	0.01	-0.06	0.04	-0.02	0.01	-0.04	-0.02	0.05	0.01	0.00	0.01	0.01	-0.05	0.01	0.03	-0.03	-0.06	0.10	0.03	0.00	-0.02	-0.08	-0.02	0.02	0.06	-0.01	0.01	0.01	0.00	-0.03	-0.04	0.07	0.02
10024402585	0.00	-0.04	0.02	0.05	0.03	-0.09	0.01	-0.02	0.02	0.11	0.01	0.12	-0.04	0.02	0.00	-0.06	0.06	-0.02	-0.06	0.03	-0.03	-0.05	0.02	-0.03	-0.07	0.00	0.01	0.00	0.00	-0.01	0.00	-0.01	0.02	-0.02	-0.07	0.07	0.05	-0.03	-0.03	-0.03	-0.03	-0.02	-0.03	0.01	-0.06	0.08	0.07	0.01	-0.02
10024402641	-0.14	0.03	0.04	0.14	-0.24	-0.30	-0.18	-0.15	0.11	0.28	-0.06	-0.07	-0.22	-0.13	-0.14	1.78	-0.02	0.06	-0.25	-0.06	0.20	-0.38	-0.04	-0.12	-0.02	-0.12	-0.09	-0.09	0.03	0.26	0.03	0.23	0.12	-0.09	-0.13	0.07	0.27	-0.16	-0.11	-0.23	-0.15	-0.06	-0.09	-0.02	-0.09	0.34	0.08	-0.02	-0.05
10024402643	0.05	0.06	0.17	0.16	-0.10	-0.21	-0.14	-0.16	0.11	0.09	0.00	-0.02	-0.05	0.07	0.05	-0.17	0.13	0.11	-0.09	-0.11	0.17	-0.12	0.06	0.02	0.02	-0.09	-0.10	-0.05	0.00	0.11	0.05	0.05	0.10	-0.04	-0.04	0.11	0.08	0.03	-0.03	-0.07	-0.02	0.01	-0.04	-0.02	-0.07		0.00	-0.02	-0.01
10024402734	0.03	-0.15	-0.19	-0.28	0.41		0.12	0.17	-0.25	-0.33	0.01	0.05	0.16	0.07	-0.03	0.12	-0.10	0.03	0.12	0.08	-0.17	0.26	-0.17	0.04	-0.06	0.05	0.13	-0.01	0.00	-0.24	-0.08	-0.20	-0.07	0.16	-0.01	0.01	-0.21	0.27	0.06	-0.02	0.08	-0.05	-0.02	0.08	0.08	-0.12	-0.17	0.16	0.12
10024402814	0.04	0.03	-0.04	-0.03	0.01	0.06		-0.02	0.01	0.13	0.02	0.00	0.00	-0.04	-0.02	-0.04	-0.01	-0.03	0.01	-0.02	0.00	0.02	-0.04	-0.02	-0.01	-0.02	-0.05	-0.03	-0.08	0.00	0.00	-0.02	-0.03	0.08	0.07	-0.03	0.08	-0.02	0.00	-0.03	0.05	-0.03	-0.03	-0.04	0.01	-0.02	0.00	0.04	0.07
10024402829	0.01	-0.11	-0.13	0.01	0.00	0.00	0.03	0.00	0.07	0.00	-0.01	-0.01	0.01	-0.04	0.04	-0.02	-0.01	-0.04	0.05	-0.05	0.08	0.04	0.09	0.05	-0.02	-0.05	0.00	0.02	-0.05	-0.07	-0.01	-0.13	-0.02	0.13	0.03	0.04	-0.04	-0.02	0.05	0.15	0.09	-0.03	0.02	0.07	-0.01	-0.05	-0.05	-0.01	-0.02
10024402854	-0.07	-0.02	-0.03	-0.02	0.04	0.05	0.06	-0.01	0.01	-0.01	0.07	-0.01	0.02	-0.07	-0.06	0.03	0.01	-0.01	-0.03	-0.03	0.03	0.05	-0.02	0.01	-0.01	0.02	-0.02	0.00	-0.03	-0.05	0.02	-0.04	-0.03	0.05	0.04	-0.05	0.01	0.02	0.03	-0.01	0.08	-0.07	-0.05	-0.01	0.01	-0.03	-0.01	0.05	0.06
10024402877	-0.05	0.17	0.15	0.19	-0.05	-0.03		-0.07	0.14	0.10	-0.06	0.00	0.05	0.01	-0.20	-0.17	0.04	0.08	0.01	-0.04	0.10	-0.23	0.01	-0.09	0.03	-0.10	0.00	0.02	0.01	0.15	0.13	0.09	0.05	-0.05	-0.04	-0.09	0.05	-0.17	-0.04	-0.06	-0.06	0.00	-0.03	-0.02	-0.08	0.19	0.06	-0.06	-0.04
10024403013	-0.02	-0.28	-0.43	-0.09	-0.15	-0.03	0.19	-0.19	-0.08	-0.12	0.46	0.04	0.00	0.23	0.05	0.16	-0.03	0.12	0.01	0.03	-0.14	0.03	0.06	-0.02	-0.05	0.24	0.08	0.16	0.04	-0.33	0.00	-0.09	-0.05	-0.15	-0.06	0.17	-0.40	0.17	-0.07	0.11	0.03	0.12	0.05	0.21	0.25	-0.15	0.01	-0.15	-0.01
10024403092	-0.03	0.02	0.06	0.02	-0.09	0.01	-0.02	0.00	0.01	0.03	-0.02	-0.01	0.05	0.02	0.00	-0.02	-0.03	0.04	0.02	-0.02	0.04	-0.06	0.03	-0.01	-0.02	-0.02	0.00	0.00	0.00	0.00	0.00	-0.01	0.02	-0.01	-0.01	0.01	0.01	-0.02	-0.02	0.00	0.02	0.00	0.02	-0.02	0.01	0.01	-0.03	-0.03	-0.02
10024403147	0.02	0.11	-0.02	0.04	-0.09	0.10		-0.03	0.01	0.02	-0.08	-0.01	0.05	0.00	-0.01	0.02	0.01	-0.04	0.03	-0.08	0.00	-0.08	-0.03	0.01	0.04	0.02	-0.04	0.02	0.00	0.04	-0.01	0.01	-0.02	0.11	0.05	-0.06	-0.04	-0.11	-0.04	0.00	0.12	0.02	-0.01	0.00	0.01	-0.02	0.02	0.00	-0.03
10024403214	0.01	0.02	-0.09	0.01	0.01	0.10	0.07	0.04	0.02	-0.06	-0.03	-0.01	-0.01	-0.04	0.03	-0.01	-0.02	-0.07	-0.01	-0.08	0.02	-0.03	0.02	0.05	0.06	0.00	0.01	-0.04	-0.03	-0.04	-0.02	-0.04	-0.06	0.09	0.02	-0.05	-0.03	-0.03	0.02	0.05	0.10	0.00	0.05	0.00	0.05	-0.04	-0.01	0.01	-0.02
10024403288	0.00	-0.02	-0.04	-0.08	0.02	0.10	0.03	0.05	-0.06	-0.06	0.06	-0.05	0.02	-0.06	-0.01	0.06	-0.06	0.00	0.03	0.03	-0.05	0.10	-0.09	-0.02	0.04	0.05	-0.05	-0.03	-0.05	-0.01	0.00	-0.01	-0.07	0.05	0.09	0.01	-0.04	0.11	0.01	-0.04	0.05	-0.02	-0.03	-0.06	0.10	-0.08	0.02	-0.02	0.08
10024403292	0.02	-0.20	-0.12	-0.20	-0.03	0.10	-0.18	0.23	-0.10	-0.24	-0.03	-0.11	0.16	0.02	-0.04	0.19	0.06	0.03	0.14	-0.07	-0.05	0.08	0.09	0.19	-0.16	0.22	0.08	0.09	0.21		-0.13		-0.03	-0.05	-0.17	0.15	-0.32	-0.01	0.08	0.06	-0.12	0.09	0.03	0.20	0.07		-0.31	0.04	-0.11
10024403386	0.12	0.06	-0.09	-0.07	-0.04	0.07	-0.04	0.00	0.01	0.00	-0.04	-0.02	0.15	0.01	0.07	0.03	0.03	-0.06	-0.04	0.01	0.00	0.00	-0.02	0.02	-0.06	-0.11	0.08	0.02	-0.06	-0.12	-0.01	-0.04	-0.05	0.08	0.05	-0.01	-0.06	-0.09	0.05	0.07	0.08	0.05	0.05	0.01	-0.02	-0.07	-0.02	0.02	-0.03
10024403474	0.00	0.02	0.00	0.00	-0.02	0.00	-0.07	0.01			-0.06	0.05	0.03	0.06		-0.04	0.04	0.02	-0.01		0.01	-0.04	0.04	-0.02	-0.02	-0.01	-0.01	0.00	0.03	0.00	0.05	-0.03	0.03	0.00	-0.02	0.05	-0.02	-0.02	0.02	0.02	-0.02	0.02	-0.02	0.00	0.00	0.02	-0.01	-0.03	-0.03
10024403501	0.02	-0.05	-0.08	-0.05	0.01		0.04	0.08	0.02	-0.10	-0.07	-0.04	0.03	-0.04	0.00	0.06	0.02	-0.05	0.02	-0.04	-0.02	0.05	0.06	0.08	0.02	0.04	-0.03	-0.04	-0.06	-0.04	-0.02	-0.03	-0.07	0.02	0.02	0.01		0.04	0.00	0.04	0.04	0.01	0.03	0.03	0.03	-0.08	0.01	0.06	0.06
10024403525	-0.01		-0.06	-0.03	-0.01	-0.02	-0.04		0.02	0.03	0.00	0.04	-0.02	-0.03	0.05	0.02	0.03	-0.04	-0.03	0.05	0.02		0.04	0.00			0.00	-0.03	-0.04	-0.06	0.01	-0.07	0.05	-0.02	0.01	0.00	0.04	-0.03	0.02	0.09	0.02		0.03	0.04	-0.03	-0.01	-0.04	0.02	-0.02
10024403660	-0.03	0.13	-0.22	-0.02	1.25	-0.08	-0.08	-0.12	-0.09	-0.15	0.09	-0.07	-0.18	-0.05	-0.08		0.11	-0.08	0.05	-0.08	-0.18	0.27	-0.18	-0.06	0.03	-0.17	0.06	0.05	0.08	-0.16	-0.05	-0.22	-0.03	0.29	0.29	-0.12	-0.10	-0.09	0.03	0.15	0.20	0.06	0.08	-0.22	-0.09	-0.09	-0.12	-0.03	0.07
10024403683	-0.04	-0.07	-0.05		0.00	0.10	0.10		-0.02	-0.05	-0.03	-0.09	0.07	-0.07	-0.03	0.07	-0.04	-0.01	0.05	-0.03	-0.05	0.02	0.00	0.09	0.05	0.03	0.02	-0.01	-0.09	-0.06	0.00		-0.08	0.08	0.03	0.00	-0.06	0.02	0.02	0.02	0.11	0.01	-0.01	-0.02	0.08	-0.10	-0.02	0.03	0.01
10024403791	0.04	-0.07	-0.12	-0.12	0.10	0.30	-0.07	0.31	-0.09		-0.13	-0.28	0.15	-0.16	0.07	0.05	-0.04	-0.16	0.02	-0.03	-0.10	0.18	0.04	0.13	-0.03	0.02	0.00	0.01	-0.14	-0.36	-0.08	-0.13	-0.28	0.12	0.09	-0.01	-0.18	-0.07	0.18	0.22	0.26	0.00	0.08	0.05	0.06	-0.28	-0.06	0.24	0.22
10024403806	0.02	-0.11	-0.15	-0.08	-0.01	0.09	0.05	0.07	-0.05	-0.05	0.05	0.01	0.03	-0.07	0.01	0.08	0.01	-0.04	0.00	0.03	-0.06	0.09	-0.02	0.04	0.02	0.03	0.01	-0.02	-0.07		0.00	-0.01	-0.08	0.06	-0.01	0.00	-0.06	0.04	-0.01	0.04	0.11	0.04		0.02	0.05	-0.10	-0.01	0.01	0.03
10024403827	0.16	0.14	0.15	0.06	-0.11	-0.01	-0.09	-0.13	0.01	0.08	-0.21	0.04	-0.13	0.11	0.08	-0.12	0.07	0.06	0.01	-0.01	0.07	-0.13	0.05	-0.01	-0.06	-0.09	0.01	-0.04	0.10	0.02	0.05	-0.02	0.14	-0.09	-0.05	0.05	-0.01	-0.23	0.09	0.03	0.01	0.10	0.00	-0.02	-0.04	0.05	0.03	-0.12	-0.10
10024403831	-0.10	-0.02	-0.15	-0.04	-0.08	0.10		0.08		-0.07	0.05	0.01	0.01		0.06	0.09	0.05	-0.03	0.04	-0.04	-0.06	0.00	0.08	0.02	0.01	0.01				-0.18	0.05	-0.05	-0.05	0.09	0.05	0.04	-0.10			0.05		0.04	0.05	0.04	0.02	-0.07
10024403884	-0.13	-0.12	-0.01	0.20	-0.24	-0.08	0.23	-0.09	0.14	0.14	-0.06	-0.09	0.04	0.02	-0.06		-0.07	0.03	0.04	0.11	-0.01	-0.09	-0.04		0.08	0.06	0.02	0.10	0.00	0.11	0.08	0.04	-0.24		0.07	-0.02	0.05	-0.04	-0.11	-0.03	-0.06	-0.05	-0.03	0.00	0.02	0.03	0.04	-0.07	0.07
10024404012	0.12	0.16	0.41	0.04	-0.12	-0.19	-0.18	-0.17	-0.12	0.06	0.32	0.03	-0.11	0.14	0.13	-0.19	0.05	0.19	-0.07		-0.04	-0.26	0.12	-0.01	-0.06	-0.21	0.00	-0.04	0.04	-0.02	0.02	0.05	0.35	-0.14	-0.18	0.07	-0.01	0.22	0.00	-0.14	-0.05	0.15	0.03	0.00	-0.12	0.08	-0.07	-0.12	-0.14
10024404081	0.05	-0.05	-0.06	0.00	-0.01	0.07	0.04	0.02	0.04	0.01	0.01	-0.07	0.03	-0.06	-0.02	0.00	-0.04	-0.02	0.04	-0.02	0.01	0.04	0.05	-0.04	0.01	-0.01	0.02	-0.02	-0.04	-0.02	-0.03	-0.01	-0.03	0.06	0.05	0.00	-0.02	0.00	0.02	0.02	0.04	0.03	-0.03	0.01	0.01	-0.05	-0.02	-0.01	0.00
10024404138	0.05	0.21	0.12	0.05	-0.14	-0.12	-0.07	-0.15	0.07	0.11	0.02	0.09	-0.01	0.05	-0.02	-0.14	0.02	0.00	-0.03	0.02	0.11	-0.17	0.04	-0.04	0.00	-0.05	0.04	-0.07	0.05	0.12	0.10	0.12	0.14	-0.04	-0.08	0.03	0.13	-0.15	-0.01	-0.06	-0.13	0.01	-0.03	-0.02	-0.07	0.17	0.04	-0.11	-0.08
10024404141	0.09	0.02	-0.12	-0.07	-0.04	0.13	-0.01	-0.01	-0.02	0.02	0.06	-0.03	0.02	-0.01	0.05	0.07	0.01	-0.06	0.05	-0.01	-0.09	-0.04	-0.04	0.06		-0.03	0.02	-0.02	-0.06	-0.04	-0.03	-0.05	-0.05	0.02	0.05	-0.03	0.04	-0.07	0.00	0.04	0.06	0.09	0.03	-0.03	0.03	-0.14	-0.03	0.08	0.04
10024404185	0.01	-0.03	-0.06	-0.11	-0.07	0.10	0.01	0.04	0.00	-0.12	0.07	-0.05	0.03	-0.08	0.01	0.06	-0.04	-0.01	0.04	-0.03	0.00	0.07	-0.01	0.04	0.00	0.11	-0.01	0.00	-0.03	-0.05	-0.02	-0.04	0.00	0.05	0.03	0.02	-0.10	0.09	0.05	0.03	0.06	0.00	0.03	0.02	0.10	-0.11	-0.06	-0.03	0.02
10024404188	-0.02	0.10	0.08	0.06	0.00	-0.16		-0.10	0.15	0.16	-0.21	0.07	0.01	0.08	-0.07	-0.18	0.07	0.01	0.00	-0.03	0.16	-0.16	0.03	0.02		-0.05	-0.01	0.01	0.01	0.16	0.06	0.06	0.06		-0.04	-0.03	0.12	-0.22	-0.02	-0.04	-0.01	0.03	-0.08	-0.01	-0.10	0.16	-0.01	-0.05	-0.01
10024404202	0.13	0.05	-0.12	-0.12	-0.20	0.16	-0.08	0.08	-0.06	-0.33	0.09	0.01	0.17	0.00	0.15	0.08	0.07	-0.10	0.03	-0.08	-0.01	0.10	0.05	0.06	-0.03	-0.10	0.06	-0.01	-0.17	-0.25	-0.01	-0.28	0.05	0.16	0.13	-0.06	-0.30	0.09	0.04	0.31	0.20	0.06	0.16	0.13	-0.06	-0.21	-0.12	0.09	-0.05
10024404222	-0.07	-0.06	-0.09	0.00	0.00	0.11	0.03	0.06	-0.06	0.05	0.04	0.04	-0.01	-0.05	-0.06	0.12	-0.04	-0.01	0.04	-0.01	-0.06	0.08	-0.04	-0.05	-0.01	0.06	-0.02	0.01	-0.10	-0.08	-0.01	-0.07	-0.08	0.06	0.10	0.02	0.00	0.11	-0.04	0.03	0.03	-0.03	0.05	0.01	0.02	-0.03	-0.04	0.04	0.01
10024404299	0.01	-0.14	-0.14	-0.06	0.14	0.05	0.02	0.08	-0.06	-0.07	0.04	0.01	0.00	-0.02	0.00	0.10	-0.03	-0.02	0.00	0.04	-0.08	0.06	-0.02	0.03	-0.03	0.05	0.01	-0.04	-0.05	-0.09	-0.08	-0.02	-0.07	0.05	-0.01	0.03	-0.04	0.08	0.03	-0.01	0.04	0.01	0.03	-0.04	0.03	-0.04	0.00	0.09	0.03
10024404421	0.03	-0.07	-0.09	-0.05	-0.04	0.11	0.08	0.12	-0.03	0.00	0.00	-0.09	0.09	-0.09	-0.01	0.04	0.00	-0.03	0.05	0.02	-0.05	0.06	-0.04		-0.02	0.01	-0.02	0.01	-0.03	0.00	-0.01	0.00	-0.14	0.04	0.01	0.01	-0.03	0.00	0.02	0.02	0.02	-0.01	-0.02	-0.01	0.03	-0.08	0.02	0.13	0.04
10024404450	0.05	-0.01	0.04	0.06	-0.11	-0.02	-0.03		0.04	0.11	-0.05	-0.02	-0.02	-0.02	0.02	-0.05	0.04	-0.02	0.02	-0.01	0.07	-0.09	0.04	-0.01	-0.03	0.00	-0.01	-0.04	0.05	0.05	0.04	0.02	0.04	-0.04	-0.04	0.03	0.08	-0.10	0.00	0.02	-0.04	0.04	-0.01	0.01	-0.04	0.07	-0.02	-0.04	-0.08
10024404452	-0.10	-0.15	0.04	-0.02	0.01	-0.05	0.00	0.05	-0.24	0.20	-0.55	0.17	0.05	0.13	-0.05	-0.07	0.10	0.09	0.15	0.14	-0.07	-0.15	0.04	0.25	0.03	0.01	-0.11	0.05	-0.03	-0.06	0.13	-0.11	-0.11	0.06	-0.12	0.10	-0.04	-0.21	0.00	-0.18	0.00	0.08	-0.02	0.00	0.04	-0.04	0.07	0.30	0.11
10024404538	0.09	0.11	-0.01	-0.11	0.12	-0.01	-0.09	-0.09	-0.03	-0.08	0.02	-0.03	0.08	0.02	0.05	-0.03	0.00	-0.02	0.01	0.08	-0.07	-0.10	-0.02	0.04	0.06	0.00	0.06	0.05	0.14	0.01	0.00	0.00	0.00	-0.08	-0.04	0.10	-0.07	-0.08	0.11	0.04	-0.03	0.09	0.04	0.00	0.00	-0.07	0.02	-0.17	-0.06
10024404553	0.13	-0.08	-0.05	-0.04	-0.03	0.03	0.06	0.01	-0.02	-0.04	0.06	0.03	-0.01	-0.03	0.11	-0.03	0.04	-0.01	-0.06	-0.02	0.01	-0.02	0.04	0.00		-0.08	0.08	-0.01	-0.05	-0.15	0.01	-0.05	0.07	0.01	-0.06	0.01	-0.02	-0.01	0.01	0.05	0.08	0.07	-0.01	0.05	-0.02	-0.01	-0.01	0.00	-0.05
10024404580	0.06	0.00	-0.07	-0.05	0.52	0.08	0.09	0.03	-0.13	-0.14	0.06	-0.02	0.00	0.00	-0.02	0.02	-0.11	-0.02	0.05	-0.02	-0.14	0.12	-0.10	-0.09	-0.03	-0.09	0.06	0.11	0.03	-0.09	-0.08	-0.01	-0.08	0.18	0.01	-0.05	-0.13	0.00	0.07	-0.11	0.24	-0.11	0.03	-0.07	0.04	-0.08	0.01	-0.02	0.01
10024404586	0.01	-0.01	-0.09	-0.02	-0.05	0.08		0.03	0.00	0.00	0.10	0.02	0.01	-0.05	0.01	0.01	-0.01	-0.03	-0.02	-0.01	0.04	0.06	-0.01	-0.05	-0.06	0.01	-0.02	-0.02	-0.09	-0.07	-0.03	-0.07	0.01	0.06	0.02	0.03	-0.03	0.06	0.00	0.09	0.09	-0.02	0.03	0.04	-0.02	-0.04	-0.09	0.03	0.01
10024404591	0.02	-0.01	-0.15	0.01	-0.03	0.05	0.03	0.03	0.04	-0.14	-0.04	0.15	0.08	0.01	-0.01	-0.08	0.03	-0.08	-0.02	-0.08	0.07	-0.01	0.09	0.07	-0.01	-0.03	0.03	0.04	-0.14	-0.05	-0.02	-0.05	-0.11	0.18	0.03	-0.01	-0.04	-0.06	0.00	0.12	0.19	-0.02	-0.02	0.01	0.03	-0.07	-0.05	0.06	-0.04
10024404657	-0.07	0.12	0.10	0.13	-0.03	-0.12	-0.03	-0.06	0.15	0.04	-0.10	0.03	0.07	0.07	-0.15	-0.13	0.05	0.05	-0.04	-0.09	0.14	-0.18	0.08	-0.02	0.04	-0.04	-0.05	0.03	0.03	0.13	0.08	-0.07	0.06	-0.02	-0.04	-0.01	0.05	-0.13	-0.04	0.04	0.02	-0.05	0.01	-0.01	-0.08	0.14	-0.03	-0.01	-0.06
10024404727	-0.06	0.03	-0.08	0.05	-0.03	-0.01		0.14	0.09	0.12	0.03	-0.08	0.13	-0.06	-0.01	-0.09	0.05	-0.06	0.11	-0.12	0.02	-0.10	-0.03	0.04	0.00	-0.07	-0.09	0.07	-0.06	0.02	0.08	-0.04	-0.05	0.13	0.03	-0.06	0.05	-0.15	-0.02	0.06	0.11	-0.02	-0.04	-0.07	-0.05	0.04	0.03	0.07	-0.03
10024404769	-0.01	0.07	0.05	0.13	-0.09	-0.06	-0.01	-0.03	0.01		-0.10	0.00	-0.01	0.06	0.00	-0.07	0.04	0.06	-0.02	-0.06	0.07	-0.09	0.08	0.02	-0.01	-0.03	0.00	0.00	0.02	0.00	0.00	-0.02	0.02	0.00	-0.02	0.03	0.06	-0.14	-0.02	-0.02	-0.02	0.02	0.02	0.02	-0.04	0.11	-0.01	-0.03	-0.01
10024404785	0.02	0.05	0.05	-0.03	-0.08	-0.02	-0.06	-0.06	0.00	-0.07	0.57	-0.04	-0.10	0.04	0.09	-0.11	0.02	-0.04	-0.01	-0.08	-0.01	-0.07	-0.03	-0.03	0.00		0.06	0.02	0.07	-0.05	0.08	-0.01	0.06	-0.04	0.00	0.05	-0.08	-0.07	0.03	0.01	0.00	0.04	-0.02	-0.03	-0.09	-0.02	-0.04	0.00	-0.04
10024404790	0.09	0.00	0.18	-0.06	-0.09	-0.04	0.00	-0.15	-0.08	-0.11	-0.15	-0.05	-0.06	0.37	0.08	0.03	-0.13	0.03	0.04	0.08	-0.11	-0.04	0.09	0.16	-0.02	-0.05	0.09	0.05	0.05	0.04	-0.05	0.00	-0.04	0.03	-0.02	0.19	-0.23	-0.18	0.03	-0.06	0.01	-0.01	0.09	0.21	-0.03	-0.17	0.04	-0.03	-0.02
10024404829	0.10	-0.01	-0.10	-0.03	-0.06	0.11			-0.01		0.00		-0.05	-0.03	0.09	0.10	0.01	-0.04	-0.05		-0.01	0.12		-0.08	-0.07		0.05	-0.04	-0.03	-0.12	-0.05	-0.12	0.04	0.01	0.01	0.02	-0.04	0.09	0.04	0.06	0.02	0.02	0.07	0.12	0.04	-0.06	-0.09	-0.04	-0.04
10024404844	0.09	0.00	-0.15	0.00	-0.08	0.04	0.03	-0.02	0.02	-0.01	0.10	0.06	0.01	-0.08	0.07	-0.03	0.05	-0.08	-0.08	-0.01	0.06	0.00	0.09	0.04	-0.06	-0.06	0.03	0.01	-0.06	-0.17	0.04	-0.10	0.02	0.12	0.02	0.07	-0.03	-0.07	-0.06	0.03	0.20	0.08	0.01	0.08	-0.07	-0.02	-0.07	-0.03	-0.03
10024404896	-0.05	-0.02	-0.03	-0.01	-0.07	-0.01	0.03	0.04	0.01	-0.03	0.00	-0.02	0.06	0.00	0.03	0.01	0.04	-0.02	0.01	-0.03	-0.03	0.02	0.07	-0.03	0.05	-0.02	0.04	0.04	-0.02	0.01	0.01	0.07	-0.03	-0.01	0.01	-0.05	-0.09	-0.03	0.02	0.06	0.06	-0.04	-0.02	0.02	0.00	0.01	-0.01	-0.02	-0.02
10024404899	0.00	-0.06	0.09	0.03	-0.19	-0.06	0.11	-0.16	0.02		-0.17	0.09	-0.21	0.14	0.09	-0.06	0.09	0.10	-0.01	0.01	0.02	-0.07	0.06	-0.01	0.07	0.09	0.03	-0.05	0.15	0.11	0.14	0.07	0.13	-0.22	0.00	0.09	0.05	-0.12	0.04	-0.15	-0.24	0.04	-0.04	-0.01	0.04	0.05	0.09	-0.10	-0.04
10024404988	-0.02	-0.01	-0.04	-0.03	-0.05	0.03	0.07	0.07	-0.02	-0.09	0.01	0.00	0.08	-0.08	-0.03	0.07	0.03	0.02	0.05	-0.04	0.02	-0.01	0.00	-0.04	-0.01	0.02	-0.01		-0.12	-0.07	0.04	-0.05	-0.07	0.04	0.06	-0.02	-0.04	0.06	0.01	0.03	0.04	0.00	0.03	0.01	0.06	-0.02	-0.04	0.02	0.03
10024405053	-0.01	0.03	0.14	0.27	-0.16	-0.17	-0.08	-0.09	0.17	0.12	-0.09	-0.02	-0.04	0.02	-0.03	-0.17	0.15	0.05	-0.07	-0.11	0.26	-0.25	0.11	0.01	0.04	-0.08			-0.04	0.12	0.04	0.00	0.06	-0.02	-0.07	0.02	0.07	-0.13	-0.06	-0.07	-0.04	0.02	0.00	-0.01		0.15	-0.03	0.02	-0.02
10024405278	0.00	-0.08	-0.20	-0.07	-0.17	-0.03	-0.06	-0.10	-0.08	-0.13	-0.03	-0.02	-0.01	-0.15	0.02	1.99	-0.05	-0.14	-0.12	-0.10	-0.04	-0.10	0.00	-0.07	-0.15	-0.12	0.06	0.00	-0.06	-0.16	0.01	-0.11	0.05	0.11	0.03	0.06	-0.06	-0.08	0.00	0.05	0.17	0.07	0.01	0.06	-0.02	-0.06	-0.09	0.00	-0.04
10024405291	0.01	0.06	0.08	0.10	-0.11	-0.09	-0.01	-0.09	0.07	0.13	-0.09	0.22	-0.04	0.01	0.00	-0.10	-0.02	0.03	-0.01	-0.04	0.07	-0.12	-0.02	0.02	0.01	-0.07	-0.04	-0.01	-0.03	0.14	0.01	0.02	0.00	0.03	0.00	0.01	0.07	-0.15	-0.02	-0.05	-0.02	0.03	-0.06	-0.05	-0.05	0.05	0.03	0.03	0.01
10024405334	-0.01	0.09	-0.13	-0.20	0.05	0.22	0.00	0.04	-0.16	-0.26	-0.03	-0.09	0.08	-0.08	0.04	0.20	-0.01	-0.09	0.01	-0.05	-0.13	0.29	0.00	0.16	0.02	0.03	-0.01	0.08	-0.12	-0.23	-0.12	-0.10	-0.06	0.08	0.07	-0.06	-0.25	0.12	0.09	0.06	0.14	0.02	0.11	0.08	0.04	-0.26	0.00	0.09	0.17
10024405382	0.14	-0.09	0.10	0.07	-0.16	-0.01	0.03	-0.13	-0.14	-0.15	-0.12	0.01	-0.03	0.14	0.13	0.13	-0.02	0.05	0.00	0.04	-0.19	-0.03	-0.01	0.14	0.11	0.00	0.10	0.09	0.05	-0.04	0.00	-0.10	-0.05	-0.01	-0.01	0.19	-0.18	-0.07	-0.02	-0.10	0.05	0.10	0.04	0.10	0.05	-0.12	-0.02	-0.04	-0.02
10024405407	0.01	-0.05	0.00	-0.03	0.02	0.07	0.04	0.06	0.01	-0.02	-0.01	-0.02	0.00	-0.06	0.01	0.00	0.02	-0.01	0.01	0.01	0.03	-0.02	-0.01	0.01	-0.09	0.03	-0.03	-0.05	-0.08	0.01	0.00	-0.02	0.03	0.05	0.00	0.00	-0.01	0.01	-0.01	-0.01	-0.01	0.00	-0.01	0.03	0.05	0.00	0.00	0.03	0.02
10024405425	0.05	0.05	-0.04	-0.01	0.10	0.02	-0.04	0.06	0.06	0.02	0.00	0.03	0.11	-0.01	-0.10	-0.09	0.06	-0.04	-0.02	-0.08	0.04	-0.01	-0.04	0.01	-0.03	-0.08	-0.03	-0.01	-0.05	-0.03	0.03	-0.05	-0.04	0.06	0.08	-0.02	-0.03	-0.08	0.03	0.10	0.10	-0.05	-0.01	0.01	-0.06	-0.01	-0.04	0.04	0.05
10024405432	-0.04	0.00	-0.03	-0.08	0.01	0.02	-0.02	0.04	0.01	0.08	0.00	-0.03	0.04	-0.01	-0.02	0.02	-0.04	-0.01	0.04	0.09	-0.09	0.01	-0.06	0.02	0.06	0.01	-0.04	-0.03	-0.06	0.00	-0.01	0.01	-0.07	0.00	0.04	-0.04	0.05	-0.04	0.02	-0.02	0.03	0.04	-0.03	-0.04	0.05	-0.05	0.06	0.04	0.08
10024405586	-0.01	0.01	-0.04					0.03	0.02	-0.01	0.05	-0.02	0.05	-0.02	0.03		0.02	-0.01	0.01	-0.03	-0.02	0.02	0.01	-0.01	-0.03	-0.05	-0.01	-0.06	-0.08	0.00	0.00	-0.01	0.00	0.08	0.03	0.03	-0.01	0.01		0.04		0.02	-0.05				0.06	-0.02	-0.05
10024405645	0.08	0.02	0.13	0.05	-0.12	-0.05	-0.07	-0.23	0.02	-0.02	0.11	0.01	-0.03	0.03	-0.02			-0.02	0.00	-0.04	0.08	-0.06	0.03	0.10				-0.04	-0.06	0.08	0.05	0.05	0.06	0.02	0.00	0.01	0.02	-0.11	-0.02	-0.03	0.02	0.03	-0.05	0.00		0.00	0.03	-0.02	-0.02
10024405675	0.01	-0.16	0.01	-0.01	-0.07	0.03	0.02	0.16	-0.14	-0.05	-0.05	-0.04	-0.01	-0.12	-0.05	0.14	-0.02	0.04	0.02	-0.03	-0.04	0.04	0.11	0.13	0.04	0.05	-0.03	-0.02	-0.16	-0.06	-0.12	-0.11	-0.05	-0.01	0.17	0.03	-0.08	0.05	0.07	0.13	0.07	0.02	0.10	-0.08	0.05	-0.17	0.05	0.02	0.04
10024405706	-0.04	0.03	0.00	0.06	0.05	0.04	0.05	-0.01	0.02	0.06	0.15	-0.03	0.04	0.02	0.05	0.13	0.02	0.03	-0.05	0.10	0.07	0.08	-1.03	0.04	0.05	0.05	-0.05	0.02	-0.04	-0.01	-0.03	-0.01	-0.04	-0.01	0.02	-0.03	0.04	0.09	-0.02	-0.02	0.02	-0.01	-0.03	-0.02	-0.02	0.05	0.03	0.03	0.01
10024405724	-0.03	0.00	-0.09	-0.19	-0.03	0.23	0.06	0.07	-0.12	-0.35	0.04	-0.08	0.07	-0.03	0.12	0.14	0.03	-0.03	0.10	-0.05	-0.12	0.18	0.00	0.08	0.00	0.01	0.09	0.08	-0.03	-0.22	-0.03	-0.08	-0.08	0.12	0.01	-0.01	-0.32	0.17	0.07	0.14	0.13	0.01	0.07	0.02	0.09	-0.19	-0.08	0.00	0.00
10024405814	-0.02	-0.10	-0.08	-0.05	-0.01	0.03	0.04	0.11	0.00	0.00	0.01	-0.07	0.07	-0.05	-0.03	0.05	-0.02	-0.03	0.02	0.06	-0.01	0.11	-0.06	-0.02	0.00	0.06	-0.04	-0.05	-0.07	-0.03	0.00	0.02	-0.03	-0.01	0.05	0.01	0.01	0.06	0.01	-0.08	-0.04	0.01	-0.07	0.00	0.01	-0.08	0.04	0.09	0.14
10024405835	0.01	-0.06	-0.09	-0.07	0.06	0.05	-0.01	0.07	-0.06	-0.06	-0.08	-0.02	0.02	-0.01	0.01	0.07	-0.03	-0.03	0.05	0.06	-0.07	0.10	-0.01	0.04	0.00	0.06	-0.04	0.01	-0.01	-0.04	-0.02	-0.05	-0.08	0.00	-0.01	0.01	-0.10	0.06	0.05	0.07	0.10	-0.04	0.04	0.01	0.08	-0.07	-0.04	0.05	0.02
10024405836	0.04	-0.04	-0.04	0.01	-0.03	0.00	0.00	0.03	0.04	0.01	0.04	0.02	-0.04	-0.02	-0.01	0.01	0.02	0.00	0.02	0.00	0.02	-0.02	0.02	0.01	-0.06	-0.02	0.01	-0.02	-0.08	-0.07	0.00	-0.05	0.01	0.07	0.03	0.01	0.01	0.00	-0.06	0.08	0.06	0.03	0.02	0.03	-0.02	0.01	-0.05	0.01	-0.03
10024405872	0.04	0.03	0.10	0.02	0.04	0.00	-0.02	-0.07	0.02	0.01	-0.04	0.07			-0.01	-0.07	-0.03	0.01	-0.08	-0.04	0.03	-0.09	-0.01	0.06	0.02	0.02	-0.05	-0.05	0.02	0.08	0.03	0.01	0.09	-0.06	-0.05	0.00	0.05	-0.03	0.03	-0.05	0.05	0.00	-0.02	-0.01	-0.03	0.02	0.01	-0.02	0.00
10024405948	0.05	0.04	0.00	-0.10	-0.03	0.08	0.04	0.05	-0.02	-0.06	-0.07	-0.05	0.02	-0.05	-0.05	-0.01	-0.02	-0.02	0.08	-0.04	-0.04	0.00	0.06	0.06	0.02	0.05	-0.02	-0.01	-0.02	0.00	0.00	-0.02	-0.03	0.08	-0.01	0.00	-0.07	-0.01	0.01	0.02	0.08	-0.04	0.03	0.03	0.06	-0.06	-0.02	0.01	0.01
10024405967	0.01	0.02	0.14	0.09	-0.26	-0.23		-0.12	0.10	0.24	0.20	0.07	-0.10	0.08	-0.05	-0.11	0.03	0.11	-0.01	0.03	0.06	-0.26	0.00	-0.11	0.11	-0.02	-0.07			0.08	0.09	0.15	0.00	-0.08	-0.05	-0.03	0.05	-0.18				0.03	0.00		-0.12	0.15	0.11	-0.08	-0.07
10024405974	0.09	-0.10	-0.12	0.00	-0.05	0.07	0.03	0.03	0.01		0.11	0.06	0.01	-0.08	0.03	0.04	0.03	-0.05	-0.02	-0.01	-0.04	0.00	0.02	-0.02	-0.03		0.02						-0.05			0.02	-0.02	-0.02				0.06						0.01	-0.02
10024406019	-0.06	0.23	0.14	0.19	-0.15	-0.34	-0.08	0.05	0.33	0.50	-0.44	0.10	-0.07	0.04	-0.13	-0.31	0.10	-0.01	-0.08	-0.04	0.32	-0.34	0.03	-0.03	0.06	-0.01	-0.07	0.01	0.08	0.41	0.09	0.19	0.18	-0.14	-0.12	0.08	0.21	-0.43	-0.03	-0.12	-0.15	0.02	-0.11	-0.05	-0.17	0.18	0.15	-0.10	-0.02
10024406038	0.10	0.02	-0.09	0.03	0.01	0.05	-0.04	-0.04	0.03	0.02	0.01	-0.03	-0.06	-0.07	0.04	0.03	-0.05	-0.05	0.07	-0.02	0.02	0.03	0.02	-0.03	0.00	0.01	-0.03	0.05	0.01	-0.14	0.00	-0.09	-0.06	0.11	0.04	0.08	-0.05	-0.04	-0.01	0.09	0.05	0.03	0.04	0.07	-0.02	-0.10	-0.10	0.03	-0.01
10024406185	-0.10	-0.05	-0.11	-0.03	-0.15	-0.09	-0.06	-0.12	-0.09	-0.11	-0.06	-0.12	-0.07	-0.03	-0.06	1.90	-0.05	-0.04	-0.13	-0.06	0.02	-0.10	-0.08		-0.14	-0.06	0.01	0.01	0.06	-0.02	0.08	0.01	0.01	-0.03	0.02	-0.01	-0.04	0.02	-0.02	0.01	-0.04	-0.02	-0.03	-0.01	-0.02	0.06	0.00	-0.05	0.00
10024406233	0.00	-0.06	0.02	-0.06	-0.05	-0.04	0.01	-0.06	0.02	-0.11	-0.12	0.44	-0.04	0.05	0.03	-0.08	-0.02	0.00	-0.01	0.05	0.01	-0.06	0.01	0.07	-0.05	0.06	-0.02	-0.06	0.06	0.03	0.04	0.02	0.01	0.04	-0.07	0.05	-0.06	-0.10	0.05	-0.03	-0.02	0.01	-0.07	0.05	0.06	-0.04	0.03	0.02	-0.02
10024406285	-0.03	0.08	0.12	0.16	-0.21	-0.15		-0.07	0.17	0.19		0.01	-0.08		-0.05	-0.18	0.01	0.07	0.05	-0.02	0.19	-0.22	0.04	-0.08		0.00	-0.12	-0.05	-0.07	0.23	0.07	0.10	0.06	-0.06		0.00	0.12		-0.10			-0.03	-0.08	-0.09			0.06	-0.04
10024406299	-0.06	-0.06	0.03	0.03	0.20	-0.10	0.01	-0.02	0.03	0.12	0.06	0.07	-0.04	-0.01	-0.04	-0.07	0.00	0.02	-0.03	0.07	-0.01	-0.06	-0.05	-0.04	-0.04	-0.01	-0.05	0.00	-0.05	-0.01	0.01	0.02	-0.04	-0.05	-0.09	0.00	0.04	0.03	-0.01	-0.04	-0.03	-0.06	0.00	-0.01	-0.03	0.12	0.08	0.07	0.05
10024406301	0.05	0.02	-0.05	-0.04	0.00	0.05	0.00	0.04	0.00	-0.02	-0.05	-0.02	0.05	-0.08	0.06	0.02	-0.06	0.00	0.01	0.02	-0.01	0.04	-0.02	0.06	-0.07	-0.02	0.02	-0.01	-0.04	-0.04	-0.02	-0.03	-0.02	0.10	-0.01	0.05	-0.02	-0.05	-0.02	0.04	0.09	-0.01	-0.01	0.01		-0.04	-0.05	0.06	-0.04
10024406331	0.01	-0.08	-0.09	0.07	0.09	0.12		0.01	0.03	0.04	0.03	-0.11	0.02	-0.07	-0.03	-0.01	-0.04	-0.03	0.05	-0.04	0.05	0.03	-0.01	-0.03	0.01	-0.02	0.02	-0.01	-0.07	0.02	0.01	-0.01	-0.10	0.07	0.03	-0.02	-0.04	0.00	0.01	0.04	0.03	-0.01	-0.04	0.02	0.00	0.01	0.04	0.00	0.04
10024406360	-0.08	0.02	0.08	0.06	-0.12	-0.07	0.05	-0.04	0.01	0.12	-0.05	-0.04	0.00	0.07	-0.04	0.00	0.02	0.04	-0.05	0.01	0.06	-0.07	0.00	0.00	0.03	-0.01	-0.03	0.00	0.04	0.10	0.02	0.10	0.01	-0.10	-0.02	0.01	0.12	-0.05	0.00	-0.15	-0.09	0.00	-0.06	-0.05	-0.04	0.11	0.06	-0.03	0.04
10024406461	-0.01	-0.06	-0.13	0.01	0.04	0.08	0.03		-0.03	-0.05	0.01	-0.05	0.04	-0.02	0.06	0.03	-0.05	-0.05	0.04	-0.05	0.01	0.10	0.03	0.02	-0.01	0.00	0.00	0.01	-0.04	-0.03	-0.04	-0.08	-0.05	0.13	0.04	-0.05	-0.05	0.06	0.01	0.06	0.04	-0.02	0.03	0.02	0.03		0.00	0.00	-0.03
10024406502	-0.09	-0.01	-0.14	0.03	-0.02	-0.03		0.17	0.08	0.13		-0.11	0.13		-0.02	-0.08	0.08	-0.10	0.12		0.00	-0.13	-0.03	0.06	0.03	-0.08	-0.14	0.08	-0.08	0.04	0.10	-0.04	-0.08	0.14	0.03		0.03	-0.19	-0.03	0.08	0.11	-0.04	-0.05	-0.09	-0.04	0.06	0.04	0.14	-0.04
10024406508	-0.01	-0.04		-0.02	-0.03	0.07	0.03	0.11	0.01	-0.03	-0.02	-0.09	0.02	-0.02	0.02	0.04	-0.01	-0.02	-0.03	-0.04	0.01	0.02	0.04		0.00	0.01	-0.01	-0.01	-0.03	-0.01	-0.02	-0.04	-0.04	0.08	0.04	-0.05		0.04	0.00	0.01	0.04	-0.01	0.00	0.01	0.04	-0.04	-0.04	0.04	0.02
10024406509	0.15	-0.03	-0.01	0.01	-0.03	-0.02	-0.08	-0.09	0.05	0.10	-0.18	0.09	0.02	-0.01	0.01	-0.04	0.06	-0.02	0.04	0.02	0.04	-0.06	0.04	0.03	-0.14	0.04	0.09	-0.07	0.02	-0.03	0.02	-0.07	0.18	-0.04	-0.11	0.06	0.04	-0.15	0.02	0.08	-0.03	0.09	0.03	0.10	0.02	0.01	-0.12	-0.06	-0.12
10024406553	0.05	-0.07	-0.15	0.00	0.00	0.04	0.04	0.06	0.02	0.05	0.06	0.03	-0.01	0.00	-0.03	0.02	0.04	-0.03	-0.04	-0.03	0.02	0.04	0.03	-0.05	-0.06	-0.01	0.03	0.02	-0.04	-0.08	0.01	-0.03	-0.04	0.08	0.00	0.01	0.03	0.00	-0.03	0.01	0.05	-0.01	-0.05	0.04	-0.04	0.04	-0.05	0.02	0.04
10024406799	0.02	0.08	0.26	0.07	-0.16	-0.10	-0.02	-0.08	0.07	0.06	-0.18	-0.05	-0.04	0.10	0.07	-0.08	-0.09	0.03	0.02	-0.05	0.03	-0.06	0.01	0.18	0.01	-0.09	0.04	-0.01	-0.04	0.14	-0.01	-0.07	0.01	0.04	-0.05	0.02	0.05	-0.10	-0.01	-0.06	0.03	0.01	0.00	0.04	0.00	0.02	-0.01	0.02	-0.04
10024406811	-0.01	0.12	-0.07	-0.24	0.05	0.14	0.03	0.08	-0.12	-0.34	0.01	-0.07	0.23	-0.04	0.07	0.09	0.01	0.00	0.06	-0.06	-0.09	0.05	0.01	0.10	-0.02	0.00	0.11	0.04	0.01	-0.21	-0.07	-0.01	-0.10	0.12	0.04	0.00	-0.30	0.05	0.09	0.09	0.15	0.03	0.11	0.01	0.08	-0.17	-0.11	0.04	-0.01
10024406884	0.04	0.06	-0.02	0.04	-0.04	0.03	0.01	-0.03	0.01	-0.03	-0.03	0.00		-0.01	0.04	-0.05	0.03	-0.06	-0.07	-0.05	0.08	0.01	0.06	0.03	0.00	-0.06	-0.01	-0.01	-0.07	0.05	-0.03	-0.05	0.03	0.06	0.02	-0.06	0.08	0.05	0.00	0.02	0.02	-0.06	0.00	-0.02	-0.04	0.02	-0.06	0.07	0.05
10024406937	0.00	0.06	0.11		-0.09	-0.09		-0.03	0.15		-0.07	-0.02	0.04	0.03	-0.05	-0.08	0.04	0.06	0.04	-0.01		-0.14	0.02	-0.06	0.07	0.00	-0.05	0.00	-0.01	0.14	0.04	0.04	0.01	-0.05	0.00	0.00	0.17	-0.16	-0.05	-0.02	-0.04	0.00	-0.01	-0.05	-0.04	0.09	0.04	0.02	-0.04
10024406990	0.05	0.02	0.09	0.06	-0.04	-0.07	-0.02	-0.07	0.05	0.06	-0.10	0.02	-0.05	0.05	-0.02	-0.06	0.06	-0.03	-0.01	-0.08	0.10	-0.05	0.02	0.06	-0.03	-0.02	-0.01	-0.05	-0.02	0.09	0.06	0.02	0.06	0.01	-0.05	0.06	0.04	-0.05	-0.01	0.02	-0.02	-0.01	-0.02	0.02	-0.04	0.03	-0.06	-0.04	-0.01
10024407077	-0.02	0.14	0.25	0.11	-0.20	-0.21	0.00	-0.06	0.05	0.18	-0.01	0.01	-0.02	0.05	-0.05	-0.13	0.05	0.08	-0.03	-0.04	0.10	-0.24	0.01	-0.01	0.07	-0.09	-0.07	-0.02	0.04	0.19	0.06	0.18	0.09	-0.11	-0.08	0.01	0.18	-0.14	-0.01	-0.19	-0.15	0.05	-0.08	-0.08	-0.12	0.20	0.11	-0.04	0.00
10024407114	-0.01	0.03	-0.02	0.07	-0.23	-0.03		-0.03	0.03	0.06	-0.06	-0.01	0.04	0.03	-0.05	0.07	-0.09	0.01	-0.01	0.02	0.04	0.05	0.01	-0.03	0.02	0.08	0.00	0.08	0.01	0.04	0.00	0.02	-0.03	-0.06	0.08	-0.04	0.02	0.06	0.00	-0.04	-0.03	-0.07	0.01	-0.05	0.01	-0.05	0.02	-0.03	0.03
10024407253	-0.01	-0.01	0.02	0.03	0.03	-0.09	-0.04	0.00	0.02	0.08	0.01	0.05	0.00	0.02	-0.02	-0.07	0.04	-0.02	-0.03	0.02	0.05	-0.02	-0.03	0.01	-0.03	-0.01	-0.01	-0.01	-0.01	0.05	-0.01	0.04	-0.01	0.02	-0.04	0.01	0.05	-0.07	0.01	0.01	-0.01	0.00	-0.05	-0.03	-0.06	0.08	0.05	0.01	0.00
10024407299	-0.02	-0.04	-0.01		0.08		-0.03	0.00	0.05	0.11	-0.01	0.03	-0.02	0.00	-0.01	-0.08	0.06	-0.04	-0.06	-0.01	0.06	-0.08	0.02			-0.02	-0.03	-0.02		0.04	0.00	0.02	0.01	0.03	-0.03	0.01	0.07	-0.04	0.01	0.01	0.01	0.02	-0.07	-0.02	-0.06	0.05	0.01	0.00	-0.04
10024407304	-0.03	-0.04	-0.07	-0.02	0.04	0.02	0.06	0.10	0.04		-0.05	0.02	0.03	-0.08	-0.02	-0.04	0.00	-0.05	0.02	-0.02	0.02	-0.01	0.03	0.05	0.00		-0.02	-0.05	-0.08	0.00	-0.03	-0.03	-0.02	0.07	-0.04	0.02	0.03	-0.01	-0.04	0.03	0.06	-0.01	0.00	0.01	0.00	0.00	-0.02	0.08	0.05
10024407396	0.08	0.07	-0.02	-0.09	-0.09	0.12	-0.06	-0.06	0.00	-0.13	0.11	0.06	-0.05	0.05	0.05	0.01	-0.03	0.03	0.02	-0.04	0.02	-0.05	0.00	0.03	-0.02	0.02	0.04	-0.01	-0.01	-0.05	-0.02	-0.02	0.04	0.04	0.05	-0.06	-0.12	0.10	-0.03	0.08	0.09	-0.02	0.08	0.04	0.03	-0.06	-0.08	-0.06	-0.05
10024407455	-0.01	-0.10	-0.07	0.00	0.12	0.06		0.01	-0.02	0.02	0.07	0.03	-0.04	-0.02	0.01	0.00	-0.01	0.01	-0.01	0.06	0.04	0.10	-0.05	-0.11	-0.07	-0.01	-0.03	-0.06	-0.06	-0.05	-0.02	-0.01	-0.07	0.02	0.00	-0.01	0.02	0.07	0.04	0.02	0.02	-0.05	-0.01	-0.01	0.00	0.02	0.03	0.08	0.05
10024407563	0.01	-0.10	-0.13	0.00	0.03	0.15	0.02	0.20	0.00	0.00	-0.05	-0.02	0.00	-0.07	-0.07	-0.01	0.03	-0.08	-0.01	-0.09	0.02	0.13	0.01	0.03	0.02	-0.03	0.00	0.01	0.00	0.02	0.00	-0.01	-0.13	0.04	0.02	-0.07	-0.02	-0.01	-0.05	0.04	0.05	-0.03	0.01	0.04	-0.03	0.00	0.00	0.02	0.07
10024407631	-0.15	0.02	-0.01	0.16	-0.08	-0.15	-0.05	0.14	0.05	-0.03	-0.19	-0.07	0.10	0.22	0.07	-0.16	0.12	0.11	-0.08	-0.19	0.14	-0.10	0.23	-0.10	-0.03	0.06	-0.12	0.01	0.01	0.19	0.02	0.00	-0.03	-0.07	0.05	0.10	0.14	-0.17	-0.01	0.01	-0.05	-0.01	-0.06	0.02	-0.04	0.15	0.00	-0.09	-0.01
10024407634	0.01	0.01	-0.01	0.00	0.23	0.01	-0.02	0.07	-0.02	-0.04	-0.04	-0.04	0.00	-0.04	-0.01	-0.04	-0.06	0.02	0.02	0.00	-0.04	0.07	-0.02	0.01	-0.03	-0.03	0.02	-0.02	0.00	-0.04	-0.05	-0.03	-0.02	0.14	0.08	-0.03	-0.07	-0.04	-0.01	0.01	0.04	-0.04	0.05	-0.03	0.01	-0.05	-0.03	0.04	-0.01
10024407668	-0.01	-0.04	-0.02	0.00	0.09	0.04	0.11	0.04	-0.06	-0.04	-0.05	0.08	-0.02	-0.05	-0.03	-0.01	-0.07	0.00	0.03	0.05	-0.06	0.02	0.03	-0.02	-0.05	0.02	0.01	0.00	-0.03	0.00	0.03	-0.01	-0.01	0.02	0.01	-0.02	0.00	-0.03	0.01	0.00	0.03	-0.04	0.00	0.00	0.01	0.01	0.02	-0.01	0.02
10024407681	0.09	0.07		0.02	-0.07	0.08		-0.04	0.02		0.10		0.02	-0.08	0.09	-0.02	0.06	-0.11	-0.10	0.00		-0.01		-0.05	-0.02	-0.06	0.04	0.02	-0.05	-0.14	0.02	-0.10	0.04	0.13	0.06	0.04	-0.05	-0.07	-0.02	0.02	0.18	0.10	0.00	0.07	-0.07	-0.04	-0.08	-0.03	-0.03
10024407688	-0.15	0.05	-0.08	0.34	-0.11	-0.33	0.03	-0.02	0.15	0.21	-0.07	0.01	0.05	0.02	-0.10	-0.21	0.09	0.06	-0.14	0.03	0.16		0.05	-0.06	0.03	-0.03	-0.05	0.03	0.13	0.27	0.14	0.07	0.09	-0.10	-0.05	0.15	0.08	-0.34	-0.03	-0.16	-0.24	0.03	-0.11	0.02	-0.17	0.27	0.14	-0.10	0.04
10024407702	-0.17	0.05	0.31	0.13	-0.15	-0.21		-0.12	0.00	0.14	0.26	-0.11	-0.05	0.02	-0.07	-0.01	0.04	0.20	-0.07		0.09	-0.19	0.00	-0.09	0.10	-0.11	-0.07	0.01	0.08	0.17	0.06	0.19	0.06	-0.19	-0.03	-0.08	0.11	0.07	-0.02	-0.18	-0.13	0.00	-0.04	-0.15	-0.06	0.19	0.12	-0.09	0.00
10024407708	0.03	0.14	0.34	0.17	-0.16	-0.26	-0.11	-0.18	0.12	0.21	0.03	-0.04	-0.14	0.08	0.01	-0.20	0.12	0.12	-0.07	-0.14	0.16	-0.32	0.05	0.07	0.05	-0.08	-0.11	-0.02	0.00	0.15	0.05	0.09	0.13	-0.06	-0.09	0.02	0.20	-0.10	-0.05	-0.17	-0.04	0.05	-0.05	-0.06	-0.11	0.23	0.14	-0.08	-0.06
10024407816	-0.02	0.00	-0.10	-0.10		0.11		0.06	-0.07		0.15	-0.09	0.09	-0.09	0.01	0.04	-0.05	-0.02	0.05	0.00	-0.05	0.09	-0.02	0.00	0.01	-0.02	0.00	0.00	-0.04				-0.10	0.09		0.01	-0.07	0.06	0.03			0.02			0.02	-0.11			0.08
10024407848	0.09	-0.03	-0.08	0.02	-0.03	0.01	-0.07	-0.03	0.02	0.05	0.11	0.03	-0.03	-0.05	0.05	-0.01	0.03	-0.04	-0.08	0.01	0.04	0.01	0.04	0.04	-0.06	-0.03	-0.04	0.00	-0.08	-0.09	0.00	-0.13	0.08	0.06	0.02	0.04	0.03	-0.01	-0.02	0.06	0.11	0.05	0.00	0.02		-0.02	-0.09	0.01	-0.03
10024407862	0.11	-0.05	-0.08	0.00	-0.04	0.10	-0.04	0.00	0.02	0.02	0.00	0.05	0.01	-0.06	0.02	0.00	-0.01	-0.04	-0.01	0.04	0.01	0.07	-0.02	-0.02	-0.07	-0.04	0.02	-0.06	-0.07	-0.10	0.00	-0.08	-0.01	0.04	0.02	0.02	0.00	0.02	0.03	0.07	0.09	0.03	0.04	0.04	-0.05	-0.03	0.05	0.01	-0.03
10024407864	0.05	0.11	-0.05	0.13	-0.26	0.08	0.05	0.04	-0.04	-0.15	-0.01	0.09	0.01	0.02	0.15	-0.12	0.00	-0.04	-0.03	-0.04	0.09	0.11	0.07	-0.06	-0.03	-0.15	0.06	-0.02	-0.20	0.00	-0.01	-0.10	0.01	0.14	0.03	-0.10	0.01	-0.02	0.02	0.15	0.14	-0.11	0.09	0.03	-0.03	0.04	-0.04	0.00	0.00
10024407869	0.03	0.06	-0.09	0.03	-0.02	0.00	0.02	0.10	0.05	0.13	0.03	-0.09	0.11	-0.06	-0.02	-0.08	0.05	-0.06	0.12	-0.06	-0.03	-0.09	-0.05	-0.03	0.02	-0.07	-0.09	0.08	-0.07	0.01	0.06	-0.02	-0.08	0.10	0.05	-0.09	0.04	-0.17	0.01	0.04	0.11	0.00	-0.04	-0.09	-0.01	0.04	0.02	0.10	-0.02
10024407886	0.05	-0.09	0.04	0.06	0.04	-0.16	-0.02	-0.05	0.01	0.15	-0.03	0.13	-0.10	0.03	0.05	-0.07	0.02	0.02	-0.08	0.07	0.05	-0.06	0.01	0.00	-0.07	-0.01	0.03	-0.02	-0.01	0.04	-0.03	0.03	0.08	-0.04	-0.09	0.04	0.12	-0.04	-0.03	-0.03	-0.03	0.01	-0.04	-0.01	-0.05	0.11	0.03	-0.01	-0.04
10024407931	0.08	-0.09	-0.11	-0.08	-0.19	-0.11	-0.10	-0.04	-0.16	-0.20	0.27	0.09	-0.02	0.15	0.19	0.10	0.01	0.13	-0.04	0.06	-0.10	0.05	-0.03	-0.02	-0.03	0.21	-0.03	-0.08	0.03	-0.06	-0.03	-0.16	0.05	-0.10	-0.01	0.20	-0.22	0.12	0.00	0.02	-0.05	0.09	0.14	0.14	0.06	-0.02	0.00	-0.09	-0.05
10024407944	-0.16	0.13	0.16	0.13	-0.06	-0.14	0.01	-0.12	0.20	0.27	-0.24	0.03	-0.01	0.09	-0.14	-0.22	0.01	0.12	0.00	0.03	0.18	-0.27	0.06	-0.12	0.01	0.07	-0.04	0.10	0.05	0.23	0.13	0.17	0.06	-0.07	0.02	-0.08	0.21	-0.23	-0.07	-0.19	-0.13	-0.01	-0.15	-0.11	-0.08	0.21	0.11	-0.13	-0.03
10024407958	0.06	-0.01	-0.12	-0.01	-0.06	0.03	0.04	0.03	0.03	-0.08	-0.07	-0.06	0.07	-0.02	0.10	-0.02	-0.03	-0.07	0.03	-0.06	0.11	0.04	0.02	0.10	-0.03		-0.01	-0.05	-0.08	0.01	-0.03	0.02	-0.02	0.15	0.01	0.01	-0.01	-0.05	-0.02	0.03	0.04	0.04	-0.07	0.00	0.00	-0.04	0.01	0.03	0.00
10024407986	-0.10	-0.05	-0.11	-0.03	0.00	0.09	0.08	0.11	0.01	-0.07	0.06	-0.06	0.06	-0.08	-0.04	0.02	0.02	-0.04	0.04	-0.07	-0.01	0.06	0.02	0.05	0.04	0.00	-0.01	0.04	-0.12	-0.09	0.01	-0.01	-0.14	0.14	0.06	-0.01	-0.09	-0.01	0.01	0.07	0.13	-0.03	-0.01	0.02	0.03	-0.07	-0.05	0.05	0.08
10024408009	0.17	0.33	-0.27	-0.04	-0.16	0.49	-0.11	-0.13	-0.39	-0.32	-0.37	0.04	-0.16	0.34	0.22	0.19	0.19	-0.18	-0.07	-0.21	-0.22	0.20	0.24	0.12	0.45	-0.35	0.11	0.50	0.24	-0.26	-0.14	-0.13	-0.14	0.62	0.08	-0.35	-0.48	0.05	-0.28	0.11	0.42	0.09	0.10	-0.13	-0.08	-0.15	-0.13	-0.09	0.04
10024408078	0.08	-0.18	-0.13	-0.29	-0.06	0.44		0.17	-0.11	-0.45	0.06	-0.08	0.27	-0.17	0.08		-0.02	0.00	-0.02	-0.14	-0.03	0.36	0.02	0.19	-0.14	0.15	0.07	0.02	-0.11	-0.39	-0.18	-0.20	-0.09	0.14	-0.04	-0.06	-0.33	0.37	0.09	0.11	0.10	-0.05	0.03	0.04	0.36	-0.30	-0.12	0.21	0.20
10024408089	0.00	0.00	-0.11	0.05	0.06	0.01	0.01	0.08	-0.04	-0.02	0.09	-0.02	-0.02	-0.13	0.01	-0.01	0.02	-0.05	0.03	0.04	-0.02	-0.01	0.09	-0.04	0.02	0.00	0.02	-0.02	-0.09	-0.04	-0.04	0.02	0.05	0.03	-0.04	0.02	-0.03	0.05	-0.04	0.07	0.07	0.01	0.01	0.02	-0.01	0.03	-0.08	0.00	-0.02
10024408112	0.01	-0.06	-0.12	0.00	0.02	0.11	0.06	0.04	-0.03	-0.02	-0.03	-0.04	0.01	-0.04		0.05	-0.05	-0.03	0.03	-0.02	-0.05	0.05	0.05	0.04	0.01	0.00	0.07	-0.01	-0.05	-0.08	-0.03	-0.06	-0.03	0.08	0.01	0.00	-0.02	0.03	-0.01	0.05	0.04	0.01	0.03	0.03	0.01	-0.04	-0.03	0.00	-0.02
10024408264	-0.03	-0.02	-0.02	0.00	-0.02	0.01	0.02	0.02	0.01	0.03	-0.02	-0.06	0.00	-0.01	0.02	-0.02	-0.03	0.05	0.03	0.01	0.00	-0.01	0.02	0.02	0.03	-0.03	-0.01	-0.01	-0.04	-0.02	-0.02	-0.02	-0.02	0.05	0.04	0.03	0.01	0.00	-0.01	0.00	0.02	0.04	-0.03	-0.01	0.00	-0.03	-0.01	0.01	0.02
10024408312	0.01	-0.04	-0.10	0.00	-0.05	-0.03	0.08	0.17	0.07	0.15	0.01	-0.08	0.10	-0.11	-0.02	-0.06	0.06	-0.06	0.15	-0.08	-0.02	-0.12	-0.08	0.09	0.04	-0.07	-0.10	0.09	-0.13	0.00	0.08	-0.03	-0.09	0.12	0.03	-0.12	0.06	-0.17	-0.06	0.04	0.14	0.00	-0.03	-0.10	0.01	0.05	0.12	0.13	-0.02
10024408337	-0.08	-0.01	-0.04	-0.02	-0.05	0.07	0.04	0.05	-0.04	-0.01	0.09	-0.07	0.06	-0.01	-0.01	0.02	-0.03	0.00	0.04	0.01	-0.03	0.02	-0.03	0.02	0.02	0.00	-0.02	0.03	0.00	-0.03	0.00	0.01	-0.09	0.01	0.03	0.00	-0.05	0.00	0.05	-0.01	0.04	0.01	0.00	-0.06	0.02	-0.04	0.02	0.04	0.04
10024408345	-0.01	0.01	-0.01	-0.02	-0.06	-0.01	0.00	0.03	0.02	0.06	0.10	-0.01	0.09	-0.04	-0.04	-0.04	0.00	-0.01	-0.01	0.01	-0.02	-0.03	-0.02	0.04	0.03	-0.05	-0.06	-0.04	-0.10	-0.01	0.02	-0.02	-0.04	0.06	0.05	-0.02	0.05	0.00	-0.02	0.02	0.12	0.03	-0.04	-0.07	-0.05	-0.01	0.00	0.08	0.08
10024408455	-0.03	0.04	-0.10	0.01	-0.04	-0.02	0.06	0.17	0.08	0.15	0.03	-0.12	0.10	-0.08	-0.02	-0.07	0.06	-0.06	0.14	-0.07	-0.01	-0.13	-0.05	-0.01	0.03	-0.05	-0.11	0.11	-0.09	0.01	0.07	-0.03	-0.07	0.12	0.06	-0.08	0.03	-0.18	-0.02	0.03	0.10	0.01	-0.04	-0.10	-0.06	0.05	0.08	0.14	-0.02
10024408596	-0.05	0.01	0.02	0.08	-0.18	-0.13	-0.06	-0.21	0.12	0.06	-0.08	0.21	-0.03	0.04	0.01	-0.07	0.02	-0.07	-0.03	0.11	0.02	-0.06	0.05	0.03	0.10	0.07	0.06	-0.10	-0.11	0.04	-0.04	0.10	-0.03	0.07	0.01	0.14	0.01	-0.02	-0.11	0.02	-0.08	0.05	0.01	0.11	-0.12	-0.04	-0.05	0.05	0.03
10024408603	-0.01	0.03	-0.09	0.07	-0.03	-0.01		0.12	0.09	0.12	0.04	-0.08	0.12	-0.09	-0.04		0.07	-0.06	0.11	-0.12	0.02	-0.08	-0.07	0.01	-0.01	-0.09	-0.11	0.07	-0.08	0.02	0.07	-0.04	-0.05	0.11	0.03	-0.06	0.06	-0.16	-0.02	0.06	0.11	-0.02	-0.04	-0.07	-0.03	0.06		0.11	-0.03
10024408623	0.03	-0.04	-0.09	-0.11	-0.29	0.15	-0.08	0.13	-0.13	-0.24	0.18	0.02	-0.02	-0.01	0.09	0.21	0.06	-0.01	-0.04	-0.05	-0.05	0.19	0.07	0.04	-0.05	0.06	0.12	-0.05	-0.03	-0.25	-0.05	-0.07	0.06	0.00	0.10	0.09	-0.16	0.20	-0.01	0.04	0.06	0.09	0.12	0.10	0.05	-0.12	-0.08	-0.11	-0.08
10024408676	-0.01	0.00	0.03	0.03	-0.27	-0.05	-0.05	-0.13	0.02	0.00	-0.13	0.06	0.00	0.06	-0.03	0.10	-0.03	0.05	0.02	0.04	0.00	0.02	0.08	0.01	0.01	0.18	-0.11	-0.14	0.20	0.09	0.05	0.03	0.17	-0.35	0.04	0.15	0.03	-0.09	0.05	-0.07	-0.10	0.06	0.01	0.09	0.06	0.00	-0.08	-0.17	0.04
10024408696	-0.01	0.00	0.20	0.16	-0.19	-0.10	0.08	-0.13	0.16	0.17	-0.14	-0.01	-0.04	0.10	-0.03	-0.07	0.02	0.02	0.00	-0.04	0.11	-0.11	-0.01	-0.09	-0.05	-0.01	-0.01	0.00	-0.02	0.22	0.08	0.05	0.01	-0.05	-0.04	-0.01	0.18	-0.08	-0.02	-0.14	-0.06	-0.02	-0.03	-0.09	-0.04	0.09	0.10	-0.08	0.02
10024408707	-0.03	-0.01	0.12	0.00	-0.30	-0.20	-0.10	-0.24	0.04	-0.07	-0.07	0.00	-0.08	-0.01	-0.06	1.81	-0.03	-0.02	-0.09	-0.22	0.09	-0.19	-0.03	-0.13	-0.09	-0.09	0.00	-0.08	-0.04	0.16	0.01	-0.01	0.13	-0.03	-0.08	0.03	0.07	-0.01	0.01	-0.08	-0.06	-0.02	-0.01	0.05	-0.03	0.09	-0.06	0.09	-0.11
10024408717	0.08	-0.05	-0.10	0.06	0.01	0.02	0.04	0.00	0.07	0.08	-0.08	0.02	-0.14	-0.08	0.03	-0.03	0.01	-0.03	-0.02	-0.01	0.06	0.03	0.02	0.03	-0.03	0.01	0.00	-0.06	-0.06	-0.01	0.06	-0.05	0.01	0.05	-0.02	0.04	0.11	-0.05	-0.02	0.02	0.04	-0.02	-0.01	0.02	-0.02	0.02	-0.01	-0.01	-0.03
10024408843	0.00	0.02	-0.03	0.00	0.01	0.03	0.01	0.05	0.02	0.03	0.00	-0.02	0.01	-0.03	-0.04	0.00	-0.02	-0.01	-0.01	0.00	-0.02	0.00	-0.02	0.00	0.00	0.01	-0.04	-0.01	-0.03	0.00	0.01	0.02	-0.04	0.02	0.02	-0.01	0.02	0.00	-0.04	0.01	0.04	-0.02	0.00	-0.02	0.02	0.01	0.00	0.02	0.03
10024408860	0.08	-0.05	-0.15	-0.04	-0.09	0.04	0.04	0.04	0.01	-0.02	0.04	0.04	-0.01	-0.04	0.06	0.02	0.01	-0.04	0.00	0.03	-0.02	0.02	0.04	0.03	-0.05	-0.01	0.06	0.00	-0.06	-0.13	0.02	-0.05	-0.01	0.07	0.00	0.07	-0.02	-0.06	-0.02	0.03	0.14	0.02	0.02	0.05	0.02	-0.03	-0.07	0.00	-0.03
10024408958	-0.03	0.02		0.09	-0.07	0.01		0.02	0.07		-0.19	0.03	0.03		-0.05	-0.01	0.01	0.00	0.00	-0.02	0.07	-0.03	0.04	-0.07	0.01	0.06	-0.01	-0.04	0.04	0.11	0.01	0.04	0.03	-0.04	-0.01	0.03	0.04	-0.09	-0.03	-0.05	-0.03	-0.03	0.01	0.01	0.02	0.06	0.00	-0.05	-0.02
10024408972	0.00	0.05	-0.09	-0.08	-0.14	0.18	0.10	0.11	-0.11	-0.19	0.06	-0.10	0.04	-0.08	0.02	0.15	-0.02	-0.04	0.01	-0.08	-0.06	0.08	0.01	0.10	-0.03	0.10		0.00	-0.05	-0.05	-0.09	0.02	-0.06	0.15	0.06	0.03	-0.07	0.05	0.07	-0.03	0.03	-0.01	0.04	0.01	0.07	-0.21	0.01	-0.02	0.09
10024408979	-0.09	-0.01	-0.12	0.00	0.02	0.15	0.10	0.09		-0.04	0.03	-0.08	-0.03	-0.09	-0.07	0.05	-0.03	-0.03	0.02	-0.10	0.02	0.01	0.03	-0.01	0.07	0.11	-0.02	0.03	-0.11	-0.11	0.01		-0.13	0.12	0.08	-0.04	-0.14	-0.02	-0.02	0.05	0.17	-0.01	0.06	0.02	0.00		0.04	0.02	0.00
10024409082	-0.02	-0.01	-0.09	-0.05	-0.11	0.09	0.00	0.03	-0.03	-0.03	0.03	0.00	0.04	-0.03	0.05	0.07	0.01	-0.03	-0.01	-0.02	-0.02	0.03	0.04	0.04	-0.01	0.03	0.03	0.02	-0.03	-0.10	-0.04	0.00	-0.03	0.04	0.03	0.01	-0.07	-0.02	0.05	0.03	0.06	0.00	0.01	0.02	0.07	-0.07	0.01	-0.03	-0.03
10024409205	0.06	-0.03		0.14	-0.24	-0.14		-0.03	0.00		0.00		-0.04	0.08	0.06	-0.02	-0.01	0.15	0.06	-0.04		-0.16	0.03	0.05	0.11	-0.02	-0.03	0.05	-0.05	0.07	0.07	0.01	-0.09	-0.04	-0.05		0.09	0.10	-0.06	-0.20	-0.05		-0.03	0.01	0.02	0.07	0.20	-0.09	-0.02
10024409229	0.02	0.14	0.25	0.20	-0.15	-0.26	0.00	-0.21	0.18	0.27	-0.30	0.15	-0.10	0.08	-0.03	-0.26	0.10	0.08	-0.04	0.00	0.19	-0.35	0.04	0.00	0.02	-0.04	-0.08	-0.03	-0.02	0.23	0.06	0.12	0.20	-0.06	-0.08	0.06	0.20	-0.38	-0.06		-0.09	0.04	-0.06	-0.01	-0.16	0.20	0.08	-0.08	-0.03
10024409283	0.01	-0.04	-0.06	-0.04	0.03	0.08		-0.03	-0.06	0.00	0.06	-0.01	0.05	-0.06	-0.02	0.08	-0.03	-0.04	0.04	0.06	-0.08	0.10	-0.07	-0.07	0.04	0.04	-0.05	0.01	-0.04	-0.04	-0.03	0.03	-0.12	0.02	0.04	0.00	0.00	0.10	0.02	-0.05	0.02	-0.03	0.01	-0.01	0.05	-0.06	0.04	0.04	0.09
10024409339	0.01	0.01	-0.16	-0.18	-0.08	0.24	0.03	0.14	-0.10	-0.32	0.07	-0.06	0.08	-0.08	0.05	0.15	-0.03	-0.05	0.00	-0.12	-0.14	0.22	-0.03	0.19	0.07	0.08	-0.03	0.04	0.01	-0.17	0.00	-0.06	-0.12	0.10	0.03	-0.12	-0.24	0.16	0.10	0.17	0.06	-0.06	0.11	0.07	0.12	-0.24	-0.06	0.02	0.15
10024409411	0.07	-0.09	-0.08	0.01	-0.01	0.08	0.02		0.02	0.00	-0.02	-0.06	0.02	-0.05	0.07	0.01	0.00	-0.07	0.00	-0.06	0.09	0.05	0.02	-0.02	0.02	-0.01	0.02	-0.02	-0.04	-0.02	-0.02	-0.05	-0.04	0.08	0.03	0.00	-0.05	-0.01	0.02	0.06	0.07	0.02	-0.02	0.05	0.00	0.00	0.01	-0.04	-0.02
10024409442	0.02	-0.01	-0.01	-0.03	0.07	0.03		0.03	-0.11	-0.01	0.01	-0.02	0.07	-0.05	-0.01	0.06	0.01	-0.08	-0.01	-0.03	0.01	0.09	-0.01	-0.02	0.02	0.00	0.00	0.00	-0.07	-0.03	-0.05	0.00	-0.08	0.00	0.05	-0.05	0.02	0.06	0.02	0.02	-0.01	-0.01	0.04	-0.02	0.04	-0.02	-0.01	0.05	0.07
10024409489	0.00	-0.01	-0.04	-0.09	0.07	0.11	0.00	0.04	-0.04	-0.13	-0.03	-0.02	0.02	-0.01	-0.02	0.05	-0.05	-0.01	0.07	-0.01	-0.05	0.08	-0.02	0.04	0.03	0.02	0.04	0.00	0.00	-0.07	-0.02	-0.01	-0.05	0.01	0.03	-0.02	-0.11	0.03	0.03	0.04	0.05	0.04	0.03	0.01	0.08	-0.11	-0.03	0.01	0.02
10024409505	0.02	-0.10	-0.03	-0.08	0.01	0.09	0.05	0.04	-0.04	-0.09	0.07	-0.05	0.02	-0.09	-0.02	0.08	0.01	-0.02	0.03	-0.04	-0.05	0.07	0.01	0.07	0.03	0.00	-0.03	-0.02	-0.07	-0.04	-0.02	0.01	-0.08	0.02	0.04	-0.02	-0.06	0.06	0.04	0.01	0.04	0.01	0.00	0.00	0.04	-0.09	0.06	0.01	0.10
10024409569	0.08	0.04	0.08	0.05	0.00	-0.17	-0.09	-0.11	0.12	0.15	-0.24	0.10	0.03	0.07	-0.06	-0.21	0.10	0.00	0.01	-0.06	0.17	-0.17	0.03	0.05	0.05	-0.04	-0.02	-0.01	0.00	0.18	0.05	0.05	0.05	0.02	-0.07	-0.03	0.17	-0.22	-0.05	-0.02	-0.01	0.02	-0.09	0.01	-0.09	0.15	-0.03	-0.04	0.00
10024409634	0.00	-0.10	-0.12	-0.15	0.35	-0.02	-0.06	0.17	-0.04	-0.30	-0.11	0.19	-0.10	-0.09	0.01	0.02	0.01	-0.15	-0.06	0.30	0.04	0.12	0.08	-0.01	0.00	0.01	0.12	-0.08	-0.01	-0.06	-0.03	0.00	0.03	0.13	0.09	0.04	-0.01	0.05	0.00	-0.06	-0.02	0.02	-0.06	0.03	-0.04	-0.14	-0.01	-0.05	0.03
10024409783	0.15	0.10	0.06	0.08	-0.13	-0.11	-0.11	-0.17	-0.25	-0.11	-0.12	0.00	-0.14	0.23	0.21	-0.04	0.05	0.04	0.01	-0.05	-0.04	-0.14	0.23	0.28	0.07	-0.10	0.03	-0.01	0.01	-0.07	0.05	0.06	0.12	-0.05	-0.03	0.11	-0.12	-0.17	0.01	-0.03	0.00	0.14	0.07	0.13	0.04	-0.08	0.00	-0.08	-0.07
10024409788	-0.05	0.04	-0.05	-0.01	-0.01	0.00	0.00	0.03	0.03	0.02	0.14	-0.02	0.06	-0.10	-0.03	-0.04	-0.02	-0.01	0.01	0.00	0.03	0.01	0.01	0.01	0.03	-0.06	-0.06	0.01	-0.05	0.01	-0.02	-0.02	-0.02	0.08	0.06	-0.01	0.00	-0.01	-0.01	0.02	0.10	0.00	-0.03	-0.05	-0.03	-0.01	-0.02	0.02	0.05
10024409843	0.12	0.19	-0.13	0.00	-0.18	0.08	0.08	-0.15	0.06	-0.14	0.33	0.07	-0.31	-0.27	0.13	0.02	0.09	-0.11	-0.26	-0.09	0.03	0.11	0.28	-0.03	0.05	0.05	-0.15	-0.09	-0.14	-0.16	0.02	-0.04	0.09	0.10	0.08	0.06	0.01	0.04	0.00	-0.10	0.30	0.08	-0.11	0.16	-0.13	-0.08	0.10	-0.13	0.05
10024409880	-0.04	0.14	0.35	0.28	-0.23	-0.24	0.07	-0.17	0.15	0.24	-0.11	0.00	-0.14	0.09	-0.05	-0.15	0.11	0.09	-0.19	-0.18	0.20	-0.23	0.11	-0.02	-0.01	-0.09	-0.08	0.05	-0.02	0.22	0.08	0.10	0.11	-0.10	-0.05	-0.02	0.32	-0.11	-0.07	-0.19	-0.14	0.00	-0.13	-0.08	-0.15	0.26	0.13	-0.07	-0.09
10024409888	0.04	-0.07	-0.11	0.00	-0.03	0.02	0.02	0.06	0.03	0.07	0.06	-0.04	-0.03	-0.12	0.04	0.09	0.03	-0.04	0.00	0.02	-0.08	0.10	0.01	0.04	-0.12	-0.02	0.02	0.06	-0.01	-0.18	-0.04	0.03	-0.10	0.09	-0.06	0.03		-0.01	0.02	0.08	0.02	-0.06	0.00	0.05	0.02	-0.01	-0.01	0.00	0.01
10024409941	-0.02	-0.02	0.01	-0.01	-0.10	0.00	0.03	0.03	0.03	-0.01	0.05	-0.05	-0.01	0.00	-0.04	0.00	-0.04	0.02	0.05	0.03	0.00	-0.05	0.02	0.02	0.00	0.03	0.01	0.01	-0.02	0.06	-0.03	0.03	-0.01	-0.07	-0.04	0.02	0.00	-0.02	0.01	-0.03	-0.02	0.00	0.03	-0.02	0.08	0.00	-0.02	0.02	0.01
10024409943	0.10	-0.02	0.09	-0.07	-0.21	0.20	-0.32	-0.18	-0.01	-0.41	-0.19	0.04	-0.26	0.12	0.14	0.05	-0.02	0.20	0.09	-0.07	-0.09	0.10	0.21	0.15	0.09	0.27	0.08	-0.17	0.29	-0.07	-0.02	0.06	0.22	-0.20	-0.05	0.10	-0.27	-0.04	0.09	-0.06	-0.11	0.10	0.15	0.16	0.11	-0.17	0.01	-0.11	-0.07
10024409964	0.02	-0.05	-0.01	0.03	-0.05	0.02	-0.01	-0.01	0.09	0.05	0.00	-0.01	0.00	0.02	0.02	-0.06	-0.02	-0.04	0.00	-0.02	0.13	-0.01	0.01	0.00	-0.04	-0.07	0.01	0.02	-0.04	0.02	-0.01	0.03	-0.01	0.04	0.02	0.00	0.00	-0.06	-0.02	0.01	0.04	0.00	-0.02	0.01	-0.02	0.00	0.00	-0.01	-0.01
10024410108	0.00	0.00	0.28	0.11	-0.20	0.01	0.11	-0.14	0.02		-0.07	0.00	-0.03	0.15	0.04	0.03	-0.11	0.05	0.02	-0.04	-0.10	-0.04	-0.04	0.00	-0.01	-0.03	0.10	0.09		0.01	0.06	-0.08	-0.09	-0.02	0.01	0.08	0.01	0.04	-0.06	-0.17	0.06	0.06	0.05	0.00	0.03	0.03		-0.14	-0.09
10024410267	-0.18	0.03	-0.16	-0.25	0.15	0.02	0.07	0.02	-0.02	-0.13	0.19	0.05	-0.17	-0.31	0.10	0.26	0.06	0.05	-0.07	0.01	-0.07	0.19	-0.10	0.06	0.07	0.13	-0.08	0.07	-0.05	-0.13	0.05	0.06	-0.20	0.18	0.08	-0.10	0.11	0.23	-0.22	-0.16	0.24	0.05	-0.23	-0.10	-0.15	-0.12	0.13	0.20	0.13
10024410284	0.02	0.05	-0.10	0.05	-0.04	0.00	0.04	0.12	0.06	0.13	0.05	-0.08	0.14	-0.09	-0.10	-0.07	0.04	-0.05	0.13	-0.07	-0.01	-0.13	-0.08	0.07	0.02	-0.09	-0.10	0.08	-0.05	0.01	0.07	-0.03	-0.08	0.11	0.06	-0.12	0.01	-0.18	-0.03	0.04	0.12	-0.01	-0.04	-0.08	-0.01	0.05	0.09	0.13	-0.04
10024410309	0.12	0.00	0.05	0.07	-0.04	-0.07	-0.17	-0.09	0.09	0.05	-0.01	0.04	0.02	0.05	-0.01	-0.06	0.03	0.01	0.02	-0.08	0.13	-0.07	0.01	0.01	-0.11	0.00	-0.05	-0.12	0.05	-0.01	0.08	-0.05	0.09	-0.01	-0.07	0.11	0.00	-0.12	-0.01	0.08	-0.03	0.06	0.01	0.13	-0.04	0.05	-0.06	-0.03	-0.08
10024410359	-0.05	-0.04	-0.02	0.00	0.08	0.01	0.06	0.03	0.07	0.01	-0.02	-0.04	0.05	-0.01	-0.01	-0.03	0.00	-0.02	0.02	-0.01	-0.01	-0.04	0.01	-0.03	0.00	-0.01	0.02	0.02	0.02	0.00	0.01	0.06	-0.01	0.05	0.02	-0.02	-0.04	-0.07	0.00	0.05	0.04	0.00	0.00	0.03	0.01	0.01	-0.24	0.03	0.01
10024410376	-0.10	-0.01	-0.05	-0.06	-0.05	-0.02	0.02	0.04	0.02	-0.01	0.07			0.00	0.04	0.03	0.04	-0.02	-0.01	0.03	0.03	0.04	-0.03	0.03	-0.01	-0.03	0.02	0.02	0.00	-0.02		0.03	0.00	0.04	-0.01	-0.06	-0.05	-0.01	0.04	0.07	0.02	0.01	-0.02	0.02	-0.07	-0.02	0.04	-0.03	-0.01
10024410388	-0.08	0.04	0.00	-0.06	-0.04	-0.09		0.09	0.04	-0.01	-0.03	-0.01	-0.01	-0.05	0.05	0.05	-0.03	0.04	0.03	0.06	-0.08	0.06	-0.06	-0.03	0.03	0.09	-0.04	0.00		0.00	-0.03	0.02	-0.08	0.01	0.11	-0.01	0.05	0.05	-0.03	-0.05	-0.01	-0.01	0.03	-0.06	0.02	-0.03	-0.02	0.01	0.08
10024410427	0.05	0.03	-0.05	-0.04	-0.06	0.09	-0.02	0.02	-0.03	-0.09	0.13	-0.03	0.00	-0.05	0.06	0.02	0.02	-0.05	-0.04	0.03	-0.04	0.04	-0.01	0.04	-0.02	0.00	-0.01	0.03	0.03	-0.04	0.01	-0.04	-0.02	0.04	0.03	-0.01	-0.06	0.03	0.01	0.03	0.04	0.00	-0.01	0.00	0.01	-0.05	-0.02	0.00	0.03
10024410469	-0.03	-0.06	-0.01	-0.01	0.08	0.00		0.00	0.00	0.01	-0.06	-0.07	0.02	0.00		0.03	-0.03	0.00	0.05	-0.03	-0.01	-0.04	0.02	0.09	-0.04	0.09	0.02	-0.02	0.05	0.01	-0.02	-0.01	0.03	-0.02	-0.02	0.07	-0.05	-0.08	0.01	0.03	-0.01	0.02	0.01	0.02	0.05	-0.04	-0.05	0.00	-0.04
10024410474	-0.05	0.09	0.10	0.07	-0.08	-0.07		-0.04	0.00	0.00	-0.01	0.00	-0.01	0.02		-0.05	0.03	0.05	0.00	0.00	0.07		-0.02	-0.10	0.02	-0.03				0.05			0.04	-0.02		-0.05	0.01	0.00			-0.05	0.00			-0.04	0.07	0.00	-0.01	0.01
10024410514	-0.11	0.00	-0.05	0.02	-0.06	0.15	0.07	0.00	-0.05	-0.07	0.08	-0.04	-0.01	-0.05	0.03		0.01	-0.04	-0.02	-0.03	0.00	0.09	0.03	0.00	0.02	0.06	-0.02	0.03	-0.02	-0.08	-0.02	0.00	-0.05	0.08	0.01	0.03	-0.10	0.07	0.05	-0.02	0.10	-0.03	0.00	0.02	0.04	-0.08	-0.03	0.02	0.02
10024410669	0.12	-0.11	-0.19	-0.02	0.01	0.10	0.04	0.01	-0.01	-0.07	-0.05	0.00	0.00	-0.10	0.09	0.05	-0.04	-0.09	0.05	-0.02	-0.02	0.11	0.07	0.10	-0.02	-0.01	0.03	-0.04	-0.05	-0.07	-0.04	-0.03	-0.02	0.11	0.01	-0.03	-0.01	0.08	-0.01	0.09	0.06	0.08	-0.03	0.06	-0.09	-0.13	-0.06	0.03	0.00
10024410695	-0.01	0.20	0.24	0.15	-0.15	-0.26		-0.19	0.20	0.30	-0.31	0.08	-0.05	0.08	-0.01	-0.22	0.12	0.05	-0.03	-0.09	0.22	-0.30	0.05	-0.05	0.08	-0.08	0.00	-0.05	0.05	0.24	0.12	0.26	0.23	-0.14	-0.09	0.06	0.25	-0.35	-0.02	-0.19	-0.22	-0.01	-0.08	-0.10	-0.11	0.24	0.04	-0.06	-0.05
10024410719	0.04	-0.03	-0.12	-0.02	-0.07	0.07	0.02	0.04	0.02	-0.03	-0.03	-0.04	0.03	0.00	0.02	-0.02	0.00	-0.06	0.00	-0.04	0.05	0.01	0.07	0.06	0.03	-0.01	0.03	0.00	-0.07	-0.02	-0.01	-0.03	-0.08	0.12	0.06	0.01	-0.03	-0.06	-0.03	0.05	0.12	0.05	0.02	0.00	-0.01	-0.05	-0.03	0.01	-0.03
10024410820	-0.10	0.05	-0.17	-0.16	0.25	0.11	-0.11	0.09	-0.16		0.20	-0.07	0.17	-0.07	0.06	0.04	0.07	-0.06	0.02		-0.10	0.00	-0.08	-0.02	0.08	-0.05	0.02	0.04	-0.09	-0.25	0.00	-0.01	-0.10	0.17	0.20	-0.02	-0.23	0.03	-0.01	0.20	0.20	0.08	0.08	-0.01	-0.02	-0.12	-0.11	-0.05	-0.02
10024410825	-0.08	0.20	0.26	0.16	-0.15	-0.20		-0.09	0.15		-0.05	-0.02	-0.05	0.05	-0.05	-0.16	0.05	0.10	-0.01	-0.05	0.15	-0.28	0.05	0.01	0.06	-0.06	-0.10			0.23	0.03	0.14	0.08	-0.07	-0.06	-0.03	0.17	-0.15		-0.18		-0.02	-0.05	-0.09	-0.09	0.18	0.10		-0.03
10024410830	0.04	0.07	-0.15	-0.03	-0.12	0.15	0.02	0.04	-0.01	-0.12	-0.03	-0.03	0.06	-0.04	0.12	0.00	0.14	-0.13	-0.03	-0.09	0.07	-0.04	0.08	0.07	0.00	-0.04	0.01	0.09	-0.06	-0.13	0.01	-0.06	-0.07	0.14	0.04	0.04	-0.18	-0.05	0.01	0.09	0.17	0.06	0.02	0.08	-0.03	-0.06	-0.03	0.02	-0.03
10024410838	-0.05	0.04	-0.11	-0.12	-0.11	0.18	0.08	0.11	-0.08	-0.25	0.01	-0.08	0.06	-0.08	0.08	0.06	-0.07	-0.01	0.07	-0.06	-0.11	0.10	0.02	0.10	0.09	0.11	-0.04	0.01	-0.07	-0.11	-0.03	-0.01	-0.11	0.11	0.05	0.05	-0.18	0.12	0.06	0.04	0.11	-0.02		-0.01	0.12	-0.15	-0.01	0.03	0.06
10024410850	0.03	-0.02	-0.10	-0.01	0.02	0.00	0.04	0.01	-0.01	0.01	0.04	0.05	-0.03	-0.07	0.04	0.05	0.00	-0.04	-0.05	0.02	-0.04	0.08	-0.02	0.03	-0.04	0.01	0.03	-0.04	-0.01	-0.08	-0.03	-0.02	0.00	0.07	-0.02	0.03	0.02	0.01	-0.04	-0.02	0.07	0.01	0.03	0.02		0.00	-0.07	0.04	0.01
10024410922	-0.03	0.07	-0.30	0.08	0.16	0.11		-0.06	0.09		0.31	0.07	-0.18	-0.41	-0.02	-0.13	0.10	-0.09	-0.28	0.03	0.10	0.02	0.17	0.14	0.10	-0.05	-0.25	-0.08			0.15		-0.28	0.25	0.09		0.11			-0.29	0.20	-0.05		-0.18			0.16	0.09	0.08
10024411023	-0.04	-0.03	0.04	0.07	0.07	-0.08	-0.02	-0.05	0.05	0.16	-0.13	0.12	-0.08	0.02	-0.01	-0.05	0.03	0.04	-0.03	0.04	0.02	-0.04	0.03	-0.01	-0.09	-0.03	0.00	-0.03	0.01	0.02	-0.05	-0.01	0.06	0.00	-0.08	0.05	0.08	0.00	-0.04	-0.04	-0.05	0.00	-0.01	-0.03	-0.06	0.09	0.01	0.03	-0.02
10024411049	-0.04	-0.05	-0.16	-0.03	-0.10	0.09	0.10	0.09	-0.05	-0.01	0.09	0.00	-0.01	-0.07	0.01	0.13	0.03	-0.02	-0.03	-0.01	-0.07	0.09	0.03	-0.01	-0.03	0.02	0.03	0.04	-0.05	-0.14	-0.03	-0.03	-0.09	0.11	0.05	0.02	-0.05	0.06	-0.03	-0.03	0.06	-0.02	0.01	0.04	-0.01	-0.03	-0.02	0.04	0.04
10024411061	-0.01	0.27	0.28	0.27	-0.13	-0.31	-0.09	-0.11	0.26	0.30	-0.42	0.15	-0.16	0.09	-0.07	-0.32	0.17	0.05	-0.05	-0.12	0.29	-0.43	0.05	0.04	0.07	-0.08	-0.06	-0.07	0.07	0.27	0.06	0.16	0.34	-0.11	-0.12	0.13	0.24	-0.44	-0.01	-0.14	-0.12	0.01	-0.04	0.00	-0.13	0.25	0.03	-0.09	-0.13
10024411074	-0.09	0.06		-0.06	-0.04	0.08		0.06	-0.06		0.00	-0.03	-0.01		0.00	0.07	-0.04	0.00	0.05	-0.02	-0.05	-0.04		0.02	0.06	0.05	0.00	0.02	0.02	0.00	0.01	0.02	-0.06	0.02	0.04	-0.02	-0.13		0.01	0.01	0.07	-0.02	0.01	-0.02	0.08	-0.05	0.03	-0.02	-0.02
10024411084	-0.14	-0.05	-0.05	-0.02	0.14	0.04	0.00	0.05	-0.03	-0.03	-0.02	0.02	0.02	-0.04	-0.01	0.05	-0.03	-0.01	0.00	0.02	-0.06	0.07	0.00	0.01	0.02	0.07	-0.05	-0.01	-0.03	-0.07	-0.04	-0.02	-0.06	0.01	0.01	-0.02	-0.03	0.09	0.02	0.01	0.05	-0.04	0.02	-0.02	0.07	-0.05	-0.02	0.11	0.06
10024411146	-0.03	-0.06	-0.04	0.04	-0.18		0.02	-0.04	0.05	0.09	0.03	-0.01	-0.04	0.02		0.00		-0.01	-0.01	0.08	-0.01	-0.07	-0.01	0.00	0.08	0.10	-0.02	-0.01	0.03	0.13	0.05	0.05	-0.06	-0.04	-0.02	0.05		-0.02	-0.01	-0.02	-0.08	-0.02		-0.02	0.00	-0.01	0.03	-0.01	0.02
10024411187	0.20	0.53	0.30	0.45	-0.23	-0.20	-0.25	-0.42	0.41	0.33	-0.52	0.35	-0.22	0.02	0.03	-0.49	0.24	0.06	-0.22	-0.05	0.42	-0.51	0.20	-0.04	-0.12	-0.24	-0.10	-0.17	0.13	0.32	0.06	0.23	0.57	-0.19	-0.12	0.11	0.37	-0.52	0.10	-0.21	-0.18	0.06	0.00	0.06	-0.23	0.34	0.09	-0.24	-0.28
10024411220	0.12	0.05	-0.34	-0.04	-0.18	0.17		0.17	0.07	-0.11		-0.09	0.30	-0.18	0.10	-0.04	0.15	-0.24	0.06	-0.19	0.09	-0.05		0.10	0.07		0.03	0.10	-0.24	-0.21	0.17	-0.28	-0.18	0.33	-0.01	-0.03			0.01	0.18	0.18	0.09	0.00	0.08	0.02	-0.19	-0.05	0.20	-0.02
10024411223	-0.05	-0.05	-0.21	-0.03	-0.10	0.13	0.09	0.13	-0.02	-0.13	-0.02	-0.10	0.04	-0.04	0.06	0.07	0.02	-0.04	0.06	-0.03	0.00	0.05	0.10	0.05	0.09	-0.06	0.05	0.02	-0.08	-0.13	-0.03	-0.04	-0.18	0.19	0.13	-0.02	-0.09	-0.04	-0.01	0.03	0.15	0.08	0.02	-0.02	0.01	-0.10	-0.06	0.10	-0.01
10024411265	-0.04	-0.01	-0.13	-0.02	-0.01	0.09		0.04	0.04		0.09	0.01	0.04	-0.06	0.03	0.00	0.02	-0.05	-0.03	-0.10	0.03	0.09	0.02	-0.04	-0.02	0.00	-0.01	0.03	-0.05	-0.11	0.05	-0.04	-0.02	0.08	0.02	0.02	-0.06	0.02	-0.03	0.07	0.09	-0.04	0.02	0.05	-0.02	-0.03	-0.06	0.01	0.02
10024411285	0.10	-0.06	0.02	0.02	-0.02	0.09	0.06	0.03	0.02	-0.08	-0.09	-0.11	0.07	-0.08	0.08	-0.03	-0.02	-0.07	0.04	-0.05	0.09	0.05	0.01	0.00	0.00	-0.06	0.03	-0.06	-0.07	-0.04	-0.06	-0.06	-0.03	0.08	0.06	0.02	-0.02	-0.04	-0.02	0.06	0.05	0.04	-0.02	0.01	-0.01	-0.01	0.04	0.04	0.01
10024411296	-0.02	0.02	0.06	0.04	0.02	-0.08	-0.03	-0.03	-0.01	0.04	-0.04	0.11	-0.04	-0.01	-0.01	-0.04	0.04	-0.04	-0.03	0.10	0.06	-0.08	0.06	0.02	-0.05	-0.04	-0.04	0.00	-0.03	0.06	-0.02	0.03	0.02	-0.03	-0.04	0.00	0.03	0.00	0.00	-0.02	-0.02	0.02	-0.04	0.00	-0.05	0.08	0.07	0.01	0.00
10024411353	-0.01	0.00	-0.06	-0.05	0.02	0.08	0.04	0.06	-0.04	-0.05	0.00	-0.07	0.02	-0.05	-0.01	0.04	0.01	-0.02	0.00	0.00	0.00	0.06	-0.02		0.03	0.03	-0.01	0.00	-0.02		-0.01	0.00	-0.05	0.03	-0.02	-0.04	-0.06	0.06				0.01	0.04	0.00	0.04	-0.05	0.01	0.02	0.06
10024411379	0.04	-0.12	-0.12	-0.07	0.55	0.04	0.04	0.01	-0.07	-0.06	-0.08	-0.09	-0.02	-0.12	0.03	-0.02	-0.04	-0.08	0.02	-0.03	-0.02	0.31	-0.01	0.02	-0.04	-0.08	0.06	-0.02	-0.06	-0.06	-0.02	-0.08	-0.01	0.09	0.02	-0.01	-0.02	-0.02	0.00	0.07	0.08	0.01	-0.04	0.00	0.03	-0.10	-0.01	0.04	0.00
10024411394	-0.05	-0.05	-0.12	-0.06	-0.09	0.24	0.13	0.11	-0.05	-0.19	-0.25	0.00	0.14	-0.05	0.07	0.11	-0.03	-0.05	0.10	-0.02	0.00	0.11	-0.01	0.03	-0.05	0.04	0.05	-0.02	-0.06	-0.17	-0.01	-0.08	-0.05	0.14	-0.02	0.04	-0.22	0.21	0.07	0.12	0.08	-0.03	0.08	0.07	0.14	-0.22	-0.15	-0.03	0.05
10024411487	-0.01	0.04	0.14	0.04	-0.19	-0.07	0.00	-0.08	-0.07	-0.09	-0.13	0.05	0.00	0.14	0.06	-0.05	0.11	0.10	-0.05	-0.08	0.08	-0.02	0.09	0.05	-0.06	0.02	0.04	0.05	0.03	-0.02	0.05	0.00	0.02	0.01	0.00	-0.03	0.00	0.00	0.03	-0.07	-0.09	-0.07	0.03	-0.02	-0.01	0.16	-0.02	-0.07	-0.01
10024411490	0.05	0.10	0.05	0.17	-0.07	-0.10	-0.12	-0.09	0.08	0.21	-0.17	-0.01	-0.07	0.00	0.00	-0.14	0.11	-0.03	-0.03	-0.13	0.16	-0.04	0.01	0.10	0.03	-0.06	-0.07	-0.05	0.06	0.13	0.01	0.14	0.00	-0.03	0.00	0.06	0.07	-0.19	-0.07	-0.07	-0.03	-0.02	-0.08	-0.01	-0.08	0.19	0.11	-0.05	-0.01
10024411517	-0.07	-0.26	-0.09	-0.20	-0.11	0.02	0.06	0.04	-0.18	-0.35	-0.13	-0.09	0.31	0.06	0.14	0.37	0.05	-0.11	-0.03	-0.12	-0.14	0.36	0.09	0.16	0.11	0.12	-0.01	-0.16	-0.25	-0.30	-0.23	-0.25	-0.16	0.04	0.16	-0.08	-0.21	0.22	0.10	0.19	0.04	0.05	0.11	0.03	0.04	-0.32	-0.08	0.40	0.32
10024411534	0.01	-0.01	-0.03	-0.03	-0.10	-0.01	0.01	0.10	0.01	0.01	-0.02	0.00	0.03	-0.01	-0.02	-0.03	0.03	-0.02	0.04	-0.04	0.04	0.01	0.02	0.06	-0.03	-0.02	-0.05	-0.06	-0.07	0.02	-0.05	0.01	-0.02	0.07	-0.01	0.03	0.05	-0.03	-0.02	0.03	0.01	0.01	-0.01	0.01	-0.02	-0.01	-0.06	0.07	0.07
10024411537	0.22	-0.32	0.30	-0.26	-0.07	0.07	0.15	0.17	0.23	0.24	-0.15	-0.38	0.25	-0.35	-0.08	-0.49	0.11	0.03	0.00	-0.09	0.44	-0.18	0.29	0.01	-0.36	0.21	-0.25	0.19	-0.18	0.27	0.18	0.11	0.30	-0.29	-0.28	0.20	-0.07	-0.32	0.36	-0.16	0.24	-0.37	-0.35	0.26	0.20	-0.17	0.08	0.09	-0.25
10024411626	-0.06	0.02	-0.07	-0.07	0.24	0.15	-0.04	0.08	-0.02	-0.12	0.05	-0.05	0.10	-0.13	0.04	0.02	0.05	-0.09	0.02	-0.04	-0.03	0.02	-0.02	-0.03	0.02	-0.03	0.05	0.01	-0.05	-0.18	0.06	-0.10	-0.09	0.06	0.03	-0.03	-0.11	-0.05	0.07	0.12	0.16	0.09	0.02	0.00	0.03	-0.12	-0.04	0.08	0.02
10024411635	-0.02	-0.01	-0.06	-0.05	-0.05	0.06	0.03	0.03	0.03	0.00	0.00	-0.02	0.02	0.00		0.01	0.00	-0.01	0.01	-0.01	0.02	-0.01	0.05	0.03	-0.01	-0.03	0.01	0.03	-0.03	-0.03	-0.01	-0.01	-0.05	0.04	0.03	0.04	-0.04	-0.04	0.00	0.05	0.04	0.02	0.01	0.01	0.02	-0.03	-0.02	0.00	-0.01
10024411681	0.01	0.09	0.24	0.12	-0.32	-0.32	-0.01	-0.26	-0.12	-0.08	-0.21	-0.21	-0.13	0.13	-0.06	1.88	-0.07	0.09	-0.08	-0.08	-0.09	-0.32	-0.10	0.07	0.11	-0.28	0.10	0.05	0.04	0.06	0.10	0.06	0.06	-0.18	-0.10	0.18	-0.12	-0.18	0.04	-0.14	0.05	0.01	0.05	0.06	0.03	0.09	0.09	-0.19	-0.07
10024411688	-0.07	0.14	0.26	0.21	-0.18	-0.23	-0.02	-0.09	0.17	0.43	-0.24	0.00	0.02	0.09	-0.03	-0.20	0.04	0.14	-0.04	-0.06	0.19	-0.35	-0.02	-0.09	0.00	-0.06	-0.14	-0.01	-0.07	0.25	0.12	0.13	0.16	-0.10	-0.02	-0.01	0.23	-0.25	-0.05	-0.09	-0.04	-0.03	-0.08	-0.08	-0.09	0.26	0.07	-0.13	-0.07
10024411732	0.00	-0.05	0.08	0.06	0.02	-0.04	0.03	-0.07	0.08	0.15	-0.05	0.05	-0.01	-0.03	-0.05	-0.08	-0.01	0.01	0.02	0.08	0.06	-0.05	0.00	-0.12	-0.06	-0.02	-0.02	-0.04	-0.04	0.06	0.02	0.07	0.01	-0.05	-0.05	0.04	0.13	-0.03	-0.02	-0.06	-0.07	-0.02	-0.03	-0.02	-0.01	0.07	0.01	0.03	-0.01
10024411757	-0.03	0.00	-0.05	0.06	-0.07	0.02	0.12	-0.03	0.02	0.00	0.04	-0.02	-0.03	-0.09	-0.05	0.01	0.05	0.00	-0.01	-0.04	0.03	-0.06	0.06	-0.02	0.06	0.03	-0.02	-0.03	-0.08	-0.01	0.05	0.04	-0.08	0.09	0.05	0.02	-0.04	-0.05	-0.01	-0.06	0.11	0.03	-0.03	-0.03	-0.01	0.00	0.06	-0.01	0.03
10024411761	0.03	-0.07	-0.05	-0.02	0.04		-0.01	-0.02	0.03	0.06	-0.08	0.08	-0.03	-0.01	-0.01	-0.02	0.01	-0.04	0.00	0.03	0.03	0.04	-0.01	0.02	-0.02	0.00	-0.02	-0.02	-0.08	0.01	0.03	-0.04	-0.02	0.01	0.01	-0.04	0.11	0.01	0.00	0.02	0.01	-0.02	0.01	0.01	0.00	-0.04	-0.01	0.03	0.03
10024411793	0.01	0.06	-0.08	0.01	-0.02	-0.01	0.04	0.12	0.07		0.03	-0.08	0.12	-0.05	-0.02	-0.07	0.04	-0.05	0.11	-0.06	-0.02	-0.09	-0.03	-0.01	0.02	-0.06	-0.08	0.08	-0.06	0.02	0.05	-0.03	-0.07	0.08	0.06	-0.07	0.03	-0.15	-0.01	0.05	0.11	-0.01	-0.02	-0.08	-0.02	0.03	0.01	0.11	-0.02
10024411794	0.08	-0.08	-0.04	0.01	0.00	0.04	-0.01	-0.01	0.01	0.04	0.01	0.02	-0.02	-0.05	0.02	0.01	0.03	-0.05	-0.01	-0.03	0.04	-0.03	0.03	0.02	-0.02	-0.01	0.02	-0.01	-0.04	-0.05	0.02	-0.04	-0.04	0.06	0.01	-0.01	-0.01	-0.04	0.00	0.08	0.08	0.04	-0.02	0.05	-0.03	-0.02	0.01	-0.02	-0.02
10024411894		0.04	-0.09	0.03	-0.03	0.00		0.13	0.07	0.14		-0.09	0.09	-0.09	-0.02	-0.05	0.06	-0.06	0.11	-0.08	-0.02	-0.10	-0.03	0.00	0.03	-0.06	-0.09	0.07	-0.06	0.01	0.07	-0.04	-0.08	0.09	0.07		-0.01	-0.17	-0.02	0.06	0.10	-0.01	-0.04	-0.09	-0.02	0.04	0.05	0.11	-0.02
10024411912	0.00	0.01	-0.07	0.01	-0.07	0.07	0.06	0.02	0.00	-0.07	0.05	-0.09	0.00	-0.11	-0.02	0.07	0.01	0.00	0.03	-0.06	0.07	-0.01	0.02	0.06	-0.03	0.06	-0.03	0.01	-0.09	-0.07	-0.03	-0.05	-0.05	0.14	0.04	0.03	-0.05	0.07	0.00	0.01	0.12	0.00		-0.01	0.00	-0.04	-0.09	0.04	0.01
10024411948	0.04	-0.14	-0.20	-0.06	-0.02	0.20	0.09	0.11	-0.08	-0.05	0.01	-0.08	0.05	-0.04	-0.01	0.14	0.00	-0.11	-0.05	-0.09	0.01	0.19	-0.03	0.08	0.06	-0.02	0.02	0.01	0.00	-0.07	-0.04	-0.10	-0.13	0.07	0.03	-0.03	-0.04	0.13	-0.06	0.02	0.06	-0.02	0.05	0.00	0.06		-0.03	0.00	0.06
10024411978	0.07	-0.05	-0.08	-0.01	-0.04	0.02	0.05	0.01	0.05	-0.07	0.00	-0.05	0.05	-0.03	0.02	0.00	-0.02	-0.02	0.07	-0.01	0.03	0.02	0.02	0.02	-0.02	-0.04	0.01	0.00	-0.05	-0.04	-0.03	-0.03	-0.03	0.08	-0.02	0.01	-0.02	0.00	0.05	0.06	0.07	0.00	-0.01	0.03	0.00	-0.05	-0.01	0.01	0.00
10024411988	-0.04	-0.02	-0.06	-0.03	-0.10	0.11	0.10	0.04	-0.01	-0.09	0.01	-0.05	0.01	-0.04	-0.03	0.07	-0.05	0.01	0.02	-0.05	-0.01	0.04	0.01	0.07	0.01	0.08	0.03	-0.01	-0.01	-0.06	-0.01	-0.01	-0.05	0.06	0.05	0.00	-0.08	0.06	0.02	-0.06	0.02	-0.01	0.03	0.01	0.09	-0.07	0.00	-0.02	0.00
10024412020	-0.03	-0.09	-0.11	-0.05	-0.06	0.09	0.11	0.11	-0.03	-0.03	0.10	0.00	0.05	-0.09	-0.04	0.07	-0.05	-0.01	0.01	-0.01	-0.05	0.08	-0.02	-0.01	-0.01	0.05	-0.02	-0.03	-0.10	-0.07	-0.02	0.00	-0.10	0.09	0.06	0.02	-0.02	0.07	-0.02	-0.04	0.09	-0.03	0.02	0.00	0.07	-0.06	0.00	0.03	0.06
10024412137	0.03	0.01	-0.05	-0.04		0.06	-0.01	0.03	-0.02	-0.08	0.01	-0.09	0.06	-0.07	0.05	0.00	0.04	-0.04	-0.01	-0.06	0.03	0.00	0.03	0.07	0.05	-0.03	-0.01	0.02	-0.01	-0.05	-0.01	0.00	-0.05	0.06	0.01	-0.01	-0.10	-0.01	0.02	0.06	0.11	0.03	0.02	0.00	0.01	-0.05	0.01	-0.02	0.01
10024412201	-0.01	0.18	0.37	0.18	-0.18	-0.24	-0.08	-0.18	0.09	0.14	-0.11	0.06	-0.14	0.08	-0.04	-0.27	0.10	0.18	-0.04	-0.06	0.10	-0.21	0.18	-0.01	0.02	-0.12	-0.03	-0.15	0.12	0.15	0.02	0.16	0.17	-0.06	-0.12	0.15	0.09	-0.26	0.03	-0.18	-0.12	0.09	-0.04	-0.05	-0.12	0.21	0.03	-0.04	-0.05
10024412223	-0.07	0.03	0.12	0.19	-0.08	-0.12	-0.01	0.01	0.27	0.37	-0.17	-0.05	-0.05	0.03	-0.16	-0.13	-0.06	0.08	0.05	-0.03	0.14	-0.21	-0.09	-0.07	0.00	-0.01	-0.05	0.03	0.03	0.27	0.05	0.06	0.02	-0.04	-0.03	-0.03	0.24	-0.15	-0.09	-0.08	0.00	-0.07	-0.03	-0.07	-0.02	0.11	0.06	-0.10	-0.06
10024412296	0.13	0.02	-0.18	-0.09	-0.25	0.21	-0.05	0.16	-0.01	-0.18	-0.03	0.00	0.07	-0.10	0.07	0.12	0.03	-0.08	0.00	-0.07	0.00	0.20	0.09	0.03	-0.10	0.04	0.03	-0.02	-0.06	-0.17	-0.02	-0.17	0.03	0.11	0.00	-0.05	-0.06	0.16	-0.01	0.16	0.15	0.02	0.10	0.12	-0.01	-0.12	-0.16	-0.06	0.03
10024412314	-0.01	0.06	-0.02	0.05	-0.05	-0.01		0.04	0.03	0.06	0.04	-0.02	0.02	-0.07	-0.02	0.00	-0.04	-0.02	0.01	-0.03	0.04	0.00	-0.02	0.03	-0.01	-0.05		-0.01	-0.05	0.03		-0.01	-0.03	0.11		0.01	0.08	0.00	-0.02	-0.01		-0.05	-0.03	-0.04	-0.02	0.02		0.05	-0.01
10024412320	-0.04	-0.05	-0.02	0.03	-0.28	-0.13	0.01	-0.07	0.12	0.15	-0.05	0.00		0.09	0.05	-0.04	-0.02	0.05	-0.06	0.12	0.07	0.00	0.08	-0.15	0.01	0.10	-0.02	0.02	-0.04	0.12	0.06	0.05	0.00	-0.02	-0.08	0.04	0.10	-0.04	-0.03	-0.09	-0.06	0.00	0.01	0.04	-0.07	0.05	0.01	-0.04	-0.01
10024412323	0.05	0.00	-0.08	-0.04	-0.01	0.00	-0.03	0.06	-0.03	-0.06	-0.03	-0.02	0.02	-0.02	0.07	0.05	0.00	-0.01	-0.03	0.04	0.01	0.09	0.02		-0.03	-0.03	0.00	-0.01	-0.03	-0.05		-0.04		0.03	0.04	-0.01	-0.02	0.07	0.02	0.05	-0.01	0.06	0.02	-0.02	-0.03	-0.02	-0.04		-0.02
10024412433	0.00	0.02	-0.09	0.02	-0.06	-0.02	0.04	0.17	0.08		0.02	-0.09	0.12	-0.08	-0.01	-0.04	0.06	-0.06	0.14	-0.06	-0.05	-0.13	-0.05	0.09	0.04	-0.06	-0.10	0.12	-0.08	0.01	0.08	-0.03	-0.10	0.11	0.05	-0.12	0.01	-0.17	0.01	0.05	0.12	-0.01	-0.03	-0.10	-0.03	0.04	0.09	0.13	-0.03
10024412493	0.00	-0.08	-0.10	-0.06	0.01	0.09		0.02	-0.04		0.07	-0.03	0.05	-0.04		0.04	0.02	-0.03	0.04	-0.07		0.02	0.02	0.04	0.03		0.02	0.04	-0.04	-0.10	0.03	-0.06	-0.04	0.06	0.03	0.05	-0.10	0.02	-0.03	0.03	0.09	0.04	0.00	0.02	0.03	-0.08	-0.03	-0.01	0.04
10024412512	-0.10	-0.07	0.07	-0.20	-0.07	-0.17	-0.16	-0.13	-0.14	-0.27	0.21	-0.10	-0.04	0.01	-0.03	1.85	-0.13	-0.01	-0.07	-0.08	-0.11	-0.12	-0.01	-0.07	-0.03	-0.01	0.00	-0.04	0.06	0.01	-0.06	0.03	0.13	-0.09	-0.04	0.03	-0.16	0.05	0.05	-0.07	0.01	0.09	-0.03	-0.03	0.04	-0.07	0.00	0.06	0.00
10024412513	0.06	0.00	-0.13	0.03	0.00	0.07	0.04	0.04	-0.02	-0.01	0.02	0.02	-0.03	-0.06	0.07	0.00	-0.02	-0.04	-0.05	-0.01	0.02	0.04	0.02	0.05	-0.06	-0.03	0.05	-0.02	-0.06		-0.07		-0.03	0.11		0.02		0.00		0.00	0.09	0.00	0.00	-0.02		-0.03		0.02	-0.03
10024412622	0.05	0.04	-0.04	-0.02	0.07	0.00	-0.01	0.01	0.04		-0.02	-0.01	-0.02	-0.01	0.07	-0.01	0.02	-0.03	0.01	-0.02	0.02	0.00	0.01	0.02	-0.08	-0.08	0.03	-0.02	0.00	-0.03	-0.01	-0.05	0.01	0.04	-0.01	0.02	0.02	-0.05	0.00	0.04	0.03	0.03	0.02	-0.01	-0.03	-0.01	-0.04	0.01	0.00
10024412707	0.06	0.10	0.05	0.14	-0.33	-0.09	0.08	-0.18	0.07	0.24	0.15	0.06	0.00	0.09	0.04	-0.06	-0.03	-0.06	-0.07	-0.01	0.11	-0.08	-0.05	-0.07	-0.05	-0.10	0.12	0.00	0.02	0.12	0.05	0.04	0.09	-0.01	-0.08	0.00	0.16	-0.13	0.07	-0.04	-0.21	0.00	-0.09	-0.01	-0.10	0.08	0.07	-0.15	-0.05
10024412726	0.02	-0.03	-0.06	-0.03	-0.01	0.01		0.02	-0.03	0.06	0.14	-0.01	-0.01	-0.06	-0.02	0.03	0.00	0.00	0.00	0.05	-0.04	0.01	-0.04	0.02	0.00	-0.03	-0.01	-0.04	-0.07	-0.04	-0.02	-0.01	-0.04	0.07	0.04	0.02	0.02	0.02	0.01	0.00	0.04	-0.02		-0.04	-0.02	-0.01	0.00	0.04	0.04
10024412733	0.06	0.02	-0.11	0.05	-0.06	0.05	0.07	0.01	0.00	-0.09	-0.02	-0.04	0.06	-0.05	0.09	-0.04	-0.03	-0.04	0.06	-0.05	0.10	-0.01	0.06	0.04	-0.02	-0.07	0.00	0.00	-0.08	-0.04	-0.01	-0.03	-0.06	0.11	0.05	-0.01	0.00	-0.04	0.01	0.05	0.12	0.04	-0.02	0.00	0.01	-0.07	-0.03	0.01	-0.02
10024412742	0.01	-0.15	-0.08	-0.12	-0.20	0.13		0.03	-0.12	-0.29	0.07	0.04	0.07	0.02	0.09	0.23	0.07	-0.03	-0.04	-0.16	-0.05	0.18	0.10	0.08	0.07	0.05	0.12	-0.07	-0.01	-0.22	-0.05	-0.03	-0.01	-0.01	0.08	0.06	-0.20	0.25	0.08	0.02	-0.06	0.02	0.11	0.07	0.11	-0.23	-0.03	0.01	-0.03
10024412804	-0.03	-0.03	-0.06	-0.07	-0.05		0.03	0.11	0.01	-0.11	0.07	-0.10	0.03	-0.10	0.01	0.04	-0.03	-0.01	0.02	-0.06	0.00	0.07	0.03	0.10	0.02	0.09	-0.08	-0.02	-0.07	-0.04	-0.04	-0.03	-0.05	0.02	0.07	0.00	-0.07	0.08	0.00	0.00	0.08	-0.02	0.01	0.01	0.07	-0.13	0.00	0.11	0.06
10024412815	-0.09	-0.05	0.06	0.05	0.01	-0.09	0.01	-0.05	0.01	0.14	0.08	0.10	-0.07	0.03	0.00	-0.04	0.03	0.05	-0.06	0.05	0.00	-0.07	0.02	-0.04	-0.06	-0.04	-0.01	-0.05	-0.02	-0.01	0.00	0.02	0.05	-0.03	-0.05	0.04	0.07	-0.02	-0.01	-0.05	-0.07	0.03	-0.02	-0.02	-0.04	0.12	0.04	0.02	-0.06
10024412869	0.05	-0.04	-0.13	-0.01	0.00	0.02	0.02	0.04	-0.03	0.04	0.05	0.04	-0.01	0.00	0.01	0.02	0.04	-0.04	-0.05	-0.04	0.00	0.06	0.03	0.00	-0.06	-0.02	0.02	0.02	-0.03	-0.07	-0.01	-0.02	-0.06	0.08	-0.02	0.02	0.05	0.00	-0.03	0.01	0.05	-0.01	-0.02	0.04	-0.02	0.02	-0.05	0.02	0.03
10024412891	0.01	0.02	-0.03	-0.06	-0.07	0.06	0.02	0.01	-0.01	-0.04	-0.02	-0.05	0.04	-0.04	-0.03	0.05	-0.04	-0.03	0.05	-0.01	0.00	0.03	0.00	0.07	0.05	0.02	-0.04	-0.03	-0.06	-0.03	-0.03	-0.02	-0.05	0.08	0.04	-0.04	-0.03	0.02	0.00	0.01	0.09	0.00	0.01	-0.01	0.01	-0.05	-0.02	0.06	0.07
10024412983	0.17	-0.16	-0.19	-0.12	-0.03	-0.03			-0.11		-0.03	-0.09		-0.13	0.21	0.00	0.23	0.07	0.18	0.07		-0.05	-0.03		0.05		-0.09	0.13	-0.02	-0.22	0.18	-0.14	0.02		-0.06	0.04	0.01	-0.11	0.14	0.08	0.01	0.06	-0.09	-0.05	0.06	0.02	0.13	0.07	-0.09
10024413000	-0.01	0.00	-0.05	0.02	0.08		-0.10	0.01	0.05	0.06	0.02	0.05		0.04	0.00	-0.04	0.05	-0.05	-0.06	-0.06	0.05	-0.03	0.00			-0.01	0.00	-0.01	0.02	0.06	-0.02	-0.02	-0.03	0.04	0.00	0.00	-0.01	-0.02	0.03	0.02	0.01	0.00	-0.05	-0.03	-0.05	0.03	0.00	0.03	-0.01
10024413141	-0.09	0.06	0.07	0.08	-0.17	-0.12	0.05	-0.20	0.08	-0.05	-0.02	0.26	-0.12	-0.01	-0.03	-0.05	0.19	-0.03	-0.01	-0.08	0.09	-0.18	0.10	0.06	0.13	-0.03	0.00	-0.10	-0.02	0.08	0.06	0.10	0.00	-0.10	-0.05	0.05	-0.01	-0.15	-0.07	-0.08	-0.11	0.09	-0.03	0.00	-0.10	0.06	0.07	0.31	-0.04
10024413155	-0.05	0.23	-0.07	-0.10	0.16	0.07	0.07	-0.12	-0.06	0.00	0.12	-0.06	0.02	-0.03	-0.04	0.06	-0.06	-0.06	-0.02	-0.04	-0.05		-0.13	0.02	0.14	0.00	-0.02	0.06	0.03	-0.06	0.03	-0.03	-0.04	-0.02	0.04	-0.05	-0.03	0.06	0.03	0.15	-0.03	0.04	-0.05	0.03	0.03	-0.06	0.00	-0.06	-0.01
10024413236	-0.05	0.00	-0.03	-0.08	0.47	0.03	0.05	0.00	-0.06	-0.09	0.08	-0.04	-0.01	-0.05	-0.01	0.08	-0.03	-0.09	-0.04	0.00	-0.06	0.07	-0.08	-0.01	-0.05	0.01	0.02	0.01	0.02	-0.07	-0.02	-0.01	-0.04	0.05	0.06	-0.02	0.00	0.05	0.02	-0.03	0.05	-0.03	-0.04	-0.02	0.02	-0.09	-0.04	0.04	0.03
10024413248	0.03	0.09	0.11	0.15	-0.01	-0.13	-0.04	-0.04	0.09	0.09	-0.04	0.04	-0.09	0.05	0.03	-0.11	0.01	0.00	-0.05	-0.04	0.09	-0.10	0.03	-0.04	-0.04	-0.08	-0.01	-0.03	0.00	0.05	0.00	0.01	0.08	0.04	-0.02	0.04	0.11	-0.09	-0.04	-0.06	-0.02	0.03	-0.02	-0.04	-0.05	0.15	-0.09	-0.02	-0.02
10024413264	-0.01	0.04	0.18	0.13		-0.13	0.00	-0.04	0.11	0.18	-0.11	-0.06	-0.07	0.03	-0.05	-0.10	0.04	0.08	-0.03	-0.07	0.12	-0.17	0.01	-0.03	0.02	-0.06	-0.06	-0.04	-0.03	0.19	0.05	0.12	0.04	-0.10	-0.03	-0.03	0.22	-0.11	-0.06	-0.14	-0.04	0.02	-0.07	-0.09	-0.04	0.15	0.11	-0.04	-0.01
10024413298	-0.06	-0.09	-0.10	0.01	0.06	0.07	0.10	0.11	-0.04	0.00	-0.03	0.01	0.01	0.00	0.03		0.02	-0.01	-0.01	-0.02	0.00	0.02	-0.02	-0.02	-0.08	0.04	-0.03	-0.01	-0.01	-0.03	-0.03	-0.01	-0.07	0.01	0.04	0.01	-0.04	-0.02	-0.02	0.01	0.06	-0.05	0.00	0.04	0.06	0.01	0.02	0.00	0.01
10024413347	0.05	0.02	-0.10	-0.01	-0.10	0.07	0.03	0.04	0.01	-0.05	0.09	-0.05	0.10	-0.09	-0.02	0.02	0.07	-0.06	-0.01	-0.12	0.05	-0.03	0.03	0.10	0.00	-0.06	-0.01	0.02	-0.10	-0.08	0.03	-0.11	-0.08	0.16	0.05	0.00	-0.07	-0.02	0.03	0.09	0.18	-0.01	0.02	0.01	-0.05	-0.05	-0.08	0.08	0.02
10024413375	0.04	-0.07	-0.09	-0.05	0.02	0.04	0.04	0.06	-0.03	-0.06	0.10	0.04	0.01	-0.10	0.00	0.05	0.01	-0.04	0.00	0.03	-0.08	0.06	-0.01	0.05	-0.03	-0.01	0.01	-0.01	-0.06	-0.09	-0.04	-0.06	-0.04	0.08	0.02	0.03	-0.04	0.04	-0.02	0.03	0.06	0.00	0.02	0.02	0.02	-0.06	-0.05	0.05	0.03
10024413484	0.08	-0.07	-0.12	0.05	-0.03		0.00	0.01	0.03	-0.02	-0.01	-0.05	-0.03	-0.04	0.07	0.05	0.02	-0.03	0.03	0.00	0.00	0.05	0.05		0.00	-0.04	0.00	-0.03	-0.04	-0.02	-0.04	-0.04	-0.01	0.10	0.03	0.03		0.02	0.03	0.07	0.04		-0.02	0.04	0.00	-0.05	-0.02	-0.02	-0.03
10024413596	-0.07	0.02	0.03	0.08	0.03	0.03	-0.03	-0.05	0.01	0.05	-0.02	0.02	0.02	0.02	0.01	-0.03	-0.01	0.00	0.01	-0.04	0.02	-0.02	-0.04	-0.01	0.01	-0.03	-0.01	-0.02	0.01	0.00	0.01	0.02	-0.01	-0.01	0.02	0.01	0.03	-0.04	-0.01	-0.01	-0.02	-0.01	-0.03	-0.03	-0.04	0.06	0.02	0.01	0.02
10024413652	-0.05	0.02	-0.03	0.06	-0.13	0.08		0.14	0.01	-0.08	-0.10	-0.07	0.02	0.04	0.01	-0.02	0.01	0.04	0.06	-0.07	-0.01	-0.03	0.03	-0.11	0.12	0.06	-0.04	0.01		0.01	0.04	0.01	-0.12	0.04	0.09	-0.07	-0.01	0.01	-0.02	-0.06	0.04	-0.10	0.04	-0.07	0.02	0.05	0.07	0.01	0.05
10024413669	0.02	-0.08	-0.09	-0.02	-0.04	0.03	0.07	0.02	0.02	0.02	0.02	-0.08	0.04	-0.08	-0.02	-0.02	-0.04	-0.02	0.04	0.00	0.03	0.03	0.02	-0.01	-0.03	0.19	0.03	-0.01	-0.07	-0.04	-0.02	-0.03	-0.04	0.10	0.03	-0.01	-0.04	-0.03	0.02	0.07	0.07	-0.01	-0.03	-0.01	0.00	-0.09	-0.04	0.06	0.04
10024413683	-0.04	-0.03	0.09	0.07	0.03	-0.05	0.01	-0.04	-0.02	0.05	0.14	0.19	-0.05	0.08	-0.11	-0.07	-0.03	0.04	-0.08	0.05	-0.03	0.00	0.08	-0.09	-0.17	-0.05	0.12	-0.01	0.06	0.05	-0.08	0.01	-0.03	-0.05	-0.08	0.06	0.02	0.02	0.10	-0.10	-0.09	-0.05	0.01	-0.01	-0.05	0.06	0.00	-0.05	0.03
10024413706	0.02	0.11	-0.06	-0.03	-0.12	0.03	0.06	0.05	0.01	-0.04	0.04	-0.10	0.02	-0.05	0.00	0.02	0.04	-0.03	0.01	-0.04	0.03	-0.02	-0.01	0.09	-0.01	-0.02	0.00	-0.02	-0.02	0.01	-0.01	0.01	-0.05	0.10	0.05	0.03	-0.08	-0.04	0.00	0.00	0.07	0.00	-0.03	0.00	0.00	-0.04	-0.02	0.03	0.00
10024413724	0.04	-0.04	-0.04	-0.09	-0.04	0.03	-0.05	0.04	0.00	-0.07	0.04	0.02	0.07	-0.04	0.03	0.00	0.01	-0.02	0.05	0.03	-0.02	0.04	0.00	0.06	0.00	-0.04	0.01	-0.03	-0.02	-0.07	0.01	-0.03	-0.05	0.01	0.02	-0.02	-0.06	-0.02	0.00	0.06	0.08	0.04	0.01	0.00	0.01	-0.07	0.00	0.05	0.03
10024413739	-0.02	0.01	0.11	0.00	-0.12	-0.05	-0.09	0.00	0.03	0.14	-0.03	0.01	-0.02	0.04	-0.07	-0.03	-0.03	0.08	0.07	-0.02	0.02	-0.05	-0.04	0.01	0.05	0.00	-0.04	-0.01	0.01	0.11	0.01	0.06	0.04	-0.11	0.00	0.02	0.13	-0.04	-0.05	-0.15	-0.02	0.01	-0.01	-0.04	0.03	0.07	0.01	-0.04	0.04
10024413740	-0.06	-0.03	-0.10	0.04		0.01	0.11	0.07	-0.03	-0.09	-0.06	-0.04	-0.03	-0.03	0.03	0.00	0.11	0.01	0.01	0.01	0.02	-0.02	-0.03	0.02	0.08	-0.01	-0.11	0.12	-0.02	0.07	0.06	0.04	-0.10	-0.02	0.04	-0.03	-0.07	0.00	-0.05	-0.09	0.03	-0.02	-0.03	-0.12	-0.03	0.09	0.21	0.00	0.08
10024413857	0.01	-0.06	0.06	0.05	-0.07	-0.08	-0.03	-0.05	0.04	0.05	0.06	-0.01	0.00	0.03	0.00	-0.07	0.02	0.04	-0.01	-0.03	0.03	-0.07	0.04	0.01	0.04	-0.01	-0.08	-0.01	0.03	0.03	0.01	0.01	-0.07	0.00	-0.03	0.01	0.02	0.03	-0.05	0.01	0.05	0.01	-0.02	0.00	-0.02	0.08	-0.03	-0.01	0.03
10024413877	0.00	-0.08	-0.07	-0.05	-0.15	-0.01	0.23	-0.13	0.06	-0.03	0.01	0.11	0.02	-0.06	-0.05	0.13	-0.12	-0.04	0.01	0.24	-0.15	-0.03	-0.04	0.02	0.19	-0.02	-0.05	0.10	0.00	0.00	0.08	-0.02	-0.09	0.02	0.06	0.04	0.10	-0.14	-0.05	-0.01	-0.10	-0.01	0.03	0.12	0.06	-0.12	0.07	-0.08	0.02
10024413888	-0.07	0.07	-0.04	0.04	-0.06	0.07	0.02	0.02	0.03	0.00	-0.08	-0.05	0.04		0.04	0.00	-0.01	-0.03	0.03	-0.06	0.01	-0.04	0.02	0.00	0.02	0.03		0.00	-0.01	0.01	-0.01		-0.03	0.08			-0.03	-0.06	-0.03	0.00	0.08	0.03		0.01			-0.01	0.00	-0.02
10024413977	0.08	0.05	-0.10	0.01	-0.10	0.12	0.02	-0.01	0.01	0.00	0.02	0.00	-0.03	-0.08	0.07	0.06	-0.02	-0.03	0.02	0.04	0.00	0.06	0.00	-0.09	-0.11	0.01	0.04	-0.01	-0.06	-0.13	-0.02	-0.08	0.01	0.09	0.04	0.03	0.03	0.05	0.01	-0.01	0.12	0.00	0.00	0.04	0.03	-0.06	-0.06	-0.03	-0.02
10024414009	0.03	-0.07	-0.04	0.01	-0.02	-0.01	0.02	0.03	-0.03	0.02	-0.02	-0.03	-0.04	0.01	0.02	0.03	-0.02		0.02	0.04	-0.01	0.02	0.01	0.03	0.00		0.02	-0.03	-0.02	0.01	-0.02	0.06	-0.01	0.03	0.02	-0.05		-0.05	-0.02	0.04	-0.01	0.00	-0.01	0.02	0.01	-0.03	0.03	0.00	0.00
10024414109	0.00	0.02	-0.03	-0.03	-0.07	0.05	0.00	0.03	-0.02	-0.02	0.03	-0.01	0.00	-0.02	-0.02	0.06	0.00	-0.01	0.01	-0.01	-0.03	0.04	-0.02	0.00	0.02	0.02	0.00	0.01	-0.01	-0.03	-0.03	-0.02	-0.04	0.04	0.03	-0.01	-0.04	0.05	0.01	-0.01	0.05	-0.04	0.02	0.01	0.01	-0.05	-0.01	0.03	0.03
10024414151	-0.02	0.00	-0.05	-0.05	-0.02	0.05	0.05	0.06	-0.04	-0.03	0.08	-0.05	0.06	-0.09	0.04	0.05	-0.01	0.00	-0.01	0.01	-0.03	0.05	0.00	0.00	-0.05	0.00	-0.04	-0.03	-0.05	-0.04	-0.04	-0.06	-0.04	0.09	-0.01	0.02	-0.01	0.04	0.00	0.04	0.09	0.00	-0.01	-0.01	0.02	-0.04		0.05	0.00
10024414174	0.26	0.26	0.34	0.18	-0.22	-0.29	-0.18	-0.23	0.02		-0.26	0.17	-0.16	0.17	0.18	-0.32	0.21	0.12	-0.07	-0.15	0.25	-0.35	0.16	0.11	-0.03	-0.17	0.02	-0.09	0.06	0.12	0.09	0.13	0.39	-0.21	-0.15	0.18	-0.10	-0.33	0.06	-0.01	0.05	0.18	0.00	0.06	-0.20	0.26	0.05	-0.21	-0.23
10024414252	0.04	-0.05	-0.15	-0.02	0.04	0.07	0.02	0.06	-0.01	-0.07	-0.02	-0.09	0.00	-0.05	0.03	0.03	0.01	-0.05	0.01	-0.03	0.00	0.04	0.05	0.09	0.06	-0.01	0.03	0.03	-0.04	-0.06	-0.03	-0.04	-0.09	0.14	0.06	-0.02	-0.06	-0.02	-0.01	0.03	0.10	0.06	0.00	0.00	0.01	-0.09	-0.02	0.05	-0.01
10024414319	0.12	-0.29	-0.23	0.01			0.02	0.00	0.04	-0.01	0.03	-0.02	-0.07	-0.09	0.12	0.06	0.01	-0.01	0.07	0.00	0.01	0.12	0.08	0.09	0.00	-0.07	-0.04	0.07	-0.10	-0.16	-0.01	-0.25	-0.04	0.18	0.04	0.08	-0.05	0.05	0.10	0.16	0.17	-0.02	0.04	0.11	0.04	-0.10	-0.07	0.00	-0.01
10024414344	-0.14		-0.05	-0.07	0.08	0.01	0.08	-0.03	-0.04	-0.01	0.11	0.01	-0.05	0.04	0.00	0.04	-0.02	-0.02	0.04	0.07	-0.07	0.04	-0.04	-0.04	0.07	0.01	-0.03	-0.01	-0.05	-0.01	0.01	-0.01	-0.02	0.05	0.04	-0.03	-0.04	0.00	0.02	-0.01	0.05	0.04	0.02	-0.04	0.03	-0.04	0.02	0.01	0.02
10024414370	0.01	0.04	0.19	0.05	-0.22	-0.09	-0.09	-0.07	0.06	0.13	0.14	0.06	-0.02	0.03	-0.07	-0.11	-0.01	0.12	0.04	-0.06	0.01	-0.14	-0.03	0.04	0.03	-0.05	-0.04	-0.04	-0.05	0.16	0.00	0.10	0.08	-0.03	-0.03	-0.02	0.13	-0.01	-0.05	-0.09	-0.02	0.02	0.00	-0.06	-0.02	0.05	0.04	-0.04	-0.03
10024414451	0.11	-0.05	-0.14	0.01	-0.05	0.06	0.07	0.05	-0.02	-0.02	0.00	-0.06	-0.03	-0.07	0.06	0.01	-0.02	-0.07	-0.02	0.01	0.05	0.06	0.02	0.06	-0.02	0.00	0.07	0.00	-0.03	-0.05	-0.06	-0.08	-0.06	0.10	0.01	0.00	-0.01	-0.02	0.05	0.00	0.11	0.02	0.00	0.01	0.01	-0.07	-0.03	0.01	0.00
10024414459	-0.10	0.00	0.19	0.15	-0.30	-0.25	0.02	-0.12	0.14	0.26	0.23	0.09	-0.13	0.08	-0.11	-0.09	-0.01	0.12	0.00	0.11	0.06	-0.33	-0.01	-0.07	0.11	-0.02	0.03	-0.05	-0.06	0.09	0.13	0.23	0.02	-0.10	-0.07	-0.02	0.09	-0.19	-0.07	-0.08	-0.07	0.07	0.02	-0.06	-0.11	0.20	0.12	-0.08	-0.07
10024414534	0.10	-0.14	-0.23	0.00			0.05	0.05		-0.03	-0.02	-0.11	-0.01		0.09	0.03	0.02	-0.10	0.03	-0.03	0.07	0.07	0.10	0.09	0.02	-0.05	0.03	-0.04	-0.12		-0.03	-0.05	-0.06	0.12	0.00				-0.02	0.12	0.09	0.07	-0.01	0.06	-0.03	-0.12	-0.04	0.03	-0.03
10024414545	-0.05	0.05	0.03	0.01	-0.08	-0.06	0.01	0.01	0.02	0.09	-0.04	-0.04	0.00	0.01	-0.01	-0.02	-0.03	0.03	0.01	0.00	0.03	-0.03	0.00	0.05	0.04	-0.04	0.00	-0.03	-0.01	0.09	-0.02	0.05	0.01	0.01	0.00	-0.08	0.02	-0.11	0.00	-0.03	-0.03	-0.03	0.00	0.02	0.00	0.06	0.07	0.01	0.02
10024414582	0.08	0.21	0.35	0.16	-0.15	-0.27	-0.12	-0.20	0.12	0.17	-0.06	0.11	-0.15	0.11	-0.04	-0.28	0.13	0.15	-0.08	-0.17	0.25	-0.37	0.04	0.06	0.05	-0.09	-0.09	-0.07	0.04	0.26	0.09	0.16	0.24	-0.10	-0.07	0.08	0.17	-0.27	-0.02	-0.17	-0.09	0.06	-0.08	-0.02	-0.12	0.21	0.08	-0.13	-0.05
10024414646	0.00	0.21	0.39	0.23	-0.25	-0.33	-0.06	-0.16	0.18	0.48	-0.34	0.09	-0.20	0.10	-0.05	-0.23	0.10	0.09	-0.10	-0.10	0.32	-0.38	0.12	-0.05	0.05	-0.10	-0.06	-0.01	-0.04	0.20	0.10	0.16	0.18	-0.13		0.07	0.21	-0.39			-0.03	0.05	-0.03	0.00	-0.18	0.19	0.13	-0.22	-0.13
10024414716	0.04	0.03	0.12	0.01	-0.21	0.04	0.01	-0.07	0.01	-0.04	-0.02	-0.03	-0.01	0.03	0.04	0.04	-0.04	0.08		-0.02	0.02	0.02	0.01	-0.04	-0.04	0.03	-0.02	0.00	0.01	0.03	0.00	-0.04		-0.05	0.01	0.03	0.02	0.04	0.00	-0.01	-0.02	0.00	0.04	0.02	0.03	0.00	0.00	-0.08	-0.03
10024414788	-0.06	-0.09	-0.02	0.27	-0.24			-0.04	0.19	0.27	0.06	-0.03	0.00	0.11	-0.06	-0.05	-0.03	0.03	0.05	0.15	0.04	-0.23	-0.04	-0.22		-0.07	0.00	0.07	0.00	0.17	0.11	0.06	-0.11	0.00	-0.05	0.01	0.20	-0.17	-0.11	-0.10	-0.15	0.04	-0.05	-0.05	-0.03	0.07	0.00	0.02	-0.02
10024414801	-0.08	-0.05	-0.08	0.04	0.02	0.03	0.07	0.05	0.06	0.01	0.01	-0.05	0.00	-0.05	0.03	-0.02	-0.01	-0.04	0.00	-0.02	0.02	0.02	0.04	-0.02	0.02	0.01	0.00	0.01	-0.05	-0.02	-0.01	-0.01	-0.03	0.11	0.02	-0.03	-0.01	-0.03	-0.01	0.05	0.08	0.01	0.01	-0.02	-0.01	-0.03	-0.04	0.01	0.00
10024414919	0.04	0.54	0.46	0.24	-0.19	-0.34	-0.19	-0.24	0.22	0.36	-0.48	0.38	-0.18		-0.07	-0.37	0.15	0.17	-0.11	-0.13	0.31	-0.58	0.07	0.07	0.03	-0.17	-0.06	0.03	0.13	0.36	0.10	0.26	0.48	-0.19	-0.09	0.01	0.29	-0.64	0.11	-0.24	-0.26	0.01	0.01	-0.05	-0.23	0.37	0.07	-0.22	-0.21
10024414928	0.03	0.17	0.17	0.09	-0.22	-0.18	0.00	-0.05	0.17	0.11	-0.02	-0.02	-0.07	0.09	-0.10	-0.18	0.13	0.08	-0.03	-0.05	0.18	-0.26	0.00	-0.10	0.07	-0.01	-0.05	-0.03	0.06	0.25	-0.06	0.17	0.13	-0.12	-0.07	0.03	0.06	-0.23	-0.04	-0.15	-0.10	0.10	-0.06	-0.03	-0.04	0.12	0.17	-0.07	-0.02
10024415005	0.04	-0.02	-0.08	0.03	-0.02		-0.06	-0.02	-0.03	0.00	0.03	0.07	0.02	-0.06	0.03	0.03	0.02	-0.06	0.01	0.04	-0.04	0.04	0.07		0.02	-0.05	-0.08	-0.03	-0.02	0.00	-0.02	-0.06	-0.03	0.01	0.04	0.03	0.06	0.03	0.01	0.07	-0.02	-0.01	0.01	0.02	-0.05	-0.03	-0.03	0.02	0.09
10024415095	0.06	0.04	0.03	-0.03	-0.02	-0.04	-0.07	-0.10	0.02	-0.02	-0.12	0.21	-0.03	0.07	0.05	-0.08	-0.01	-0.04	-0.04	0.01	0.06	0.04	0.05	-0.01	-0.06	0.01	0.04	-0.13	0.05	0.04	-0.03	0.00	0.10	-0.02	0.03	0.03	0.14	-0.10	0.05	-0.07	-0.09	-0.01	-0.01	0.05	-0.04	0.03	-0.01	-0.04	0.01
10024415179	0.06	0.04	-0.10	0.01	-0.03	0.06		0.06	-0.05				0.00	-0.05		0.06	0.05	-0.04	0.03		-0.03	0.01	0.00	-0.04	-0.04	0.00	0.05	-0.02	-0.07	-0.12	0.01	-0.05	-0.07	0.09	0.04	0.02	-0.08		0.01	0.06	0.05	-0.02	0.04	0.05	0.02	-0.06	-0.04	0.03	0.00
10024415218	-0.04	-0.05	-0.04	0.00	-0.06	0.08	0.03	0.07	-0.01	-0.03	-0.02	-0.06	0.04	0.08	0.03	0.03	-0.05	-0.01	-0.01	-0.06	0.06	0.03	0.00	-0.01	-0.01	0.03	-0.01	-0.03	-0.04	-0.02	-0.02	-0.01	-0.01	0.05	0.06	0.01	0.00	0.07	0.03	-0.03	0.01	-0.02	0.04	0.02	0.03	-0.08	0.03	-0.02	-0.03
10024415221	-0.05	-0.04	-0.11	-0.13	-0.08	0.14	0.00	0.13	-0.05	-0.19	0.07	-0.10	0.09	-0.04	0.04	0.17	-0.05	-0.02	0.08	-0.09	-0.05	0.17	0.02	0.04	-0.04	0.10	0.03	0.03	-0.08	-0.15	-0.09	-0.06	-0.06	0.09	0.07		-0.18	0.13	0.05	0.11	0.11	0.01	0.08	0.03	0.10	-0.20	-0.11	-0.01	0.03
10024415316	0.04	0.03	-0.02	0.00	-0.04	-0.04	-0.02	-0.01	0.04	-0.01	-0.04	-0.02	-0.06	0.00	0.04	0.01	-0.01	0.03	0.05	0.04	0.00	-0.03	0.00	0.00	0.01	0.00	0.02	-0.01	0.04	0.02	0.02	0.07	-0.02	0.00	-0.01	0.04	0.01	-0.06	0.00	-0.05	-0.07	0.03	0.00	-0.02	-0.01	0.01	0.02	-0.03	0.02
10024415443	-0.12	0.10	0.00	0.00	0.02	0.08	0.00	-0.02	0.02	0.04	-0.06	0.03	0.05	-0.01	-0.06	0.00	-0.01	0.01	0.03	-0.05	0.02	-0.03	-0.01	-0.05	-0.03	0.05	-0.05	-0.04	-0.04	-0.01	0.00	0.01	-0.04	0.06	0.04	0.00	0.03	0.01	-0.02	0.02	0.05	0.03	-0.01	-0.03	0.07	-0.04	-0.02	-0.03	0.00
10024415445	-0.05	0.04	0.05	0.02	-0.08	-0.03	0.00	-0.06	0.02	0.06	0.02	0.01	0.03	0.03	-0.01	-0.01	-0.04	0.01	0.00	0.05	0.00	-0.03	-0.01	0.00	0.02	-0.03	0.00	-0.01	0.00	0.04	-0.02	0.04	-0.03	0.00	-0.04	-0.02	0.04	-0.01	0.00	-0.03	-0.05	0.01	-0.05	-0.05	0.02	0.02	0.05	0.04	0.03
10024415457	0.06	0.10	-0.02	-0.13	0.04	0.11	-0.07	0.00	-0.01	-0.07	-0.04	-0.05	0.05	0.03	0.06	-0.03	0.03	-0.05	0.00	-0.14	-0.04	0.07	0.04	0.10	0.01	-0.05	-0.08	-0.01	-0.08	-0.07	-0.06	-0.07	0.03	0.06	0.01	-0.10	-0.04	0.04	0.08	0.08	0.13	0.05	0.00	0.01	0.02	-0.08	0.00	0.02	0.05
10024415521	-0.08	0.01	0.00	-0.04	-0.08	0.02	0.01	-0.02	-0.03	-0.04	0.11	-0.06	0.07	-0.01	0.03	0.04	0.04	-0.02	-0.04	-0.04	0.01	-0.04	0.01	0.04	0.11	0.00	-0.06	0.04	-0.03	0.00	0.01	0.02	-0.08	0.07	0.04	-0.02	-0.03	-0.03	0.01	0.02	0.13	0.04	-0.02	-0.01	0.00	-0.01	0.01	-0.06	0.00
10024415570	-0.08	0.00	0.00	0.03	-0.04	-0.01	0.05	0.04	0.03	0.08	-0.07	0.00	-0.02	-0.01	0.01	-0.04	-0.03	0.05	0.04	0.01	0.00	-0.03	0.00	-0.01	-0.03	0.04	-0.04	-0.02	-0.01	0.06	-0.01	0.03	0.00	0.00	-0.06	0.02	0.03	-0.05	-0.03	-0.04	-0.01	0.00	0.00	-0.03	0.05	0.04	0.02	0.00	0.01
10024415572	-0.03	-0.11	0.31	0.02	-0.27	-0.09	-0.05	-0.05	-0.03	-0.09	-0.02	-0.05	-0.04	0.22	0.14	0.10	-0.04	0.23	-0.03	0.04	-0.20	-0.07	-0.06	0.03	0.04	0.08	0.07	0.17	-0.04	-0.05	0.10	-0.11	-0.05	0.02	0.02	0.10		0.08	-0.07	-0.13	0.00	0.04	0.01	0.02	-0.04	-0.08	0.00	-0.11	-0.02
10024415577	0.06	-0.15	-0.28	0.06	-0.02	-0.10		-0.22	-0.13	0.03	0.17	-0.07	0.05	0.18	0.17	0.03	0.09	0.08	0.02	-0.05	-0.01	0.00	0.04	0.05	-0.04	0.05	0.07	0.16	0.03	-0.17	-0.01	-0.04	-0.01	-0.02	-0.10	0.01	-0.20	-0.04	0.04	0.17	-0.04	0.09	0.00	0.11	0.18	-0.04	-0.09	-0.11	-0.02
10024415634	0.03	0.12	0.08	0.10	0.00	-0.14		-0.12	0.13	0.17	-0.16	0.05	0.00	0.05	-0.09	-0.22	0.04	0.00	-0.01	-0.08	0.21	-0.15	0.00	0.04	0.01	-0.08	-0.02	0.03	-0.02	0.18	0.03	0.06	0.04	0.00	-0.05	-0.03	0.11	-0.21	-0.03	-0.04	-0.01	-0.03		-0.01	-0.10	0.14	0.01		-0.04
10024415650	-0.02	0.04	-0.12	0.03	-0.07	0.05	-0.02	-0.02	0.02	0.01	0.06	0.05	0.04	-0.06	0.06	-0.02	0.06	-0.08	-0.06	-0.01	0.07	0.00	0.07	-0.02	-0.02	-0.04	0.05	0.02	-0.02	-0.15	0.03	-0.08	0.03	0.09	0.05	0.05	-0.04	-0.06	-0.01	0.06		0.07	0.02	0.07	-0.05	-0.03	-0.04	-0.03	-0.01
10024415680	0.02	0.11	0.30	0.16	-0.13	-0.07	0.03	-0.15	0.09	0.01	-0.13	0.00	-0.01	0.16	-0.05	-0.10	-0.06	0.06	-0.03	-0.08	0.01	-0.12	0.00	0.04	0.02	-0.07	0.05	0.10	-0.01	0.05	0.07	-0.10	0.01	-0.02	-0.03	0.03	0.06	-0.02	-0.03	-0.12	0.07	0.02	0.05	0.00	-0.02	0.10	-0.08	-0.09	-0.08
10024415684	0.01	0.02	0.01	0.10	-0.08	-0.04	0.00	0.00	0.15	0.04	-0.07	-0.04	0.00	0.00	-0.02	-0.07	0.05	0.00	0.01	-0.06	0.12	-0.09	-0.03	0.01	-0.01	0.02	0.00	0.00	0.03	0.12	0.09	0.01	0.03	0.01	-0.05	0.01	0.02	-0.17	-0.02	0.07	0.01	-0.03	0.01	0.06	0.00	0.07	0.00	-0.09	-0.10
10024415777	-0.11	-0.14	-0.14	0.06	-0.23	-0.08	0.13	-0.15	-0.02	-0.11	0.24	0.33	0.01	0.01	-0.02	0.07	-0.25	0.03	0.22	0.25	-0.26	0.05	-0.03	0.06	0.11	-0.03		0.05	0.01	-0.07	-0.18		-0.16	0.07		0.19	-0.07	0.10		-0.06	-0.11	0.08		0.13					0.03
10024415783	0.05	0.00	-0.06	0.02	-0.08	0.00	-0.01	0.05	0.07	0.05	-0.01	-0.06	0.05	-0.07	0.00	-0.06	0.05	-0.05	0.11	-0.04	0.06	-0.05	0.03	0.02	0.00	-0.06	-0.07	0.05	-0.04	0.01	0.03	-0.04	-0.02	0.07	0.02	-0.03	-0.03	-0.15	0.01	0.07	0.09	0.00	-0.02	-0.03	-0.03	0.02	0.04	0.08	-0.02
10024415839	-0.02	-0.03	-0.13	0.01	-0.01	0.04	0.03	0.06	-0.01	0.05	0.05	0.02	-0.01	0.01	0.02		0.02	-0.04	-0.05	-0.03	0.02	0.04	0.03	-0.01	-0.06	-0.01	0.03	0.03	-0.03	-0.06	0.02	-0.04	-0.04	0.09	0.00	0.02	0.03	-0.01	-0.02	-0.01	0.05	-0.02	-0.04	0.03	-0.03	0.01	-0.05	0.02	0.02
10024415876	0.03	-0.08	-0.15	-0.13	0.14	0.14	0.10		-0.03	-0.17	0.06	-0.03	0.01	-0.07	0.01		-0.01	-0.03	-0.01	-0.02	-0.04	0.14	-0.01	0.08	-0.01	0.09	-0.01	-0.01	-0.02	-0.11	-0.02	-0.01	-0.09	0.04	0.02	-0.02		0.11	0.02	-0.01	0.04	-0.06		0.05	0.09	-0.13	0.00	0.04	0.10
10024415895	0.06	0.21	0.49	0.14	-0.21	-0.28	-0.12	-0.25	0.10	0.20	0.11	0.05	-0.16	0.11	-0.04	-0.29	0.10	0.22	-0.05	-0.15	0.17	-0.41	0.03	0.08	0.03	-0.16	-0.05	-0.05	0.05	0.28	0.10	0.21	0.31	-0.19	-0.19	0.03	0.15	-0.09	0.00	-0.19	-0.11	0.07	-0.04	-0.05	-0.08	0.21	0.07	-0.18	-0.14
10024416040	-0.09	-0.03	0.02	0.06	-0.01		0.01	-0.01	0.09	0.15	-0.16	-0.05	0.02	0.07	-0.06	-0.06	-0.05	0.07	0.02	0.08	0.07	-0.09	-0.04	-0.03	0.00	0.01	-0.07	0.04	0.00	0.19	0.02	0.06	-0.04	-0.06	-0.04	0.00	0.16	-0.10	-0.05	-0.14	-0.11	-0.03	-0.05	-0.05	-0.02	0.09	0.04	0.07	0.06
10024416103	0.01	-0.01	0.16	0.10	-0.16	-0.01	-0.12	-0.19	0.28	0.16	-0.28	0.21	-0.07	0.24	0.00	-0.31	-0.02	0.16	-0.12	0.07	0.09	-0.14	-0.04	-0.17	-0.07	0.24	-0.02	0.14	0.08	0.10	0.08	-0.01	0.17	-0.09	-0.08	0.11	-0.14	-0.11	0.09	-0.11	-0.21	0.05	-0.04	-0.07	0.01	-0.02	-0.03	0.03	0.09
10024416189	0.05	0.02	-0.08	0.01	-0.03	0.10	0.03	0.02	0.04	-0.02	0.02	-0.03	0.05	-0.10	0.00	-0.05	-0.01	-0.04	0.04	-0.04	0.03	0.01	0.00	0.01	0.00	-0.03	0.01	0.01	-0.05	-0.08	0.03	-0.06	-0.02	0.09	0.05	0.04	-0.04	-0.02	0.00	0.06	0.10	0.01	0.01	0.01	0.02	-0.08	-0.02	-0.02	-0.01
10024416204	0.08	-0.01		0.00	-0.08	0.09		0.00	0.00			0.00	0.03		-0.01	0.04	0.02	-0.04	-0.05	-0.04		0.05	-0.03	0.03	-0.05	-0.03	0.01	-0.04	-0.14	-0.10		-0.05	-0.02	0.11	0.04	0.01	-0.02	0.07	0.01	0.03	0.08	0.01	0.03	0.03	0.01	-0.03	-0.08	0.03	0.01
10024416230	-0.01	0.13	0.02	-0.01	-0.09	-0.06	-0.06	0.06	0.01	0.02	-0.09	0.01	0.05	0.14	-0.02	-0.04	0.00	0.02	-0.02	-0.01	0.03	-0.05	-0.02	-0.01	0.01	0.00	-0.06	0.00	0.03	0.10	0.02	0.04	0.03	0.04	0.01	0.07	0.04	-0.07	-0.06	-0.10	-0.04	-0.02	-0.05	-0.01	-0.05	0.08	-0.02	0.05	0.02
10024416429	-0.15	0.19	0.38	0.17	-0.28	-0.23		-0.08	0.21	0.30	-0.13	0.02	-0.11	0.04	-0.05	-0.12	0.03	0.18	-0.02	-0.08	0.11	-0.28	0.02	-0.16	0.09	-0.03	-0.12	0.01	-0.08	0.08	0.13	0.13	-0.02	-0.07	0.01	0.00	0.23	-0.07	-0.09	-0.11	0.03	0.03	-0.01	-0.15	-0.19	0.32	0.11	-0.12	-0.06
10024416433	-0.02	0.14	0.30	0.19	-0.17	-0.26	-0.03	-0.19	0.15	0.35	-0.15	0.08	-0.09	0.12	-0.01	-0.20	0.10	0.08	-0.09	-0.01	0.19	-0.28	0.04	-0.15	0.00	-0.10	-0.09	-0.05	0.03	0.24	0.06	0.16	0.15	-0.17	-0.03	0.04	0.22	-0.26	-0.05	-0.16	-0.03	0.02	-0.06	-0.03	-0.13	0.28	0.13	-0.21	-0.03
10024416448	-0.13	0.03	-0.03	-0.03	0.05	0.05	0.01	0.05	0.01	0.00	-0.03	-0.06	0.04	0.02	-0.01	0.07	0.01	0.00	0.03	-0.05	-0.06	0.01	-0.03	-0.03	0.05	0.02	-0.08	-0.04	-0.08	-0.02	-0.02	0.00	-0.06	0.03	0.08	-0.03	-0.02	0.00	0.01	0.05	0.08	-0.01	0.00	-0.03	0.03	-0.03	0.04	0.05	0.05
10024416541	-0.05	0.12	-0.05	-0.07	0.11	-0.03	0.12	0.10	-0.13	-0.08	0.09	-0.03	0.21	-0.05	0.07	-0.05	-0.03	-0.10	0.02	-0.05	-0.08	0.07	-0.12	0.05	-0.03	0.02	-0.01	0.11	-0.12	-0.05	0.00	-0.10	-0.09	0.21	0.01	-0.11	-0.09	-0.06	-0.06	0.10	0.17	-0.02	0.03	0.02	0.03	-0.01	-0.03	0.09	-0.01
10024416582	0.03	-0.03	-0.13	0.03	-0.02	0.01	0.06	0.18	0.10	0.15	0.02	-0.11	0.05	-0.07	-0.02	-0.07	0.08	-0.07	0.14	-0.09	-0.05	-0.14	-0.10	0.08	0.03	-0.07	-0.11	0.10	-0.12	0.02	0.05	-0.04	-0.11	0.10	0.00	-0.13	0.07	-0.19	-0.04	0.03	0.15	0.02		-0.07	0.01	0.08	0.13	0.14	-0.03
10024416618	-0.04	0.04	-0.02	-0.04	-0.02	0.03		0.09	0.05		0.08		-0.03	-0.04	0.02	0.05	0.02	-0.05	0.05	-0.11	0.00	0.05	-0.04	-0.07	0.02	-0.03	0.04	0.02				0.04	-0.10	0.15	0.04	-0.04	-0.04		-0.01	-0.02	0.03	0.00	-0.04	0.00	-0.03	-0.02		0.01	0.01
10024416621	-0.03	0.06	-0.03	-0.35	0.35	0.26	0.22	0.00	-0.27	-0.24	-0.39	0.02	0.20	0.02	0.09	0.16	0.02	-0.15	0.03	-0.08	-0.17	0.22	-0.13	0.10	-0.18	0.28	0.02	0.09	-0.03	-0.09	-0.05	0.03	-0.05	0.22	-0.09	-0.17	-0.04	0.24	0.15	-0.12	0.17	-0.07	-0.19	0.00	0.14	-0.27	-0.04	0.08	0.10
10024416653	0.03	-0.03	-0.04	0.01	-0.01	0.05	0.03	0.00	0.01	-0.05	-0.02	-0.02	0.00	-0.02	-0.01	0.02	0.02	-0.03	0.03	-0.06	0.02	0.05	0.05	-0.02	0.01	-0.01	0.02	0.02	-0.07	-0.05	-0.02	-0.08	-0.01	0.08	0.01	0.04	-0.07	0.01	0.01	0.11	0.09	0.00	0.03	0.03	0.00	-0.04	-0.06	-0.02	-0.02
10024416747	0.06	-0.09	-0.10	-0.17	-0.09	0.21	0.01	0.07	-0.17	-0.36	0.12	-0.09	0.10	-0.03	0.13	0.17	-0.02	-0.05	0.01	-0.03	-0.10	0.24	0.03	0.10	-0.01	0.09	0.07	0.04	-0.02	-0.24	-0.07	-0.07	-0.11	0.07	0.00	-0.02	-0.23	0.24	0.08	0.04	0.08	-0.01	0.06	0.03	0.12	-0.24	-0.07	0.07	0.10
10024416941	0.10	-0.12	-0.10	-0.24	-0.01	0.14	0.31	-0.07	-0.11	-0.32	0.04	-0.14	0.01	-0.31	0.08	0.30	0.02	-0.15	-0.09	0.07	-0.02	0.25	0.05	0.15	0.04	0.14	0.01	0.06	-0.24	-0.31	-0.18	-0.15	0.02	0.34	0.07	0.01	-0.29	0.21	0.17	-0.19	0.36	0.04	0.06	0.17	-0.03	-0.21	-0.10	0.07	0.05
10024417013	-0.15	-0.26	-0.27	-0.04	-0.28	0.20		0.21	-0.07	-0.58	0.16	-0.10	0.16	-0.17	0.26	0.33	-0.29	-0.06	0.03	0.03	-0.25	0.52	0.21	0.16	0.20	0.04	0.19	0.04	-0.14	-0.21	-0.22	-0.28	-0.21	-0.02	0.14	-0.31	-0.38	0.26	0.09	0.14	0.23	0.07	0.21	-0.11	0.33	-0.51	0.26	0.25	0.14
10024417647	0.04	-0.02	-0.01	0.00	-0.07	0.04	0.02	0.03	-0.01	-0.05	-0.05	0.00	0.00	-0.02	0.02	-0.01	-0.02	0.02	0.03	-0.02	0.03	0.01	-0.02	0.04	0.03	0.00	0.01	-0.01	-0.02	-0.02	0.01	-0.02	-0.06	0.08	0.03	-0.03	-0.04	-0.02	-0.02	0.02	0.04	-0.02	0.05	-0.01	0.01	-0.03	0.01	-0.01	0.02
10024417700	0.12	-0.07	-0.13	0.00	-0.01	-0.03	-0.02	0.00	0.04	-0.04	-0.03	-0.01	0.00	-0.03	0.05	0.01	0.00	-0.04	0.05	-0.04	0.05	0.06	0.06	0.10	-0.01	-0.09	-0.01	0.03	-0.06	-0.06	-0.01	-0.08	-0.04	0.14	0.03	0.05	-0.05	-0.03	0.03	0.13	0.10	-0.03	0.02	0.05	-0.01	-0.05	-0.04	0.00	-0.01
10024418471	-0.06	-0.07	0.02	0.17	-0.16	-0.05	0.10	-0.03	0.11	0.15	-0.16	-0.02	-0.01	0.09	0.03	-0.06	0.02	0.01	0.00	0.03	0.02	-0.09	0.03	-0.05	0.02	-0.04	0.01	0.09	-0.06	0.04	0.09	-0.03	-0.06	-0.01	0.03	0.03	0.09	-0.09	-0.07	-0.04	-0.07	0.00	-0.05	0.02	0.02	0.03	0.02	-0.03	0.01
10024418518	-0.03	0.15	0.13	0.12	0.31	-0.26	-0.11	-0.20	0.18	0.20	-0.08	0.13	-0.13	0.00	-0.08	-0.24	0.04	-0.03	-0.05	0.00	0.25	-0.20	0.02	-0.06	0.00	-0.05	0.00	0.05	0.04	0.22	0.01	0.10	0.10	0.03	-0.13	0.01	0.25	-0.23	-0.15	-0.17	-0.16	0.00	-0.17	0.02	-0.16	0.17	0.06	0.14	0.04
10024418631	0.02	-0.08	-0.11	-0.01	-0.03	0.12		0.06	0.05	0.00	-0.02	-0.10	0.04	-0.10	0.05	0.01	-0.05	-0.07	0.08	-0.04	0.05	0.04	0.07	-0.01	0.04	-0.02	0.05	-0.03	-0.11	-0.08	-0.05	-0.03	-0.06	0.12	0.05	-0.01	-0.03	-0.02	0.05	0.04	0.09	0.05	-0.06	0.02	0.03	-0.13	-0.03	0.05	0.04
10024419128	-0.14	0.07	-0.07	-0.10	0.05	0.05	-0.11	0.10	-0.13		0.21	0.00	0.06	0.12	0.03	0.03	0.01	0.02	-0.08	-0.10	-0.10	0.05	-0.02	0.01	0.10	-0.07	-0.10	0.06	-0.02	-0.07	-0.03	0.04	-0.06	0.03	0.07	-0.05	0.03	0.09	-0.02	-0.01	0.05	0.01	-0.05	-0.09	0.01	0.03	0.07	0.03	0.01
10024419134	0.07	0.09	-0.05	0.00	-0.04	-0.13	0.00	0.00	-0.01	-0.03	0.12	0.24	-0.07	-0.19	0.07	0.02	0.00	-0.09	-0.07	-0.05	0.05	0.07	0.03	-0.02	-0.03	0.03	-0.04	0.02	-0.04	-0.02	-0.02	0.01	-0.08	0.13	0.01	0.04	0.00	-0.04	0.00	-0.05	0.14	0.03	0.01	-0.02	-0.01	0.03	-0.05	0.02	-0.02
10024419308	0.10	0.20	0.13	0.21	-0.16	-0.18	-0.02	-0.04	0.31		-0.26	0.15	-0.02		0.02	-0.21	0.04	-0.05	-0.06	0.07		-0.29	0.01	0.02	0.02	0.00	-0.11	-0.04		0.25	0.08	0.09	0.06	-0.19	-0.06	0.02	0.33	-0.41	0.08		-0.05	-0.12		-0.03		0.14	0.04	-0.04
10024420264	0.11	-0.21			-0.02	-0.05		-0.02					-0.08	-0.09	0.12	0.05	0.01	-0.04	0.05	-0.03	0.02	0.10	0.09	0.08	-0.01	-0.07		0.02	-0.05	-0.14			-0.04	0.12	0.00	0.12		0.06	0.07		0.09	-0.01	-0.01	0.05		-0.09			-0.05
10024420831	0.02	0.05	-0.15	-0.04	0.05	0.04		0.07	0.03	-0.02	-0.02	0.00	-0.01	-0.07	0.11	0.01	-0.03	-0.08	-0.04	0.02	-0.01	0.07	0.03	-0.02	0.02	0.00	0.01				-0.06	-0.08	0.03		-0.03	0.03	0.03	0.02		0.03	0.04	0.03		0.03	0.01	-0.07	-0.10	0.06	0.00
10024421060	0.08	-0.02	-0.07	-0.05	0.03	0.05		0.04	-0.02	0.01	0.01	0.04	0.03	-0.08	0.01	0.03	-0.01	-0.01	0.01	-0.02	-0.07	0.05	-0.01	-0.01	-0.02	-0.01	-0.01	0.00	-0.03	-0.09	0.02	-0.05	-0.01	0.05	0.05	0.02	-0.03	-0.03	0.00	0.04	0.09	0.01	-0.01		0.03	-0.05	0.01	0.02	-0.02
10024421376	0.09	-0.01	-0.06	-0.03	-0.13	0.06	-0.01	0.00	0.00	-0.11	-0.01	0.01	0.02	-0.05	0.02	-0.01	-0.02	-0.02	0.06	-0.02	0.00	0.07	0.05	0.13	-0.01	-0.04	0.00	0.03	-0.04	-0.04	-0.01	-0.05	-0.04	0.11	0.01	0.01	-0.03	0.01	0.01	0.08	0.05	0.01	0.01	0.01	0.03	-0.10	-0.06	0.00	-0.01
10024421616	0.06	0.00	-0.14	0.08	-0.05	0.05	0.02	0.01	0.05	0.01	0.00	-0.07	0.00	-0.06	0.06	-0.03	0.01	-0.06	0.00	-0.06	0.08	0.03	0.04	0.04	0.00	-0.06	0.00	-0.02	-0.05	0.01	-0.03	-0.01	-0.04	0.10	0.00	-0.01	0.01	0.00	-0.02	0.08	0.03	0.00	-0.02	0.02	-0.01	0.01	0.00	-0.02	-0.05
10024421911	-0.09	0.07	0.05	0.11	-0.16	-0.07	0.00	-0.01	0.18	0.23	-0.34	0.07	0.05	0.05	-0.03	-0.10	0.06	0.02	0.00	-0.04	0.11	-0.14	-0.05	-0.05	0.03	0.05	-0.08	-0.07	0.03	0.17	0.10	0.09	0.05	-0.07	-0.05	0.00	0.24	-0.17	-0.02	-0.06	-0.09	-0.12	-0.09	-0.04	-0.03	0.09	0.01	0.09	-0.02
10024422234	-0.07	0.00	-0.06	-0.04	-0.07	0.08	0.01	0.07	-0.02	-0.05	0.07	-0.08	0.21	-0.04	0.04	0.00	0.00	-0.04	0.04	-0.04	0.01	-0.06	0.00	0.03	0.02	-0.03	0.00	0.05	-0.08	-0.06	0.02	0.00	-0.07	0.05	0.06	-0.01	-0.08	0.02	-0.04	0.07	0.05	0.03	0.03	0.02	-0.02	-0.04	-0.02	0.04	0.00
10024422569	0.10	0.02	-0.12	-0.20	0.21	0.10	-0.01	-0.10	-0.10	-0.21	0.17	0.08	-0.05	0.05	-0.02	0.06	0.01	-0.08	-0.01	0.04	-0.11	0.11	-0.07	0.05	0.05	0.05	0.08	0.00	0.08	-0.13	0.02	-0.04	-0.07	0.03	0.05	0.00	-0.09	0.11	0.00	-0.01	0.02	0.01	-0.06	0.00	0.05	-0.07	0.01	-0.01	0.05
10024422952	-0.02	0.14	0.13	0.09	-0.10	0.03	-0.02	-0.03	0.08	0.00	-0.06	-0.04	0.01	-0.02	-0.11	-0.07	0.01	0.07	0.00	-0.04	0.08	-0.15	0.02	0.03	0.03	-0.05		0.00	0.06	0.07	0.03	-0.04	0.07	-0.08	-0.08	-0.04	0.04		-0.06	-0.03	0.00	0.03	0.04	0.02	-0.03	0.10	0.04	-0.06	-0.07
10024423036	0.14	-0.03	-0.17	-0.10	-0.16		0.10	0.11	-0.06	-0.13			0.12	-0.13	0.20	0.08	0.09	-0.12	-0.04	-0.08	0.01	0.13	0.09		-0.06		-0.04				-0.07		-0.07	0.11		-0.02		0.00			0.12	-0.03		0.02			-0.10	0.12	-0.04
10024423500	-0.03	-0.06	-0.10	0.05	-0.03	0.05		0.04	0.04	0.04	-0.01	-0.08	0.04	-0.06	0.05	0.01	0.00	-0.06	0.04	-0.04	0.03	0.00	0.07	-0.01	0.02	0.00	0.02	-0.02	-0.06	-0.01	-0.03	-0.02	-0.01	0.09	0.00	0.01	-0.04	-0.02	0.00	0.04	0.08	0.02	-0.02	0.05	-0.01	0.02	-0.06	-0.02	-0.02
10024423603	0.02	0.00	-0.10	-0.03	-0.07	0.06	0.02	0.05	0.06	-0.01	0.05	-0.03	0.07	-0.05	-0.02	-0.04	0.01	-0.04	0.03	-0.08	0.04	0.01	-0.03	0.07	0.02	-0.01	-0.05	-0.01	-0.09	-0.02	0.03	0.01	-0.10	0.14	0.05	0.00	-0.05	-0.02	-0.03	0.05	0.13	0.01	-0.02	0.01	0.01	-0.01	-0.04	0.00	0.06
10024423662	0.16	-0.11	-0.21	0.06	-0.06	0.14	0.07	0.01	0.01	0.05	0.00	-0.05	-0.05	-0.15	0.17	0.00	-0.04	-0.13	-0.01	-0.02	0.10	0.08	0.03	0.06	-0.03	-0.07	0.07	-0.09	-0.12	-0.10	-0.06	-0.08	0.04	0.13	0.00	-0.01	0.01	0.05	0.02	0.11	0.06	0.06	-0.02	0.10	-0.02	-0.08	-0.08	0.00	-0.04
10024423667	0.11	-0.10	-0.13	0.01	-0.09	0.04	0.04	0.03	0.00	0.05	0.03	0.01	-0.05	-0.04	0.06	0.02	0.01	-0.07	-0.03	0.00	0.02	0.04	0.02	0.00		0.02	0.03	-0.02	-0.07	-0.08	-0.02	-0.04	-0.01	0.05	-0.01	0.04	0.04	0.02	-0.03	0.01	0.09	0.00	0.01	0.05	-0.02	0.00	-0.08	0.02	0.00
10024424222	-0.11	0.00	0.02	0.15	-0.18	-0.19	0.15	-0.17	0.09	0.14	-0.10	0.12	-0.01	0.02	-0.03	-0.07	-0.01	-0.02	0.03	0.15	0.10	-0.16	-0.01	-0.02	0.08	0.02	0.07	0.03	-0.06	0.04	0.06	0.04	-0.07	0.08	0.01	0.13	0.07	-0.04	-0.15	-0.02	-0.14	-0.03	-0.01	0.02	-0.17	0.00	-0.03	0.11	0.03
10024424773	0.01	-0.02	0.04	0.10	0.05	-0.08	-0.06	-0.08	0.04	0.11	-0.12	0.10	-0.08	0.02	0.06	-0.07	0.02	0.00	-0.06	0.07	0.06	-0.07	0.01	0.05	-0.08	-0.03	0.03	-0.05	0.00	0.03	-0.04	0.01	0.09	-0.01	-0.08	0.05	0.09	-0.06	0.00	-0.02	-0.03	0.02	-0.04	-0.02	-0.03	0.06	0.03	0.01	-0.06
10024425736	0.03	0.09	-0.09	0.03	-0.03	-0.01		0.11	0.04	0.15	0.04	-0.10	0.10	-0.09	-0.02	-0.07	0.07	-0.05	0.11	-0.06	-0.03	-0.10	-0.11	0.07	0.02	-0.08	-0.10	0.09	-0.03	0.02	0.06	-0.03	-0.11	0.12	0.05	-0.11	0.02	-0.19	-0.02	0.06	0.11	-0.02	-0.02	-0.10	-0.01	0.05	0.06	0.13	-0.02
10024426056	0.15	-0.18	-0.23	0.01	-0.08		0.08	0.06	-0.02	0.03	-0.02	-0.05	-0.05	-0.13	0.16	0.05	0.00	-0.09	0.02	0.04	0.05	0.15	0.07	0.04	-0.02	-0.04	0.12	-0.09	-0.12	-0.13	-0.04	-0.09	0.04	0.12	-0.02	-0.06	-0.04	0.02	0.02	0.15	0.08	0.03	-0.03	0.11	-0.02	-0.11	-0.07	0.04	0.01
10024426403	0.09	0.00	-0.15	0.00	-0.14	0.05	0.08	-0.02	0.04	0.02	0.00	-0.01	-0.13	-0.06	0.11	0.03	0.04	-0.08	-0.02	0.01	0.02	0.09	0.11		-0.03	-0.01	0.09	0.02	-0.13	-0.09	-0.03	-0.09	-0.02	0.17	0.00	-0.01	-0.04	-0.02	-0.02	0.04	0.26	0.06	0.01	0.04	0.06	-0.08	-0.09	-0.06	-0.07
10024426985	-0.05	0.07	-0.06	0.00	-0.03	0.10		-0.03	0.02	-0.03	0.08	0.00	-0.02	0.02	0.05	0.01	-0.02	0.01	0.00	-0.06	0.03	-0.03	0.02	-0.08	0.00	0.01	0.02	0.00	0.00	-0.03	0.00	-0.01	0.02	0.01	0.05	-0.05	-0.04	0.07	-0.03		0.06	-0.02	0.04	0.02	0.02	-0.04	-0.06	-0.02	-0.01
10024427176	-0.06	-0.04	0.03	0.03			-0.05	-0.01	0.06	0.07	0.02	0.01	-0.06	0.00	0.01	-0.05	0.00	0.00	-0.02	0.03	0.01	-0.04	0.02	0.06	-0.02	0.00	-0.02	-0.01	-0.04	0.03	-0.04	0.00	-0.01	0.01	-0.05	0.00	0.04	-0.02	0.01	0.01	0.01	0.02	-0.02	0.01	0.00	0.02	0.04	0.03	-0.04
10024427239	-0.02	0.23	0.32	0.18	-0.10	-0.25	-0.10	-0.21	0.26	0.31	-0.41	-0.03	-0.18	0.10	-0.06	-0.19	0.12	0.12	-0.09	-0.19	0.33	-0.30	0.09	0.05	0.08	-0.03	-0.05	-0.05	0.02	0.33	0.05	0.16	0.17	-0.12	-0.08	0.01	0.27	-0.39	-0.02	-0.17	-0.07	0.02	0.00	-0.08	-0.05	0.14	0.11	-0.05	-0.07
10024427242	0.07	-0.02	0.06	0.12	0.16	0.00	0.03	-0.01	0.09	0.02	-0.10	-0.05	0.00	-0.09	0.00	-0.08	-0.03	-0.06	-0.01	-0.06	0.14	-0.03	-0.03	-0.03	-0.02	-0.07	0.00	0.00	-0.04	-0.04	-0.03	-0.02	-0.05	0.08	0.02	0.04	0.01	-0.04	-0.02	0.01	0.02	0.00	-0.04	-0.05	-0.01	0.17	0.04	-0.02	-0.03
10024427492	0.00	0.04	-0.06	0.02	0.28	0.08		-0.07	0.03		-0.04	-0.02	-0.01		-0.11	0.04	-0.06	-0.03	-0.01	-0.02	-0.01	0.07	-0.06	0.00	-0.02	-0.03	0.01	-0.02	-0.05	-0.01	-0.03	-0.01	-0.04	0.03	0.03	-0.07	0.07	0.03	0.02	-0.06	-0.01		-0.03	-0.05	0.05	-0.03	0.00	0.07	0.08
10024428056	0.10	-0.04	-0.12	0.02	-0.02	0.02	0.01	0.01	0.04	-0.03	0.01	-0.06	0.00	-0.05	0.05	-0.03	-0.02	-0.02	0.03	-0.02	0.04	0.03	0.04	0.08	-0.01	-0.04	0.00	0.01	-0.04	-0.03		-0.07	-0.02	0.09	0.03	0.02		0.01	0.03	0.07	0.04	0.04		0.02	-0.02	-0.05	-0.04	-0.01	-0.02
10024428286	0.06	0.01	-0.03	0.01	-0.21	0.10	0.03	-0.07	-0.15	-0.15	0.17	-0.01	-0.03	-0.01	0.11	0.08	-0.02	-0.03	0.02	0.01	-0.08	0.10	0.02	0.09	0.00	-0.01	0.03	0.06	0.02	-0.09	-0.01	0.01	-0.01	0.01	-0.01	0.00	-0.18	0.03	0.03	0.04	0.05	0.05	0.02	0.03	0.03	-0.05	0.02	-0.04	-0.02
10024428313	-0.07	0.07	0.08	0.19	-0.14	-0.06	0.01	0.01	0.13	0.15	0.05	0.00	-0.27	0.10	0.03	-0.19	0.15	0.00	-0.03	-0.08	0.03	-0.31	0.13	0.07	-0.02	-0.03	0.08	-0.14	0.06	0.12	0.15	0.05	0.16	-0.10	0.11	0.20		-0.18	-0.08	-0.26	-0.21	0.04	-0.12	0.08	-0.11	0.17	0.15	0.02	-0.09
10024428710	0.10	-0.08	-0.13	0.01			0.02	0.06	-0.03	-0.04	-0.01	-0.06	0.01	-0.06	0.05	0.02	-0.04	-0.04	0.05	-0.01	0.02	0.04	0.02	0.11	0.02	-0.03	0.02		-0.05			-0.05		0.10	0.03	0.03	0.02	0.01				0.03		0.03	-0.02	-0.08	-0.03	0.03	-0.02
10024428854	0.09	-0.06	-0.08	-0.02	-0.01	0.10	0.12	-0.01	-0.05	-0.18	0.10	-0.05	0.08	0.00	-0.04	0.05	0.01	-0.01	0.01	0.03	-0.08	-0.01	-0.02	0.05		0.00	-0.01	0.05	-0.10	-0.01	0.01	-0.02	-0.06	0.00	-0.02	-0.01	-0.02	0.05	0.02	0.04	0.08	0.06	0.01	0.02	0.03	-0.03	-0.01	-0.03	-0.01
10024429009	-0.21	-0.17	-0.34	-0.33	0.52	0.14	0.26	0.27	-0.23	-0.38	0.10	0.02	-0.05	0.07	0.01	0.37	-0.04	-0.03	0.05	0.17	-0.29	0.18	-0.16	0.02	-0.01	0.07	0.12	0.00	-0.10	-0.26	-0.21	-0.14	-0.12	0.19	0.09	-0.13	-0.10	0.29	-0.01	-0.09	0.03	-0.04	0.10	-0.03	0.07	-0.31	-0.01	0.25	0.25
10024429686	0.01	0.14	0.13	0.11	-0.09	-0.01	-0.02	-0.07	0.14	0.04	-0.10	-0.01	0.04	0.04	-0.08	-0.16	0.04	0.05	0.02	-0.04	0.18	-0.24	0.02	-0.02	-0.03	-0.09	0.03	0.00	0.00	0.16	0.07	0.05	0.10	-0.06	-0.03	-0.02	0.09	-0.14	-0.06	-0.03	-0.03	0.02	-0.04	-0.02	-0.09	0.13	0.01	-0.07	-0.06
10024430164	0.09	-0.08	-0.10	-0.03	-0.10	0.02	0.02	0.03	-0.02	-0.01	0.07	0.03	-0.01	-0.03	0.04	0.02	0.03	-0.04	-0.04	-0.01	0.00	0.05	0.01	0.06	-0.01	0.02	0.02	0.02	-0.06	-0.10	-0.03	0.01	-0.07	0.08	0.03	0.03	-0.02	-0.02	-0.01	0.04	0.11	-0.01	0.00	0.01	0.04	-0.04	-0.05	0.03	0.00
10024430335	-0.02	0.06	-0.05	0.00		0.08	0.07	-0.03	0.04			-0.04	0.05	-0.04	-0.01	0.02	0.00	-0.07	0.04	-0.11	0.00	-0.13	0.00	0.05	0.06	0.04	-0.03	0.03	-0.03	0.05	0.02	0.01	-0.02	0.14	0.07	-0.11	-0.07	-0.11	-0.07	0.02	0.16	0.02	-0.03	0.02	0.01	-0.03	0.03	0.00	-0.05
10024430381	0.11	-0.07	-0.09	-0.02	-0.05	0.10	-0.03	0.01	0.00	0.00	-0.01	0.06	0.02	-0.07	0.05	-0.01	0.02	-0.10	0.00	0.00	0.01	0.10	0.03	0.04	-0.05	-0.06	0.02	-0.03	-0.05	-0.11	0.06	-0.09	-0.02	0.09	0.02	0.01	-0.01	0.03	0.03	0.09	0.07	0.02	0.02	0.06	-0.04	-0.05	-0.06	0.00	-0.03
10024431030	0.04	-0.17	0.16	0.06	-0.33	0.03	-0.09	-0.19	-0.34	-0.70	0.12	0.02	0.05	0.24	0.17	0.30	-0.17	0.22	0.16	0.14	-0.35	0.21	0.07	0.10	0.18	0.05	0.31	0.18	-0.05	-0.22	-0.05	-0.15	-0.25	0.04	0.04	0.33	-0.72	0.17	-0.03	0.04	0.15	0.18	0.23	0.28	0.23	-0.51	-0.08	-0.22	-0.01
10024431371	-0.09	-0.01	0.01	-0.06	-0.17	0.09	0.25	-0.11	-0.03	-0.08	0.11	-0.03	0.16	-0.08	-0.05	0.08	-0.03	-0.10	-0.02	0.05	-0.04	0.07	0.03	-0.03	0.04	0.02	-0.02	0.00	-0.13	-0.11	-0.07	-0.05	-0.08	0.09	0.04	-0.06	-0.09	0.21	-0.03	-0.12	0.16	-0.02	0.03	0.05	0.02	-0.09	-0.04	0.11	0.16
10024432402	0.08	0.03	-0.07	-0.03	-0.10	0.08	0.00	0.05	0.01	-0.12	-0.01	-0.01	0.05	-0.01	0.05	0.02	0.01	-0.06	0.01	-0.03	0.04	0.04	-0.02	0.06	-0.05	-0.02	0.06	-0.03	-0.05	-0.06	-0.03	-0.07	0.00	0.07	0.04	0.05	-0.06	0.02	0.03	0.06	0.05	0.04	0.02	0.02	0.02	-0.06	-0.03	-0.04	-0.03
10024433029	0.01	0.03	-0.10	0.02	-0.03		-0.01	0.13	0.11	0.10	0.04	-0.08	0.11	-0.07	-0.01	-0.10	0.07	-0.07	0.11	-0.11	0.02	-0.10	-0.06	0.09	-0.01	-0.09	-0.09	0.07	-0.07	0.04	0.07	-0.06	-0.04	0.13	0.01	-0.07	0.05	-0.16	-0.03	0.08	0.12	-0.02	-0.04	-0.08	-0.06	0.04	0.02	0.13	-0.02
10024433117	-0.11	0.04	-0.03	-0.01	0.00	0.01	0.01	0.05	0.01	0.04	0.01	0.00	0.05	-0.04	-0.05	0.02	0.01	-0.02	0.05	0.00	-0.01	-0.03	-0.02	-0.01	0.03	-0.01	-0.01	0.03	-0.03	-0.04	0.02	-0.03	-0.07	0.05	0.03	-0.01	0.00	-0.04	0.00	0.01	0.03	0.01	0.00	0.01	0.00	0.00	0.00	0.02	0.02
10024433158	0.06	-0.01	-0.07	0.00	-0.06	0.05	0.02	0.03	0.03	-0.04	-0.02	-0.07	0.04	-0.04	-0.02	0.01	0.00	-0.02	0.08	-0.01	0.01	0.05	0.04	-0.03	-0.01	-0.02	0.03	-0.02	-0.03	-0.02	-0.02	-0.03	-0.03	0.06	0.06	0.02	-0.05	-0.03	0.02	0.04	0.03	0.00	-0.02	0.01	0.00	-0.04	-0.01	0.04	-0.01
10024433382	-0.11	0.12	0.10	0.10	-0.06	-0.14	-0.01	-0.01	0.06	0.12	-0.01	-0.05	0.00	0.03	-0.08	-0.07	0.06	0.07	-0.04	0.01	0.10	-0.15	0.01	-0.04	0.06	-0.07	-0.02	0.02	0.02	0.16	0.06	0.12	0.02	-0.09	0.00	-0.04	0.10	-0.05	-0.02	-0.09	-0.08	-0.07	-0.01	-0.05	-0.08	0.16	0.07	-0.05	-0.01
10024433825	0.05	0.01	-0.08	0.00	0.02	0.01	0.01	0.03	-0.01	-0.02	0.00	-0.05	0.06	-0.05	0.02	-0.05	-0.01	-0.05	0.02	-0.03	0.04	0.00	0.06	0.06	-0.02	-0.04	-0.02	0.00	-0.05	-0.03	-0.01	-0.04	-0.04	0.11	0.03	-0.04	-0.01	-0.02	0.03	0.08	0.06	0.01	0.00	0.00	0.01	-0.04	-0.02	0.01	-0.01
10024434223	-0.04	-0.13	0.01	0.04	-0.15	-0.03	0.11	-0.01	-0.13	-0.22	0.07	-0.09	0.04	0.19	0.00	0.09	-0.04	0.10	0.06	0.11	-0.17	-0.01	0.05	0.04	0.05	0.08	0.10	0.07	0.04	-0.04	-0.04	-0.09	-0.12	0.01	0.05	0.13	-0.29	0.06	-0.02	-0.04	-0.04	0.06	0.01	0.06	0.12	-0.11	0.06	-0.12	0.05
10024435272	0.09	-0.07	-0.11	-0.03	-0.05	0.08	0.05	0.04	0.01	-0.03	-0.03	-0.10	0.03	-0.09	0.06	0.00	-0.03	-0.05	0.06	-0.03	0.05	0.05	0.03	0.09	0.00	-0.03	0.04	-0.03	-0.10	-0.05	-0.02	-0.05	-0.05	0.12	0.03	0.01	-0.03	0.00	0.04	0.05	0.05	0.05	-0.07	0.00	0.03	-0.09	0.01	0.03	0.01
10024435794	0.10	0.00	-0.10	-0.03	-0.12	0.06	0.00	0.03	0.03	-0.01	-0.04	0.00	-0.01	-0.03	0.09	-0.01	0.00	-0.11	-0.01	0.00	0.04	0.06	0.04	0.05	-0.05	0.02	0.03	-0.02	-0.03	-0.10	-0.03	-0.06	0.00	0.05	-0.02	0.01	-0.02	-0.03	0.02	0.08	0.09	0.00	0.03	0.06	0.03	-0.06	-0.04	0.01	-0.01
10024436893	-0.06	0.06	-0.10	-0.21	-0.21	0.15	-0.05	-0.03	-0.12	-0.33	0.10	-0.02	0.10	0.00	0.08	0.21	0.02	-0.15	-0.06	-0.04	-0.05	0.21	0.11	0.17	0.07	0.13	-0.10	-0.03	-0.16	-0.22	-0.13	-0.17	-0.07	0.08	0.18	-0.07	-0.22	0.20	0.05	0.10	0.24	0.00	0.02	0.05	0.05	-0.23	-0.01	0.14	0.18
10024437010	0.02	-0.01	0.03	0.09	0.06	-0.05	-0.01	-0.06	0.05	0.10	0.01	0.12	-0.04	0.03	0.00	-0.08	0.00	-0.01	-0.04	-0.01	0.07	-0.05	0.02	-0.09	-0.09	-0.03	0.00	-0.01	0.01	0.01	-0.02	-0.01	0.03	-0.02	-0.06	0.07	0.07	-0.04	-0.02	-0.02	-0.02	0.01	-0.02	0.01	-0.05	0.08	0.01	-0.01	-0.03
10024437042	0.04	0.14	0.35	0.15	-0.22	-0.23	-0.08	-0.14	0.13	0.17	-0.17	-0.01	0.09	0.06	-0.03	-0.22	0.02	0.13	-0.01	0.02	0.18	-0.29	0.01	0.01	-0.05	-0.04	-0.06	-0.06	0.01	0.21	0.02	0.10	0.19	-0.11	-0.12	0.03	0.17	-0.23	-0.03	-0.12	-0.04	0.02	0.03	-0.01	-0.06	0.17	0.09	-0.09	-0.05
10024437077	-0.04	-0.02	-0.20	-0.04	-0.09	0.13	0.05	0.07	0.00	-0.04	0.10	0.00	0.00	-0.09	0.07	0.08	0.07	-0.06	0.01	-0.06	-0.01	0.00	0.08	0.00	0.01	-0.02	0.00	0.03	-0.04	-0.20	0.05	-0.03	-0.05	0.13	0.05	0.04	-0.15	-0.03	-0.05	0.07	0.10	0.03	0.04	0.06	0.02	-0.06	0.00	0.00	-0.01
10024437771	0.02	-0.11	-0.10	0.02	-0.01	0.02	0.03	0.04	0.03	0.00	-0.04	-0.05	0.05	-0.06	0.00	-0.01	0.00	-0.01	0.01	0.00	0.06	0.01	0.03	0.03	0.04	0.00	-0.01	0.02	-0.02	0.01	0.01	-0.01	-0.09	0.06	0.00	0.02	0.00	-0.01	-0.03	0.03	0.04	0.00	-0.03	-0.01	-0.02	0.01	-0.01	0.02	0.03
10024437845	0.09	0.00	-0.15	0.03	-0.04	0.05		-0.02	0.04		0.13	0.05	0.02	-0.08	0.04	-0.03	0.06	-0.08	-0.07	-0.04	0.08	0.00	0.07	-0.04	-0.05	-0.05	0.03	0.01	-0.07	-0.17	0.05	-0.08	-0.01	0.13	0.06	0.04	-0.03	-0.06	-0.05	0.04	0.20	0.06	0.00	0.08	-0.08	-0.02	-0.05	-0.03	-0.01
10024438114	0.00	0.01	-0.09	0.00	-0.05	-0.05	0.04	0.16	0.05	0.13	0.00	-0.09	0.09	-0.08		-0.06	0.07	-0.07	0.12	-0.09	-0.02	-0.12	-0.03	0.12	0.02	-0.06	-0.09	0.07	-0.07	0.01	0.06	-0.03	-0.05	0.13	0.04	-0.07	0.06	-0.16	-0.02	0.04	0.11	0.01	-0.05	-0.08	-0.03	0.04	0.04	0.11	-0.03
10024438169	-0.02	0.02	-0.09	0.01	-0.08	-0.01	0.04	0.18	0.04	0.13	0.02	-0.09	0.11	-0.07	-0.02	-0.06	0.07	-0.07	0.13	-0.07	-0.03	-0.12	-0.05	0.08	0.03	-0.07	-0.09	0.10	-0.04	0.03	0.08	-0.04	-0.07	0.12	0.06	-0.11	-0.01	-0.19	-0.01	0.05	0.13	0.00	-0.03	-0.09	-0.02	0.03	0.05	0.13	-0.04
10024438353	-0.09	0.03	-0.09	0.02	-0.04	0.02	0.03	0.12	0.04	0.11	0.01	-0.08	0.09	-0.08	0.01	-0.04	0.04	-0.05	0.10	-0.06	-0.04	-0.08	-0.03	0.06	0.05	-0.06	-0.06	0.08	-0.05	0.00	0.03	-0.03	-0.07	0.09	0.03	-0.07	0.02	-0.13	-0.01	0.05	0.10	0.00	-0.02	-0.06	-0.01	0.01	0.05	0.08	-0.03
10024438384	-0.05	-0.09	0.01	0.02	-0.20	0.00	-0.01	0.07		-0.06	-0.15	-0.05	0.08	0.08	-0.01	0.03	-0.11	0.14	0.09	0.07	0.03	0.00	-0.02	0.00	0.04	0.07	0.02	0.01	0.00	0.12	-0.01	0.04	-0.02	0.01	0.05	0.05		0.04	-0.05	-0.06		0.00		-0.03				-0.14	0.02
10024438638	0.07	-0.08	-0.09	0.04	-0.05	0.01	-0.02	-0.01	0.03	0.04	0.03	0.02	-0.01	-0.02	0.05	0.00	-0.01	-0.05	0.02	-0.03	0.03	0.10	0.02	-0.03	0.00	-0.07	-0.04	0.02	-0.04	-0.03	-0.05	-0.10	-0.02	0.10	0.06	0.07	-0.04	0.00	0.06	0.10	0.04	-0.01	0.00	0.04	-0.03	-0.02	-0.03	0.01	-0.02
10024438784		0.15	0.20	0.11	-0.21	-0.12		-0.14	0.07		-0.05	0.05	-0.05	0.06		-0.10		0.08	0.02	-0.02	0.13	-0.13	0.07	-0.05	-0.04	-0.04	0.05	-0.05	0.00	0.14	-0.02	0.05	0.15	-0.03	-0.07	0.03	0.15	-0.04	-0.03	-0.12	-0.09	0.00	0.01	-0.01	-0.01	0.13	-0.06	-0.07	-0.07
10024438789	0.08	-0.07	-0.07	0.00	-0.05	0.02	-0.04	0.03	0.04	0.12	-0.02	0.06	0.01	-0.07	0.05	-0.03	0.03	-0.06	-0.05	0.04	0.02	0.00	0.04	0.01	-0.06	-0.05	0.02	-0.03	-0.04	-0.08	0.06	-0.06	-0.01	0.04	-0.02	0.04	0.08	-0.05	-0.04	0.06	0.07	0.03	0.01	0.05	-0.09	0.01	-0.01	0.06	-0.07
10024438942	-0.05	0.14	0.11	0.07	-0.24	-0.05	-0.07	-0.11	0.08	-0.04	-0.15	0.08	-0.06	0.12	-0.06	0.00	-0.03	0.09	0.00	-0.12	0.05	-0.03	0.02	0.08	0.07	0.10	-0.04	-0.04	0.04	0.05	0.06	-0.05	0.06	-0.05	-0.01	0.06	-0.05	-0.11	0.03	-0.04	0.04	-0.08	0.13	0.10	0.06	0.04	-0.10	0.00	-0.02
10024438945	-0.01	-0.04	-0.09	-0.05	-0.01	0.06		0.01	0.01	0.02	0.01	0.05	0.02	-0.07	0.08	0.06	0.00	0.00	0.00	0.01	-0.02	0.06	0.03	-0.07	-0.08	0.02	0.06	-0.05	-0.08	-0.15	-0.02	-0.03	0.03	0.03	0.01	0.02	-0.02	-0.01	0.00	0.08	0.06	0.04	0.02	0.04	0.06	-0.04	-0.07	0.00	-0.03
10024439447	0.17	-0.10		0.00	-0.13		0.13	0.09	-0.03	-0.09	-0.01	-0.07	-0.08	-0.16	0.21	0.05	-0.05	-0.18	-0.05	0.04	0.06	0.13	0.08		0.00	-0.01	0.16	-0.03	-0.09	-0.15	-0.15	-0.14	-0.12	0.25	0.01	0.00	0.00	0.01	0.07	-0.08	0.25	0.05	-0.05	0.05	0.04	-0.18	-0.10	0.06	0.06
10024439573	0.00	0.17	0.15	0.04	-0.17	0.00	-0.01	-0.02	0.00	0.07	-0.12	-0.03	-0.02	-0.03	-0.09	-0.05	0.00	0.08	0.06	0.02	0.05	-0.16	0.03	0.04	0.02	-0.03	0.00	0.00	0.04	0.09	0.01	0.02	0.09	-0.06	-0.07	-0.06	0.07	-0.12	-0.02	-0.09	-0.03	0.02	0.02	0.00	-0.02	0.11	0.09	-0.05	-0.05
10024440134	-0.02	-0.01	0.29	0.09	0.03		-0.11	-0.11	0.07	0.02	-0.13	0.09	-0.18	0.01	0.00	-0.21	-0.01	0.15	0.01	0.08	0.08	-0.09	0.01	0.07	-0.04	-0.10	-0.03	-0.11	-0.04	0.14	-0.01	0.11	0.14	-0.05	-0.15	0.03	0.08	-0.07	-0.02	-0.04	-0.04	-0.01	0.08	-0.02	-0.03	0.11	0.01	0.02	-0.06
10024440179	0.11	-0.16	-0.18		0.00	-0.03	0.01	0.02	0.03		0.01	-0.06	-0.07		0.05	0.06	0.04	0.00	0.06	-0.02		0.08	0.07			-0.03		0.01	-0.04	-0.07	-0.02	-0.12	-0.04	0.13	0.01	0.04				0.11	0.07	-0.01		0.06	-0.03			0.00	-0.01
10024440546	0.01	0.00	-0.04	-0.03	0.30	-0.06	-0.04	-0.02	0.02	0.01	0.00	-0.04	0.03	-0.04	-0.01	0.00	-0.02	-0.03	0.03	-0.02	-0.01	0.01	-0.03	0.00	0.01	-0.03	-0.02	0.02	-0.03	-0.02	-0.01	-0.03	-0.02	0.06	0.03	0.00	-0.01	-0.02	0.01	0.04	0.07	0.01	-0.01	-0.02	0.00	-0.06	0.01	0.01	0.02
10024440744	-0.03	-0.02	0.05	0.15	-0.15	-0.07	0.11	-0.03	0.05		-0.14	-0.01	0.02	0.08	0.00	-0.05	0.00	0.04	0.00	0.08	0.03	-0.07	-0.01	-0.03	0.04	-0.03	-0.01	0.08	-0.02	0.04	0.08	-0.03	-0.10	0.00	0.02	0.02	0.08	-0.09	-0.05	-0.03	-0.06	-0.02	-0.03	0.01	0.00	0.01	0.01	0.00	0.04
10024443245	-0.02	-0.05	-0.04	-0.01	-0.12	0.22	-0.14	0.01	0.13	-0.07	0.35	0.10	-0.13	-0.03	0.06	-0.19	-0.06	-0.07	0.04	-0.05	-0.02	-0.02	0.10	0.02	-0.01	-0.03	-0.26	-0.13	-0.19	0.00	0.09	-0.01	-0.02	0.09	0.09	0.07	-0.01	0.11	0.05	0.08	0.20	0.02	0.04	-0.06	0.04	0.03	-0.06	0.01	-0.11
10024443825	-0.03	0.11	0.35	0.16	-0.16	-0.23	-0.10	-0.20	0.14	0.25	0.03	-0.02	-0.12	0.06	-0.04	-0.25	0.10	0.16	-0.07	-0.09	0.25	-0.34	0.12	-0.07	0.04	-0.07	-0.10	-0.06	0.04	0.33	0.06	0.24	0.21	-0.15	-0.10	0.01	0.28	-0.07	-0.03	-0.21	-0.16	0.02	-0.09	-0.12	-0.14	0.23	0.11	-0.14	-0.07
10024444335	-0.01	-0.02	-0.09	0.03	0.18	-0.05	-0.09	0.13	0.02	0.24	-0.17	-0.07	-0.06	0.05	-0.01	-0.16	0.05	0.12	0.05	0.30	-0.06	-0.07	-0.11	-0.10	-0.02	-0.09	-0.12	0.02	0.25	0.16	0.04	0.29	-0.02	-0.16	-0.04	-0.03	0.00	-0.13	0.01	-0.13	-0.17	0.11	-0.02	-0.08	0.02	0.07	0.20	-0.02	0.01
10024445273	-0.05	0.17	0.22	0.17	0.03		-0.14	-0.22	0.20	0.29	-0.33	0.27	-0.15	0.01	-0.11	-0.32	0.08	0.05	-0.09	0.07	0.32	-0.37	0.09	-0.01	-0.10	-0.08	-0.02	-0.11	-0.03	0.26	-0.02	0.11	0.23	-0.09	-0.08	0.01	0.34	-0.33	-0.02	-0.11	-0.14	0.02	0.01	-0.01	-0.10	0.22	-0.06		-0.06
10024446102	-0.14	0.05	0.07	0.21	-0.17	-0.19	0.07	-0.07	0.19	0.40	-0.28	0.01	-0.01	0.05	-0.08	-0.15	-0.08	0.06	0.11	0.09	0.08	-0.21	0.05	-0.03	0.00	-0.05	-0.06	0.09	-0.11	0.15	0.03	-0.04	-0.05	0.02	-0.08	0.07	0.24	-0.21	-0.04	-0.15	0.00	0.07	0.01	0.07	-0.04	0.14	0.02	-0.08	-0.06
10024446367	-0.03	0.06	0.17	0.14	-0.09	-0.06	-0.04	-0.06	0.05	0.12	-0.06	0.04	-0.07	0.00	-0.01	-0.08	0.06	0.02	-0.01	-0.02	0.11	-0.16	0.11	-0.08	-0.01	-0.10	0.01	-0.06	0.01	0.07	0.00	0.02	0.07	-0.07	-0.01	0.04	0.14	-0.10	-0.02	-0.12	-0.09	0.03	-0.01	-0.03	-0.08	0.13	0.00	0.00	-0.02
10024446425	-0.01	-0.08	-0.09	-0.15	0.09	0.09	0.12	0.06	-0.06	-0.14	0.01	-0.03	0.07	-0.14	0.05	0.05	0.02	-0.11	0.00	-0.08	-0.01	0.08	0.04	0.13	0.02	0.04	-0.04	-0.01	-0.14	-0.13	-0.09	-0.09	-0.09	0.16	0.02	-0.01	-0.12	0.13	0.04	0.04	0.21	-0.03	0.07	0.06	0.03	-0.15	-0.10	0.11	0.13
10024446792	0.07	0.08	-0.07	0.02	-0.03	0.00	-0.12	-0.11	0.05	-0.08	-0.08	-0.01	-0.26	0.11	0.21	0.00	0.05	0.02	0.07	-0.05	0.08	-0.21	0.08	0.05	0.11	0.00	0.07	-0.08	0.15	0.06	0.08	0.08	0.05	-0.07	0.01	0.10	-0.04	-0.17	-0.08	-0.05	-0.03	0.02	-0.02	0.10	-0.07	-0.01	-0.03	-0.04	0.00
10024446836	-0.01	-0.03	-0.04	-0.05	0.03	0.09	0.08	0.07	0.00	0.00	0.09	-0.09	0.00	-0.12	-0.01	-0.01	-0.08	-0.03	-0.02	-0.01	0.03	0.02	0.02	0.06	-0.03	0.04	-0.01		-0.05			0.05	-0.01	0.06		0.00	0.00	0.04	-0.01	-0.02		-0.01	-0.03					0.02	-0.02
10024447486	-0.10	-0.05	-0.26	-0.19	0.42	-0.05	0.12	-0.07	0.05	-0.14	0.75	0.32	-0.20	-0.25	0.12	-0.15	0.08	-0.02	-0.09	0.10	-0.09	0.26	-0.21	-0.23	-0.15	0.01	-0.08	0.04	-0.24	-0.17	0.11	-0.03	0.02	0.22	0.07	-0.19	0.03	0.05	0.08	-0.06	0.22	-0.16	-0.30	-0.14	-0.11	0.11	-0.08	0.44	0.09
10024448410	-0.16	0.01	0.23	0.25	-0.14	-0.22	0.10	0.01	-0.11	0.18	0.14	-0.18	0.08	0.09	-0.11	0.08	0.09	0.19	-0.19	0.05	0.11	-0.15	-0.07	-0.21	0.15	-0.23	-0.06	0.13	0.24	0.16	0.13	0.19	-0.03	-0.32	-0.03	-0.14	0.23	0.07	-0.06	-0.24	-0.29	-0.06	-0.11	-0.18	-0.19	0.25	0.17	0.06	0.10
10024449558	0.01	-0.03	0.04	0.02	-0.26	0.04	0.12	-0.19	0.01	0.03	0.06	-0.02	0.03	0.09	0.01	0.04	-0.08	-0.04	0.03	0.02	-0.07	0.03	0.04	-0.06	-0.01	0.15	0.03	0.07	0.05	0.03	0.00	-0.02	-0.03	-0.04	0.00	0.07	-0.01	0.06	-0.01	-0.14	-0.06	-0.04	-0.02	-0.02	0.13	-0.06	0.00	-0.10	0.07
10024449806	0.05	-0.04	0.01	0.10	-0.28	-0.08	0.05	-0.03	0.05	0.07	-0.21	0.12	0.02	0.14	0.04	0.02	-0.07	0.05	-0.01	0.05	0.04	0.00	0.02	-0.05	-0.09	0.05	0.04	-0.04	0.07	0.03	0.01	-0.01	0.02	-0.03	0.00	0.05	0.02	-0.02	-0.03	0.00	-0.08	-0.04	0.03	0.02	0.00	0.07	-0.04	-0.06	-0.01
10024449897	0.02	-0.01	-0.03	0.12	-0.33	-0.06	-0.11	-0.02	0.15	0.16	-0.20	0.30	-0.07	0.19	0.08	-0.09	0.07	0.01	-0.01	-0.06	0.03	-0.18	0.07	-0.10	-0.01	0.08	0.01	-0.01	0.08	0.15	0.01	0.07	0.16	-0.01	0.00	0.02	0.19	-0.15	-0.02	-0.14	-0.12	-0.01	0.10	0.03	-0.15	0.08	-0.19	0.01	0.00
10024450016	-0.22	0.15	0.12	0.08	-0.05	-0.23	-0.26	0.17	0.02	0.09	-0.23	0.02	-0.02	0.21	-0.06	-0.15	0.26	0.20	-0.17	0.24	0.12	-0.32	0.04	-0.04	0.07	-0.03	-0.24	-0.01	0.15	0.12	0.06	0.15	0.18	-0.24	0.03	0.15	0.09	-0.22	-0.07	-0.10	-0.24	0.04	0.04	-0.06	-0.10	0.25	0.01	-0.02	-0.01
10024450566	0.09	-0.03	-0.21	-0.19	0.10	0.19	-0.01	0.10	-0.20	-0.25	0.07	0.00	0.02	0.03	0.19	0.21	-0.02	-0.06	-0.02	-0.03	-0.14	0.15	-0.04	0.05	-0.05	0.06	-0.06	0.07	-0.05	-0.21	-0.08	-0.21	-0.03	0.08	0.10	0.02	-0.23	0.23	0.00	0.19	0.16	0.01	0.08	0.01	0.06	-0.13	-0.06	0.00	0.01
10024451073	0.05	0.10		-0.33	-0.01	0.14	-0.16	0.08		-0.41	0.28			0.01	0.12	0.08	0.04	-0.11	-0.01	0.03	-0.08	0.05	-0.05	0.09	0.05	0.03	0.00		-0.15	-0.31			0.05	0.20	0.22	-0.02		0.11	0.11	0.30		0.08		0.01			-0.21	-0.23	-0.15
10024451331	-0.11	0.04	0.23	0.20	-0.05	-0.24	-0.06	-0.05	0.09	0.27	0.04		-0.01	0.00	-0.08	-0.13	0.01	0.09	-0.09	0.04	0.20	-0.11	-0.03	-0.13	0.04	-0.15	-0.11		-0.03	0.20	0.07	0.14	0.02	-0.08	-0.06	-0.02	0.27	0.03	-0.08	-0.20	-0.14		-0.11	-0.10	-0.17	0.21	0.09	0.01	0.08
10024452130	-0.02	0.04	-0.15	-0.04	-0.09	0.11	0.05	0.08	-0.02	-0.05	0.08	-0.05	0.01	-0.09	0.04	0.04	0.03	-0.08	0.01	-0.05	-0.01	0.07	-0.01	0.06	0.03	-0.01	0.03	0.03	-0.04			-0.03	-0.08	0.13	0.07	0.00	-0.12	0.03		0.07		-0.02	-0.01	0.02		-0.08	-0.04	0.03
10024452628	-0.09	-0.09	-0.36	-0.42	0.03	0.32	0.13	0.06	-0.48	-0.34	0.16	0.06	0.25	0.04	0.06	0.85	-0.16	-0.04	0.07	-0.13	-0.34	0.25	-0.03	0.12	0.00	0.10	0.02	0.02	-0.08	-0.41	-0.26	-0.25	-0.17	0.31	0.13	-0.25	-0.35	0.36	0.08	0.17	0.28	-0.04	0.04	0.06	0.27	-0.40	-0.22	0.38	0.19
10024452742	-0.18	-0.09	-0.03	-0.01	-0.02	0.12	0.16	0.08	0.03	-0.11	0.01	-0.05	0.03	-0.16	-0.03	0.08	-0.02	0.01	0.00	-0.13	-0.02	0.07	0.05	0.07	-0.03	0.16	-0.10	-0.02	-0.12	-0.07	-0.05	-0.07	-0.10	0.34	0.16	0.01	-0.07	0.15	-0.07	-0.11	0.20	-0.10	0.01	-0.04	0.06	-0.07	-0.03	0.06	0.07
10024453006	-0.04	0.05	-0.06	-0.05	0.42	0.05	0.29	-0.13	0.01	-0.06	-0.01	0.12	-0.06	-0.08	0.03	-0.13	0.01	-0.07	-0.07	-0.06	-0.03	0.06	-0.03	-0.06	-0.04	-0.07	0.02	0.00	-0.15	-0.08	-0.12	-0.08	-0.05	0.27	0.01	-0.02	-0.05	0.04	0.06	-0.17	0.28	0.02	-0.03	-0.04	-0.01	-0.08	-0.02	0.15	0.06
10024453453	-0.05	-0.05	-0.04	-0.02	-0.05	0.03			0.00		0.08		0.00		0.04	0.07	0.02	-0.01	-0.01	0.02	-0.03	0.01	0.03	-0.02	-0.02	-0.01		-0.04	-0.04	-0.07	0.01	-0.01	0.02	-0.01		0.02	0.01	0.05	0.01	0.04	-0.02		0.02	0.02	-0.01	-0.03		0.01	0.02
10024454387	-0.04	-0.04	-0.05	-0.02	0.06	0.13	0.15	0.12	-0.04	-0.19	-0.08	-0.03	0.10	0.01	0.06	-0.01	-0.01	-0.04	0.02	0.03	0.06	0.05	-0.09	-0.07	-0.07	0.01	-0.05	0.05	-0.11	0.06	-0.05	-0.02	-0.10	0.07	0.00	-0.07	-0.04	0.12	0.11	-0.03	0.05	-0.11	-0.05	-0.11	0.09	-0.07	0.10	0.07	0.07
10024455150	-0.03	-0.10	-0.12	-0.06	0.14	0.03	0.00	0.06	-0.03	-0.11	0.10	-0.05	0.05	-0.06	-0.01	0.12	-0.02	-0.02	0.03	-0.05	-0.05	0.06	0.00	0.03	0.08	0.01	-0.05	0.05	-0.09	-0.07	0.00	-0.01	-0.09	0.05	0.03	-0.06	-0.03	0.06	0.02	0.12	0.08	-0.03	0.02	-0.03	0.02	-0.08	-0.02	0.08	0.05
10024455484	-0.06	-0.10	0.06	0.03	-0.33	0.10	-0.06	-0.12	0.04	-0.01	-0.41	0.12	-0.20	0.20	0.05	-0.04	0.16	0.01	-0.10	0.02	0.06	-0.07	0.19	0.07	0.16	0.24	-0.03	-0.05	-0.04	0.12	0.11	-0.08	0.11	-0.09	-0.13	0.29	0.05	-0.18	0.05	-0.10	-0.19	0.11	-0.07	-0.06	0.06	0.03	-0.06	0.06	-0.01
10024455578	0.22	0.03	0.50	0.00	-0.23	-0.19	-0.13	-0.13	-0.06	-0.37	-0.05	-0.14	-0.05	0.20	0.19	0.03	-0.01	0.34	-0.06	-0.18	-0.04	-0.03	0.12	0.18	-0.07	-0.06	0.08	-0.02	-0.07	-0.10	-0.04	-0.03	0.14	-0.04	-0.10	0.11	-0.19	-0.04	0.12	0.07	0.15	0.06	0.12	0.10	0.05	-0.08	-0.11	-0.06	-0.10
10024455929	-0.09	0.10	0.07	0.02	-0.10	0.02	-0.01	0.01	0.01	0.06	-0.08	-0.04	0.00	-0.02	-0.02	-0.05	-0.03	0.04	0.03	0.00	0.02	-0.05	0.04	0.07	0.03	-0.03	0.03	-0.01	0.03	0.06	0.00	0.01	0.03		-0.04	-0.05	0.01	-0.12	-0.02	-0.02	0.00	0.02		0.03	-0.02	0.03	0.05	0.00	-0.02
10024456114	0.05	0.04	0.05	0.02	-0.13	-0.05		-0.06	0.06	0.08	0.01		-0.03	0.03	0.06	-0.07	-0.04	0.02	0.02	0.00	0.04	-0.04	0.00	0.04	-0.06	-0.06	0.04	0.00	-0.02	0.05	0.00	-0.02	0.06	0.00	-0.04	0.00	0.04	-0.05	0.00	0.01	0.01	0.00	0.01	0.01	-0.02	0.01	-0.03	-0.01	-0.06
10024456220	0.03	-0.02	-0.08	0.02	-0.05	0.01	0.02	0.03	0.05	-0.02	-0.01	-0.04	0.00	-0.03	0.01	0.00	-0.01	-0.03	0.03	-0.02	0.02	0.01	0.02	0.06	0.00	0.00	0.02	-0.02	-0.05	-0.04	-0.03	-0.02	-0.02	0.08	0.01	0.02	0.00	-0.01	-0.02	0.06	0.05	0.03	0.03	0.02	0.00	-0.03	-0.02	-0.01	-0.03
10024457183	-0.02	-0.05	-0.05	-0.02	-0.06	0.08	0.03	0.04	0.02	-0.04	-0.04	-0.07	0.02	-0.03	0.00	0.08	-0.04	-0.01	0.03	0.00	0.00	0.08	0.02	0.03	-0.03	0.03	0.02	-0.01	-0.04	-0.01	-0.02	0.00	-0.03	0.03	0.02	0.01	-0.03	0.05	-0.02	0.03	-0.01	-0.01	0.04	0.01	0.07	-0.07		-0.01	0.01
10024457571	-0.06	0.07	0.25	0.17	-0.23	-0.15	0.02	-0.16	0.04	0.09	-0.16	-0.01	-0.08	0.07	0.05	-0.09	0.03	0.11	0.03	-0.07	0.15	-0.09	0.07	0.03	-0.02	-0.06	-0.02	0.02	-0.11	0.18	0.00	0.00	0.08	-0.02	-0.06	-0.03	0.19	-0.19	0.03	-0.03	0.01	0.06	0.00	-0.14	0.01	0.11	0.06	-0.13	-0.10
10024457628	-0.10	0.10	0.20	0.04	-0.19	-0.17	-0.03	-0.12	0.11	0.11	0.02	-0.02	-0.06	0.08	-0.03	-0.07	-0.07	0.13	0.03	0.03	0.09	-0.16	0.06	-0.03	0.09	-0.05	-0.06	0.01	0.00	0.08	0.06	0.09	0.09	-0.11	-0.05	-0.03	0.16	0.01	-0.01	-0.16	-0.08	0.06	-0.03	-0.02	-0.07	0.06	0.10	-0.06	-0.02
10024457843	0.01	-0.09	-0.22	-0.25	0.31		0.07	0.12	-0.04	-0.38	0.08	0.00	0.02	-0.07		0.13		-0.05	0.14	0.00	-0.06	0.22	-0.02	0.05	-0.03	0.08	0.05	0.06	-0.03	-0.22	-0.09	-0.11	-0.06	0.11	-0.01	0.00	-0.25	0.25	0.01	0.13	0.13		0.09	0.04	0.11	-0.23	-0.12	0.11	0.08
10024458860	0.02	0.00	-0.05	-0.06	-0.11	0.13	0.00	0.03	-0.02	-0.12	-0.04	-0.03	0.01	-0.05	0.10	0.07	0.02	-0.06	0.03	0.01	-0.05	0.08	0.04		0.05	-0.01	0.04	-0.07	-0.04	-0.05	-0.01	-0.05	-0.05	0.03	0.04	-0.01	-0.08	0.04	0.04	0.06	0.01	0.06	-0.03	0.01	0.05	-0.13	0.03	0.04	0.05
10024459171	0.10	0.15	0.33	-0.01	-0.14	-0.09	-0.16	-0.06	-0.18	-0.08	0.31	-0.04	-0.12	0.09	0.12	-0.11	0.04	0.15	-0.06	-0.11	-0.06	-0.18	0.12	0.13	-0.03	-0.12	0.02	-0.04	0.03	-0.03	-0.01	0.03	0.15	0.01	-0.08	0.11	-0.09	0.17	0.00	-0.11	-0.08	0.11	0.04	0.02	-0.08	0.03	-0.07	-0.03	-0.08
10024459341	-0.09	0.09	0.35	-0.01	-0.28	-0.24	0.03	0.10	0.09	0.01	0.02	-0.10	-0.05	0.08	-0.04	-0.08	0.07	0.23	0.00	-0.15	0.14	-0.16	-0.03	-0.08	0.07	0.02	-0.05	0.07	-0.02	0.19	0.00	0.12	0.02	-0.01	-0.04	-0.03	0.05	-0.04	-0.08	-0.15	0.00	0.06	-0.07	-0.08	-0.05	0.12	0.12	-0.08	-0.03
10024459935	0.01	-0.05	0.04	0.02	-0.09	-0.03	0.01	-0.08	0.07	0.06	-0.01	0.07	-0.02	0.01	-0.02	0.03	-0.07	0.06	0.00	0.11	-0.06	-0.01	-0.04	-0.05	-0.01	0.04	0.03	0.06	0.01	0.04	0.04	0.03	-0.02	-0.03	-0.04	0.02	0.02	0.06	-0.09	-0.05	-0.07	0.02	-0.04	-0.02	0.04	0.02	-0.03	-0.03	0.03
10024460024	0.04	0.02	0.09	0.20	-0.08	0.00	0.02	-0.08	0.08	0.22	0.12	0.02	-0.07	-0.12	-0.03	-0.27	0.01	-0.01	0.04	-0.01	0.14	-0.12	-0.02	-0.07	-0.08	-0.03	-0.04	-0.05	-0.10	0.16	0.07	-0.05	0.11	-0.06	-0.13	0.00	0.18	0.04	-0.04	-0.01	-0.04	-0.02	-0.05	-0.06	-0.06	0.17		0.01	-0.03
10024461263	0.13	0.18	0.04	-0.12	-0.29	0.00	0.03	-0.22	0.01	-0.38	-0.84	0.17	-0.31	0.27	0.17	0.11	0.14	0.10	0.07	0.00	-0.08	0.14	0.14	0.21	0.17	0.15	0.12	-0.03	0.21	-0.10	0.06	0.09	0.23	-0.24	0.10	0.14	-0.29	0.01	0.14	-0.05	-0.22	0.06	0.05	0.18	0.07	-0.15	0.02	-0.45	0.00
10024461561	-0.05	-0.03	-0.02	0.12	0.01	-0.13	-0.02	-0.02	0.08	0.07	-0.06	-0.03	0.01	0.08	0.02	-0.06	-0.05	0.02	0.02	0.00	0.16	-0.07	0.03	-0.07	-0.02	0.01	-0.01	0.00	-0.05	0.05	0.04	0.05	0.03	-0.01	-0.03	0.02	0.05	-0.03	-0.02	-0.01	-0.06	-0.02	-0.03	-0.05	-0.03	0.03	0.04	0.00	-0.03
10024463131	0.06	0.48	0.54	0.31	-0.13	-0.64	-0.22	-0.27	0.29	0.33	-0.53	0.19	-0.21	0.11	0.02	-0.30	0.22	0.27	-0.33	-0.04	0.26	-0.43	0.03	-0.05	0.22	-0.20	-0.08	0.01	0.37	0.19	0.28	0.47	0.35	-0.23	-0.02	0.09	0.36	-0.40	-0.12	-0.32	-0.17	-0.18	0.09	-0.07	-0.55	0.38	-0.04	-0.17	-0.09
10024463183	-0.02	0.11	0.07	-0.02	-0.11	0.00	0.01	-0.01	0.04	0.02	-0.23	-0.05	0.02	0.03	0.04	-0.02	0.05	0.05	-0.01	-0.04	0.14	-0.13	0.04	-0.02	0.05	0.00	0.02	0.05	0.07		-0.02	0.03	0.00	0.09	-0.07	0.07	0.00	-0.02	-0.09	-0.13	-0.08	0.04	-0.03	-0.02	0.03	0.08	0.03	-0.02	-0.01
10024463494	-0.06	0.03	0.15	0.10	-0.15	-0.05	0.03	-0.04	0.05	0.07	-0.04	0.03	-0.04	0.06	-0.03	-0.03	0.01	0.05	-0.03	-0.01	0.08	-0.12	-0.01	-0.01	0.02	-0.04	-0.03	0.01	0.04	0.14	0.02	0.08	0.04	-0.07	-0.03	0.01	0.08	-0.11	0.03	-0.10	-0.08	-0.01	-0.02	-0.02	-0.04	0.07	0.06	-0.03	-0.05
10024873284	0.10	-0.15	-0.10	0.04	0.04	-0.04	0.01	0.02	0.03	0.07	0.06	0.03	-0.04	-0.04	0.04	0.00	0.01	-0.03	-0.06	0.00	0.03	-0.01	0.02	0.02		-0.04	0.00	-0.02	-0.10	-0.07	0.02	-0.01	0.01	0.05	-0.02	0.00	0.03	-0.03	-0.05	0.07	0.08	0.04	-0.01	0.05	-0.05	0.04	-0.02	0.02	-0.04
10024873335	-0.07	0.13	0.15	0.07	-0.14	-0.07	-0.02	-0.06	0.10	0.12	0.01	-0.05	0.01	0.01	-0.08	-0.07	-0.03	0.05	0.06	-0.02	0.08	-0.15	0.01	-0.03	0.02	-0.02	-0.04	-0.01	-0.04	0.09	-0.01	0.10	0.03	-0.02	0.00	0.01	0.06	-0.04	-0.04	-0.06	-0.01	0.00	0.00	-0.02	-0.04	0.07	0.05	-0.07	-0.02
10024873468	-0.03	0.02	-0.07	-0.08	0.03	0.04		0.01	-0.02		0.12	-0.03	0.03	-0.06	0.01	0.03	0.00	-0.03	0.04	0.00	-0.03	0.08	-0.02	-0.03	0.00		-0.01	0.03	-0.05	-0.06	-0.05	-0.04	-0.03	0.03	0.03	0.00	-0.05	0.06	0.03	-0.03	0.04	0.02	-0.01	-0.01	0.03	-0.06	-0.01	0.05	0.08
10024873503	-0.03	0.00	0.03	0.11	0.05	-0.09	0.01	-0.02	0.08	0.10	-0.03	0.04	-0.05	-0.03	-0.01	-0.09	0.04	-0.01	-0.05	0.04		-0.09	0.05	0.02	-0.03	-0.03	0.01		0.00	0.06	-0.01	0.03	0.01	-0.03	-0.07	0.04	0.06	-0.06		-0.03	-0.04	0.01	-0.01	-0.03	-0.05	0.08	0.02	0.01	-0.03
10024874316	-0.03	-0.01	-0.01	-0.07	-0.13	-0.01	0.06	-0.05	0.00	-0.05	0.11	-0.01	-0.06	0.08	0.02	-0.02	0.05	0.02	-0.03	0.07	0.05	-0.05	0.00	0.00	-0.02	0.07	0.05	0.00	0.06	0.04	0.08		-0.01	-0.04	-0.02	0.07	-0.04	0.02	0.06	-0.08	-0.11	0.05	-0.08	0.01	0.02	0.04	-0.09	0.02	-0.01
10024874405	0.07	0.02	-0.10	-0.02	-0.04	0.14	-0.01	0.02	-0.07	-0.08	-0.07	-0.06	0.03	0.00	0.07	0.07	-0.06	0.00	-0.01	-0.09	-0.06	0.14	-0.02	0.09	-0.05	0.06	0.00	0.01	0.02	-0.07	-0.07	-0.08	-0.07	0.10	0.04	-0.02	-0.05	0.09	-0.01	0.02	0.04	-0.01	0.10	0.01	0.07	-0.08	-0.02	-0.03	0.01
10024874545	-0.03	-0.04	0.02	0.24	-0.17	-0.17		-0.08	0.16	0.22	-0.02	-0.05	0.05	0.07	-0.03	-0.06	-0.01	0.03	-0.05	0.06	0.09	-0.13	0.00	-0.14	0.08	-0.04	-0.03	0.05	0.01	0.22	0.07	0.13	-0.08	-0.03	0.00	0.06	0.08	-0.11	-0.10	-0.11	-0.13	-0.03	-0.08	-0.07	-0.05	0.09	0.10	-0.09	0.06
10024875048	-0.13	0.04		-0.02	-0.08	-0.01			-0.02	0.01	-0.06	-0.01	0.02	0.03	0.06	0.06	-0.04	0.00	0.04	0.00	-0.06	0.01	0.03	0.07	0.07	0.00	0.03	0.02	0.06	0.01	-0.02	-0.01	-0.03	-0.04	-0.03	-0.05	-0.05	-0.07	0.04	0.01	-0.04	-0.03	0.04	0.07	0.02	0.00	0.04	0.02	0.02
10024875595	0.02	-0.02	0.14	-0.02	-0.17	0.07		0.07	-0.01		-0.27	-0.09	-0.07	0.08	0.04	0.02	-0.05	0.07	0.04	-0.02	-0.03	0.06	0.06	-0.01	-0.07	0.14	-0.02	-0.08		0.03		0.00	0.13	-0.09	-0.03	0.14	-0.05	0.04	0.16	-0.09	-0.09		0.02	0.02	0.12	-0.06	0.03	-0.17	0.01
10024875854	0.04	0.02	0.08	0.00	0.03	0.01	-0.03	-0.08	0.07	0.12	-0.06	-0.05	-0.11	0.04	0.09	-0.08	0.05	0.00	0.05	-0.03	0.05	-0.11	-0.01	0.07	-0.05	-0.10	0.03	0.02	0.02	0.04	-0.02	-0.02	0.09	-0.01	-0.09	0.06	0.11	-0.17	0.04	-0.07	-0.02	0.09	-0.05	-0.09	-0.02	-0.06	0.02	0.04	0.01
10024876239	0.13	-0.19	-0.19	0.01	-0.04	-0.08	-0.01	-0.01	0.06	0.00	0.01	-0.02	-0.03	-0.05	0.09	0.03	0.02	-0.02	0.08	-0.03	0.05	0.11	0.09	0.08	-0.01	-0.08	-0.04	0.04	-0.07	-0.13	-0.02	-0.24	-0.02	0.18	0.04	0.09	-0.04	0.02	0.10	0.19	0.13	-0.03	0.04	0.09	-0.03	-0.08	-0.08	0.00	-0.02
10024876243	0.03	-0.02	-0.02	-0.03	0.08	0.01	0.00	0.04	0.00	-0.06	-0.06	-0.03	0.03	-0.04	-0.04	-0.04	0.02	0.00	0.02	-0.05	0.05	-0.02	0.01	0.06	0.01	0.02	0.02	-0.01	-0.04	0.01	0.02	-0.02	0.00	0.05	0.04	0.00	-0.06	-0.05	-0.02	0.03	0.06	0.01	0.01	0.00	0.02	-0.02	-0.03	0.01	-0.01
10024876361	-0.02	0.25	0.44	0.25	-0.14	-0.40	-0.14	-0.09	0.20	0.43	-0.26	0.06	-0.18	0.08	-0.13	-0.30	0.15	0.19	-0.11	-0.12	0.26	-0.45	0.09	0.04		-0.11	-0.11	-0.04	0.06	0.35	0.09	0.22	0.33	-0.19	-0.11	0.06	0.40	-0.32	-0.01	-0.28	-0.21	-0.01	-0.05	-0.09	-0.17	0.29	0.16	-0.18	-0.11
10024876401	-0.04	-0.01	-0.02	-0.10	-0.06	-0.23	-0.16	0.11	-0.06	0.22	-0.10	-0.01	-0.02	0.11	0.05	-0.09	0.21	0.09	-0.08	0.28	0.04	-0.12	-0.09	0.00	0.10	0.00	-0.01	-0.02	0.10	0.13	0.02	0.28	0.06	-0.09	0.01	-0.03	0.04	-0.24	-0.03	-0.14	-0.10	0.09	-0.10	-0.05	-0.11	0.17	0.04	-0.04	0.03
10024876536	0.03	-0.13	-0.16	-0.18	0.22	0.27	0.11	0.08	-0.11	-0.37	-0.04	-0.05	0.04	-0.16	0.07	0.08	0.00	-0.10	0.09	-0.04	-0.06	0.23	-0.02	0.12		0.10				-0.19	-0.07		-0.13	0.13	-0.06	0.01	-0.20	0.24		0.09	0.09	-0.03	0.06	0.07	0.12	-0.22		0.07	0.04
10024876685	0.01	-0.06	-0.11	-0.09	-0.03	0.10	0.01	0.12	-0.04		0.14	-0.05	0.09	-0.10	0.02	0.10	-0.05	-0.03	0.05	0.01	-0.12	0.09	-0.03	-0.03	-0.03	0.02	0.01	0.01	-0.01		-0.04	-0.11	-0.09	0.02		0.00	-0.04	0.08	0.03	0.03	0.03	-0.01	0.05	-0.01	0.04	-0.09	-0.04	0.08	0.03
10024876846		0.08	0.13	0.15	-0.16	-0.19		0.02	0.13	0.23	-0.09	-0.07	-0.04	0.09	-0.07	-0.12	0.07	0.06	-0.07		0.16	-0.25	0.02	-0.09	0.03	-0.04	-0.06	0.03	0.03	0.23	0.06	0.10	0.06	-0.11	-0.02		0.17	-0.16	-0.05	-0.16	-0.12	-0.02	-0.05	-0.04	-0.10	0.20	0.09	-0.03	-0.01
10024876961	0.05	-0.35	-0.33	0.00	-0.03	0.25	0.19	0.16	0.01	-0.14	0.01	-0.18	0.03	-0.18	0.06	0.21	0.00	-0.09	0.10	-0.12	0.02	0.11	0.07	0.06	0.10	-0.02	0.11	-0.03	-0.16	-0.23	-0.04	-0.02	-0.20	0.13	0.04	-0.09	-0.19	0.02	0.07	0.11	0.21	0.11	0.02	0.11	0.08	-0.15	0.04	0.05	-0.02
10024877334	0.00	0.09	0.17	0.18	-0.17	-0.12	0.04	-0.17	0.15	0.06	-0.04	0.05	-0.09	0.01	0.00	-0.14	0.05	0.02	-0.07	-0.04	0.17	-0.14	0.05	-0.02	-0.02	-0.03	0.01	-0.04	-0.01	0.19	0.02	0.09	0.07		-0.09	0.02	0.05	-0.09		-0.09	-0.05	0.00	-0.03	-0.03		0.11	0.04	-0.09	-0.05
10024877684	-0.11	0.01	-0.04	-0.12	-0.50	0.15	0.02	-0.01	0.00	-0.08	0.37	-0.01	0.19	-0.15	0.05	0.08	0.01	-0.15	0.09	-0.16	0.17	0.04	0.02	-0.07	0.10	0.12	0.08	0.06	-0.20	-0.19	-0.02	-0.16	0.00	0.16	-0.03	-0.03	-0.04	-0.08	0.13	0.00	0.16	0.35	-0.06	0.04	-0.06	-0.18	-0.14	0.02	0.11
10024878200	-0.01	0.09	0.40	0.13	-0.16	-0.13	-0.12	-0.16	0.07	0.06	0.26	-0.03	-0.16	0.08	-0.03	-0.16	0.00	0.17	0.01	-0.09	0.05	-0.23	0.08	0.01	-0.04	-0.11	-0.03	-0.07	-0.05	0.11	-0.01	0.08	0.17	-0.11	-0.09	0.01	0.08	0.17	-0.02	-0.12	-0.03	0.03	0.03	-0.07	-0.07	0.15	0.13	-0.08	-0.12
10024878362	-0.04	-0.16	-0.15	-0.13	0.33	0.05	0.23	-0.03	-0.05	-0.10	-0.03	0.03	-0.06	-0.07	0.03	0.11	-0.06	-0.07	-0.02	0.01	-0.12	0.25	-0.07	0.03	-0.12	0.22	0.04	-0.06	-0.13	-0.17	-0.06	-0.14	-0.11	0.10	0.03	0.01	-0.02	0.21	0.02	-0.01	0.10	0.01	0.09	0.02	0.08	-0.15	-0.08	0.00	0.14
10024878567	0.05	-0.08	-0.15	-0.03	-0.04	0.05	0.04	0.05		-0.06	0.00	-0.06	-0.01	-0.08	0.11	0.01	0.02	-0.05	0.04	-0.01	0.05	0.02	0.07	0.11	-0.02	-0.06	0.04	-0.04	-0.03	-0.07	-0.03	0.00	-0.03	0.11	0.01	-0.06	-0.04		0.01	0.09	0.05	0.03	-0.02	0.04	0.02	-0.08	-0.03	0.02	0.00
10024878714	-0.15	-0.21	-0.14	-0.19	-0.23	0.07	0.22	0.31	-0.18	-0.24	-0.14	-0.13	0.19	-0.13	0.01	0.43	0.01	0.04	-0.01	-0.05	-0.12	0.44	-0.10	0.07	0.12	0.12	-0.03	-0.02		-0.21	-0.16	-0.01	-0.28	0.06	0.15	-0.01	-0.16	0.48	-0.03	-0.04	-0.10	-0.15	0.08	0.03	0.06	-0.19	-0.07	0.35	0.21
10024878787	-0.01	-0.02	-0.09	-0.04	0.09	0.07	0.10	0.06	-0.01	-0.21	-0.02	-0.02	0.13	-0.08	0.00	0.01	-0.02	-0.05	-0.04	-0.17	0.04	0.01	0.09	0.15	0.01	0.05	-0.04	-0.01	-0.15	-0.06	-0.04	-0.12	-0.07	0.18	-0.02	-0.01	-0.10	0.09	0.01	0.06	0.23	-0.01	0.07	0.09	0.03	-0.12	-0.11	0.05	0.08
10024878839	0.09	-0.02	-0.14	-0.04	-0.05	0.06	0.00	-0.01	0.02	-0.03	-0.03	-0.03	0.00	-0.07	0.16	0.00	-0.02	-0.08	0.04	-0.01	-0.01	0.11	0.04	0.05	0.00	-0.03	0.05	-0.05	-0.08	-0.03	-0.04	-0.11	-0.04	0.13	0.03	-0.01	-0.01	0.00	-0.02	0.10	0.06	0.02	0.00	0.04	-0.01	-0.09	0.03	0.01	-0.01
10024878949	-0.07	-0.02	0.06	0.08	-0.05	-0.05	0.06	0.03	0.14	0.11	-0.25	-0.06	-0.10	-0.05	-0.03	-0.10	-0.02	0.03	0.05	0.10	0.12	-0.10	0.04	0.02		0.03	-0.06	-0.02	-0.01	0.18	0.02	0.07	-0.01	-0.01	-0.01	0.00	0.14	-0.03	-0.04	-0.12	-0.03	-0.04	-0.03	-0.04	0.03	0.03	-0.01	0.00	0.03
10024879070	-0.01	0.02	-0.07	-0.03	-0.01	0.08	0.04	0.00	-0.01		0.02	-0.06	-0.03	0.00	-0.01	0.05	-0.03	-0.01	0.02	-0.04	-0.04	0.04	-0.03	0.00	0.03	0.06	-0.04	-0.01	-0.02			0.01	-0.03	0.01		-0.03	-0.02	0.07	0.01		0.01	0.01	0.01	-0.02	0.04	-0.03	0.02	0.00	0.03
10028159153	-0.06	0.00	-0.07	0.00	0.00	-0.01	0.07	0.05	0.04	-0.04	-0.01	-0.02	0.02	-0.04	-0.01	0.05	0.05	0.00	0.01	0.00	-0.12	0.01	0.04	0.03	0.04	-0.02	0.02	0.02	0.01	-0.02	0.02	0.00	0.00	0.01	0.02	0.00	-0.04	-0.03	-0.03	0.04	0.03	0.00	0.03	0.01	-0.05	-0.01	-0.02	-0.01	0.00
10028161637	-0.07	-0.04	0.00	0.05	0.11	-0.08		-0.03	0.04	0.12	0.05	0.02	-0.05	0.02	-0.04	-0.07	0.00	0.01	-0.03	0.02	0.01	-0.03	0.02	0.00	-0.01	-0.02	-0.03	-0.02	-0.02				0.02	0.00		0.01	0.03	-0.01				0.01	-0.01	-0.03	-0.03	0.07	0.03		-0.05
10028161721	0.01	-0.01	-0.01	-0.03	-0.17	0.04	-0.02	0.01	-0.02	-0.14	-0.20	-0.05	-0.07	0.19	0.13	0.17	0.00	0.07	0.11	-0.06	-0.06	0.04	0.09	-0.03	0.00	0.02	0.11	0.06	0.29	0.02	-0.07	0.05	0.05	-0.08	0.00	0.07	-0.18	-0.09	-0.01	-0.13	-0.16	0.04	0.11	0.10	0.03	-0.10	-0.01	-0.08	-0.01
10028161970	0.02	-0.04	-0.07	-0.06	-0.18	-0.03	-0.03	-0.04	-0.02	0.07	0.13	0.02	0.01	0.09	0.09	0.08	0.16	-0.12	-0.09	0.08	0.07	0.06	-0.09	-0.02	0.05	-0.15	0.10	0.15	-0.03	0.08	0.03	0.16	-0.10	0.05	-0.10	-0.18	-0.18	-0.11	0.09	0.11	0.14	-0.06	-0.02	0.07	-0.08	-0.05	0.15	-0.07	0.01
10028162042	-0.02	-0.03	-0.05	0.03	-0.04	0.04	0.02	0.02	0.01	0.03	0.00	-0.04	0.01	-0.03	0.01	0.03	-0.01	-0.04	0.02	-0.02	0.01	0.01	0.04	0.02	-0.01	-0.02	0.02	-0.02	-0.02	-0.01	-0.01	0.01	-0.03	0.04	0.01	0.00	-0.02	-0.01	0.00	0.02	0.04	0.01	-0.01	0.00	0.00	-0.01	0.01	-0.01	0.00
10028162058	-0.03	0.00	0.01	0.06	0.04	-0.07		-0.03	0.02	0.09	0.01	0.11	-0.05	0.00	0.06	-0.06	-0.01	-0.01	-0.06	-0.01	0.04	-0.01	0.04	-0.03	-0.12	-0.03	0.02	-0.02	0.01	-0.02		-0.06	0.04	-0.05	-0.10	0.05	0.09	0.02	-0.01		-0.08	-0.02	-0.03	-0.03	-0.09	0.05	0.24		-0.03
10028162085	0.07	0.00	-0.06	0.02	-0.03	0.00	0.02	0.00	0.01	0.02	-0.01	-0.09	0.00	-0.03	0.04	0.00	-0.02	-0.05	0.05	-0.03	0.12	0.02	-0.01	0.04	-0.04	-0.02	0.03	0.02	-0.06	0.00	-0.05	0.03	-0.04	0.06	0.02	-0.01	-0.01	-0.01	-0.01	0.03	0.04	0.03	0.00	0.04	0.01	-0.02	-0.07	0.00	-0.01
10028162205	0.06	0.00	-0.01	0.04	-0.06	0.04	-0.01	-0.03	0.08	0.00	-0.02	-0.04	0.05	-0.02	-0.04	0.01	-0.01	-0.02	0.02	-0.02	0.06	-0.08	0.00	0.04	-0.01	-0.01	0.03	-0.01	0.03	0.00	0.02	-0.01	0.01	-0.03	0.01	0.01	-0.03	-0.07	0.00	0.06	-0.01	0.00	0.05	0.01	0.03	-0.02	0.00	-0.03	-0.05
10028162234	0.02	-0.03	-0.12	-0.02	-0.04	0.08	0.03	0.06	-0.01	-0.09	0.01	-0.06	0.02	-0.02	0.02	0.03	-0.01	-0.02	0.03	-0.03	0.02	0.05	0.01	0.01	0.04	-0.01	0.03	0.01	-0.04	-0.08	-0.02	-0.03	-0.09	0.12	0.07	-0.02	-0.06	-0.01	-0.01	0.03	0.10	0.03	0.02	0.00	0.02	-0.07	-0.04	0.02	0.00
10028162251	0.11	-0.06	-0.10	0.01	-0.08	0.04	0.01	-0.01	-0.01	0.06	0.00	0.05	0.00	-0.04	0.03	0.00	-0.01	-0.05	0.00	-0.01	0.05	0.06	0.01	0.00	-0.08	-0.01	0.00	-0.01	-0.07	-0.08	-0.02	-0.04	0.02	0.09	0.02	0.03	0.02	0.00	-0.02	0.02	0.08	0.00	-0.01	0.04	-0.01	-0.03	-0.08	0.01	0.00
10028162272	0.09	-0.02	-0.10	-0.03	0.05	0.21	-0.04	0.09	-0.02	-0.08	0.09	0.02	-0.08	-0.11	0.01	-0.02	0.03	-0.06	0.04	-0.11	0.00	0.12	0.06	0.03	-0.03	-0.13	0.05	0.04	0.02	-0.20	0.08	-0.08	0.00	0.07	0.02	0.04	-0.11	0.04	-0.02	0.03	0.09	0.05	-0.01	0.04	0.00	-0.09	-0.01	-0.06	0.02
10028162284	0.04	-0.05	-0.07	0.03		0.07	0.03	0.02	-0.05	-0.03	0.01	-0.06	-0.01	-0.02	0.02	0.01	-0.01	-0.01	0.02	0.00	0.03	0.00	0.02			0.00	-0.01	-0.02	-0.03	-0.01	0.00	-0.02	-0.02	0.03	0.01	0.00	0.00	0.00	0.00	0.03	0.04	0.02	0.00	0.02	0.01	-0.02	0.03	-0.03	0.00
10028162338	0.09	-0.11		0.02	0.01	0.04			0.01		0.09	0.02	-0.05	-0.06	0.07		0.00	-0.03	-0.05	0.01	-0.01	0.04	0.03	-0.05	-0.03	-0.02	0.03	-0.03	-0.09	-0.09	0.00	0.00	0.03	0.04		0.02	0.04	0.02	0.00			0.06	0.00		0.02	0.03	-0.01		-0.07
10028162381	0.00	-0.03	-0.04	-0.01	-0.03	0.09	0.02	0.06	-0.01	-0.03	0.00	-0.05	0.04	-0.04	0.04	-0.01	0.02	-0.03	0.00	-0.07	0.01	0.03	0.02	0.02	-0.01	0.02	0.00	-0.03	-0.04	-0.07	-0.02	-0.01	-0.04	0.07	0.05	0.02	-0.02	0.09	0.00	-0.02	0.01	0.01	0.02	-0.08	0.03	-0.05	-0.02	0.04	0.03
10028162586	-0.05	0.05	0.00	0.04	-0.04	0.01	0.02	-0.01	0.02	0.03	0.01	-0.01	0.03	-0.02	-0.05	0.00	-0.03	0.01	0.06	0.00	0.05	-0.06	0.00	-0.04	0.02	-0.01	-0.01	-0.03	0.02	-0.01	-0.01	0.02	0.00	0.02	0.03	0.01	-0.02	-0.03	-0.01	0.01	-0.01	0.04	0.06	0.00	0.04	-0.02	-0.01	-0.03	-0.03
10028162622	-0.01	-0.04	-0.10	0.04	0.04	0.02	0.01	0.04	0.05	0.02	-0.04	-0.06	0.01	-0.02	0.03	-0.03	-0.02	-0.03	0.05	-0.01	0.04	0.03	0.05	-0.02	-0.02	-0.03	0.00	-0.01	-0.03	-0.04	-0.01	0.01	-0.02	0.08	0.02	0.00	0.00	-0.03	0.01	0.06	0.06	0.01	-0.01	0.02	-0.01	-0.01	-0.05	-0.01	-0.02
10028162898	0.02	-0.06	-0.10	0.00	-0.04	0.08	0.04	0.02	0.05	0.00	-0.02	-0.08	-0.05	-0.05	0.04	0.03	0.01	-0.05	0.06	0.00	0.04	0.01	0.06	0.01	0.01	-0.02	0.04	-0.03	-0.06	0.00	-0.02	-0.01	0.00	0.09	0.02	0.00	-0.01	-0.02	0.00	0.06	0.06	0.03	-0.02	0.03	-0.01	-0.02	0.00	-0.04	-0.05
10028163032	0.05	-0.05	-0.08	-0.01	-0.01	0.07	0.04	0.03	0.02	-0.04	-0.03	-0.07	0.01	-0.08	-0.01	-0.03	0.00	-0.03	0.06	-0.02	0.07	0.00	0.07	0.03	0.02	-0.01	0.02	-0.02	-0.06	0.01	0.01	-0.02	-0.04	0.02	0.02	0.01	-0.04	-0.03	0.01	0.08	0.07	0.00	-0.02	0.02	-0.01	-0.03	0.00	0.01	0.01
10028163060	0.07	-0.04	-0.08	-0.01	-0.04	0.08	0.04	0.02	0.00	-0.06	0.00	-0.06	0.01	-0.03	0.04	-0.01	-0.02	-0.04	0.04	-0.01	0.06	0.01	0.01	0.07	0.00	-0.04	0.02	-0.01	-0.05	-0.02	0.01	-0.04	-0.04	0.09	0.02	0.01	-0.02	-0.05	0.05	0.03	0.03	0.02	-0.03	0.02	0.02	-0.08	0.00	0.03	0.00
10028163205	-0.30	-0.28	-0.11	-0.09	-0.26	-0.26	-0.18	0.26	-0.34	-0.20	0.62	-0.17	0.10	0.16	-0.19	0.12	-0.48	0.24	0.46	0.44	-0.37	-0.06	0.16	0.39	0.27	0.09	0.14	-0.01	-0.07	-0.16	-0.24	-0.20	-0.10	-0.11	0.05	0.51	-0.25	-0.15	0.07	-0.03	-0.17	0.05	0.27	0.54	0.01	-0.31		0.01	0.08
10028163358	0.08	-0.03	-0.07	0.00	-0.05	0.02	0.05	0.05	-0.01	-0.01	-0.03	-0.02	0.02	-0.06	0.05	0.01	0.00	-0.04	0.02	-0.04	0.05	0.01	0.01	0.02	0.00	-0.03	0.00	-0.02	-0.03	-0.02	0.00	-0.02	-0.06	0.07	0.02	-0.01	0.01	0.01	0.00	0.04	0.03	0.02	0.00	0.04	-0.02	-0.01	0.01	-0.03
10028163367	0.04	0.00	0.03	-0.13	-0.13	0.08	0.05	0.01	-0.09	-0.13	0.16	-0.06	0.09	-0.08	-0.01	0.15	-0.01	-0.04	0.02	-0.06	-0.08	0.08	0.02	0.10	0.02	-0.01	0.01	-0.03	-0.04	-0.13	-0.09	-0.03	0.00	0.00	0.03	-0.03	-0.04	0.20	0.00	0.05	0.00	0.00	0.08	0.03	0.03	-0.08	-0.01	0.02	0.02
10028163390	0.02	-0.09	-0.05	-0.04	0.16	0.06	0.03	0.04	-0.03	-0.04	-0.04	-0.11	-0.01	-0.08	0.17	-0.03	-0.03	-0.07	0.03	-0.05	0.05	0.03	0.09	0.01	-0.02	-0.03	0.05	-0.01	-0.07	-0.09	-0.03	-0.07	-0.03	0.09	0.05	0.02	-0.06	0.00	0.00	0.12	0.09	0.04	0.00	0.05	-0.01	-0.05	-0.05	-0.02	-0.01
10028163411	0.04	-0.03	-0.09	0.08	-0.10	-0.06	-0.03	-0.02	0.14	0.06	0.01	-0.01	0.02	0.00	0.08	-0.05	0.05	-0.07	-0.04	0.02	0.12	-0.03	-0.02		0.04	-0.11	-0.01	0.00	-0.04	0.09	-0.02	0.12	-0.06	0.00	0.00	-0.02	0.07	-0.06	-0.02	0.03	0.02	0.02	-0.01	0.05	-0.08	0.07	0.03	-0.05	-0.05
10028163574	0.01	0.03	-0.05	-0.04	-0.07	0.04	-0.03	0.00	-0.02	-0.04	-0.05	-0.04	0.02	0.00	0.03	0.04	-0.03	-0.02	0.04	0.01	0.00	0.05	0.03	0.07	0.03	-0.02	0.01	0.00	0.05	-0.01	-0.03	-0.02	-0.04	-0.01	-0.04	-0.06	-0.09	-0.05	0.07	0.05	0.03	0.01	0.06	0.09	0.03	-0.01	0.04	-0.03	-0.01
10028163746	0.10	-0.02	-0.08	-0.03	-0.03	0.08	0.00	-0.03	-0.06	-0.06	-0.04	-0.03	-0.02	0.00	0.09	0.06	0.00	-0.07	0.01	-0.02	0.02	0.06	0.00	0.07	0.02	-0.05	0.03	-0.01	-0.02	-0.01	-0.04	-0.01	-0.03	0.04	0.03	0.01	-0.02	0.00	-0.01	0.05	0.04	0.05	0.03	0.01	0.00	-0.04	0.01	-0.06	-0.05
10028163748	0.10	-0.03	-0.03	-0.01	-0.06	-0.03	0.03	0.02	0.06	-0.07	-0.06	0.02	0.01	0.04	0.01	0.02	-0.01	-0.04	0.01	-0.06	0.13	-0.01	0.04	0.02	0.00	-0.07	0.01	0.01	0.00	-0.01	0.03	0.03	-0.09	0.08	0.02	-0.06	0.00	-0.02	-0.02	0.03	0.03	-0.02	-0.01	-0.01	-0.03	0.00	0.03	-0.02	0.02
10028163957	-0.08	-0.02	-0.04	-0.10		0.14	0.08	0.03	-0.04	-0.22	-0.05	-0.01	0.03	0.05	0.05	0.05	-0.01	-0.05	0.00	-0.04	-0.07	0.08	0.01	0.04	0.06	0.08	-0.02	0.01	-0.06	-0.05	-0.05	0.02	-0.07	0.09	0.08	-0.07	-0.13	0.15	0.04	0.01	0.08	-0.10	0.02	-0.02	0.09	-0.12	0.00	0.04	0.13
10028164114	-0.02	0.05	-0.06	0.02	0.00	0.02	0.02	0.03	0.06	0.09	0.02	-0.04	-0.03	-0.13	-0.01	-0.03	0.04	-0.08	-0.02	-0.03	0.06	-0.04	0.02	0.08	0.01	-0.04	-0.01	0.00	-0.09	0.00	0.01		-0.04	0.14	0.03	0.00	0.03	-0.07	0.00	0.05		0.05	-0.02	-0.01	0.00	-0.05	0.01		0.01
10028164161	0.02	-0.07	-0.08	0.03	0.04	0.07	0.08	0.06	-0.01	-0.01	-0.01	-0.08	0.05	-0.04	-0.03	0.03	-0.03	-0.04	0.07	-0.06	-0.04	0.05	0.02	-0.03	0.02	0.02	0.04	0.00	-0.03	-0.04	-0.03	0.00	-0.06	0.01	0.02	0.03	-0.03	0.05	0.02	0.01	0.01	-0.01	-0.01	0.03	0.05	-0.03	-0.03	0.01	-0.01
10028164166	0.05	0.00	-0.04	0.02	-0.01	0.06	0.03	0.01	0.03	-0.05	-0.01	-0.05	0.04	-0.03	0.00	-0.03	0.00	-0.04	0.04	-0.06	0.02	0.01	0.06	-0.03	0.04	-0.06	0.00	0.00	-0.07	-0.01	-0.02	0.00	-0.08	0.10	0.04	-0.02	-0.02	-0.03	0.00	0.04	0.10	0.00	0.01	-0.01	0.01	0.02	-0.01	-0.02	-0.02
10028164319	0.04	0.00	-0.05	0.02	-0.05	-0.02	-0.04	0.02	0.01	0.01	-0.05	-0.07	0.00	0.01	0.07	0.01	-0.02	-0.03	0.03	-0.05	0.09	0.01	0.01	0.04	0.02	-0.01	-0.03	0.00	0.01	0.02	-0.02	0.01	-0.03	0.06	0.00	0.01	0.01	-0.03	0.00	0.02	0.00	0.01	0.02	0.01	-0.02	-0.03	0.01	-0.01	-0.01
10028164498	-0.07	0.07	-0.08	0.07	-0.04	0.00			0.09		0.02	-0.10	0.11	-0.07	0.04	-0.05	0.10	-0.06	0.12	-0.06	-0.02	-0.11		0.05	0.06	-0.06	-0.08	0.08	-0.06	0.02	0.04	-0.04	-0.05	0.09	0.05	-0.07	0.05	-0.16	-0.01	0.05	0.11	0.03	-0.06	-0.09	-0.03	0.01	0.04	0.10	-0.05
10028164688	0.03	0.06	0.15	0.16	-0.15	-0.22	-0.04	-0.02	0.11	0.17	-0.07	0.02	-0.09	0.05	-0.08	-0.09	0.10	0.10	-0.03	-0.09	0.10	-0.17	0.06	-0.01	0.02	-0.04	-0.04	-0.02	0.00	0.04	0.00	0.10	0.05	-0.04	0.00	0.02	0.09	-0.16	-0.07	-0.04	-0.03	0.11	0.01	-0.04	-0.07	0.14	0.01	-0.03	-0.02
10028164734	0.03	-0.02	-0.10	0.02	-0.09	0.11	0.00	0.08	-0.06	-0.08	0.01	-0.14	0.28	-0.09	0.05	0.03	0.04	-0.08	0.01	-0.05	0.05	0.04	-0.02	-0.03	0.02	-0.02	0.01	0.06	-0.06	-0.04	-0.04		-0.09	0.07	0.05	0.02	-0.10	-0.01	-0.01	0.04	0.07	0.02	0.02	0.01	-0.03	-0.01	0.01	0.05	-0.01
10028164811	0.13	0.19	0.06	-0.10	-0.04	0.07	-0.12	-0.09	0.04	-0.14	-0.11	-0.03	-0.17	0.10	0.07	-0.04	0.06	-0.03	0.01	-0.04	0.03	-0.17	0.11	0.11	0.07	0.03	0.07	-0.03	0.16	0.00	0.04	0.10	0.07	-0.06	-0.03	0.02	-0.14	-0.20	0.14	0.04	0.00	0.08	-0.05	0.00	-0.02	-0.04	0.04	-0.09	-0.05
10028165011	0.07	-0.03	-0.08	-0.07	-0.06	0.05	-0.01	-0.01	0.00	-0.06	-0.03	0.04	0.03	-0.06	0.04	0.00	0.04	-0.02	0.03	-0.03	0.07	0.04	0.05		0.03	-0.03	-0.01	-0.03	-0.06	-0.02	-0.01	-0.03	-0.06	0.13	-0.02	-0.02	-0.02	-0.01	-0.04	0.09	0.15	-0.02	0.00	0.02	0.03	-0.06	0.00	0.02	-0.02
10028165026	0.06	-0.01	0.00	-0.04	0.00		-0.01	0.00	-0.04	-0.07	0.06	-0.04	-0.05	0.09	0.01	0.03	0.00	0.01	0.01	-0.05	-0.08	0.00	0.00	0.07	0.02		0.02	0.04	0.03	-0.03	0.01	0.02	-0.07	0.03	0.02	-0.05	-0.11	0.04	0.00	0.02	0.04	0.02	0.00	0.00	0.03	-0.02	0.03	-0.02	-0.01
10028165075	-0.01	-0.03	-0.10	0.01	-0.03	0.06	0.05	0.04	0.05	0.02	-0.01	-0.09	0.06	-0.09		-0.01	-0.02	-0.06	0.07	-0.02	0.06	0.01	0.07	0.02	-0.01	-0.02	0.02	0.01	-0.05	-0.04	-0.01	0.01	-0.05	0.08	0.02	-0.01	-0.04	-0.03	0.02	0.06	0.07	0.02	-0.03	0.02	0.02	-0.02	0.01	-0.02	-0.01
10028165220	0.07	0.02	-0.07	-0.02	-0.06	0.03	0.01	0.01	-0.02	-0.03	-0.02	-0.03	-0.01	0.00	0.04	-0.01	-0.02	-0.06	0.03	-0.03	0.07	0.05	0.04	0.03	0.01	-0.04	0.01	-0.01	-0.04	-0.02	-0.01	-0.01	-0.08	0.10	0.04	0.01	0.00	-0.02	-0.01	0.02	0.07	0.00	0.00	0.00	0.00	-0.05	0.00	0.01	-0.01
10028165234	0.09	-0.09	-0.08	-0.01	-0.04	0.00	0.00	0.00	0.03	0.02	-0.04	-0.02	-0.02	-0.04	0.02	-0.02	0.03	-0.04	0.04	-0.02	0.07	0.01	0.06	0.10	0.00	-0.04	-0.01	0.00	-0.04	-0.04	0.00	-0.07	-0.02	0.09	0.03	0.00	0.00	-0.05	0.01	0.08	0.06	-0.01	0.01	0.04	0.00	-0.04	-0.01	-0.03	0.00
10028165313	0.12	-0.03	-0.14	-0.02	-0.04	0.03	0.04	0.00	0.03	0.02	-0.04	-0.03	-0.03	-0.10	0.06	0.00	-0.01	-0.07	0.01	0.01	0.05	0.05	0.07	0.06	-0.02	-0.02	0.03	-0.03	-0.04	-0.05	-0.03	-0.08	0.00	0.06	-0.02	0.00	-0.01	-0.03	-0.01	0.11	0.05	0.03	-0.01	0.06	0.01	-0.04	-0.04	0.01	-0.01
10028165429	0.06	-0.03	-0.10	0.01	-0.03	0.01	0.03	-0.04	-0.03	-0.06	-0.03	-0.04	0.04	-0.02	0.10	-0.02	-0.01	-0.05	0.03	-0.01	0.01	0.03	0.08	0.09	0.00	-0.03	0.01	-0.01	-0.04	-0.03	-0.02	0.00	-0.04	0.08	0.02	0.02	-0.04	-0.03	0.01	0.05	0.04	0.02	0.00	0.02	0.00	-0.05	-0.01	0.00	0.00
10028165652	0.07	-0.09	-0.17	0.02	-0.06	0.11	0.06	0.01	0.04	0.00	-0.03	-0.09	-0.01	-0.08	0.05	0.05	-0.01	-0.08	0.01	-0.02	0.07	0.05	0.04	0.06	-0.02	0.00	0.07	-0.04	-0.08	-0.07	-0.02	-0.05	-0.04	0.11	0.01	-0.03	-0.03	0.01	-0.01	0.08	0.08	0.08	0.01	0.07	-0.02	-0.10	-0.03	0.01	-0.02
10028165696	0.02	-0.03	-0.03	0.05	-0.07	-0.05	-0.04	0.02	-0.05	0.08	0.06	-0.12	0.06	0.02	-0.03	0.07	0.04	0.03	-0.08	0.13	-0.06	-0.02	-0.05	-0.01	0.10	-0.03	-0.06	0.07	0.14	0.09	0.03	0.12	-0.08	-0.06	-0.04	-0.07	0.08	0.01	-0.06	-0.07	-0.09	-0.03	0.00	-0.04	-0.04	-0.01	0.13	0.01	0.03
10028165789	-0.04	-0.02	-0.03	0.03	-0.03	0.04	0.02	0.03	0.02	-0.01	0.02	-0.05	0.01	-0.01	0.01	0.01	0.00	-0.03	-0.01	-0.04	0.00	0.01	0.02	0.03	0.02	0.00	-0.01	-0.01	-0.01	-0.01	-0.01	0.00	-0.01	0.03	0.03	0.02	-0.02	-0.01	0.01	-0.01	0.02	0.02	0.01	0.01	0.03	-0.03	0.00	-0.03	-0.01
10028166058	0.06	-0.07	-0.06	-0.02	-0.05	0.03	0.06	0.04	0.01	0.03	0.00	-0.09	0.00	-0.04	0.00	-0.01	-0.02	-0.04	0.05	-0.03	0.04	0.03	0.04	0.06	0.00	-0.01	0.01	-0.03	-0.06	-0.01	-0.02	0.00	-0.03	0.09	0.05	-0.01	-0.01	-0.03	0.01	0.04	0.06	0.02	-0.03	0.00	0.00	-0.05	0.00	0.01	-0.01
10028166106	-0.06	-0.02	-0.04	0.06	-0.02	0.02	0.02	0.10	0.00	-0.03	-0.01	-0.08	0.05	-0.04	0.00	0.03	0.03	-0.03	0.02	-0.05	0.01	-0.01	0.05	-0.01	0.05	-0.02	0.02	0.00	0.00	-0.03	0.00	0.02	-0.05	0.02	0.03	0.01	-0.03	0.00	0.01	0.03	0.03	0.00	0.00	0.00	-0.02	-0.02	-0.03	0.00	0.01
10028166262	-0.01	0.10	0.12	-0.13	-0.25	0.00	-0.06	-0.04	0.15	0.12	-0.33	-0.01	-0.05	0.11	0.03	-0.02	0.01	0.04	0.09	-0.01	0.07	-0.04	0.04	0.03	-0.03	0.07	0.04	-0.06	0.11	0.16	-0.05	0.07	0.11	-0.01	-0.10	0.16	0.08	-0.10	-0.01	-0.12	-0.07	-0.08	-0.04	0.02	-0.07	0.14	0.00	-0.06	-0.06
10028166477	0.04	-0.12	-0.12	-0.05	-0.02	0.11	0.04	0.05	0.01	-0.17	-0.04	-0.02	0.12	-0.03	0.02	0.05	-0.04	-0.07	0.06	-0.07	0.12	-0.01	0.12	0.06	0.00	-0.05	0.05	-0.07	-0.05	-0.07	-0.02	-0.04	-0.08	0.10	-0.01	0.01	-0.13	0.02	0.06	0.12	0.07	0.08	0.02	0.02	0.00	-0.05	-0.02	0.03	0.00
10028166727	-0.04	-0.03	-0.06	0.01	0.00	0.02	0.03	0.01	0.05	0.02	0.00	-0.05	0.00	-0.03	0.01	0.02	0.00	-0.06	0.00	-0.02	0.05	-0.01	0.05	0.02	0.02	0.01	0.02	-0.01	-0.01	-0.01	0.01	-0.01	-0.03	0.00	0.01	0.01	0.01	0.00	-0.01	0.01	0.03	0.01	-0.01	0.00	0.00	0.00	0.00	-0.01	0.00
10028166889	-0.03	0.01		0.00	-0.07	0.08	0.01	0.07	0.00	0.00	0.10	-0.10	0.06	-0.09	-0.05	0.10	-0.06	-0.02	0.06	-0.03	-0.04		-0.04	0.03	-0.01	0.01	-0.02	0.04	0.01	-0.04	-0.01	-0.02	-0.06	0.01	0.01	-0.01	-0.01	0.06	-0.01	0.07	0.06	-0.09	0.02	-0.02	0.01	-0.04	-0.01	0.01	0.03
10028167019	-0.04	-0.03	-0.05	0.09	0.03	0.08	0.00	-0.01	0.12	-0.19	-0.02	-0.06	-0.03	-0.02	0.11	-0.04	-0.05	-0.05	-0.03	-0.05	0.15	0.05	0.03	0.06	-0.01	-0.02	-0.01	0.01	-0.05	0.00	-0.04	-0.05	-0.04	0.11	0.07	0.02	0.01	-0.06	0.02	0.02	0.06	0.00	-0.02	0.03	0.00	-0.06	0.02	0.00	-0.02
10028167290	0.00	0.00	-0.01	0.05	0.06	-0.08	-0.07	-0.03	0.05	0.03	-0.03	0.08	0.03	0.04	-0.01	-0.07	0.02	-0.01	-0.05	-0.11	0.09	-0.02	0.05	0.05	-0.03	-0.02	0.01	0.02	0.02	0.03	0.01	0.00	0.02	0.06	-0.03	0.00	-0.01	-0.07	-0.07	0.04	0.03	-0.06	-0.01	0.03	-0.03	0.05	-0.06	0.00	0.02
10028167551	-0.02	-0.04	-0.08	-0.04	-0.02	0.05	0.07	0.05	-0.01	-0.02	0.02	-0.11	0.08	-0.08	0.03	0.04	0.01	-0.04	0.06	0.03	-0.04	0.06	0.04	0.01	0.02	-0.04	0.06	0.00	-0.04	-0.06	-0.03	-0.02	-0.06	0.04	0.03	-0.04	-0.03	0.02	0.07	0.05	0.05	0.00	-0.01	0.04	-0.03	-0.08	-0.01	0.02	0.02
10028167555	0.09	0.03	-0.15	-0.04	-0.05	0.14		0.04	-0.10		0.05	0.01	-0.04	-0.05	0.09	0.04	0.07	-0.06	-0.01	-0.08	-0.02	0.09	0.02	-0.07		-0.01	0.07	-0.02				-0.08	0.03	0.10	0.06	0.00	-0.12	0.05		0.10	0.04	0.09	0.07		-0.01	-0.08	-0.09	-0.06	-0.07
10028167625	0.06	-0.01	-0.11	0.03	-0.06	0.07	0.03	0.04	-0.02	-0.03	0.00	-0.05	0.00	-0.04	0.05	0.01	-0.02	-0.02	0.01	-0.01	0.02	0.04	0.02	0.05	-0.01	-0.04	0.02	-0.02	-0.03	-0.01	-0.01	-0.02	-0.05	0.08	0.01	-0.01	-0.02	0.00	-0.01	0.04	0.05	0.01	0.01	0.03	0.00	-0.01	0.00	-0.01	-0.01
10028167692	-0.05	0.06	0.26	0.18	-0.14	-0.34	-0.03	-0.03	-0.08	0.14	0.36	-0.14	-0.04	0.13	-0.07	0.06	0.15	0.25	-0.23	-0.04	0.06	-0.15	-0.04	-0.16	0.16	-0.25	-0.05	0.22	0.24	0.10	0.16	0.15	0.02	-0.22	-0.04	-0.08	0.24	0.17	-0.12	-0.25	-0.32	-0.08	-0.06	-0.11	-0.21	0.29	0.13	-0.09	-0.01
10028167839	-0.03	0.04	-0.07	0.05	-0.03	0.05	0.02	-0.02	0.04	-0.01	0.05	-0.05	0.03	-0.02	0.00	-0.03	0.03	-0.05	0.01	-0.06	0.04	0.01	0.01	0.01	0.03	-0.04	-0.01	0.01	-0.09	-0.04	-0.01	-0.04	-0.08	0.15	0.06	-0.02	-0.04	-0.05	-0.02	0.09	0.15	0.03	-0.01	0.00	0.00	-0.04	-0.02	0.00	-0.01
10028167902	-0.12	-0.20	0.05	0.09	0.11	-0.10	0.12	0.03	-0.18	-0.02	0.39	-0.02	0.04	0.04	0.01	0.13	-0.04	0.07	-0.08	0.10	-0.12	-0.02	-0.04	-0.19	0.04	-0.11	0.05	0.05	0.09	-0.07	0.05	0.07	-0.14	-0.13	-0.04	-0.08	0.06	0.32	-0.01	-0.04	-0.17	-0.01	0.02	-0.06	-0.06	0.03	0.02	0.03	0.01
10028168056	0.07	-0.13	-0.17	-0.02	-0.02	0.11	0.07	0.08	0.01	-0.01	-0.04	-0.12	0.07	-0.14	0.03	0.05	-0.03	-0.09	0.08	-0.05	0.04	0.10	0.05	0.04	0.03	-0.03	0.09	-0.02	-0.09	-0.09	-0.03	-0.04	-0.12	0.11	0.07	-0.05	-0.07	0.03	0.03	0.09	0.08	0.02	0.00	0.04	-0.02	-0.12	-0.03	0.08	0.00
10028168101	0.07	-0.02	-0.10	0.01	0.01	0.06	0.04	0.05	-0.04	-0.03	-0.04	-0.08	0.06	-0.07	0.05	-0.02	-0.03	-0.05	0.06	-0.02	0.01	0.06	0.02	0.04	0.01	-0.04	0.02	0.00	-0.04	-0.02	-0.04	0.01	-0.07	0.08	0.04	-0.02	-0.04	0.00	0.01	0.05	0.03	0.01	-0.02	-0.01	-0.01	-0.03	-0.01	0.03	0.00
10028168202	0.12	-0.09	-0.07	-0.01	-0.10	-0.03	-0.03	-0.01	0.23	-0.04	-0.02	0.02	-0.01	-0.04	0.02	-0.01	-0.02	-0.05	0.05	0.00	0.04	0.04	0.03	0.09	-0.04	-0.07	-0.02	0.00	-0.06	-0.07	-0.03	-0.13	-0.01	0.14	0.03	0.10	-0.04	-0.02	0.05	0.13	0.09	-0.02	0.03	0.07	0.01	-0.07	-0.04	-0.02	-0.03
10028168300	0.04	-0.06	-0.03	-0.03	-0.04	0.06	-0.01	0.00	-0.02	0.03	-0.01	-0.03	0.00	-0.01	0.02	0.01	0.01	-0.04	0.03	-0.01	0.03	0.04	0.01	0.03	-0.03	0.00	0.02	-0.02	-0.02	0.00	-0.01	0.00	-0.04	0.00	0.02	0.02	0.00	0.01	-0.01	0.02	0.02	0.03	0.01	0.01	0.01	-0.02	0.04	-0.03	-0.02
10028168440	0.03	0.01	0.00	-0.08	-0.09	0.02	0.02	0.00	-0.02	-0.07	-0.05	0.01	0.04	-0.01	0.00	0.05	-0.07	-0.01	0.06	0.00	-0.05	0.00	0.08	0.11	0.04	-0.01	0.00	0.03	0.03	-0.01	-0.01	0.00	-0.08	-0.03	-0.07	-0.04	-0.10	-0.07	0.04	0.03	0.03	-0.02	0.10	0.16	0.07	0.04	0.03	-0.06	-0.03
10028168749	0.05	-0.06	-0.05	-0.02	-0.03	0.04	-0.02	0.00	0.06	-0.03	-0.03	-0.01	0.00	0.03	0.03	0.02	0.00	-0.03	0.02	-0.03	0.03	0.02	0.05	0.03	-0.03	-0.03	0.00	0.00	-0.02	-0.03	-0.01	-0.06	-0.02	0.09	0.03	0.05	-0.03	-0.02	-0.01	0.05	0.05	0.01	0.02	0.07	0.00	-0.03	-0.03	-0.02	-0.03
10028168888	0.10	-0.02	-0.10	-0.01	-0.02	0.02	0.02	0.00	0.00	-0.10	-0.02	-0.05	0.01	-0.02	0.04	-0.02	-0.01	-0.04	0.05	-0.04	0.07	0.02	0.05	0.11	0.01	-0.04	-0.04	-0.02	-0.07	-0.02	-0.02	-0.05	-0.06	0.13	0.04	0.02	-0.01	-0.01	-0.01	0.05	0.09	0.03	-0.03	0.03	0.04	-0.06	0.01	0.01	-0.03
10028168978	-0.13	0.19	0.08	-0.08	0.16	0.13	-0.04	0.06	-0.17		0.05	-0.15	0.23	0.00	-0.11	0.15	0.02	-0.02	-0.01	-0.05	-0.14	0.12	-0.05	-0.13	-0.05	-0.05	-0.07	0.04	0.07	-0.05	-0.03	0.01	-0.04	-0.08	0.11	-0.11	-0.08	0.33	-0.04	-0.02	0.08	-0.01	0.02	-0.05	-0.03	0.00	0.03	-0.06	-0.01
10028169011	0.04	-0.06	-0.11	-0.07	-0.11	0.16	0.08	0.06	0.01	-0.21	0.01	-0.01	0.05	-0.04	0.00	0.00	-0.02	-0.06	-0.01	-0.11	0.06	0.07	0.06	0.13	0.01	0.08	0.00	-0.03	-0.04	-0.03	0.03	-0.05	-0.06	0.11	0.00	0.01	-0.15	0.10	0.01	0.08	0.13	-0.04	0.00	0.07	0.10	-0.10	-0.06	0.00	0.01
10028169024	0.00	-0.02	-0.10	-0.03		0.05	0.05	0.03	-0.05	0.03	0.04	0.01	-0.01	0.00	0.05	0.04	-0.01	-0.01	-0.04	0.00	-0.03	0.06	0.07	-0.03	-0.05	-0.01	0.04	0.00	-0.03	-0.07	-0.01	-0.04	-0.03	0.08	0.01	0.03	0.03	0.01	0.00	-0.01	0.03	0.01	-0.02	0.01	0.00	-0.02	-0.05	0.00	0.01
10028169050	0.06	-0.03	-0.09	-0.04	-0.03	0.04	0.03	0.02	-0.05	0.01	0.03	0.04	-0.02	-0.01	0.04	0.05	-0.02	-0.02	-0.03	0.00	-0.04	0.07	0.01	0.01	-0.03	-0.01	0.06	0.00	-0.05	-0.10	-0.03	-0.03	-0.03	0.09	0.00	0.04	0.04	0.02	-0.03	0.00	0.03	0.02	-0.02	0.03	0.01	-0.01	-0.05	0.00	0.01
10028169111	0.00	0.04	-0.06		0.06	0.06		0.03	0.06	0.12	0.08	-0.04	0.01	-0.11	-0.07	-0.06	0.04	-0.08	0.01	-0.05	0.08	-0.02	-0.02	-0.03	0.02	-0.04	-0.07	0.01	-0.11	-0.01	0.02	0.01	-0.08	0.14	0.05	-0.03	0.00	-0.10	-0.01	0.04	0.16	-0.01	-0.02	-0.01	-0.02	-0.02	0.01	0.06	0.02
10028169172	0.08	-0.01	-0.05	-0.07	-0.10	0.05	0.03	0.02	0.00	0.09	-0.01	0.00	0.05	-0.07	0.02	0.00	0.02	-0.04	-0.03	-0.02	0.01	-0.01	0.05	0.00	0.00	-0.02	-0.01	0.02	-0.04	-0.01	0.01	0.02	-0.05	0.09	0.01	-0.04	-0.05	-0.01	-0.02	0.00	0.09	0.01	-0.01	-0.01	0.00	-0.01	0.00	0.02	-0.02
10028169271	-0.10	-0.04	-0.24		0.50	0.24		-0.04	-0.27			0.03	-0.05	0.05	0.08	0.07	-0.10	-0.03	0.01	0.06	-0.27	0.22	-0.14	-0.12	0.08	0.05	0.01	0.13	-0.03	-0.26	-0.18	-0.12	-0.04	0.23	-0.04	-0.05	-0.18	0.28		0.00	0.22	-0.06		-0.01	0.18	-0.17	-0.14	0.20	0.03
10028169294	-0.01	-0.02	0.06	0.02	0.01	-0.07	-0.02	-0.06	-0.02	0.06	0.14	0.16	-0.03	0.11	-0.07	-0.09	0.01	0.01	-0.11	-0.01	0.01	0.04	0.07	-0.02	-0.13	-0.04	0.07	0.02	0.09	0.07	-0.07	0.03	0.00	0.00	-0.06	0.08	0.02	0.02	0.03	-0.10	-0.10	-0.01	-0.01	-0.02	-0.09	0.04	-0.02	-0.05	0.02
10028169298	-0.02	-0.09	0.00	0.13	-0.09	-0.09	0.04	-0.06	0.06	0.28	-0.01	0.12	-0.09	0.01	0.03	-0.04	-0.01	-0.02	-0.07	0.06	0.03	-0.06	0.02	-0.07	-0.09	0.02	0.01	-0.05	-0.01	0.04	-0.01	0.03	0.03	-0.05	-0.06	-0.01	0.22	-0.05	-0.02	-0.03	-0.07	0.01	-0.03	0.01	-0.07	0.17	-0.04	-0.03	-0.01
10028169320	-0.05	0.08	0.10	0.12	0.07	-0.14	-0.07	-0.08	0.14	-0.04	-0.11	0.09	0.07	0.03	-0.07	-0.14	0.04	0.08	-0.01	-0.13	0.16	-0.12	0.06	-0.05	-0.01	-0.04	0.01	-0.03	0.02	0.16	0.08	-0.08	0.06	-0.05	-0.06	0.07	0.05	-0.12	-0.04	-0.06	-0.04	-0.01	0.09	-0.02	-0.08	0.16	-0.06	-0.03	-0.02
10028169336		0.03	-0.16	0.03	-0.01	0.03	0.15	0.02	0.09	0.01	0.02	-0.07	0.03	-0.21	0.00	-0.06	-0.03	-0.11	0.02	-0.06	0.09	0.05	0.08	0.11	-0.02	-0.05	-0.05	-0.02	-0.15	-0.11	0.11	-0.05	-0.10	0.16	0.04	-0.05	0.03	-0.02	-0.01	-0.02	0.19	0.04	-0.05	0.00	-0.03	0.07	0.05	0.01	0.01
10028169347	0.03	0.36	0.34	-0.12	0.20	-0.08	-0.05	-0.24	-0.01	-0.20	-0.10	0.23	-0.20	0.46	0.00	-0.08	0.02	0.19	-0.16	-0.25	-0.04	-0.14	0.08	0.01	-0.09	-0.15	0.16	0.23	0.28	-0.22	-0.04	-0.19	0.34	0.02	0.00	-0.17	-0.28	-0.02	0.13	-0.06	0.11	0.12	0.12	-0.08	0.26	-0.01	-0.26	-0.18	-0.18
10028169561	-0.01	-0.02	-0.04	-0.03	0.43	0.10		0.13	-0.04		-0.19	-0.10	0.00	-0.02		-0.07	0.11	-0.03	0.03	-0.24	0.00			0.01	-0.01		-0.02	0.05	0.06	-0.04	0.03	0.02	-0.10	0.16	0.05	-0.06	-0.08	-0.08	-0.01	0.03	0.06	-0.01	-0.05	0.00	-0.01	-0.03	0.02	0.00	0.08
10028169576	0.01	0.03	-0.04	0.10	-0.08	-0.03		-0.02	0.10	0.32	0.03	0.05	-0.03	-0.03	0.01	-0.09	0.02	-0.04	-0.01	-0.03	0.07	-0.10	-0.01	-0.06	-0.08	-0.10	-0.02	-0.01	-0.09	0.03	0.04	-0.04	0.05	0.10	0.02	-0.01	0.18	-0.19	-0.01	-0.01	0.11	0.01	-0.05	0.03	-0.08	0.07	-0.03	-0.03	-0.05
10028169628	0.00	-0.06	0.01	0.07	0.04	-0.09	0.02	-0.01	0.03	0.12	0.00	0.15	-0.05	0.01	-0.03	-0.07	0.03	-0.01	-0.06	0.01	0.05	-0.07	0.03	-0.03	-0.09	-0.02	0.01	-0.03	-0.01	0.00	-0.01	0.00	0.00	-0.01	-0.09	0.06	0.09	-0.03	-0.03	-0.05	-0.02	0.01	-0.03	0.01	-0.05	0.10	0.02	0.02	-0.01
10028169675	0.07	-0.04	-0.07	0.02	0.03	-0.04	-0.07	-0.01	0.03	0.05	-0.09	0.10	0.03	0.00	-0.03	0.00	0.05	-0.03	-0.01	-0.02	0.03	-0.03	0.03	0.03	-0.04	0.02	0.00	0.02	0.03	-0.04	0.03	-0.02	-0.03	-0.01	-0.05	-0.01	0.01	-0.10	-0.03	0.06	-0.05	0.00	0.00	0.05	-0.02	0.04	-0.01	0.07	-0.04
10028169695	0.04	-0.04	-0.10	0.00	0.04	0.04	-0.01	0.03	0.04	-0.02	0.02	-0.02	0.02	-0.03	0.03	0.00	0.03	-0.05	-0.02	0.00		-0.03	0.00	0.05	0.01	-0.03	0.00	-0.01	-0.02	-0.04	0.04	0.00	-0.04	0.01	0.01	0.02	-0.03	-0.08	-0.02	0.08	0.08	0.05	0.01	0.02	-0.03	0.00	-0.01	0.01	-0.06
10028169776	0.03	0.00	-0.08	-0.04	0.02	0.11		0.05	-0.02			-0.12	-0.01	0.00	0.08	0.07	0.04	-0.03	-0.01	-0.08	0.02	0.01	0.01	-0.02	0.00	-0.04	0.02	0.04	0.08	-0.07	0.00	-0.01	-0.01	0.02	0.04	-0.03	-0.01	0.05	0.03		-0.02	-0.05	0.00	0.03	-0.02		-0.01	-0.04	-0.01
10028169932	-0.04	0.02	-0.06	0.02	-0.02	0.02	0.07	0.04	0.05	0.10	0.05	-0.05	-0.01	-0.11	-0.03	-0.04		-0.06	0.02	-0.04	0.04	-0.03	0.04	0.07	0.01	-0.06	-0.04	0.01	-0.13			-0.02	-0.07	0.18		-0.01	0.03	-0.09	-0.03	0.01	0.16	0.03	-0.02		-0.02	-0.04	0.01	0.05	0.01
10028169945	-0.09	-0.09	0.03	0.01	-0.05	-0.12	0.04	0.13	-0.20	-0.03	0.16	-0.06	0.07	0.07	-0.04	0.11	0.11	0.11	-0.08	0.17	-0.09	-0.05	-0.03	-0.08	0.01	-0.02	-0.03	0.08	0.12	0.02	0.10	-0.01	-0.07	-0.08	-0.01	-0.06	0.06	0.08	-0.04	-0.12	-0.08	-0.08	-0.01	-0.07	-0.13	0.10	0.06	0.16	0.01
10028170019	0.02	-0.05	-0.01	0.02	0.09	-0.09		0.00	0.00		0.05	0.05	0.04	0.03	-0.03	-0.02	0.01	0.01	0.01	-0.04	-0.04	-0.03	0.03	-0.05	-0.01	0.01	0.01	-0.02	-0.03	-0.01	0.00	0.02	-0.08	-0.01	-0.01	0.01	0.01	-0.01	0.02	0.01	0.01	-0.02	-0.02	-0.03	-0.04	0.05	0.02	0.05	0.02
10028170044	-0.04	-0.11	0.03	0.03	0.10	-0.11	0.02	-0.02	0.03	0.15	0.05	0.07	-0.05	0.00	-0.05	-0.06	-0.02	0.06	-0.01	0.06	-0.03	-0.06	0.00	0.00	-0.01	-0.02	-0.01	-0.03	-0.07	0.02	0.00	0.02	-0.03	-0.04	-0.06	0.05	0.03	0.00	0.00	-0.03	0.01	-0.02	-0.02	-0.02	-0.01	0.07	0.04	0.07	-0.01
10028170197	0.03	0.04	-0.10	0.02	-0.03	-0.03	0.05	0.17	0.10	0.17	0.03	-0.10	0.10	-0.09	-0.06	-0.07	0.05	-0.06	0.13	-0.10	-0.02	-0.14	-0.06	0.02	0.03	-0.07	-0.10	0.11	-0.11	0.01	0.09	-0.04	-0.11	0.09	0.08	-0.13	0.02	-0.16	-0.01	0.03	0.13	0.00	-0.03	-0.10	-0.02	0.03	0.13	0.12	-0.03
10028170213	-0.04	-0.08	-0.15	-0.02	0.10	0.08	0.09	0.07	0.01	-0.02	0.04	-0.11	0.07	-0.09	-0.04	0.02	-0.03	-0.06	0.06	-0.05	0.03	0.05	0.04	0.01	0.06	-0.04	0.03	0.00	-0.11	-0.08	-0.02	-0.03	-0.10	0.12	0.06	-0.05	-0.07	-0.01	0.04	0.08	0.12	0.03	-0.05	0.02	0.00	-0.11	-0.01	0.07	0.05
10028170232	0.04	-0.07	0.04	0.07	0.06	-0.15	-0.02	-0.07	0.02	0.16	-0.01	0.12	-0.08	0.03	0.02	-0.08	0.03	0.01	-0.07	0.05	0.05	-0.05	0.01	-0.03	-0.08	-0.01	0.03	-0.05	0.00	0.03	-0.04	0.02	0.08	-0.02	-0.09	0.02	0.12	-0.03	-0.04	-0.01	-0.01	0.00	-0.02	-0.02	-0.04	0.09	0.03	-0.01	-0.05
10028170377	-0.04	0.00	-0.10	-0.06	0.01	0.08	0.05	0.10	-0.04	-0.20	0.02	-0.02	0.07	-0.03	0.07	0.03	-0.02	-0.02	0.00	-0.09	-0.05	0.13	0.02	0.08	0.03	-0.02	-0.01	0.01	0.00	-0.08	-0.05	-0.04	-0.06	0.05	0.06	0.00	-0.16	0.09	0.03	0.10	0.07	-0.02	0.05	0.04	0.02	-0.08	-0.01	0.02	0.04
10028170396	-0.05	0.04	-0.13	0.05	-0.06	0.11	0.07	0.14	0.08	-0.17	0.03	-0.06	0.06	-0.05	-0.03	-0.06	0.01	-0.01	0.01	-0.11	0.06	0.01	0.01	0.05	0.08	-0.08	-0.06	0.00	-0.11	0.06	0.07	-0.02	-0.14	0.12	0.07	-0.09	-0.05	0.04	-0.05	0.08	0.16	-0.19	0.01		0.03	0.05	0.02	-0.01	0.15
10028170433	0.10	-0.05	-0.12	-0.01	-0.05	0.10		0.00	0.03	-0.01	-0.01	0.05	0.00	-0.06	0.06	-0.03	0.01	-0.07	-0.01	-0.03	0.04	0.07	0.02	0.03	-0.05	-0.04	0.00	-0.03	-0.07	-0.06	0.04	-0.08	-0.02	0.07	0.00		0.00	0.02	0.02	0.09	0.09	0.01	-0.01	0.04		-0.05		0.00	-0.03
10028170476	0.02	-0.05	-0.03	0.06			-0.03	-0.05		0.11	-0.01	0.13		0.04	0.00	-0.08	0.05	-0.02	-0.09	-0.01	0.06	-0.03	0.03		-0.09	-0.01	0.00	-0.02	0.02	0.02		0.00	0.03	0.00		0.06	0.08	-0.04	-0.05	-0.04	-0.03	-0.01	-0.05	0.01	-0.08	0.07	0.02		-0.02
10028170551	0.01	0.09	0.07	0.10	-0.02	-0.14	-0.10	-0.10	0.15	0.12	-0.18	0.06	0.02	0.09	-0.08	-0.21	0.07	-0.01	-0.01	-0.05	0.18	-0.15	0.04	0.03	0.03	-0.05	-0.02	-0.01	-0.01	0.16	0.06	0.06	0.06	0.00	-0.05	-0.02	0.10	-0.22	-0.04	-0.03	-0.01	0.01	-0.07	0.01	-0.06	0.17	-0.02	-0.04	0.01
10028170556	0.02	0.00	-0.05	0.05	-0.03	0.00	0.01	0.08	0.04	0.08	0.01	-0.06	0.05	-0.04	-0.01	-0.04	0.02	-0.03	0.05	-0.04	0.01	-0.07	-0.02	0.04	0.00	-0.05	-0.05	0.04	-0.04	0.01	0.02	-0.01	-0.03	0.06	0.02	-0.01	0.01	-0.07	-0.02	0.04	0.06	0.02	-0.01	-0.04	-0.02	0.03	0.03	0.01	-0.02
10028170632	-0.02	-0.06	0.02	0.03	0.08	-0.10		-0.03	0.03		0.04	0.06	-0.01	0.04	-0.01	-0.04		0.02	-0.03	0.03	0.04	-0.02	0.02	-0.05	-0.03	-0.01	-0.02	0.00	0.01	0.00	0.01	0.03	-0.03		-0.05	0.02	0.04	0.01	-0.03		-0.05	0.00	0.00	-0.01	-0.04	0.07		-0.01	0.02
10028170655	0.06	-0.04	-0.07	-0.01	-0.06	0.06	0.01	0.03	-0.01	-0.03	0.02	-0.05	0.02	-0.03	0.03	0.06	0.03	-0.05	0.01	0.01	-0.04	0.05	-0.02	0.05	0.00	-0.02	0.02	0.05	-0.01	0.00	0.00	0.01	-0.06	0.04	0.02	-0.05	-0.05	-0.01	0.00	0.03	0.08	0.01	0.00	0.03	-0.02	-0.05	0.01	-0.01	0.00
10028170674	0.01	-0.01	-0.19	0.03	-0.05	0.03			0.04	0.04	0.14	0.06	0.01	-0.08	0.06	-0.04		-0.09	-0.09	-0.01	0.06	-0.01	0.12	0.01	-0.03	-0.02	0.02	0.03	-0.06	-0.15	0.05	-0.08	0.01	0.11	0.05	0.04	-0.04	-0.08	-0.06	0.06	0.22	0.06	0.00	0.09	-0.09	-0.01	-0.06	-0.02	-0.01
10028170679	-0.07	0.06	-0.04	0.07	0.16	0.08		0.12	0.05	0.02	-0.06	-0.03	0.05	-0.10	-0.09	-0.08	0.05	-0.05	0.00	-0.12	0.09	-0.04	0.01	-0.06	0.01	-0.05	-0.05	0.00	-0.08	0.04	0.02	-0.01	-0.05	0.03	0.05	-0.07	0.05	-0.03	-0.01	0.07	0.08	0.00	-0.02	-0.07	-0.03	0.00	-0.01	0.06	0.01
10028170706	-0.01	-0.06	0.00	0.05	0.05	-0.10	-0.01	-0.03	0.03	0.12	0.04	0.12	-0.02	0.03	-0.02	-0.07	0.04	-0.02	-0.06	0.01	0.04	-0.04	0.03	-0.02	-0.06	-0.02	0.01	-0.01	0.02	0.03	0.00	0.01	0.00	0.00	-0.09	0.04	0.05	-0.05	-0.04	-0.01	0.01	-0.02	-0.02	0.02	-0.06	0.09	0.00	0.01	0.00
10028170731	-0.02	-0.01	0.04	0.06	0.06	-0.14	-0.02	-0.06	0.03	0.17	-0.02	0.11	-0.07	0.03	0.05	-0.09	0.01	0.00	-0.07	0.05	0.04	-0.04	0.02	-0.05	-0.08	-0.02	0.02	-0.03	0.01	0.03	-0.04	0.03	0.09	-0.01	-0.07	0.03	0.10	-0.05	-0.01	-0.02	-0.01	0.00	-0.02	-0.02	-0.04	0.10	-0.02	-0.01	-0.06
10028170759	-0.02	-0.05	-0.04	0.05	0.05	-0.15	-0.04	-0.01	-0.02	0.15	0.05	0.07	-0.07	0.03	0.05	-0.05	0.04	-0.01	-0.10	0.03	0.06	0.04	0.03	-0.04	-0.04	-0.01	0.00						0.03	0.01	-0.05	-0.05	0.07	0.00		-0.01		-0.02	-0.01				-0.01	-0.01	0.02
10028170876	0.00	-0.11	-0.01	0.08	0.05	-0.10	0.04	-0.02	0.04	0.15	0.00	0.12	-0.07	0.00	-0.02	-0.04	0.07	-0.04	-0.08	0.01	0.07	-0.09	0.04	-0.04	-0.06	0.00	0.02	-0.02	-0.01	-0.02	0.00	0.00	0.00	-0.02	-0.08	0.06	0.06	-0.03	-0.04	-0.03	-0.02	-0.02	-0.03	0.01	-0.06	0.12	0.06	0.00	-0.02
10028170944	0.03	-0.04	-0.09	-0.02	-0.08	0.05	0.05	0.01	0.05	0.01	-0.06	-0.07	0.03	-0.08	0.05	0.00	-0.05	-0.04	0.07	-0.03	0.06	0.04	0.04	0.05	0.05	-0.04	-0.02	-0.01	-0.08	-0.01	-0.06	-0.01	-0.03	0.12	0.01	0.01	-0.01	-0.06	0.03	0.07	0.06	0.01	0.01	0.03	-0.01	-0.04	-0.03	0.03	-0.01
10028171023	0.01	-0.07	-0.02	0.03	0.09	-0.07	-0.07	0.00	0.01	0.06	0.02	0.07	0.02	0.02	-0.01	-0.01	0.03	-0.03	-0.02	-0.07	0.02	-0.02	0.00		0.00	0.01	0.01	-0.01	0.00	0.05	-0.01	-0.01	-0.04	0.03	-0.01	0.01	-0.01	-0.02	0.02	0.03	0.01	-0.01	-0.03	0.00	-0.04	0.03	0.01	0.03	0.00
10028171174	0.07	0.00	-0.06	-0.02	-0.10	0.04	0.00	0.03	0.07	-0.01	-0.02	0.00	0.06	0.00	0.03	-0.06	0.00	-0.06	0.00	-0.02	0.06	0.00	0.00	0.03	-0.04	-0.03	-0.03	-0.03	-0.07	-0.03	0.02	-0.04	0.00	0.08	0.05	-0.01	0.01	-0.02	0.02	0.03	0.08	0.02	0.01	0.03	-0.01	-0.02	-0.06	-0.01	0.01
10028171191	0.08	-0.07	-0.11	-0.01	-0.05	0.09	0.04	0.04	0.04	-0.07	-0.02	-0.08	0.05	-0.08	0.01	-0.01	0.01	-0.05	0.05	-0.02	0.07	0.03	0.03	0.08	-0.01	-0.05	0.04	-0.01	-0.08	-0.03	-0.02	-0.01	-0.06	0.08	0.02	-0.01	-0.05	-0.04	0.03	0.05	0.08	0.04	-0.03	0.02	0.00	-0.07	0.00	0.02	0.00
10028171209	-0.09	0.02	-0.03	0.14	0.02	-0.11	-0.05	-0.09	0.16	0.04	-0.04	0.01	-0.01	0.06	-0.03	-0.10	0.10	0.01	-0.02	-0.08	0.15	-0.06	0.06	-0.03	0.00	-0.01	0.01	0.00	-0.03	0.05	0.09	-0.01	0.06	-0.01	-0.04	0.00	-0.01	-0.06	-0.06	0.04	-0.02	-0.04	0.06	0.01	-0.05	0.14	-0.06	-0.02	0.01
10028171322	0.11	-0.12	-0.10	0.00	-0.03	-0.03	-0.02	-0.02	0.05	0.03	-0.02	-0.02	-0.03	-0.05	0.06	0.03	0.01	-0.03	0.05	-0.03	0.06	0.05	0.06	0.04	-0.01	-0.03	-0.03	-0.02	-0.03	-0.07	-0.01	-0.11	-0.03	0.10	0.02	0.06	-0.01	0.00	0.03	0.13	0.08	-0.01	0.02	0.06	0.01	-0.05	-0.05	0.01	0.00
10028171328	0.02	-0.06	0.00	0.07	0.02	-0.12	-0.01	-0.03	0.05	0.13	0.01	0.13	-0.03	0.05	-0.03	-0.08	0.06	-0.01	-0.08	0.00	0.05	-0.06	0.04	-0.03	-0.08	-0.01	0.01	-0.02	0.02	0.01	0.00	-0.01	0.02	-0.04	-0.09	0.07	0.06	-0.04	-0.05	-0.03	-0.01	-0.02	-0.03	0.00	-0.07	0.10	0.09	0.02	0.00
10028171374	0.03	0.05	-0.18	-0.04	-0.10	0.11	-0.02	0.05	0.00	-0.09	0.03	0.02	0.02	-0.06	0.06	0.02	0.05	-0.08	0.02	-0.06	0.02	0.03	0.05	0.09	-0.01	-0.02	0.02	0.00	-0.05	-0.15	0.01	-0.06	-0.02	0.12	0.05	0.07	-0.10	-0.04	-0.03	0.07	0.11	0.05	0.02	0.03	-0.02	-0.08	0.01	0.00	-0.03
10028171391	0.12	0.05	-0.03	0.04	-0.07	0.07	0.11	-0.09	0.02	0.03	0.09	0.03	0.02	-0.11	0.04	-0.02	-0.03	-0.10	-0.09	-0.06	0.03	0.04	0.01	-0.05	-0.03	-0.03	-0.03	0.04	-0.19	-0.11	0.01	-0.15	0.03	0.06	0.00	0.06	-0.01	0.01	0.08	0.08	0.21	0.08	-0.04	0.04	0.00	-0.08	-0.11	-0.05	0.04
10028171395	-0.02	-0.02	-0.09	-0.02	-0.06	0.04	0.01	0.07	0.03	0.00	0.06	-0.01	0.11	-0.05	0.01	-0.04	0.00	-0.03	0.02	-0.07	0.03	0.03	-0.02	0.03	-0.02	0.01	-0.02	-0.03	-0.06	-0.03	0.01	-0.03	-0.06	0.09	0.02	0.01	-0.02	0.00	-0.01	0.05	0.09	-0.01	-0.02	0.00	0.01	-0.01	-0.06	0.05	0.05
10028171420	-0.01	-0.07	0.02	0.11	0.08	-0.16	0.03	-0.05	0.01	0.19	0.08	0.14	-0.10	0.03	0.00	-0.08	0.05	-0.01	-0.12	0.05	0.08	-0.14	0.01	-0.04	-0.06	-0.04	0.04		-0.05	0.00	-0.05	0.02	0.06	-0.04	-0.08	0.03	0.14	-0.03	-0.03		-0.08	0.01	-0.03	-0.05	-0.10	0.17	0.03	0.01	0.00
10028171421	0.08	-0.11	-0.13	-0.04	0.07		0.07	0.04	0.01	-0.03	-0.02	-0.09	0.02	-0.10	0.03	0.06	0.01	-0.07	0.06	0.00	0.04	0.07	0.04			-0.01	0.06	-0.01	-0.07	-0.04	0.00	-0.03	-0.05	0.05	0.03	-0.05			0.02	0.10	0.07	0.03	0.00	0.03	-0.03	-0.07	-0.02	0.00	0.00
10028171449	0.05	-0.05	-0.20	-0.01	0.00	0.05	0.06	0.05	0.05	-0.14	-0.01	-0.05	0.10	-0.05	0.00	-0.07	0.04	-0.08	0.00	-0.11	0.15	0.05	0.11	0.10	0.06	-0.07	0.01	0.02	-0.18	-0.07	-0.02	-0.11	-0.13	0.29	0.09	-0.05	-0.10	-0.05	-0.01	0.12	0.28	0.03	0.00	0.02	-0.03	-0.15	-0.10	0.10	0.01
10028171511	-0.05	0.03	-0.19	-0.05	-0.07	0.07	0.04	0.16	0.01	-0.02	0.15	-0.04	0.23	-0.12	0.01	0.00	0.05	-0.13	-0.03	-0.09	0.04	0.06	0.04	0.00	-0.03	-0.08	-0.04	0.07	-0.17	-0.15	0.01	-0.08	-0.12	0.26	0.02	0.01	-0.12	0.02	-0.07	0.17	0.22	-0.02	0.03	0.01	-0.06	-0.08	-0.10	0.22	0.06
10028171514	-0.02	-0.09	0.05	0.10	0.06	-0.06		-0.02			0.06	0.05	-0.04	0.00	-0.03	-0.05	0.02	0.04	-0.04	0.01	0.06	-0.06	0.06	-0.07	-0.04	0.02	-0.01	0.00	-0.05	0.04	-0.03	0.02	0.00	-0.05	-0.05	0.05	0.05	-0.05	-0.05	0.01	0.02	-0.04	0.00	0.02	-0.01	0.05	0.03	-0.01
10028171579	0.00	0.00	0.19	0.03	-0.16	-0.26	-0.04	-0.02	0.02	0.05	-0.18	0.11	0.00	0.03	-0.05	0.01	0.06	0.12	-0.04	-0.03	0.18	-0.09	0.15	-0.07	0.02	-0.05	-0.01	0.02	0.04	-0.02	0.00	0.09	0.04	-0.03	-0.01	0.04	0.03	-0.10	-0.01	0.04	-0.01	-0.12	0.02	-0.02	-0.08	0.02	0.03	0.00	0.05
10028171635	-0.01	0.00	-0.06	0.01	-0.01	0.10	0.12	0.00	0.02	-0.04	0.04	-0.04	0.03	-0.09	0.02	0.04	-0.02	-0.07	0.02	-0.05	0.05	0.08	0.02	-0.11	-0.08	0.02	0.00	0.01	-0.05	-0.01	-0.01	-0.04	-0.06	0.06	0.03	0.04	0.01	0.04	0.02	-0.07	0.05	-0.09	-0.01	0.00	0.01	-0.02	-0.04	0.08	0.03
10028171663	0.13	-0.05	-0.15	-0.01	-0.06	0.07	0.06	0.05	0.02	-0.07	-0.06	-0.07	0.01	-0.08	0.05	0.01	-0.02	-0.04	0.09	0.02	0.02	0.01	0.02	0.07	0.01	-0.05	0.04	-0.02	-0.06	-0.08	-0.02	-0.06	-0.06	0.10	0.03	-0.01	-0.03	0.01	0.02	0.08	0.07	0.03	0.02	0.05	-0.01	-0.07	-0.02	0.01	0.00
10028171773	-0.09	0.02	-0.10	-0.15	-0.06	0.10		-0.05	-0.06		0.06	-0.07	-0.02	-0.28	0.00	0.26	0.01	0.02	-0.12	-0.01	-0.11	0.23	0.09	0.03	0.12	0.18	-0.07	0.18	-0.27	-0.31	-0.14	-0.10	-0.04	0.25	0.04	0.02	-0.19	0.31	0.08	-0.16	0.25	-0.01	0.10	0.09	-0.03	-0.18	-0.10	0.09	0.15
10028171992	0.05	0.18	-0.19	-0.07	-0.06	0.04	0.11	-0.11	-0.12	-0.12	-0.06	-0.15	-0.18	-0.14	0.12	0.08	0.11	0.07	0.11	0.04	-0.08	0.13	0.03	0.16	0.00	0.06	0.04	0.01	-0.03	0.03	0.00	0.06	0.03	0.07	0.03	-0.08	-0.16	-0.08	-0.01	-0.02	0.24	-0.01	-0.04	-0.02	-0.07	-0.04	-0.02	0.04	0.02
[truncated: 278 more rows]
[truncated: 421 more columns]
