# Supplementary material for: Identification of Genes and Networks Driving Cardiovascular and Metabolic Phenotypes in a Mouse F2 Intercross
Source: PLoS One. 2010 Dec 14;5(12):e14319. doi: 10.1371/journal.pone.0014319 (PMC3001864; doi:10.1371/journal.pone.0014319)
Supplement: Table S8 — Genotype Data for the Jaxshort BxA Replication Cohort. (2.84 MB CSV) [file pone.0014319.s022.csv]

Table S8: Genotype Data for the Jaxshort BxA Replication Cohort
Marker_id	11422	11423	11424	11425	11426	11427	11428	11430	11431	11432	11433	11434	11435	11436	11437	11438	11439	11440	11441	11442	11443	11444	11445	11446	11447	11448	11497	11498	11499	11500	11501	11502	11503	11504	11505	11506	11507	11508	11509	11510	11511	11512	11513	11514	11515	11516	11517	11518	11519
rs13475701	0	1	1	1	0	2	1	1	1	1	2	1	2	1	1	2	1	0	1	0	2	2	1	0	1	2	1	2	1	0	1	0	0	1	0	1	2	1	1	0	1	2	0	1	0	0	0	0	1
rs13475703	0	0	1	1	0	2	1	1	1	1	2	1	2	1	1	2	1	0	1	0	2	2	1	0	2	2	1	2	1	0	0	0	0	1	0	1	2	1	1	0	1	2	0	1	0	0	0	0	2
rs13475705	0	0	1	1	0	2	1	1	1	1	2	1	2	1	1	2	1	0	1	0	2	2	1	0	2	2	1	2	1	0	0	0	0	1	0	1	2	1	1	0	1	2	0	1	0	0	0	0	2
rs13475706	0	0	1	1	0	2	1	1	1	1	2	1	2	0	1	2	1	0	1	0	2	2	1	0	2	2	1	2	1	0	0	0	0	1	0	1	2	1	1	0	1	2	0	1	0	0	0	0	2
rs6367205	0	0	1	1	0	2	1	1	1	1	2	1	2	1	1	2	1	0	1	0	2	2	1	0	2	2	1	2	1	0	0	0	0	1	0	1	2	1	1	0	1	2	0	1	0	0	0	0	2
rs13475716	0	0	1	1	0	2	1	1	1	1	2	1	2	1	1	2	1	0	1	0	2	2	1	0	2	2	1	2	1	0	0	0	0	1	0	1	2	1	1	0	1	2	0	1	0	0	0	0	2
rs13475717	0	0	1	1	0	2	1	1	1	1	2	1	2	1	1	2	1	0	1	0	2	2	1	0	2	2	0	2	1	0	0	0	0	1	0	1	2	1	1	0	1	2	0	1	0	0	0	0	2
rs13475719	0	0	1	1	0	2	1	1	1	1	2	1	2	1	1	2	1	0	1	0	2	2	1	0	2	2	1	2	1	0	0	0	0	1	0	1	2	1	1	0	1	2	0	1	0	0	0	0	2
rs3680898	0	0	1	1	0	2	1	1	1	1	2	1	2	1	1	2	1	0	1	0	2	2	1	0	2	2	1	2	1	0	0	0	0	1	0	1	2	1	1	0	1	2	0	1	0	0	0	0	2
rs13475726	0	0	1	1	0	2	1	1	1	1	2	1	2	1	1	2	1	0	1	0	2	2	1	0	2	2	1	2	1	0	0	0	0	1	0	1	2	1	1	0	1	2	0	1	0	0	0	0	2
rs13475727	0	0	1	1	0	2	1	1	1	1	2	1	2	1	1	2	1	0	1	0	2	2	1	0	2	2	1	2	1	0	0	0	0	1	0	1		1	1	0	1	2	0	1	0	0	0	0	2
rs13475729	0	0	1	1	0	2	1	1	1	1	2	1	2	1	1	2	1	0	1	0	2	2	1	0	2	2	1	2	1	0	0	0	0	1	0	1	2	1	1	0	1	2	0	1	0	0	0	0	2
rs13475731	0	0	1	1	0	2	1	1	1	1	2	1	2	1	1	2	1	0	1	0	2	2	1	0	2	2	1	2	1	0	0	0	0	1	0	1	2	1	1	0	1	2	0	1	0	0	0	0	2
rs13475733	0	0	1	1	0	2	1	1	1	1	2	1	2	1	1	2	1	0	1	0	2	2	1	0	2	2	1	2	1	0	0	0	0	1		1	2	1	1	0	1	2	0	1	0	0	0	0	2
rs13475743	0	0	1	1	0	2	1	1	1	1	2	1	2	1	1	2	1	0	1	1	2	2	1	0	1	2	1	2	1	0	1	0	0	1	0	1	2	1	1	0	1	2	0	1	0	0	0	0	2
rs13475749		0	1	1	0	2	1	1	1	1	2	1	2	1	1	2	1	0	1	1	2	2		0		2	1	2	1	0	1	0	0	1	0	1	2	1	1	0	1	2		1	0	0	0		2
rs13475750	0	0	1	1	0	2	1	1	1	1	2	1	2	1	1	2	1	0	1	1	2	2	1	0	1	2	1	2	1	0	1	0	0	1	0	1	2	1	1	0	1	2	0	1	0	0	0	0	2
rs13475751		0	1	1	0	2	1	1	1	1	2	1	2	1	1	2	1	0	1	1	2	2	1	0	1	2	1	2	1	0	1	0	0	1	0	1	2	1	1	0	1	2	0	1	0	0	0	0	2
rs13475752	0	0	1	1	0	2	1	1	1	1	2	1	2	1	1	2	1	0	1	1	2	2	1	0	1	2	1	2	1	0	1	0	0	1	0	1	2	1	1	0	1	2	0	1	0	0	0	0	2
rs13475756	0	0	1	1	0	2	1	1	1	1	2	1	2		1	2	1	0	1	1	2	2	1	0	1	2	1	2	1	0	1		0	1		1	2	1	1	0	1	2	0	1	0	0	0	0	2
rs13475762	0	0	1	1	0	2	0	1	1	1	2	1	1	1	1	2	1	0	1	1	2	2	1	0	1	1	1	2	1	0	1	0	0	1	0	1	2	1	1	1	1	2	0	1	0	0	0	0	2
rs13475764	0	0	1	1	0	2	0	1	1	1	2	1	1	1	1	2	1	0	1	1	2	2	1	0		1	1	2	1	0	1	0	0	1	0	0	2	1	1	1		2	0	1	0	0	0	0	2
rs13475765	0	0	1	1	0	2	0	1	1	1	2	1	1	1	1	2	1	0	1	1	2	2	1	0	1	1	1	2	1	0	1	0	0	1	0	1	2	1	1	1	1	2	0	1	0	0	0	0	2
rs13475768	0	0	1	1	0	2	0	1	1	1	2	1	1	1	1	2	1	0	1	1	2	2	1	0	1	1	1	2	1	0	1	0	0	1	0	1	2	1	1	1	1	2	0	1	0	0	0	0	2
rs13475769	0	0	1	1	0	2	0	1	1	1	2	1	1	1	1	2	1	0	1	1	2	2	1	0	1	1	1	2	1	0	1	0	0	1	0	1	2	1	1	1	1	2	0	1	0	0	0	0	2
rs13475771	0	0	1	1	0	2	0	1	1	1	2	1	1	1	1	2	1	0	1	1	2	2	1	0	1	1	1	2	1	0	1	0	0	1	0	1	2	1	1	1	1	2	0	1	0	0	0	0	2
rs13475772	0	0	1	1	0	2	0	1	1	1	2	1	1	1	1	2	1	0	1	1	2	2	1	0	1	1	1	2	1	0	1	0	0	1	0	1	2	1	1	1	1	2	0	1	0	0	0	0	2
rs13475774	0	0	1	1	0	2	0	1	1	1	2	1	1	1	1	2	1	0	1	1	2	2	1	0	1	1	1	2	1	0	1	0	0	1	0	1	2	1	1	1	1	2	0	1	0	0	0	0	2
rs13475775	0	0	1	1	0	2	0	1	1	1	2	1	1	1	1	2	1	0	1	1	2	2		0	1	1	1	2	1	0	1	0	0	1	0	1	2	1	1	1	1	2	0	1	0	0	0	0	2
rs13475778	0	0	1	1	0	2	0	1	1	1	2	1	1	1	1	2	1	0	1	1	2	2	1	0	1	1	1	2	1	0	1	0	0	1		1	2	1	1	1	1	2	0	1	0	0	0	0	2
rs13475779		0	1	1	0	2	0	1	1	1	2	1	1	1	1	2		0	1	1	2	2	1	0	1	1	1	2	1	0	1	0	0	1	0	1	2	1	1	1		2	0	1	0	0	0	0	2
rs6401470	0	0	1	1	0	2	0	1	1	1	2	1	1	1	1	2	1	0	1	1	2	2	1	0	1	1	1	2	1	0	1	0	0	1	0	1	2	1	1	1	1	2	0	1	0	0	0	0	2
rs13475781			1	1	0	2	0	1	1	1	2	1	1	1	1	2	1	0	1	1	2	2		0	1	1	1	2	1		1	0	0	1	0	1		1	1	1	1	2	0	1	0	0	0		2
rs13475782			1	1	0	2	0	1	1	1	2	1	1	1	1	2	1	0	1	1	2	2	1	0	1	1	1	2	1	0	1	0	0	1	0	1	2	1	1	1	1	2		1	0	0	0		2
rs13475783	0	0	1	1	0	2	0	1	1	1	2	1	1	1	1	2	1	0	1	1	2	2	1	0	1	1	1	2	1	0	1	0	0	1	0	1		1	1	1	1	2	0	1	0	0	0	0	2
rs13475784	0	0	1	1	0	2	0	1	1	1	2	1	1	1	1	2	1	0	1	1	2	2	1	0	1	1	1	2	1	0	1	0	0	1	0	1	2	1	1	1	1	2	0	1	0	0	0	0	2
rs13475785	0	0	1	1	0	2	0	1	1	1	2	1	1	1	1	2	1	0	1	1	2	2	1	0	1	1	1	2	1	0	1	0	0	1	0	1	2	1	1	1	1	2	0	1	0	0	0	0	2
rs6384194			1	1	0	2	0	1	1	1	2	1	1	1	1		0	0	1	1	2	2	0	0	1	1	1	2		0	1	0	0	1		1		1	1	1	1	2	0	1	0	0	0
rs13475788	0	0	1	1	0	2	0	1	1	1	2	1	1	1	1	2	1	0	1	1	2	2	1	0	1	1	1	2	1	0	1	0	0	1	0	1	2	1	1	1	1	2	0	1	0	0	0	0	2
rs13475789	0	0	1	1	0	2	0	1	1	1	2	1	1	1	1	2	1	0	1	1	2	2	1	0	1	1	1	2	1	0	1	0	0	1	0	1	2	1	1	1	1	2	0	1	0	0	0	0	2
rs6329963	0	0	1	1	0	2	0	1	1	1	2	1	1	1	1	2	1	0	1	1	2	2	1	0	1	1	1	2	1	0	1	0	0	1	0	1	2	1	1	1	1	2	0	1	0	0	0	0	2
rs13475794	0	0	1	1	0	2	0	1	1	1	2	1	1	1	1	2	1	0	1	1	2	2	1	0	1	1	1	2	1	0	1	0	0	1	0	1	2	1	1	1	1	2	0	1	0	0	0	0	2
rs13475795	0	0	1	1	0	2	0	1	1	1	2	1	1	1	1	2	1	0	1	1	1	2	1	0	1	1	1	2	1	0	1	0	0	1	0	1	2	1	1	1	1	2	0	1	0	0	0	0	2
rs13475798	0	0	1	1	0	2	0	1	1	1	2	1	1	1	1	2	1	0	1	1	1	2	1	0	1	1	1	2	1	0	1	0	0	1	0	1		1	1	1	1	2	0	1	0	0	0	0	2
rs13475800	0	0	1	1	0	2	0	1	1	1	2	1	1	1	1	2	1	0	1	1	1	2	1	0	1	1	1	2	1	0	1	0	0	1	0	1	2	1	1	1	1	2	0	1	0	0	0	0	2
rs13475802	0	0	1	1	0	2	0	1	1	1	2	1	1	1	1	2	1	0	1	1	1	2	1	0	1	1	1	2	1	0	1	0	0	1	0	1	2	1	1	1	1	2	0	1	0	0	0	0	2
rs13475803	0	0	1	1	0	2	0	1	1	1	2	1	1	1	1	2	1	0	1	1	1	2	1	0	1	1	1	2	1	0	1	0	0	1	0	1	2	1	1	1	1	2	0	1	0	0	0	0	2
rs13475806	0	0	1	1	0	2	0	1	1	1	2	1	1	1	1	2	1	0	1	1	1	2	1	0	1	1	1	2	1	0	1	0	0	1		1	2	1	1	1	1	2	0	1	0	0	0
rs13475808	0	0	1	1	0	2	0	1	1	1	2	1	1	1	1	2	0	0	1	1	1	2	1	0	1	1	1	2	1	0	1	0	0	1	0	1	2	1	1	1	1	2	0	1	0	0	0	0	2
rs13475813		0	0	1	0	2	0	1	0	1	2	1	1	1	1	2	1	0	1	1	1	2	2	0	1	1	0	2	1	0	2	0	0	1	0	0	2		1	1	1	2	0	1	0	0	0	0	2
rs6255606	0	0	1	1	0	2	0	1	1	1	2	1	1		1	2	1	0	1	1	1	2	2	0	1	1	0	2	1	0	2	0	0	1		1	2	0	1	1	1	2		0	0	0	0		2
rs3692113	0	0	1	1	0	2	0	1	1	1	2	1	1	1	1	2	1	0	1	1	1	2	1	0	1	1	1	2	1	0	1	0	0	1	0	1	2	1	1	1	1	2	0	1	0	0	0	0	2
rs13475818	0	0	1	1	0	2	0	1	1	1	2	1	1	1	1	2	1	0	1	1	1	2	1	0	1	1	1	2	1	0	1	0	0	1	0	1	2	1	1	1	1	1	0	1	0	0	0	0	2
rs6387241	0	0	1	1	0	2	0	1	1	1	2	1	1	0	1	2	0	0	1	1	1	2	1	0	1	1	0	2	1	0	1	0	0	2	0	1	2	1	0	1	1	1	0	1	0	0	0	0	2
rs13475822	0	0	1	1	0	2	0	1	1	1	2	1	1	0	1	2	1	0	1	1	1	2	1	0	1	1	1	2	1	0	1	0	0	2	0	1	2	1	1	1	1	1	0	1	0	0	0	0	2
rs13475824	0	0	1	1	0	2	0	1	1	1	2	1	1	0	1	2	1	0	1	1	1	2	1	0	1	1	1	2	1	0	1	0	0	2	0	1	1	1	1	1	1	1	0	1	0	0	0	0	2
rs13475826	0	0	1	1	0	2	0	1	1	1	2	1	1	0	1	2	1	0	1	1	1	2	1	0	1	1	1	2	1	0	1	0	0	2	0	1	1	1	1	1	1	1	0	1	0	0	0	0	2
rs4222308	0	0	1	1	0	2	0	1	1	1	2	1	1	0	1	2	1	0	1	1	1	2	1	1	1	1	1	2	1	0	1	0	0	2	0	1	1	1	1	1	1	1	0	1	0	0	0	0	2
rs13475831	0	0	1	1	0	2	0	1	1	1	2	1	1	0	1	2	1	0	1	1	1	2	1	1	1	1	1	2	1	0	1	0	0	2	0	1	1	1	1	1	1	1	0	1	0	0	0	0	2
rs13475832	0	0	1	1	0	2	0	1	1	1	2	1	1	0	1	2	1	0	1	1	1	2	1	1	1	1	1	2	1	0	1	0	0	2	0	1	1	1	1	1	1	1	0	1	0	0	0	0	2
rs13475833	0	0	1	1	0	2	0	1	1	1	2	1	1	0	1	2	1	0	1	1	1	2	1	1	1	1	1	2	1	0	1	0	0	2	0	1	1	1	1	1	1	1	0	1	0	0	0	0	2
rs13475834	0	0	1	1	0	2	0	1	1	1	2	1	1	0	1	2	1	0	1	1	1	2	1	1	1	1	1	2	1	0	1	0	0	2	0	1	1	1	1	1	1	1	0	1	0	0	0	0	2
rs13459182	0	0	1	1	0	2	0	1	1	1	2	1	1	0	1	2	1	0	1	1	1	2	1	2	1	1	1	2	1	0	1	0	0	2	0	0	1	1	1	1	1	1	0	1	0	0	0	0	2
rs13475840	0	0	1	1	0	2	0	1	1	1	2	1	1	0	1	2	1	0	1	1	1	2	1	2	1	1	1	2	1	0	1	0	0	2	0	0	1	1	1	1	1	1	0	1	0	0	0	0	2
rs8253438	0	0	1	1	0	2	0	1	1	1	2	1	1	0	1	2	1	0	1	1	1	2	1	2	1	1		2	1	0	1	0	0	2	0	0	1	1	1	1	1	1		1	0	0	0	0	2
rs13475845	0	0	1	1	0	2	0	1	1	1	2	1	1	0	1	2	1	0	1	1	1	2	1	2	1	1	1	2	1	0	1	0	0	2	0	0	1	1	1	1	1	1	0	1	0	0	0	0	2
rs13475846	0	0	1	1	0	2	0	1	1	1	2	1	1	0	1	2	1	0	1	1	1	2	1	2	1	1	1	2	1	0	1	0	0	2	0	0	1	1	1	1	1	1	0	1	0	0	0	0	2
rs13475847	0	0	1	1	0	2	0	1	1	1	2	1	1	0	1	2	1	0	1	1	1	2	1	2	1	1	1	2	1	0	1	0	0	2	0	0	1	1	1	1	1	1	0	1	0	0	0	0	2
rs3714543	1	0	1	1	0	2	0	1	1	1	2	1	1	0	1	2	1	0	1	1	1	2	1	2	1	1	1	2	1	0	1	0	0	2	0	0	0	1	2	1	1	1	0	1	0	0	0	0	2
rs13475851		0	1	1	0	2	0	1	1	1	2	1	1	0	1	2	1	0	1	1	1	2	1	2	1	1	1	2	1	0	1	0	0	2	0	0	0	1	2	1	1	1	0	1	0	0	0	0	2
rs13475853	1	0	1	1	0	2	0	1	1	1	2	1	1		1	2	1	0	1	1	1	2	1	2	1	1	1	2	1	0	1	0	0	2	0	0	0	1	2	1	1	1	0	1	0	0	0	0	2
rs13475854	1	0	1	1	0	2	0	1	1	1	2	1	1	0	1	2	1	0	1	1	1	2	1	2	1	1	1	2	1	0	1	0	0	2	0	0	0	1	2	1	1	1	0	1	0	0	0	0	2
rs13475856	1	0	1	1	0	2	0	1	1	1	2	1	1	0	1	2	1	0	1	1	1	2	1	2	1	1	1	2	1	0	1	0	0	2	0	0	0	1	2	1	1	1	0	1	0	0	0	0	2
rs13475857	1	0	1	1	0	2	0	1	1	1	2	1	1	0	1		1	0	1	1	1	2	1	2	1	1	1	2	1	0	1	0	0	2	0	0	0	1	2	1	1	1	0	1	0	0	0	0	2
rs13475859	1	0	1	1	0	2	0	1	1	1	2	1	1	0	1	2	1	0	1	1	1	2	1	2	1	1		2	1	0	1	0	0	2	0	0	0	1	2	1	1	1	0	1	0	0	0	0	2
rs13475860	1	0	1	1	0	2	0	1	1	1	2	1	1	0	1	2	1	0	1	1	1	2	1	2	1	1	1	2	1	0	1	0	0	2	0	0	0	1	2	1	1	1	0	1	0	0	0	0	2
rs13475863	1	0	1	1	0	2	0	1	1	1	2	1	1	0	1	2	0	0	1	1	1	2	1	2	1	1	1	2	1	0	1	0	0	2	0	0	0	1	2	1	1	1	0	1	0	0	0	0	2
rs13475864	1	0	1	1	0	2	0	1	1	1	2	1	1	0	1	2	1	0	1	1	1	2	1	2	1	1	1	2	1	0	1	0	0	2	0	0	0	1	2	1	1	1	0	1	0	0	0	0	2
rs13475866	1	0	1	1	0	2	0	1	1	1	2	1	1	0	1	2	1	0	1	1	1	2	1	2	1	1	1	2	1	0	1	0	0	2	0	0	0	1	2	1	1	1	0	1	0	0	0	0	2
rs4222328	1	0	1	1	0	2	0	1	1	1	2	1	1	0	1	2	1	0	1	1	1	2	1	2	1	1	1	2	1	0	1	0	0	2	0	0	0	1	2	1	1	1	0	1	0	0	0	0	2
rs13475867	1	0	1	1	0	2	0	1	1	1	2	1	1	0	1	2	1	0	1	1	1	2	1	2	1	1	1	2	1	0	1	0	0	2	0	0	0	1	2	1	1	1	0	1	0	0	0	0	2
rs13475875	1	0	1	1	0	2	0	1	1	1	2	1	1	0	1	2	1	0	1	1	1	2	1	2	1	1	1	2	1	0	1	0	0	2	0	0	0	1	2	1	1	1	0	1	0	0	0	0	2
rs13475877	1	0	1	1	0	2	0	1	1	1	2	1	1	0	1	2	1	0	1	1	1	2	1	2	1	1	1	2	1	0	1	0	0	2	0	0	0	1	2	1	1	1	0	1	0	0	0	0	2
rs6239834	1	0	1	1	0	2	0	1	1	1	2	1	1	0	1	2	1	0	1	1	1	2	1	2	1	1	1	2	1	0	1	0	0	2	0	0	0	1	2	1	1	1	0	1	0	0	0	0	1
rs3162895	1	0	1	1	0	2	0	1	1	1	2	1	1		1	2	1	0	1	1	1	2	1	2	1	1	1	2	1	0	1	0	0	2		0	0	1	2	1	1	1	0	1	0	0	0		1
rs6212146	1	0	1	1	0	2	0	1	1	1	2	1	1	0	1	2	1	0	1	1	1	2	1	2	1	1	2	2	1	0	1	0	0	2	0	0	0	1	2	1	1	1	0	1	0	0	0	0	1
rs3022802	1	0	1	1	0	2	0	1	1	1	2	1	1	0	1	2	1	0	1	1	1	2	1	2	1	1	2	2	1	0	1	0	0	2	0	0		1	2	1	1	1	0	1	0	0	0		1
rs13475899	1	0	1	1	0	2	0	1	0	1	2	1	1	0	1	2	1	0	1	1	1	2	1	2	1	1	2	2	1	0	1	0	0	2	0	0	0	1	2	1	1	1	0	1	0	0	0	0	1
rs13475900	1	0	1	1	0	2	0	1	0	1	2	1	1	0	1	2	1	0	1	1	1	2	1	2	1	1	2	2	1	0	1	0	0	2	0	0	0	1	2	1	1	1	0	1	0	0	0	0	1
rs4222406	0		0	0	0	0		0	0	0	0	0	0	0	0		0	0	0	0	0		0	0	0	0		0	0	0	2	0		0	0		0	0	0	0	2	0		0	0	0	0	0	0
rs3022803	1	0	1	1	0	2	0	1	0	1	2	1	1	0	1	2	1	0	1	1	1	2	1	2	1	1	2	2	1	0	1	0	0	2	0	0		1	0	1	1	1	0	1	0	0	0	0	1
rs13475909		0	1	1	0	2	0	1	0	1	2	1	1		1	2		0	1	1	1	2	1	2	1	1		2		0	1	0	0	2	0			1	1	1	1	1	0	1	0	0	0	0	1
rs13475911	1	0	1	1	0	2	0	1	0	1	2	1	1	0	1	2	1	0	1	1	1	2	1	2	1	1	2	2	1	0	1	0	0	2	0	0	0	1	2	1	1	1	0	1	0	0	0	0	1
rs13475914	1	0	1	1	0	2	0	1	0	1	2	1	1	0	1	2	1	0	1	1	1	2	1	2	1	1	2	2	1	0	1	0	0	2	0		0	1	2	1	1	1	0	1	0	0	0	0	1
rs6191076	1	0	1	1	0	2	0	1	0	1	2	1	1	0	1	2	1	0	1	1	1	2	1	2	1	1	2	2	1	0	1	0	0	2	0	0	0	1	2	1	2	1	0	1	0	0	0	0	1
rs4222426	1	0	1	1	0	2	0	1	0	1	2	1	1	0	1	2	1	0	1	1	1	2	1	2	1	1	2	2	1	0	1	0	0	2	0	0	0	1	2	1	2	1	0	1	0	0	0	0	1
rs13475919	1	0	0	1	0	2	0	1	0	1	1	1	1	0	1	2	1	0	1	2	1	2	1	2	1	1	2	2	1	0	1	0	0	2	0	0	0	1	2	1	2	1	0	1	0	0	0	0	1
rs13475920	1	0	0	1	0	2	0	1	0	1	1	1	1	0	1	2	1	0	1	2	1	2	1	2	1	1	2	2	1	0	1	0	0	2				1	2	1	2	1	0	1	0	0	0	0	1
rs6209698	1	0	0	2	0	2	0	1	0	1	1	1	1	0	1	2	1	0	1	2	1	2	1	2	1	1	2	2	1	0	1	0	0	2	0	0	0	1	2	1	2	1	0	1	0	0	0	0	1
rs13475922	1	0	0	2	0	2	0		0	1	1	1	1		1	2	1	0	1	2	1	2	1	2			2	2		0		0	0	2	0	0	0	1	2	1		1	0	1	0	0	0	0
rs13475923	1	0	0	2	0	2	0	1	0	1	1	1	1	0	1	2	1	0	1	2	1	2	1	2	1	1	2	2	1	0	1	0	0	2	0	0	0	1	2	1	2	1	0	1	0	0	0	0	1
rs6405821	1	0	0	2	0	2	0	1	0	1	1	1	1	0	1	2	1	0	1	2	1	2	1	2	1	1	2	2	1	0	0	0	0	2	0	0	0	1		1	2	1	0	1	0	0	0	0	1
rs13475933	1	0	0	2	0	2	0	1	0	1	1	1	1	0	1	2	1	0	1	2	1	2	1	2	1	1	2	2	1	0	1	0	0	2	0	0	0	1	2	1		1	0	1	0	0	0	0	1
rs13475934	1	0	0	2	0	2	0	1	0	1	1	1	1	0	1	2	1	0	1	2	1	2	1	2	1	1	2	2	1	0	1	0	0	2	0	0	0	1	2	1	2	1	0	1	0	0	0	0	1
rs4222476	1	0		2	0	2	1	1	0	1	1	1	1	0	1	2	1	0	1	2	1	2	1	2	1	1	2	2	1	0	1	0	0	2	0	0		1	2	1	2	1		1	0	0	0	1	1
rs13475939	1	0	0	2	0	2	1	1	0	1	1	2	1	0	1	2	1	0	1	2	1	2	1	2	1	1	2	2	1	0	1	0	0	2	0	0	0	1	2	1	2	1	0	1	0	0	0	1	1
rs3698264	1	0		2	0	2	1	1	0	1	1	2	1	0	1	2	1	0	1	2	1	2	1	2	1	1	2	2	1	0	1	0	0	2	0	0		1	2	1	2	1	0	1	0	0	0	1	1
rs8253473	0			2	0	2	1	1		1	1	2	1	0	1		1	0	1	2	1	2	1	2	1	1	2	2	1		1	0	0	2	0			1	2	1	2	1	0	1	0	0	0	0	1
rs13475941	1	0	0	2	0	2	1	1	0	1	1	2	1	0	1	2	1	0	1	2	1	2	1	2	1	1	2	2	1	0	1	0	0	2	0	0	0	1		1	2	1		1	0	0	0	1	1
rs13475947	1	0	0	2	0	2	1	1	0	1	1	2	1	0	1	2	1	0	1	2	1	2	1	2	1	0	2	2	1	0	1	0	0	2	0	0	0	1	2	1	2	1	0	1	0	0	0	1	1
rs13475948	1	0	0	2	0	2	1	1	0	1	1	2	1	0	1	2	1	0	1	2	1	2	1	2	1	0	2	2	1	0	1	0	0	2	0		0	1	2	1	2	1	0	1	0	0	0	1	1
rs13475950	1	0	0	2	0	2	1	1	0	1	1	2	1	0	1	2	1	0	1	2	1	2	1	2	1	0	2	2	1	0	1	0	0	2	0	0	0	1	2	1	2	1	0	1	0	0	0	1	1
rs13475951	1	0	0	2	0	2	1	1	0	1	1	2	1	0	1	2	1	0	1	2	1	2	1	2	1	0	2	2	1	0	1	0	0	2	0		0	1	2	1	2	1	0	1	0	0	0	1	1
rs13475954	1	0	0	2	0	2	1	1	0	1	1	2	1	0	1	2	1	0	1	2	1	2	1	2	1	0	2	1	1	0	1	0	0	2	0	0	0	1	2	1	2	1	1	1	0	0	0	1	1
rs13475955	1	0	0	2	0	2	1	1	0	1	1	2	1	0	1	2	1	0	1	2	1	2	1	2	1	0	2	1	1	0	1	0	0	2	0	0	0	1	2	1	2	1	1	1	0	0	0	1	1
rs13475966	1	0	0	2	0	2	1	1		0	1	2	1		1	2	1	0	2	2	1	2	1	2	1		2	1	1	0	1	0	0	2	0		0	1	2	1	2	1	1	1	0	0	0	1	1
rs13475967	1	0	0	2	0	2	1	1	0	0	1	2	1	0	1	2	1	0	2	2	1	2	1	2	1	0	2	1	1	0	1	0	0	2	0	0	0	1	2	1	2	1	1	1	0	0	0	1	1
rs13475970	1	0	0	2	0	2	1	1	0	0	1	2	1	0	1	2	1	0	2	2	1	2	1	2	1	0	2	1	1	0	1	0	0	2	0	0	0	1	2	1	2	1	1	1	0	0	0	1	1
rs13475960	1	0	0	2	0	2	1	1	0	0	1	2	1	0	1	2	1	0	2	2	1	2	1	2	1	0	2	1	1	0	1	0	0	2	0	0	0	1	2	1	2	1	1	1	0	0	0	1	1
rs6250696	1	0	0	2	0	2	1	1	0	0	1	2	1	0	1	2	1	0	2	2	1	2	1	2	1	0	2	1	1	0	1	0	0	2	0		0	1	2	1	2	1	1	1	0	0	0	1	1
rs13475973	1	0	0	2	0	2	1	1	0	0	1	2	1	0	1	2	1	0	2	2	1	2	1	2	1	0	2	1	1	0	1		0	2	0	0	0	1	2	1	2	1	1	1	0	0	0	1	1
rs13475982	1	0	0	2	0	2	1	1	0	0	1	2	1	0	1	2		0	2	2	1	2	1	2	0	0	2	1	1	0	1	0	0	2	0			1	1	1	2	1	1	1	0	0	0	0	1
rs8239527	1	0	0	2	0	2	1	1	0	0	1	2	1	0	1	2		0	2	2	1	2		2	1	0	2	1	1	0	1	0	0	2	0	0	0	1	1	1	2	1	1	1	0	0	0	1	1
rs13475988	1	0	0	2	0	2	1	1	0	0	1	2	1	0	1	2	1	0	2	2	1	2	1	2	1	0	2	1	1	0	1	0	0	2	0	0	0	1	1	1	2	1	1	1	0	0	0	1	1
rs13475991	1	0	0	2	0	2	1	1		0	1	2	1		1		1	0	2	2	1	2	1	2	1			1	1	0	1	1	0	2	1	0	0	1	1	1	2	1	1	1	0	0	0	0	1
rs13476023	1	0	0	2	0	2	1	1	0	0	1	2	1	0	1	2	0	0	2	2	1	2	1	2	1	0	2	1	1	0	1	1	0	2	1	0	0	1	1	1	2	2	1	1	0	0	0	1	1
rs13476024	1	0	0	2	0	2	1	1	0	0	1	2	1	0	1	2	0	0	2	2	1	2	1	2	1	0	2	1	1	0	1	1	0	2	1	0	0	1	1	1	2	2	1	1	0	0	0	1	1
rs3684654	1	0	0	2	0	2	1	1	0	0	1	2	1	0	1	2	0	0	2	2	1	2	1	2	1	0	2	1	1	0	1	1	0	2	1	0	0	1	1	1	2	2	1	1	0	0	0	1	1
rs6274257	1	0	0	2	0	2	1	1	0	0	1	2	1	0	1	2	0	0	2	2	1	2	1	2	1	0	2	1	1	0	1	1	0	2	1	0	0	1	1	1	2	2	1	1	0	0	0	1	1
rs13476045	1	0	0	2	0	2	1	1	0	0	1	2	1	0	1	2	0	0	2	2	1	2	1	2	1	0	2	1	1	0	1	1	0	2	1	0	0	1	1	1	2	2	1	1	0	0	0	1	1
rs13476049	1	0	0	2	0	2	1	1	0	0	1	2	1	0	1	2	0	0	2	2	1	2	1	2	1	0	2	1	1	0	1	1	0	1	1	0	0	1	1	1	2	2	1	1	0	0	0	1	1
rs6319405	1	0	0	2	0	2	1	1	0	0	1	2	1	0	1	2	0	0	2	2	1	2	1	2	1	0	2	1	1	0	1	1	0	1	1	0	0	1	1	1	2	2	1	1	0	0	0	1	1
rs13476050	1	0	0	2	0	2	1	1	0	0	1	2	1	0	1	2	0	0	2	2	1	2	1	2	1	0	2	1	1	0	1	1	0	1	1	0	0	1	1	1	2	2	1	1	0	0	0	1	1
rs13476051	1	0	0	2	0	2	1	1	0	0	1	2	1	0	1	2	0	0	2	2	1	2	1	2	1	0	2	1	1	0	1	1	0	1	1	0	0	1	1	1	2	2	1	1	0	0	0	1	1
rs13476054	1	0	0	2	0	2	1	1	0	0	1	2	1	0	1	2	0	0	2	2	1	2	1	2	1	0		1	1	0	1	1	0	1	1	0	0	1	1	1	2	2	1	1	0	0	0	1	1
rs13476057	1	0	0	2	0	2	1	1	0	0	1	2	1	0	1	2	0	0	2	2	1	2	1	2	1	0	2	1	1	0	1	1	0	1	1	0	0	1	1	1	2	2	1	1	0	0	0	1	1
rs13476059	1	0	0	2	0	2	1	1	0	0	1	2	1	0	1	2	0	0	2	2	1	2	1	2	1	0	2	1	1	0	1	1	0	1	1	0	0	1	1	1	2	2	1	1	0	0	0	1	1
rs13476060	1		0	2	0	2	1	1	0	0	1	2	1	0	1	2	0	0	2	2	1	2	1	2	1	0	2	1	1	0	1	1	0	1	1	0	0	1	1	1	2	2	1	1	0	0	0	1	1
rs13476062	1	0	0	2	0	2	1	1	0	0	1	2	1	0	1	2	0	0	2	2	1	2	1	2	1	0	2	1	1	0	1	1	0	1	1	0	0	1	1	1	2	2	1	1	0	0	0	1	1
rs13476066	1	0	0	2	0	2	1	1	0	0	1	2	1	0	1	2	0	0	2	2	1	2	1	2	1	0	2	1	1	0	1	1	0	1	1	0	0	1	1	1	2	2	1	1	0	0	0	1	1
rs13476067	1	0	0	2	0	2	1	1	0	0	1	2	1	0	1	2	0	0	2	2	1	2	1	2	1	0	2	1	1	0	1	1	0	1	1	0	0	1	1	1	2	2	1	1	0	0	1	1	1
rs13476069	1	0	0	2	0	2	1	1	0	0	1	2	1	0	1	2	0	0	2	2	1	2	1	2	1	0	2	1	1	0	1	1	0	1	1	0	0	1	1	1	2	2	1	1	0	0	1	1	1
rs13476070	1	0	0	2	0	2	1	1		0	1	2	1	0	1	2	0	0	2	2	1	2	1	2	1	0	2	1	1	0	1	1	0	1	1	0	0	1	1	1	2	2	1	1	0	0	1	1	1
rs13476076	0	0	1	2	0	2	0	1		0	1	2	1		1	2	0	0	1	2	1	2	1	2	1			1	0	0	1	1	0	1	0	0	0	1	1	1	2	2	0		0	0	1		0
rs13476077	1	0	1	2	0	2	1	1	0	0	1	2	1	0	1	2	0	0	1	2	1	2	1	2	1	0	2	1	1	0	1	1	0	1	1	0	0	1	1	1	2	2	1	1	0	0	1	1	1
rs13476079	1	0	1	2	0	2	1	1	0	0	1	2	1	0	1	2	0	0	1	2	1	2	1	2	1	0	2	1	1	0	1	1	0	1	1	1	0	1	1	1	2	2	1	1	0	0	1	1	1
rs6302966	1	0	1	2	0	2	1	1	0	1	1	2	1	0	1	2	0	0	1	2	1	2	1	2	1	0	2	1	1	0	1	1	0	1	1	1	0	1	1	1	2	2	1	1	0	0	1	1	1
rs13476085	1	0	1	2	0	2	1	1	0	1	1	2	1	0	1	2	0	0	1	2	1	2	1	2	1	0	2	1	1	0	1	1	0	1	1	1	0	1	1	1	2	2	1	1	0	0	1	1	1
rs13476089	1	0	1	2	0	2	1	1	0	1	1	2	1	0	1	2	0	0	1	2	1	2	1	2	1	0	2	1	1	0	1	1	0	1	1	1		1	1	1	2	2	1	1	0	0	1	1	1
rs3717360	1	0	1	2	0	2	1	1	0	1	1	2	1	0	1	2	0	0	1	2	1	2	1	2	1	0	2	1	1	0	1	1	0	1	1	1	0	1	1	1	2	2	1	1	0	0	1	1	1
rs13476090	1	0	1	2	0	2	1	1	0	1	1	2	1	0	1	2	0	0	1	2	1	2	1	2	1	0	2	1	1	0	1	1	0	1	1	1	0	1	1	1	2	2	1	1	0	0	1	1	1
rs6248251	1	0	1	2	0	2	1	1	0	1	1	2	1	0	1	2	0	0	1	2	1	2	1	2	1	0	2	1	1	0	1	1	0	1	1	1	0	1	1	1	2	2	1	1	0	0	1	1	1
rs13476091	1	0	1	2	0	2	1	1	0	1	1	2	1	0	1	2	0	0	1	2	1	2	1	2	1	0	2	1	1	0	1	1	0	1	1	1	0	1	1	1	2	2	1	1	0	0	1	1	1
rs4222577	1	0	1	2	0	2	1	1	0	1	1	2	1	0	1	2	0	0	1	2	1	2	1	2	1	0	2	1	1	0	1	1	0	1	1	1	0	0	1	1	2	2	1	1	0	0	1	1	1
rs13476100	1	0	1	2	0	2	1	1	0	1	1	2	1	0	1	2	0	0	1	2	1	2	1	2	1	0	1	1	0	0	1	1	0	1	1	1	0	0	1	1	2	2	1	1	0	0	1	1	1
rs6263067	1	0	1	2	0	2	1	1	0	1	1	2	1	0	1	2	0	0	1	2	1	2	1	2	1	0	1	1	0	0	1	1	0	1	1	1	0	0	1	1	2	2	1	1	0	0	1	1	1
rs13476101	1	0	1	2	0	2	1	1	0	1	1	2	1	0	1	2	0	0	1	2	1	2	1	2		0	0	1	0	0	1	1	0	1	1	1	0	0		1	2	2	1	1	0	0	1	0
rs3089363	1	0	1	2	0	2	1	1	0	1	1	2	1	0	1	2	0	0	1	2	1	2	1	2	1	0	1	1	0	0	1	1	0	1	1	1	0	0	1	1	2	2	1	1	0	0	1	1	1
rs8256168	1	0	1	2	0	2	1	1	0	1	1	2	1	0	1	2	0	0	1	2	1	2	1	2	1	0	1	1	0	0	1	1	0	1	1	1	0	0	1	1	2	2	2	1	0	0	1	1	1
rs13476107	1	0	1	2	0	2	1	1	0	1	1	2	1	0	1	2	0	0	1	2	1	2	1	2	1	0	1	1	0	0	1	1	0	1	1	1	0	0	1	1	2	2	2	1	0	0	1	1	1
rs6327099	1	0	1	2	0	2	1	1	0	1	1	2	1	0	1	2	0	0	1	2	1	2	1	2	1	0	1	1	0	0	1	1	0	1	1	1	0	0	1	1	2	2	2	1	0	0	1	1	1
rs13476108	1	0	1	2	0	2	1	1	0	1	1	2	1	0	1	2	0	0	1	2	1	2	1	2	1	0		1	0	0	1	1	0	1	1	1	0	0	1	1	2	2	2	1	0	0	1	1	1
rs3678662	1	0	1	2	0	2	1	1		1	1	2	1	0	1	2	0	0	1	2	1	2	1	2	1	0	1	1	0	0	1	1	0	1	1	1	0	0	1	1	2	2	2	1	0	0	1	1	1
rs13476119	1	1	1	2	0	2	1	1	0	1	1	2	1	0	1	2	0	0	1	2	0	2	1	2	1	0	1	1	0	0	1	1	0	1	1	1	0	0	1	1	2	2	2	1	0	0	1	1	1
rs8236484	1	1	1	2	0	2	1	1	0	1	1	2	1	0	1	2	0	0	1	2	0	2	1	2	1	0	1	1	0	0	1	1	0	1	1	1	0	0	1	1	2	2	2	1	0	0	1	1	1
rs8270927	1	1	1	2	0	2	1	1	0	1	1	2	1	0	1	2	0	0	1	2	0	2	1	2	1	0	1	1	0	0	1	1	0	1	1	1	0	0	1	1	2	2	2	1	0	0	1	1	1
rs8270838	1	1	1	2	0	2	1	1	0	1	1	2	1	0	1	2	0	0	1	2	0	2	1	2	1	0	1	1	0	0	1	1	0	1	1	1	0	0	1	1	2	2	2	1	0	0	1	1	1
rs8236489	1	1	1	2	0	2	1	1	0	1	1	2	1	0	1	2	0	0	1	2	0	2	1	2	1	0	1	1	0	0	1	1	0	1	1	1	0	0	1	1	2	2	2	1	0	0	1	1	1
rs13476132	1	1	1	2	0	2	1	1	0	1	1	2	1	0	1	2	0	0	1	2	0	2	1	2	1	0	1	1	0	0	1	1	0	1	1	1	0	0	1	1	2	2	2	1	0	0	1	1	1
rs13476134	1	1	1	2	0	1	1	1	0	1	1	2	1	0	1	2	0	0	1	2	0	2	1	2	1	0	1	1	0	0	1	1	0	1	1	1	0	0	1	1	2	2	2	1	0	0	1	1	1
rs13476135	1	1	1	2	0	1	1	1	0	1	1	2	1	0	1	2		0	1	2	0	2	1	2	1	0	1	1	0	0	1	1	0	1	1		0	0	1	1	2	2	2	1	0	0	1	1	1
rs13476136	1	1	1	2	0	1	1	1	0	1	1	2	1	0	1	2	0	0	1	2	0	2	1	2	1	0	1	1	0	0	1	1	0	1	1	1	0	0	1	1	2	2	2	1	0	0	1	1	1
rs13476137	1	1	1	2	0	1	1	1	0	1	1	2	1	0	1	2	0	0	1	2	0	2	1	2	1	0	1	1	0	0	1	1	0	1	1	1	0	0	1	1	2	2	2	1	0	0	1	1	1
rs13476138	1	1	1	2	0	1	1	1	0	1	1	2	1	0	1	2	0	0	1	2	0	2	1	2	1	0	1	1	0	0	1	1	0	1	1	1	0	0	1	1	2	2	2	1	0	0	1	1	1
rs13476140	1	1	1	2	0	1	1	1	0	1	1	2	1	0	1		0	0	1	2	0	2	1	2	1	0	1	1	0	0	1	1	0	1	1	1	0	0	1	1	2	2	2	1	0	0	1	1	1
rs13476147	1	1	1	2	0	1	1	1	0	1	1	2	1	0	1	2	0	0	1	2	0	2	1	2	1	0	1	1	0	0	1	1	0	1	1	1		0	1	1	2	2	2	1	0	0	1	1	1
rs13476148	1	1	1	2	0	1	1	1	0	1	1	2	1	0	1	2	0	0	1	2	0	2	1	2	1	0	1	1	0	0	1	1	0	1	1	1	0	0	1	1	2	2	2	1	0	0	1	1	1
rs13476150	1	1	0	2	0	1	1	1	0	1	1	2	1	0	1	2		0	1	2	0	2	1	2	1	0	0	1	0	0	1	1	0	1	1	1		0	1	1		2	2	1	0	0	1		1
rs13476152	1	1	1	2	0	1	1	1	0	1	1	2	1		1	2	0	0	1	2	0	2	1	2	1	0	1	1	0	0	1	1	0	1	1	1	0	0	1	1	2	2	2	1	0	0	1	1	1
rs13476153	0	0	1	2	0	1	1	1	0	1	1	2	1	0	1		0	0	1	2	0	2	1	2	0	0		1	0	0			0	1	0			0		1		2			0	0	1	1	0
rs6186115	1		1	2	0	1		1	0	1	1	2	1	0	1	2		0	1	2	0	2		2		0		1		0	0	1	0	1	1		0	0	0	0	2	2	2	1	0	0	1
rs13476155	1	1	1	2	0	1	1	1	0	1	1	2	1	0	1	2	0	0	1	2	0	2	1	2	1	0	1	1	0	0	1	1	0	1	1	1	0	0	1	0	2	2	2	1	0	0	1	1	1
rs13476157	1	1	1	2	0	1	1	1	0	1	1	2	1	0	1	2	0	0	1	2	0	2	1	2	1	0	1	1	0	0	1	1	0	1	1	1		0	1	0	2	2	2	1	0	0	1	1	1
rs3688638	1	1	1	2	0	1	1	1	0	1	1	2	1	0	1	2	0	0	1	2	0	2	1	2	1	0	1	1	0	0	1	1	0	1	1	1	0	0	1	0	2	2	2	1	0	0	1	1	1
rs6264289	1	0	1	2	0	1		1	0	1	1	2	1	0	1		0	0	1	2	0	2		2		0	1	1	0	0	1	1	0	1		1		0	0	0	2	2	2	1	0	0	0		0
rs13476178	1	1	1	2	0	1	1	1	0	1	1	2	1	0	1	2	0	0	1	2	0	2	1	2	1	0	1	1	0	0	1	1	0	1	1	1	0	0	0	0	2	2	2	2	0	0	1	1	1
rs13476180	1	1	1	2	0	1	1	1	0	1	1	2	1	0	1	0	0	0	1	2	0	2	1	2	1	0	1	1	0	0	1	1	0	1	1	1	0	0	0	0	2	2	0	2	0	0	1	1	1
rs6194543	1	1	1	2	0	1	1	1	0	1	1	2	1	0	1	2	1	0	1	2	0	2	0	2	1	0	1	1	0	0	1	1	0	1	1	1		0	0	1	2	1		2	0	0	1	0	1
rs13476193	1	1	1	2	0	1	1	1	0	1	1	2	1	0	1	2	1	0	1	2	0	2	0	2	1	0	1	1	0	0	1	1	0	1	1	1	0	0	0	1	2	1	2	2	0	0	1	1	1
rs13476194	1	1	1	2	0	1	1	1	0	1	1	2	1	0	1	2	1	0	1	2	0	2	0	2	1	0	1	1	0	0	1	1	0	1	1	1	0	0	0	1	2	1	2	2	0	0	1	1	1
rs13476201	1	1	1	2	0	1	1	1	0	1	2	2	0	0	1	2	1	0	1	2	0	2	0	2	1	0	1	1	0	0	1	1	0	1	1	1	0	0	0	1	2	1	2	2	0	0	1	1	1
rs13476207	1	1	1	2	0	1	1	1	1	1	2	2	0	0	1	2	1	0	1	2	0	2	0	2	1	0	1	1	0	0	1	1	0	1	1	1	0	0	0	1	2	1	2	2	0	0	1	1	1
rs3685700	1	1	1	2	0	1	1	1	1	1	2	2	0	0	1	2	1	0	1	2	0	2	0	2	1	0	1	1	0	0	1	1	0	1	1	1	0	0	0	1	2	1	2	2	0	0	1	1	1
rs13476209	1	1	1	2	0	1	1	1	1	1	2	2	0	0	1	2	1	0	1	2	0	2	0	2	1	0	1	1	0	0	1	1	0	1	1	1	0	0	0	1	2	1	2	2	0	0	1	1	1
rs13476210	1	1	1	2	0	1	1	1	1	1	2	2	0	0	1	2	1	0	1	2	0	2	0	2	1	0	1	1	0	0	1	1	0	1	1	1	0	0	0	1	2	1	2	2	0	0	1	1	1
rs13476211	1	1	1	2	0	1	1	1	1	1	2	2	0	0	1	2	1	0	1	2	0	2	0	2	1	0	1	1	0	0	1	1	0	1	1	1	0	0	0	1	2	1	2	2	0	0	1	1	1
rs13476223	1	1	1	2	0	0	1	1	1	1	2	1	0	0	1	2	1	0	1	2	0	2	0	2	1	0	1	1	0	0	1	0	0	1	1	1	0	0	0	1	2	1	2	2	0	0	1	1	0
rs13476227	1	1	1	2	0	0	1	1	1	1	2	1	0	0	1	2	1	0	1	2	0	2	0	2	1	0	1	1	0	0	1	0	0	1	1	1	0	0	0	1	2	1	2	2	1	1	1	1	0
rs13476229	1	1	1	2	0	0	1	1	1	1	2	1	0	0	1	2	1	0	1	2	0	2	0	2	1	0	1	1	0	0	1	0	0	1	1	1	0	0	0	1	2	1	2	2	1	1	1	1	0
rs13459163	1	1	1	2	0	0	1	1	1	1	2	1	0	0	1	2	1	0	1	2	0	2	0	2	1	0	1	1	0	0	1	0	0	1	1	1	0	0	0	1	2	1	2	2	1	1	1	1	1
rs4222816	1	1	1	2	0	0	1	1	1	1	2	1	0	0	1	2	1	0	1		0	2	0	2	1	0	1	1	0	0	1	0	0	1	1	1		0	0	1	2	1	2	2	1	1	1	1	1
rs3090340	1	1	1	2	0	0	1	1	1	1	2	1	0	0	1	2	1	0	1	2	0	2	0	2	1	0	1	1	0	0	1	0	0	1	1	1	0	0	0	1	2	1	2	2	1	1	1	1	1
rs8245949	1	1	1	2	0	0	1	1	1	1	2	1	0	0	1	2	1	0	1	1	0	2	0	2	1	0	1	1		0	1	0	0	1	1	1		0	0	1	2	1	2	2	1	1	1	1	1
rs8245978	1	1	1	2			1	1	1	1	2	1	0	0	1	2	1	0	1	1	0	2	0	2	1	0	1	1	0	0	1	0	0	1	1	1	0	0	0	1	2	1	2	2	1	1	1	1	1
rs13476237	1	1	1	2	0	0	1	1	1	1	2	1	0	0	1	2	1	0	1	1	0	1	0	2	1	0	1	1	0	0	1	0	0	0	1	1	0	0	0	1	2	1	2	2	1	1	1	1	1
rs8259388	1	1	1	2	0	0	1	1	1	1	2	1	0	0	1	2	1	0	1	1	0	1	0	2	1	0	1	1	0	0	1	0	0	0	1	1	0	0	0	1	2	1	2	2	1	1	1	1	1
rs13476242	1	1	1	2	0	0	1	1	1	1	2	1	0	0	1	2	1	0	1	1	0	1	0	2	2	0		1	0	0	1	0	0	0	1	1	0	0	0	1	2	1	2	2	1	1	1	1	1
rs8254496	1	1	1	2	0	0	1	1	1	1	2	1	0	0	1	2	1	0	1	1	0	1	0	2	2	0		1	0	0	1	0	0	0	1	1	0	0	0	1	2	1	2	2	1	1	1	1	1
rs13476248	1	1	1	2	0	0	1	1	1	1	2	1	0	0	1	2	1	0	1	1	0	1	0	2	2	0	1	1	0	0	1	0	0	0	1	1	0	0	0	1	2	1	2	2	1	1	1	1	1
rs13476251	1	1	1	2	0	0	1	1	1	1	2	1	0	0	1	2	1	0	1	1	0	1	0	2	2	0	1	1	0	0	1	0	0	0	1	1	0	0	0	1	2	1	2	2	1	1	1	1	1
rs13476254	1	1	1	2	0	0	1	1	1	1	2	1	0	0	1		1	0	1	1	0	1	0	2	2	0	1	1	0	0	1	0	0	0	1	0	0	0	0	1	2	1	2	2	1	1	1	1	1
rs3706759	1	1	0	2	0	0	1	1	1	1	2	1	0	0	1	2	1	0	1	1	0	1	0	2	2	0	1	1	0	0	1	0	0	0	1	1	0	0	0	1	2	1	2	2	1	1	1	1	1
rs4222857	1	1	0	2	0	0	1	1	1	1	2	1	1	0	1	2	1	0	1	1	0	1	0	2	2	0	1	1	0	0	1	0	0	0	1	1	0	0	0	1	2	1	2	2	1	1	1	1	1
rs13476264	1	1		2	0	0	1	1		1	2	1	1	1	1	2		0	1	1	0	1	0	2	2	0	1	1	0	0	1	0	0	0	1	1	0	0	0	1	2	1	2	2	1	1	1		1
rs13476265	1	1	0	2	0	0	1	1	1	1	2	1	1	1	1	2	1	0	1	1	0	1	0	2	2	0	1	1	0	0	1	0	0	0	0	1	1	0	0	1	2	1	2	2	1	1	1	1	1
rs13476267	1	1	0	2	0	0	1	1	1	1	2	1	1	1	1	2	1	0	1	1	0	1	0	2	2	0		1	0	0	1	0	0	0	1	1	0	0	0	1	2	1	2	2	1	1	1	1	1
rs3022877	1	1	0	2	0	0	1	1	1	1	2	0	1	1	1	2	1	0	1	1	0	1	0	2	2	0	1	1	0	0	1	0	0	0	1	1	0	0	0	1	2	1	2	2	1	1	1	1	1
rs13476269	1	1	0	2	0	0	1	1	1	1	2	0	1	1	1	2	1	0	1	1	0	1	0	2	2	0	1	1	0	0	1	0	0	0	1	1	0	0	0	1	2	1	2	2	1	1	1	1	1
rs8265814	1	1	0	2	0	0	1	1	1	1	2	0	1	1	1	2	1	0	1	1	0	1	0	2	2	0	1	1	0	0	1	0	0	0	1	1	0		0	1	2	1	2	2	1	1	1	1	1
rs8254589	1	1		2	0	0	1	1	1	1	2	0	1	1	1	2	1	0	1	1	0	1		2	2		1	1	0	0	1		0	0	1	1		0	0	1	2	1	2	2	1	1	1	1	1
rs13476270	1	1	0	2	0	0	1	1	1	1	2	0	1	1	1	2	1	0	1	1	0	1	0	2	2	0	1	1	0	0	1	0	0	0	1	1	0	0	0	1	2	1	2	2	1	1	1	1	1
rs13476273	1	1	0	2	0	0	1	1	1	1	2	0	1	1	1		1	0	1	1	0	1	0	2	2	0	1	1		0	1	0	0	0	1	1		0	0	1	2	1	2	2	1	1	1	1	1
rs13476279	1	1	0	2	0	0	2	1	1	1	2	0	1	1	0	2	1	0	1	1	0	0	0	2	2	0	0	1	0	0	1	0	0	0	1	1	0	0	0	1	2	1	2	2	1	1	1	1	1
rs13476286	1	1	0	2	0	0	2	1	1	1	2	0	1	1	0	2	1	0	1	1	0	0	0	2	2	0	1	1	0	0	1	0	0	0	1	2	0	0	0	1	2	1	2	2	1	1	1	0	1
rs13476300	1	1	0	2	0	0	2	1	1	1	2	0	1	1	0	1	1	0	1	1	0	0	0	2	2	0	1	1	0	0	1	0	0	0	1	2	0	0	0	1	2	0	2	1	1	1	1	0	1
rs13476302	1	1	0	2	0	0	2	1	1	1	2	0	1	1	0	1	1	0	1	1	0	0	0	2	2	0	1	1	0	0	1	0	0	0	1	2	0	0	0	1	2	0	2	1	1	1	1	0	1
rs3669814	1	1	0	2	0	0	2	1	1	1	2	0	1	1	0	1	1	0	1	1	0	0	0	2	2	0	1	1	0	0	1	0	1	0	1	2	0	0	0	1	2	0	2	1	1	1	1	0	1
rs13501301	1	1	0	2	0	0	2	1	1	1	2	0	1	1	0	1	1	0	1	0	0	0	0	1	2	0	1	1	0	0	1	0	1	0	1	2	0	0	0	1		0	2	1	1	1	1	0	1
rs13476311	1	1	0	2	0	0	2	1	1	1	2	0	1	1	0	1	1	0	1	0	0	0	0	1	2	0	1	1	0	0	1	0	1	0	1	2	0	0	0	1	2	0	2	1	1	1	1	0	1
rs13476312	1	1	0	2	0	0	2	1	1	1	2	0	1	1	0	1		0	1	0	0	0	0	1	2	0	1	1	0	0	1	0	1	0	1	2		0	0	1		0		1	1	1	1	0	1
rs13476313	1	1		2	0	0	2	1	1	1	2	0	1	1	0	1	1	0	1	0	0	0	0	1	2		1	1	0	0	1	0	1	0	1	2	0	0		1	2	0	2	1	1	1	1	0	1
rs13476314	1	1	0	2	0	0	2	1	1	1	2	0	1	1	0	1	1	0	1	0	0	0	0	1	2	0	1	1	0	0	1	0	1	0	1	2	0	0	0	1	2	0	2	1	1	1	1	0	1
rs13476315	1	1	0	2	0	0	2	1	1	1	2	0	1	1	0		1	0	1	0	0	0	0	1	2	0	1	1	0	0	1	0	1	0	1	2	0	0	0	1	2	0	2	1	1	1	1	0	1
rs13476316	1	1	0	2	0	0	2	1	1	1	2	0	1	0	0	1	1	0	1	0	0	0	0	1	2	0	1	1	0	0	1	0	1	0	1	2	0	0	0	1	2	0	2	1	1	1	1	0	1
rs13476318	0	1	1	1	0	0	0	1	1	1	0	0	1	1	1	2	2	1	2	1	0	1	0	1	2	2	0	2	1	2	1	2	0	2	1	2	0	1	0	0	1	1	2	1	1	0	1	2	0
rs13476334	0	1	1	1	0	0	0	1	1	1	0	0	1	2	1	2	2	2	2	1	0	1	0	1	2	2	0	2	1	2	1	2	0	2	1	2	0	1	0	0	1	1	2	1	0	0	1	1	0
rs13476337	0	1	1	1	0	0	0	1	1	1	0	0	1	1	1	2	2	2	2	1	0	1	0	1	2	2	0	2	1	2	1	2	0	2	1	2	0	1	0	0	1	1	2	1	0	0	1	1	0
rs13476339	0	1	1	1	0	0	0	1	1	1	0	0	1	2	1	2	2	2	2	1	0	1	0	1	2		0	2	1	2	1	2	0	2	1	2	0	1		0	1	1	2	1	0	0	1	1	0
rs13476340	0	1	1	1	0	0	0	1	1	1	0	0	1	2	1	2	2	2	2	1	0	1	0	1	2	2	0	2	1	2	1	2	0	2	1	2	0	1	0	0	1	1	2	1	0	0	1	1
rs13476342	0	1	1	1	0	0	0	1	1	1	0	0	1	1	1	2	2	2	2	1	0	1	0	1		2	0	2	1	2	1	2	0	2	1	2	0	1	0	0	1	1	2	1	0	0	1	1	0
rs13476343	0	1	1	1	0	0	0	1	1	1	0	0	1	1	1		2	2	2	1	0	1	0	1	2		0	2	1	2	1	2	0	2	1	2	0	1	0	0	1	1	2	1	0	1	1	1	0
rs13476344	0	1	1	1	0	0	0	1	1	1	0	0	1	2	1	2		2	2	1	0	1	0	1	2	2	0	2	1	2	1		0	2	1	2	0	1		0	0	1	2	1	0	1	1	1	0
rs3696091	0	1	0	1	0	0	0	1	1	1	0	0	1	0	2	2	2	2	2	1	0	1	0	1	2	2		2	0	2	1	2	0	2	1	2		1	0	0	1	2	2	1	0	1	1	0
rs13476348	0	1	0	1	0	0	0	1	1	1	0	0	1	2	2	2	2	2	2	1	0	1	0	1	2	2	0	2	1	2	1	2	0	2	1	2	0	1	0	0	1	2	2	1	0	1	1	1	0
rs13476352	0	1	0	1	0	0	0	1	1	1	0	0	1	2	2	2	2	2	2	1	0	1	1	1	2	2	0	2	1	2	1	2	0	2	1	2	0	2	0	0	1	2	2	1	0	1	1	1	0
rs13476354	0	1	0	1	0	0	0	1	1	1	0	0	1	2	2	2	2	2	2	1	0	1	1	1	2	2	0	2	1	2	1	2	0	2	1	2	0	2	0	0	1	2	2	1	0	1	1	1	0
rs13476358	0	1	0	1	0	0	0	1	1	1	0	0	1	2	2	2	2	2	2	1	0	1	1	1	2	2	0	2	1	2	1	2	0	2	2	2	0	2	0	0	1	2	2	1	0	1	1	1	0
rs6351643	0	1	0	1	0	0	0	1	1	1	0	0	1	2	2			2	2	1	0	1	1	1	2	2	0	2	1	2	1	2	0	2	2	2		2	0	0	1	2	2	1	0	1	1	1	0
rs13476365	0	1	0	1	0	0	0	1	1	1	0	0	1	2	2	2	2	2	2	1	0	0	1	1	2	2	0	2	1	2	1	2	0	2	2	2	0	2	0	0	1	2	2	1	0	1	1	1	0
rs13476367	0	1	0	1	0	0	0	1	1	1	0	0	1	2	2	2	2	2	2	1	0	0	1	1	2	2	0	2	1	2	1	2	0	2	2	2	0	2	0	0	1	2	2	1	0	1	1	1	0
rs13476368	0	1	0	1	0	0	0	1	1	1	0	0	1	2	2	2	2	2	2	1	0	0	1	1	2	2	0	2	1	2	1	2	0	2			0	2	0	0	0	2	2	1	0	1	1	1	0
rs13476369	0	1	0	1	0	0	0	1	1	1	0	0	1	2	2	2	2	2	2	1	0	0	1	1	2	2	0	2	1	2	1	2	0	2	2	2	0	2		0		2	2	1	0	1	1		0
rs13476370	0	1	0	1	0	0	0	1	1	1	0	0	1	2	2	2	2	2	2	1	0	0	1	1	2	2	0	2	1	2	1	2	0	2	2	2	0	2	0	0	1	2	2	1	0	1	1	1	0
rs13476372	0	1	0	1	0	0	0	1	1	1	0	0	1	2	2	2	2	2	2	1	0	0	1	1	2	2	0	2	1	2	1	2	0	2	2	2	0	2	0	0	1	2	2	1	0	1	1	1	0
rs13476375	0	1	0	1	0	0	0	1	1	1	0	0	1	2	2	2	2	2	2	1	0	0	1	1	2	2	0	2	1	2	1	1	0	2	2	2	0	2	0	0	1	2	2	1	0	1	1	1	0
rs13476376	0	1	0	1	0	0	0	1	1	1	0	0	1	2	2	2	2	2	2	1	0	0	1	1	2	2	0	2	1	2	1	1	0	2	2	2	0	2	0	0	1	2	2	1	0	1	1	1	0
rs13476378	0	1	0	1	0	0	0	1	1	1	0	0	1	2	2	2	2	2	2	1	0	0	1	1	2	2	0	2	1	2	1	1	0	2	2	2	0	2	0	0	1	2	2	1	0	1	1	1	0
rs13476383	0	1	0	1	0	0	0	1	1	1	0	0	1	2	2	2	2	2	2	1	0	0	0	1	2	2	0	2	1	2	1	1	0	2	2	2	0	2	0	0	1	2	2	1	0	1	1	1	0
rs6301542	0	1	0	1	0	0	0	1	1	1	0	0	1	2	2	2	2	2	2	1	0	0	1	1	2	2	0	2	1	2	1	1	0	2	2	2	0	2	0	0	1	2	2	1	0	1	1	1	0
rs13476424	0	1	0	1	0	0	0	2	1	1	0	0	1	2	2	2	2	2	2	1	0	0	2	1	2	2	0	2	1	1	1	1	0	2	2	2	0	2	0	1	1	2	2	1	0	1	1	1	0
rs13476427		1	0	1	0	0	0	2	1	1	0	0	1	2	2	2	2	2	2	1	0	0	2	1		2	0	2	1	1	1	1	0	2	2	2	0	2	0	1	1	2	2	1	0	1	1	1	0
rs13476429	0	1	0	1	0	0	0	2	1	1	0	0	1	2	2	2	2	2	2	1	0	0	2	1	2	2	0	2	1	1	1	1	0	2	2	2	0	2	0	1	1	2	2	1	0	1	1	1	0
rs13476432	0	1	0	1	0	0	0	2	1	1	0	0	1	2	2	2	2	2	2	1	0	0	2	1	2	2	0	2	1	1	1	1	1	2	2	2	0	2	0	1	1	2	2	1	0	1	0	1	0
rs13476433	0	1	0	1	0	0	0	2	1	1	0	0	1	2	2	2	2	2	2	1	0	0	2	1	2	2	0	2	1	1	1	1	1	2	2	2	0	2	0	1	1	2	2	1	0	1	0	1	0
rs13476435	0	1	0	1	0	0	0		1	1	0	0	1	2	2	2	2	2	2	1	0	0	2	1	2	2	0	2	1	1	1	1	1	2		2	0	2	0	1	1	2	2		0	1	0	1	0
rs13476438	0	1	0	1	0	0	0	2	1	1	0	0	1	2	2	2	2	2	2	1	0	0	2	1	2	2	0	2	1	1	1	1	1	2	2	2	0	2	0	1	1	2	2	1	0	1	0	1	0
rs13476440	0	1	0	1	0	0	0	2	1	1	0	0	1	2	2	2	2	2	2	1	0	0	2	0	2	2	0	2	1	1	1	1	1	2	2	2	0	2	0	1	1	2	2	1	0	1	0	1	0
rs13476445	0	1	0	1	0	0	0	2	1	1	0	0	1	2	2	2	2	2	2	1	0	0	2	0	2	2	0	2	1	1	1	1	1	2	2	2	0	2	0	1	1	2	2	1	0	1	0	1	0
rs13476446	0	1	0	1	0	0	0	2	1	1	0	0	1	2	2	2	2	2	2	1	0	0	2	0	2	2	0	2	1	1	1	1	1	2	2	2	0	2	0	1	1	2	2	1	0	1	0	1	0
rs13476448	0	1	0	1	0	0	0	2	1	1	0	0	1	2	2	2	2	2	2	1	0	0	2	0	2	2	0	2	1	1	1	1	1	2	2	2	0	2	0	1	1	2	2	1	0	1	0	1	0
rs13476449	0	1	0	1	0	0	0	2	1	1	0	0	1		2	2	2	2	2	1	0	0		0	2	2	0	2	1	1	1	1	1	2		2		2	0	1	1	2	2	1	0	1	0	1	0
rs13476451	0	1	0	1	0	0	0	2	1	1	0	0	1	2	2	2	2	2	2	1	0	0	2	0	2	2	0	2	1	1	1	1	1	2	2	2	0	2	0	1	1	2	2	1	0	1	0	1	0
rs13476452	0	1	0	1	0	0	0	2	1	1	0	0	1	2	2	2	2	2	2	1	0	0	2	0	2	2	0	2	1	1	1	1	1	2	2	2	0	2	0	1	1	2	2	1	0	1	0	1	0
rs13476456	0	1	0	1	0	0	0	2	1	1	0	0	1	2	2	2	2	2	2	1	0	0	2	0	2		0	2	1	1	1	1	1	1	2	2	0	2	0	1	1	2	2	1	0	1	0	1	0
rs6333344	0	1	0	1	0	0	0	2	1	1	0	0	1	2	2	2	2	2	2	1	0	0	2	0	2	2	0	2	1	1	1	1	1	1	2	2	0	2	0	1	1	2	2	1	0	1	0	1	0
rs13476459	0	1	0	1	0	0	0	2	1	1	0	0	1	2	2	2	2	2	2	1	0	0	2	0	2	2	0	2	1	1	1	1	1	1	2	2	0	2	0	1	1	2	2	1	0	1	0	1	0
rs6288325	0	1	0	1	0	0	0	2	1	1	0	0	1	2	2	2	2	2	2	1	0	0	2	0	2	2	0	2	1	1	1	1	1	1	2	2	0	2	0	1	1	2	2	1	0	1	0	1	0
rs13476460	0	1	0	1	0	0	0	2	1	1	0	0	1	2	2	2	2	2	2	1	0	0	2	0	2	2	0	2	1	1	1	1	1	1	2	2	0	2	0	1	1	2	2	1	0	1	0	1	0
rs13476461	0	1	0	1	0	0	0	2	1	1	0	0	1	2	2	2	2	2	2	1	0	0	2	0	2	2	0	2	1	1	1	1	1	1	2	2	0	2	0	1	1	2	2	1	0	1	0	1	0
rs13476462	0	1		1	0	0	0	2	1	1	0	0	1	2	2	2	2	2	2	1	0	0	2	0	2	2	0	2	1	1	1	1	1	1	2	2	0	2	0	1	1	2	2	1	0	1	0	1	0
rs13476464	0	1	0	1	0	0	0	2	1	1	0	0	1	2	2	2	2	2	2	1	0	0	2	0	2	2	0	2	1	1	1	1	1	1	2	2	0	2	0	1	1	2	2	1	0	1	0	1	0
rs13476465		1	0	1		0		2	1	1	0	0	1	2	2			2	2	1	0	0	2	0	2	2	0	2	1	1	0		1	1	2	2		2	0			2			0	1	0	1
rs13476466	0	1	0	1	0	0	0	2	1	1	0	0	1	2	2	2	2	2	2	1	0	0	2	0	2	2	0	2	1	1	1	1	1	1	2	2	0	2	0	1	1	2	2	1	0	1	0	1	0
rs13476467	0	1	0	1	0	0	0	2	1	1	0	0	1	2	2	2	2	2	2	1	1	0	2	0	2	2	0	2	1	1	0	1	1	1	2	2	0	2	0	1	1	2	2	1	0	1	0	1	0
rs13476470	0	1	0	1	0	0	0	2	1	1	0	0	1	2	2	2	2	2	2	1	1	0	2	0	2	2	0	2	1	1	0	1	1	1	2	2	0	2	0	1	1	2	2	1	0	1	0	1	0
rs13476471	0	1	0	1	0	0	0	2	1	1	0	0	1	2	2	2	2	2	2	1	1	0	2	0	2	2	0	2	1	1	0	1	1	1	2	2	0	2	0	1	1	2	2	1	0	1	0	1	0
rs3718404	0	1	0	1	0	0	0	2	1	1	0	0	1	2	2	2	2	2	2	1	1	0	2	0	2	2	0	2	1	1	0	1	1	1	2	2	0	2	0	1	1	2	2	1	0	1	0	1	0
rs13476473		1	0	1	0	0	0	2	1	1	0	0	1	2	2	2	2	2	2	1	1	0	2	0	2	2	0	2	1	1	0	1	1	1	2			2	0	1	1	2	2	1	0	1	0	1	0
rs13476475		1	0	1	0	0	0	2	1	1	0	0	1		2	2		2	2	1	1	0	2	0	2	2		2	1	1	0	1	1	1	2	2		2	0	1		2		1	0	1	0	1
rs13476476	0	1	0	1	0	0	0	2	1	1	0	0	1	2	2	2	2	2	2	1	1	0	2	0	2	2	0	2	1	1	0	1	1	1	2	2	0	2	0	1	1	2	2	1	0	1	0	1	0
rs6265423	0	1	0	1	0	0	0	2	1	1	0	0	1	2	2	2	2	2	2	1	1	0	2	0	2	2	0	2	1	1	0	1	1	1	2	2	0	2	0	1	1	2	2	1	0	1	0	1	0
rs13476478	0	1	0	1	1	0	0	2	1	1	0	0	1		2	2	2	2	2	1	1	0	2	0	2	2	0	2	1	1	0	1	1	1	2	2	0	2	0	1	1	2	2	1	0	1	0	1	0
rs13476480	0	1	0	1	1	0	0	2	1	1	0	0	1	2	2	2	2	2	2	1	1	0	2	0	2	2	0	2	1	1		1	1	1	2	2	0	2	0	1	1	2	2	1	0	1	0	1	0
rs13476490	0	1	0	1	1	1	0	2	1	1	0	0	1	2	2	2	2	2	2	1	1	0	2	0	2	2		2	1	1	0	1	1	1	2		0	2	0	1	1	2	2	1	0	1	0	1	0
rs13476493	0	1	0	1	1	1	0	2	1	1	0	0	1	2	2	2	2	2	2	1	1	0	2	0	2	2	0	2	1	1	0	1	1	1	2	2	0	2	0	1	1	2	2	1	0	1	0	1	0
rs13476494	0	1	0	1	1	1	0	2	1	1	0	0	1	2	2	2	2	2	2	1	1	0	2	0	2	2	0	2	1	1	0	1	1	1	2	2	0	2	0	1	1	2	2	1	0	1	0	1	0
rs13476496	0	1	0	1	1	1	0	2	1	1	0	0	1	2	2	2	2	2	2	1	1	0	2	0	2	2	0	2	1	1	0	1	1	1	2	2	0	2	0	1	1	2	2	1	0	1	0	1	0
rs13476498	0	1	0	1	1	1	0	2	1	1	0	0	1	2	2	2	2	2	2	1	1	0	2	0	2	2	0	2	1	1	0	1	1	1	2	2	0	2	0	1	1	2	2	1	0	1	0	1	0
rs13476501	0	0	0	1	1	1	0	2	1	1	0	0	1	2	2	2	2	2	2	1	1	0	2	0	2	2	0	2	1	1	0	1	1	1	2		0	2		1	1	2	2	1	0	1	0	1	0
rs13476502	0	0	0	1	1	1	0	2	1	1	0	0	1	2	2	2	2	2	2	1	1	0	2	0	2	2	0	2	1	1	0	1	1	1	2	2	0	2	0	1	1	2	2	1	0	1	0	1	0
rs13476503	0	0	0	1	1	1	0	2	1	1	0	0	1	2	2	2	2	2	2	1	1	0	2	0	2	2	0	2	1	1	0	1	1	1	2	2	0	2	0	1	1	2	2	1	0	1	0	1	0
rs6293999	0	0	0	1	1	1	0	2	1	1	0	0	1	2	2	2	2	2	2	1	1	0	2	0	2	2		2	1	1	0	1	1	1	2	2	0	2	0	1	1	2	2	1	0	1	0	1	0
rs13476506	0	0	0	1	1	1	0	2	1	1	0	0	1	2	2	2	2	2	2	1	1	0	2	0	2	2	0	2	1	1	0	1	1	1	2	2	0	2	0	1	1	2	2	1	0	1	0	1	0
rs13476507	0	0	0	1	1	1	0	2	1	1	0	0	1	2	2	2	2	2	2	1	1	0	2	0	2	2	0	2	1	1	0	1	1	1	2	2	0	2	0	1	1	2	2	1	0	1	0	1	0
rs13476513	0	0	0	1	1	1	0	2	1	1	0	0	1	2	2	2		2	2	1	1	0	2	0	2	2	0	2	1	1	0	1	1	1	2		0	2	0	1	1	2	2	1	0	1	0	1	0
rs13476514	0	0	0	1	1	1	0	2	1	1	0	0	1		2	2	2	2	2	1	1	0	2	0		2	0	2	1	1	0	1	1	1		2	0	2	0	1	1	2	2	1	0	1	0	1	0
rs6409863	0	0	0	1	1	1	0	2	1	1	0	0	1	2	2		2	2	2	1	1	0	2	0	2	2	0	2	1	1	0	1	1	1	2	2	0		0	1	1	2	2	1	0	1	0	1	0
rs13476516	0	0	0	1	1	1	0	2	1	1	0	0	1	2	2	2	2	2	2	1	1	0	2	0	2	2	0	2	1	1	0	1	1	1	2	2	0	2	0	1	1	2	2	1	0	1	0	1	0
rs13476520	0	0	0	1	1	1	0	2	1	1	0	0	1	2	2	2	2	2	2	1	1	0	2	0	2	2	0	2	1	1	0	1	1	1	2	2	0	2	0	1	1	2	2	1	0	1	0	1	0
rs13476521	0	0	0	1	1	1			1	1	0	0	1	2	2	2		2	2	0	1	0	2	0	2			2	1	1		0	1	1	2			2	0	1	1	2		1	0	1	0	0
rs13476525	0	0	0	1	1	1	0	2	1	1	0	0	1	2	2	2	2	2	2	1	1	0	2	0	2	2	0	2	1	1	0	1	1	1	2	2	0	2	0	1	1	2	2	1	0	1	0	1	0
rs13476526	0	0	0	1	1	1	0	2	1	1	0	0	1	2	2	2	2	2	2	1	1	0	2	0	2	2	0	2	1	1	0	1	1	1	2	2	0	2	0	1	1	2	2	1	0	1	0	1	0
rs13476547	1	1	0	1	1	1	0	2	1	1	0	0	1	2	2	1	2	2	2	1	1	0	1	0	1		0	1	1	1	0	1	1	1		2	0	2	0	1	1	2	2	1	0	1	0	1	0
rs13476548	1	1	0	1	1	1	0	2	1	1	0	0	1	2	2	1	2	2	2	1	1	0	2	0	1	1	0	1	1	1	0	1	1	1	1	2	0	2	0	1	1	2	2	1	0	1	0	1	0
rs13476554	1	1	0	1	1	1	0	2	1	1	0	0	1	2	2	1	2	2	2	1	1	0	2	0	1	1	0	1	1	1	0	1	1	1	1	2	0	2	0	1	1	2	2	1	0	1	0	1	0
rs3022887	1	1	0	1	1	1	0	2	1	1	0	0	1	2	2	1	2	2	2	1	1	0	2	0	1	1	0	1	1	1	0	1	1	1	1	2	0	2	0	1	1	2	2	1	1	1	0	1	0
rs8263229	1	1	0	1	1	1	0	2	1	1	0	0	1	2	2	1	2	2	2	1	1	0	2	0	1	1	0	1	1	1	0	1	1	1	1	2	0	2	0	1	1	2	2	1	1	2	0	1	0
rs13476562	1	1	0	1	1	1	0	2	1	1	0	0	1	2	2	0	2	2	2	1	1	0	2	0	1	1	0	1	1	1	0	1	1	1	1	0	0	2	0	1	1	2	2	1	1	2	0	1
rs13476565	1	1	0	1	1	1	0	2	1	1	0	0	1	2	2	1	2	2	2	1	1	0	2	0	1	1	0	1	1	1	0	1	1	1	1	0	0	2	0	1	1	2		1	1	2	0	1	0
rs13476566	1	1	0	1	1	1	0	2	1	1	0	0	1	2	2	1	2	2	2	1	1	0	2	0	1	1	0	1	1	1	0	1	1	1	1	2	0	2	0	1	1	2	2	1	1	2	0	1	0
rs13476443	1	1	0	1	1	1	0	2	1	1	0	0	1	2	2	1	2	2	2	1	1	0	2	0	1	1	0	1	1	1	0	1	1	1	1	2	0	2	0	1	1	2	2	1	1	2	0	1	0
rs3670631	1	1	0	1	1	1		2	1	1	0	0	1	2	2	1	2	2	2	1	1	0	2	0	1	1		1	1	1	0	1	1	1	1	2		2	0	1	1	2	2	1	1	2	0	1
rs13476572	1	1	0	1	1	1	0	2	1	1	0	0	1	2	2	1	2	2	2	1	1	0	2	0	1	1	0	1	1	1	0	1	1	1	1	1	0	2	0	1	1	2	2	1	1	2	0	1	0
rs13476583	1	1	0	2	1	1	0	2	1	1	0	0	1	2	2	1	2	2	2	1	1	0	2	0	1	1	0	1	1	1	0	1	1	1	1	1	0	2	0	1	1	2	2	1	1	2	0	1	0
rs13476586	1	1	0	2	1	1	0	2	1	1	0	0	1	2	2	1	2	2	2	1	1	0	2	0	1	1	0	1	1	1	0	1	1	1	1	1	0	2	0	1		2	2	1	1	2	0	1	0
rs13476589	1	1	1	2	1	1	0	2	1	1	0	0	1	2	2	1	2	2	2	1	1	1	2	0	1	1	0	1	1	1	0	1	1	1	1	1	0	2	0	1	1	2	2	1	1	2	0	1	0
rs13476594	1	1	1	2	1	1	0	2	1	1	0	0	1	2	2	1	2	2	2	1	1	1	2	0	1	1	0	1	1	1	0	1	1	1	1	1	0	2	0	1	1	2	2	1	1	2	0	1	0
rs13476595	1	1	1	2	1	1	0	2	1	1	0	0	1	2	2	1	2	2	2	1	1	1		0	1	1	0	1	1	1	0	1	1	1	1	1	0	2	0	1	1	2	2	1	1	2	0	1	0
rs13459065	1	1	1	2	1	1	0	2	1	1	0	0	1	2	2	1	2	2	2	1	1	1	2	0	1	1		1	1	1	0	1	1	1	1	1	0	2	0	1	1	2	2	1	1	2	0	1	0
rs13476598	1	1	1	2	1	1	0	2	1	1	0	0	1	2	2	1	2	2	2	1	1	1	2	0	1	1	0	1	1	1	0	1	1	1	1	1	0	2	0	1	1	2	2	1	1	2	0	1	0
rs13476601	1	1	1	2	1	1	0	2	1	1	0	0	1	2	2	1	2	2	2	1	1	1	2	0	1	1	0	1	1	1	0	1	1	1	1	1	0	2	0	1	1	2	2	1	1	2	0	1	0
rs13476602	1	1	1	2	1	1	0	2	1	1	0	0	1	2	2	1	2	2	2	1	1	1	2	0	1	1	0	1	1	1	0	1	1	1	1	1	0	2	0	1	1	2	2	1	1	2	0	1	0
rs13476605	1	1	1	2		1	0	2	1	1	0	0	1		2	0		2	2	1	1	1		0		1		1	1	1	0	1	1	1	1	1		2	0	1	1	2	2	1	1	2	0	1	0
rs13476607	1	1	1	2	1	1	0	2	1	1	0	0	1	2	2	1	2	2	2	1	1	1	2	0	1	1	0	1	1	1	0	1	1	1	1	1	0	2	0	1	1	2	2	1	1	2	0	1	0
rs13476610	1	1	1	2	1	1	0	2	1	1	0	0	1	2	2	1	2	2	2	1	1	1	2	0	1	1	0	1	1	1	0	1	1	1	1	1	0	2	0	1	1	2	2	1	1	2	0	1	0
rs6406704	1	1	1	2	1	1	0	2	1	1	0	0	1	2	2	1	2	2	2	1	1	1	2	0	1	1	0	1	1	1	0	1	1	1	1	1	0	2	0	1	1	2	2	1	1	2	0	1	0
rs13476615	1	1	1	2	1	1	0	2	1	1	0	0	1	2	2	1	2	2	2	1	1	1	2	0	1	1	0	1	1	1	0	1	1	1	1	1	0	2	0	1	1	2	2	1	1	2	0	1	0
rs6289377	1	1	1	2	1	1	0	2	1	1	0	0	1	2	2	1	2	2	2	1	1	1	2	0	1	1	0	1	1	1	0	1	1	1	1	1	0	2	0	1	1	2	2	1	1	2	0	1	0
rs13476618	1	1	1	2	1	1	0	2	1	1	0	0	1	2	2	1	2	2	2	1	1	1	2	0	1	1	0	1	1	1	0	1	1	1	1	1	0	2	0	1	1	2	2	1	1	2	0	1	0
rs13476620	1	1	1	2	1	1	0	2	1	1	0	0	1	2	2	1	2	2	2	1	1	1	2	0	1	1	0	1	1	1	0	1	1	1	1	1	0	2	0	1	1	2	2	1	1	2	0	1	0
rs13476624	1	1	1	2	1	1	0	2		1	0	0	1		2		2	2	2	1	1	1	2	0	1	1	0	1	1	1	0	1	1	1	1	1	0	2	0	1	1	2	2	1	1	2	0	1	0
rs13476625	1	1	1	2	1	1	0	2	1	1	0	0	1	2	2	1	2	2	2	1	1	1	2	0	1	1	0	1	1	1	0	1	1	1	1	1	0	2	0	1	1	2	2	1	1	2	0	1	0
rs13476626	1	1	1	2	1	1	0	2	1	1	0	0	1	2	2	1	2	2	2	1	1	1	2	0	1	1	0	1	1	1	0	1	1	1	1	1	0	2	0	1	1	2	2	1	1	2	0	1	0
rs13476628	1	1	1	2	1	1	0		1	1	0	0	1	2	2	1	2	2	2	1	1	1	2	0	1	1	0	1	1	1	0	1	1	1	1	1	0	2	0	1		2	2	1	1	2	0	1	0
rs13476629		1	1	2	0	1	0	2	1	1	0	0	1		2	1	2	2	2	1	1	1	2	0		1	0	1	1	1	0	1	1	1	1	1	0	2	0	1	1	2	2	1	1	2	0
rs13476631	1	1	1	2	1	1	0	2	1	1	0	0	1	2	2	1	2	2	2	1	1	1	2	0	1	1	0	1	1	1	0	1	1	1	1	1	0	2	0	1	1	2	2	1	1	2	0	1	0
rs13476635	1	1	1	2	1	1	0	2	1	1	0	0	1	2	2	1	2	2	2	0	1	1	2	0	1	1	0	1	1	1	0	1	1	1	1	1	0	2	0	1	1	2	2	1	1	2	0	1	0
rs13476641	1	1	1	2	1	1	0	2	1	1	0	0	1	2	2	1	2	2	2	0	1	1		0	1	1	0	1	1	1	0	1	1	1	1	1	0	2	0	1	1	2		1	1	2	0	1	0
rs6246565	1	1	1	2	1	1	0	2	1	1	0	0	1	2	2	1	2	2	2	0	1	1	2	0	1	1		0	1	1	0	1	1	1		1	0	2	0	1	1	2	2	1	1	2	0	1	0
rs13476647	1	1	1	2	1	1	0	2	1	1	0	0	1	2	2	1	2	2	2	0	1	1	2	0	1	1	0	0	1	1	0	1	1	1	1	1	0	2	0	1	1	2	2	1	1	2	0	1	0
rs13476648	1	1	1	2	1	1	0	2	1	1	0	0	1	2	2	1	2	2	2	0	1	1	2	0	1	1	0	0	1	1	0	1	1	1	1	1	0	2	0	1	1	2	2	1	1	2	0	1	0
rs13476656	1	1	1	2	1	1	0	2	1	1	0	0	1	2	2	1	2	2	2	0	1	1	2	0	1	1	0	0	1	1	0	1	1	1	1	1		2	0	1	1	2	2	1	1	2	0	1
rs13476660	1	1	1	2	1	1	0	2	1	1	0	0	1	2	2	1	2	2	2	0	1	1	2	0	1	1	0	0	1	1	0	1	1	1	1	1	0	2	0	1	1	2	2	1	1	2	0	1	0
rs6378047	1	1	1	2	1	1	0	2	1	1	0	0	1	2	2	1	2	2	2	0	1	1	2	0	1	1	0	0	1	1	0	1	1	1	1	1	0	2	0	1	1	2	2	1	1	2	0	1	0
rs13476661	1	1	1	2	1	1	0	2	1	1	0	0	1	2	2	1	2	2	2	0	1	1	2	0	1	1	0	0	1	1	0	1	1	1	1	1	0	2	0	1	1	2	2	1	1	2	0	1	0
rs13476663	1	1	1	2	1	1	0	2	1	1	0	0	1	2	2	1	2	2	2	0	1	1		0	1	1	0	0	1	1	0	1	1	1	1	1	0	2	0	1	1	2	2	1	1	2	0	1	0
rs6249987	1	1	1	2	1	1	0	2	1	1	0	0	1	2	2	1	2	2	2	0	1	1	2	0	1	1	0	0	1	1	0	1	1	1	1	1	0	2	0	1	1	2	2	1	1	2	0	1	0
rs13476667	1	1	1	2	1	1	0	2	1	1	0	0	1	2	2	1	2	2	2	0	1	1	2	0	1	1	0	0	1	1	0	1	1	1	1	1	0	2	0	1	1	2	2	1	1	2	0	1	0
rs6275228	1	1	1	2	1	1	0	2	1	1	0	0	1	2	2	1	2	2	2	0	2	1	2	0	1	1	0	0	1	1	0	1	1	1	1	1	0	2	0	1	1	2	2	1	1	2	0	0	0
rs6262358	1	1	1	2	1	1	0	2	1	1	0	0	1	2	2	1	2	2	2	0	2	1	2	0	1	1	0	0	1	1	0	1	1	1	1	1	0	2	0	1	1	2	2	1	1	2	0	0	0
rs13476672	1	1	1	2	1	1	0	2	1	1	0	0	1	2	1	1	2	2	2	0	2	1	2	0	1	1	0	0	1	1	0	1	1	1			0	2	0	1		2	2	1	1	2	0	0	0
rs3724460	1	1	1	2	1	1	0	2	1	1	0	0	1	2	1	1	2	2	2	0	2	1	2	0	1	1	0	0	1	1	0	1	1	1	1	1	0	2	0	1	1	2	2	1	1	2	0	0	0
rs13476679	1	1	1	2	1	1	0	2	1	1	0	0	1	2	1	1	2	2	2	0	2	1	2	0	1	1	0	0	1	1	0	1	1	1	1	1	0	2	0	1	1	2	2	1	1	2	0	0	0
rs13476682	1	1	1	2	1	1	0		1	1	0	0	1		1	1	2	2	2	0	2	1	2	0	1	1	0	0	1	1	0	1	1	1	1	1	0	2	0	1	1	2	2	1	1	2	0	0	0
rs13476683	1	1	1	2	1	1	0	2	1	1	0	0	1		1	1	2	2	2	0	2	1	2	0	1	1	0	0	1	1	0	1	1	1	1	1	0	2	0	1	1	2	2	1	1	2	0	0	0
rs13476685	1	1	1	2	1	1	0	2	1	1	0	0	1	2	1	1	2	2	2	0	2	1	2	0	1	1	0	0	1	1	0	1	1	1	1	1	0	2	0	1	1	2	2	1	1	2	0	0	0
rs13476687	1	1	1	2	1	1	0	2	1	1	0	0	1	2	1	1	2	2	2	0	2	1	2	0	1	2	0	0	1	1	0	1	1	1	1	1	0	2	0	1	1	2	1	1	1	2	0	0	0
rs6350987	1	1	1	2	1	1		2	1	1	0	0	1	2	1	0		2	2	0	2	1		0		2	0	0	1		0	0	1	1	0	1	0		0	1		2	1	1	1	2	0	1	0
rs6278009	1	1	1	2	1	1	0	2	1	1	0	0	1		1	1	2	2	2	0	2	1	2	0	1	2	1	0	1	1	0	1	1	1	1	1	0	2	0	1	1	2	1	1	1	2	0	0	0
rs13476693	1	1	1	2	1	1	0	2	1	1	0	0	1	2	1	1	2	2	2	0	2	1	2	0	1	2	1	0	1	1	0	1	1	1	1	1	0	2	0	1	1	2	1	1	1	2	0	1	0
rs3022892	1	1	1	2	1	1	0	2	1	1	0	0	1	2	1	1	2	2	2	0	2	1	2	0	1	2	1	0	1	1	0	1	1	1	1	1	0	2	0	1	1	2	1	1	1	2	0	1	0
rs13476696	1	1	1	2	1	1	0	2	1	1	0	0	1	2	1	1	2	2	2		2	1	2	0	1	2	1	0	1	1	0	1	1	1	1	1	0	2	0	1	1	2	1	1	1	2	0	1	0
rs13476697	1	1	1	2	1	1	0	2	1	1	0	0	1	2	1	1	2	2	2	0	2	1	2	0	1	2	1	0	1	1	0	1	1	1	1	1	0	2	0	1	1	2	1	1	1	2	0	1	0
rs13476698	1	1	1	2	1	1	0	2	1	1	0	0	1	2	1	1	2	2	2	0	2	1	2	0	1	2	1	0	1	1		1	1	1	1	1		2	0	1	1	2	1	1	1	2	0	1
rs13476700	1	1	1	2	1	1	0	2	1	1	0	0	1	2	1	1	2	2	2	0	2	1	2	0	1	2	1	0	1	1	0	1	1	1	1	1	0	2	0	1	1	2	1	1	1	2	0	1	0
rs13476702	1	1	1	2	1	1	0	2	1	1	0	0	1	2	1	1	2	2	2	0	2	1	2	0	1	2	1	0	1	1	0	1	1	1	1	1	0	2	0	1	1	2	1	1	1	2	0	1	0
rs13476703	1	1	1	2	1	1	0	2	1	1	0	0	1	2	1	1	2	2	2	0	2	1	2	0	1	2	1	0	1	1	0	1	1	1	1	1	0	2	0	1	1	2	1	1	1	2	0	1	0
rs13476704	1	1	1	2	1	1	0	2	1	1	0	0	1	2	1	1	2	2	2	0	2	1	2	0	1	2	1	0	1	1	0	1	1	1	1	1	0	2	0	1	1	2	1	1	1	2	0	1	0
rs13476705	1	1	1	2	1	1	0	2	1	1	0	0	1	2	1	1	2	2	2	0	2	1	2	0	1	2	1	0	1	1	0	1	1	1	1	1	0	2	0	1	1	2	1	1	1	2	0	1	0
rs4223406	1	1	1	2	1	1	0	2	1	1	0	0	1	2	1	1	2	2	2	0	2	1	2	0	1		1	0	1	1	0	1	1	1	1	1		2	0	1	1	2	1	1	1	2	0	1	0
rs13476711	1	1	1	2	1	1	0	2	1	1	0	0	1	2	1	1	2	2	2	0	2	1	2	0	1	2	1	0	1	1	0	1	1	1	1	1	0	2	0	1	1	2	1	1	1	2	0	1	0
rs13476712	1	1	1	2	1	1	0	2	1	1	0	0	1	2	1	1	2	2	2	0	2	1	2	0	1	2	1	0	1	1	0	1	1	1	1	1	0	2	0	1	1	2	1	1	1	2	0	1	0
rs13476713	1	1	1	2	1	1	0	2	1	1	0	0	1	2	1	1	2	2	2	0	2	1	2	0	1	2	1	0	1	1	0	1	1	1	1	1	0	2	0	1	1	2	1	1	1	2	0	1	0
rs13476714	1	1	1	2	1	1	0	2	1	1	0	0	1	2	1	1	2	2	2	0	2	1	2	0	1	2	1	0	1	1	0	1	1	1	1	1	0	2	0	1	1	2	1	1	1	2	0	1	0
rs13476715	1	1	1	2	1	1	0	2	1	1	0	0	1	2	1	0	2	2	2	0	2	1	2	0	1	2	1	0	1	1	0	1	1	1	1	1	0	2	0	1	1	2	1	1	1	2	0	1	0
rs13476719	1	1	1	2	1	1	0	2	1	1	1	0	1	2	1	1	2	2	2	0	2	1	2	0	1	2	2	0	1	1	0	1	1	1	1	1	0	2	0	1	1	2	1	1	1	2	0	1	0
rs13476725	1	1	1	2	1	1	0	2	1	1	1	0	1	2	1	1	2	2	2	0	2	1	2	0	1	2	2	0	1	1	0	1	1	1	1	1	0	2	0	0	1	2	1	1	1	2	0	1	0
rs3090608	1	1	0	2	1	1	0		1	1	1	0	1	2	1	1	2	2	2	0	2	1		0	1		2	0	0	1	0	1	1	1	0	0	0	2	0	0		2	1	1	1	2	0	1
rs13476726	1	1	1	2	1	1	0	2	1	1	1	0	1	2	1	1	2	2	2	0	2	1	2	0	1	2	2	0	1	1	0	1	1	1	1	1	0	2	0	0	1	2	1	1	1	2	0	1	0
rs8279363	1	1	1	2	1	1	0	2	1	1	1	0	1	2	1	1	2	2	2	0	2	1	2	0	1	2	2	0	1	1	0	1	1	1	1	1	0	2	0	0	1	2	1	1	1	2	0	1	0
rs13476732	1	1	1	2	1	1	0	2	1	1	1	0	1	2	1	1	2	2	2	0	2	1	2	0	1	2	2	0	1	1	0	1	1	1	1	1	0	2	0	0	1	2	1	1	1	2	0	1	0
rs13476733	1	0	1	2		1	0	2	1	1	1	0	1	2	1		2	2	2		2	0	2	0		2	2	0	0		0	1	1	1	1		0	2		0	1	2	1	0	1	2	0	1
rs8281377	1	1	1	2	1	1	0	2	1	1	1	0	1	2	1	1	2	2	2	0	2	1	2	0	1	2	2	0	1	1	0	1	1	1	1	1	0	2	0	0	1	2	1	1	1	2	0	1	0
rs13476739	1	1	1	2	1	1	0	2	1	1	1	0	1	2	1	1	2	2	2	0	2	1	2	0	1	2	2	0	1	1	0	1	1	1	1	1		2	0	0	1	2	1	1	1	2	0	1	0
rs13476740	1	1	1	2	1	1	0	2	1	1	1	0	1	2	1	1	2	2	2	0	2	1	2	0	1	2	2	0	1	1		1	1	1	1	1	0	2	0	0	1	2	1	1	1	2	0	0	0
rs13476741	0	1	1	2	1	1	0	2	1	1	1	0	1	2	1		2	2	2	0	2	1	2	0	1	2	2	0	1	1	0	1	1	1	1	1	0	2	0	0	1	2	1	1	1	2	0	1	0
rs13476746	1	1	1	2	1	1	0		1	1	1	0	1		1		2	2	2	0	2	1		0	1	2		0	1	1	0	1	1	1	1	1	0	2	0	0		2	1	1	1	2	0	0	0
rs13476749	1	1	1	2	1	1	0	2	1	1	1	0	1	2	1	1	2	2	2		2	1	2	0	1	2	2	0	1	1		1	1	1	1	1	0	2	0	0	1	2	1	1	1	2	0	1	0
rs13476750	1	1	1	2	1	1	0	2	1	1	1	0	1	2	1	1	2	2	2	0	2	1	2	0	1	2	2	0	1	1	0	1	1	1	1	1	0	2	0	0	1	2	1	1	1	2	0	1	0
rs6257970	1	1	1	2	1	1	0	2	1	1	1	0	1	2	1	1	2	2	2	0	2	1	2	0	1	2	2	0	1	1	0	2	1	2	1	1	0	2	0	0	1	2	1	1	1	2	0	1	0
rs13476763	1	1	1	2	1	1	0	2		1	1	0	1	2	1	1	2	2	2	0	2	1	2	0	1	2	2	0	1			2	1	2	1	1	0	2	0	0		2	1	1	1	2	0	0	0
rs13476764	1	1	1	2	1	1	0	2	1	1	1	0	1	2	1	1	2	2	2	0	2	1	2	0	1	2	2	0	1	1	0	2	1	2	1	1	0	2	0	0	1	2	1	1	1	2	0	1	0
rs3682725	1	1	2	1	1	1	0	2	1	1	1	0	1	2	1	1	2	2	2	0	2	1	2	0	1	2	2	0	1	1	0	2	1	2	1	1	0	2	0	0	1	2	1	1	1	2	1	1	0
rs13476801	1	1	2	1	1	1	0	2	1	1	1	0	1		1	1	2	2	2	0	2	1	2	0	1	2	2	0	1	1	0	2	1	2	1	1	0	2	0	0	1	2	1	1	1	1	1	1	0
rs13476803	1	1	2	1	1	1	0	2	1	1	1	0	1	2	1	1	2	2	2	0	2	1	2	0	1	2	2	0	1	1	0	2	1	2	1	1	0	2	0	0	1	2	1	1	1	1	1	1	0
rs13476810	1	1	2	1	1	1	0	2	1	1	1	0	1	2	1	1	2	2	2	0	2	1	2	0	1	2	2	1	1	1	0	2	1	2	1	1	0	2	0	0	1	2	1	1	1	1	1	1	0
rs13476811	1	1	2	1	1	1	0	2	1	1	1	0	1	2	1	1	2	2	2	0	2	1	2	0	1	2	2	1	1	1	0	2	1	2	1	1	0	2	0	0	1	2	1	1	1	1	1	1	0
rs6195594	1	1	2	1	1	1	0	2	1	1	1	0	1	2	1	1	2	2	2	0	2	1	2	0	1	2	2	1	1	1	0	2	1	2	1	1	0	2	0	0	1	2	1	1	1	1	1	1	0
rs6363071	0	1	2	1	0	1	0	2	2	0	1	0	1	2	1		2	2	2	0	2	0	2	0	0	2	2	1		1	0	2		2		1	0	2	0	0	1	2	1		0	1	1		0
rs13476820	1	1	2	1	0	1	0	2	2	1	1	0	1	2	1	1	2	2	2	0	2	1	2	0	1	2	2	1	1	1	0	2	1	2	1	1	0	2	0	0	1	2	1	1	1	1	1	1	0
rs6385687	1	1	2	1	0	1	0	2	2	1	1	0	1	2	1	1	2	2	2	0	2	1	2	0	1	2	2	1	1	1	0	2	1	2	1	1	0	2	0	0	1	2	1	1	1	1	1	1	0
rs13476822	1	1	2	1	0	1	0	2	2	1	1	0	1	2	1	1	2	2	2	0	2	1	2	0	1	2	2	1	1	1	0	2	1	2	1	1	0	2	0	0	1	2	1	1	1	1	2	1	0
rs13476823	1	1	2	1	0	1	0			1	1	0	1		1	1	2	2	2	0	2	1	2	0	1	2		1	1	1		2	1	2	1	1	0	2	0	0	0	2	1	1	1	1	2		0
rs13476824	1	1	2	1	0	1	0	2	2	1	1	0	1	2	1	1	2	2	2	0	2	1	2	0	1	2	2	1	1	1	0	2	1	2	1	1	0	2	0	0	1	2	1	1	1	1	2	1	0
rs13476826	1	1	2	1	0	1	0	2	2	1	1	0	1	2	1	1	2	2	2	0	2	1	2	0	1	2	2	1	1	1	0	2	1	2	1	1	0	2	0	0	1	2	1	1	1	1	2	1	0
rs13476827	1	1	2	1	0	1	0	2	2	1	1	0	1	2	1	1	2	2	2	0	2	1	2	0	1	2	2	1	1	1	0	2	1	2	1	1	0	2	0	0	1	2	1	1	1	1	2	1	0
rs13476830	1	1	2	1	0	1	0	2	2	1	1	0	1	2	1	1	2	2	2	0	2	1	2	0	1	2	2	1	1	1	0	2	1	2	1	1	0	2	0	0	1	2	1	1	1	1	2	1	0
rs13476831	1	1	2	1	0	1	0	2	2	1	1	0	1	2	1	1	2	2	2	0	2	1	2	0	1	2	2	1	1	1	0	2	1	2	1	1	0	2	0	0	1	2	1	1	1	1	2	1	0
rs13476832	1	1	2	1	0	1	0	2	2	1	1	0	1	2	1	1	2	2	2	0	2	1	2	0	1	2	2	1	1	1	0	2	1	2	1	1		2	0	0	1	2	1	1	1	1	2	1	0
rs6247960	1	1	2	1	0	1	0	2	2	1	1	0	1	2	1	1	2	2	2	0	2	1	2	0	1	2	2	1	1	1	0	2	1	2	1	1	0	2	0	0	1	2	1	1	1	1	2	1	0
rs13476846	1	1	2	1	0	1	0	2	2	1	1	0	1	2	1	1	2	2	2	0	2	1	2	0	1	2	2	1	1	2	0	2	1	2	1	0	0	2	0	0	1	2	1	1	1	1	2	1
rs13476868	1	2	2	1	0	1	1	2	2	1	1	0	1	2	1	1	2	2	2	0	2	1	2	0	1	2	2	1	1	2	0	2	1	2	1	0	0	2	0	0	1	2	1	1	1	1	2	1	0
rs13476872	1	2	2	1	0	1	1	2	2	1	1	0	1	2	1	1	2	2	2	0	2	1	2	0	1	2	2	1	1	2	0	2	1	2	1	0	0	2	0	0	1	2	1	1	1	1	2	1	0
rs13476876	1	2	2	1	0	1	1	2	2	1	1	0	1	0	1	1	2	2	2	0	2	1	1	0	1	2	2	1	1	2	0	2	1	2	1	0	0	2	0	0	1	2	1	1	2	1	2	1	0
rs13476878	1			1	0	1	0	2	2	1	1	0	1	0	1	0		2	2	0	2			0	1	2		1		2	0	2	1	2	0		0	2	0	0	0	2		1	2	1	2
rs3692409	1	2	2	1	0	1	1	2	2	1	1	0	1	2	1	1	2	2	2	0	2	1	1	0	1	2	2	1	1	2	0	2	1	2	1	0	0	2	0	0	1	2	1	1	2	1	2	1	0
rs3726342	1	2	2	1	0	1	1	2	2	1	1	0	1	2	1	1	2	2	1	0	2	1	1	0	1	2	2	1	1	2	0	2	1	2	1	0	0	2	0	0	1	2	1	1	2	1	2	1	0
rs13476880	1	2	2	1	0	1	1	2	2	1	1	0	1	2	1	1	2	2	1	0	2	1	1	0	1	2	2	1	1	2	0	2	1	2	1	0	0	2	0	0	1	2	1	1	2	1	2	1	0
rs13476881	1	2	2	1	0	1	1	2	2	1	1	0	1	2	1	1	2	2	1	0	2	1	1	0	1	2	2	1	1	2	0	2	1	2	1	0	0	2	0	0	1	2	1	1	2	1	2	1	0
rs13476882	1	2	2	1	0	1	1	2	2	1	1	0	1	2	1	1	2	2	1	0	2	1	1	0	0		0	1	1	2	0		1	2	1	0	0	2	0	0	0	2	0	1	2	1	2		0
rs13476883	1	2	2	1	0	1	0	2	2	1	1	0	1	2	1	1	2	2	1	0	2	1	1	0	1	2	0	1	1	2	0	2	1	2	1	0				0	1	2	1	1	2	1	2	1	0
rs3673613	1	2	2	1	0	1	2	2	2	1	1	0	1	2	1	1	2	2	1	0	2	1	1	0	1	2	0	1	1	2	0	2	1	2	1	0	0	2	0	0	1	2	1	1	2	1	2	1	0
rs8260429	1	2	2	0	0	1	2	2	2	1	1	0	1	2	1	1	2	2	1	0	2	1	0	0	1	2	2	1	1	2	0	2	1	2	1	0	0	2	0	0	1	2	1	1	2	1	2	1	0
rs8275858	1	2	2	0	0	1	2	2	2	1	1	0	1	2	1	1	2	2	1	0	2	1	0	0	1	2	0	1	1	2	0	2	1	2	1	0	0	1	0	0	1	2	1	1	2	1	2	1	0
rs13476892	1	2	2	0	0	1	2	2	2	1	1	0	1	2	1	1	2	2	1	0	2	1	0	0	1	2	2	1	1	2	1	2	1	2	1	0	0	1	0	0	1	2	1	1	2	1	2	1	0
rs13476894	1	2	2	0	0	1	2	2	2	1	1	0	1	2	1	1	2	2	1	0	2	1	0	0	1	2	2	1		2	1	2	1	2	1	0	0	1		0		2	1		2	1	2		0
rs13476895	1	2	2	0	1	1	2	2	2	1	1	0	1		1	0	2	2	1	0	2	1		0	1			1	0	2	1	2	1		1	0		1	0	0	1	2	1	1	2	1	2	1	0
rs3024096	1	2	2	0	1	1	2	2	2	1	1	0	1	2	1	1	2	2	1	0	2	1	0	0	1	2	2	1	1		1	2	1	2	1	0	0	1	0	0	1	2	1	1	2	1	2	1	0
rs13476910	1	2	2	0	1	1	2	2	2	1	1	0	1	2	1	1	2	2	1	0	2	1	0	0	1	2	2	1	1	2	1	2	1	2	1	0	0	1	0	0	1	2	1	1	2	1	2	1	0
rs13476917	1	2	2	0	1	1	2	2	2	1	1	0	1	2	1	1	1	2	1	0	2	1	0	1	1	2	2	1	1	2	1	2	1	2	1	0	0	1	0	0	1	2	1		2	1	2	1	0
rs13476918	1	2	2	0	1	1	2	2	2	1	1	0	1	2	1	1	1	2	1	0	2	1	0	1	1	2	2	1	1	2	1	2	1	2	1	0	0	1	0	0	1	2	1	1	2	1	2	1	0
rs3673248	1	2	2	0	1	1	2	2	2	1	1	0	1	2	1	1	1	2	1	0	2	1	0	1	1	2	2	1	1	2	1	2	1	2	1	0	0	1	0	0	1	2	1	0	2	1	2	2	0
rs13476925	1	2	2	0	1	1	2	2	2	1	1	0	1	2	1	1	1	2	1	0	2	1	0	1	1	2	2	1	1		1	2	1	2	1	0	0	1	0	0	1	2	1	0	2	1	2	2	0
rs13476928	1	2	2	0	1	0	2	2	2	1	1	0	1	2	1	1	1	2	1	0	2	1	0	1	1	2	2	1	1	2	1	2	1	2	1	1	0	1	0	0	1	2	1	0	2	1	2	2	0
rs13476930	1	2	2	0	1	0	2	2	2	1	1	0	1	2	1	1	1	2	1	0	2	1	0	1	1	2	2	1	1	2	1	2	1	2	1	1	1	1	0	0	1	2	1	0	2	1	2	2	0
rs13476934	1	2	2	0	1	0	2	2	2	1	1	0	1	2	1	1	1	2	1	0	2	1	0	1	1	2	2	1	1	2	1	2	1	2	0	1	1	1	0	0	1	2	1	0	2	1	2	2	0
rs13476935	1	2	2	0	1	0	2			1	1	0	1		1	1	1	2	1	0	2	1	0	1	1	2	2	1	1	2	1	2	1	2	0	1	1	1	0	0	1	2	1	0	2	1	2	2
rs4223701	1	1	2	0	1	0	2	2	2	1	1	1	1	2	1	1	1	2	1	0	2	1	0	1	1	2		2	0	2	1	1	1	2	0	1	1	1		0	1	1	0	0	2	1	2	2	0
rs13476946	1	1	2	0	1	0	2	2	2	1	1	1	1	2	1	1	1	2	1	0	2	1	0	1	1	2	2	2	0	2	1	1	1	2	0	1	1	1	0	0	1	1	0	0	2	1	2	2	0
rs13476950	2	1	0	0	2	1	1	0	0	1	0	1	1	2	2	2	2	0	0	1	0	1	1	1	0	0	2	1	2	1	0	0	1	1	1	1	0	0	1	1	1	1	2	1	1	1	2	1	1
rs13476951	2	1	0	0	2	1	1	0	0	1	0	1	1	2	2	2	2	0	0	1	0	1	1	1	0	0	2	1	2	1	0	0	1	1	1	1	0	0	1	1	1	1	2	1	1	1	2	1	1
rs13476953	2	1	0	0	2	1	1	0	0	1	0	1	1	2	2	2	2	0	0	1	0	1	1	1		0	2	1	2	1	0	0	1	1	1	1	0	0	1	1	1	1	2	1	1	1	2	1	1
rs13476958	2	1	0	0	2	1	1	0	0	1	0	1	1	2	2	2	2	0	0	1	0	1	1	1	0	0	2	1	2	1	0	0	1	1	0	1	0	0	1	1	1	1	2	1	1	1	2	1	1
rs13476961	2	1	0	0	2	1	1	0	0	1	0	1	1	2	2	2	2	0	0	1	0	1	1	1	0	0	2	1	2	1	0	0	1	1	1	1	0	0	1	1	1	1	2	1	1	1	2	1	1
rs6274760	2	1	0	0	2	1	1	0	0	1	0	1	1	2	2	2	2	0	0	1	0	1	1	1	0	0	2	1	2	1	0	0	1	1	1	1	0	0	1	1	1	1	2	1	1	1	2	1	1
rs4223706	2	1	0	0	2	1	1	0	0	1	0	1	1	2	2	2	2	0	0	1	0	1	1	1	0	0		1	2	1	0	0	1	1	1	1	0	0	1	1	1	1	2	1	1	1	2	1	1
rs13476964	2	1	0	0	2	1	1	0	0	1	0	1	1	2	2	2	2	0	0	1	0	1	1	1	0	0	2	1	2	1	0	0	1	1	1	1	0	0	1	1	1	1	2	1	1	1	2	1	1
rs4223708	2	1	0	0	2	1	1	0	0	1	0	1	1	2	2	2	2	0	0	1	0	1	1	1	0	0	2	1	2	1	0	0	1	1	1	1	0	0	1	1	1	1	2	1	1	1	2	1	1
rs13476970	2	1	0	0	2	1	1	0	0	1	0	1	1	2	2	2	2	0	0	1	0	1	1	1	0	0	2	1	2	1	0	0	1	1	1	1	0	0	1	1	1	1	2	1	1	1	2	1	1
rs13476974	2	1	0	0	2	1	1	0	0	1	0	1	1	2	2	2	2	0	0	1	0	1	1	1	0	0	2	1	2	1	0	0	1	1	1	1	0	0	1	1	1	1	2	1	1	1	2	1	1
rs3693600	2	1	0	0	2	1	1	0		1	0	1	1	2	2	2	2	0	0	1	0	1	1	1			2	1	2	1		0	1	1	1	1	0	0	1	1	1	1	2	1	1	1	2	1	1
rs3716641	2	1	0	0	2	1	1	0	0	1	0	1	1	2	2	2	2	0	0	1	0	1	1	1	0	0	2	1	2	1	0	0	1	1	1	1	0	0	1	1	1	1	2	1	1	1	2	1	1
rs13476986	2	1	0	0	2	1	1	0	0	1	0	1	1	2	2	2	2	0	0	1	0	1	0	1	0	0	2	1	2	1	0	0	1	1	1	1	0	0	1	1	1	1	2	2	1	1	2	1	1
rs13476987	2	1	0	0	2	1	1	0	0	1	0	1	1	2	2	2	2	0	0	1	0	1	0	1	0	0	2	1	2	1	0	0	1	1	1	1	0	0	1	1	1	1	2	2	1	1	2	1	1
rs13476992	2	1		0	2	1	1	0		1	0	1	1	2	2	2	2	0	0	1	0	1		1	0		2	1		1	0	0	1	1	2	1		0	1	1	1	1	2	2	1	1	2	1	1
rs6168642	2	1	0	0	2	1	1	0	0	1	0	1	1	2	2	2	2	0	0	1	0	1	0	1	0	0	2	1	2	1	0	0	1	1	2	1	0	0	1	1	1	1	2	2	1	1	2	1	1
rs13476999	2	1	0	0	2	1	1	0	0	1	0	1	1	2	2	2	2	0	0	1	0	1	0	1	0	0	2	1	2	1	0	0	1	1	2	1	0	0	1	1	1	1	2	2	1	1	2	1	1
rs13459167	2	1	0	0	2	1		0	0	1	0	1	1	2	2	2	2	0	0	1	0	1		1	0	0	2	1	2	1	0	0	1	1		1	0	0	1	1	1	1	2	2	1	1	2	1	1
rs6410894	2	1	0	0	2	1	1	0	0	1	0	1	1	2	2	2	2	0	0	1	0	1	0	1	0	0	2	1	2	1	0	0	1	1	2	1	0	0	1	1	1	1	2	2	1	1	2	1	1
rs13477006	2	1	0	0	2	1	1	0	0	1	0	1	1	2	2	2	2	0	0	1	0	1	0	1	0	0	2	1	2	1	0	0	1	1	2	1	0	0	1	1	1	1	2	2	1	1	2	1	1
rs13477007	2	1	0	0	2	1	1	0	0	1	0	1	1	2	2	2	2	0	0	1	0	1	0	1	0	0	2	1	2	1	0	0	1	1	2	1	0	0	1	1	1	1	2	2	1	1	2	1	1
rs13477019	2	1	0	0	2	1	1	0	0	1	0	1	1	2	2	2	2	0	0	1	0	1	0	1	0	0	2	1	2	1	0	0	1	1	2	1	0	0	1	1	1	1	2	2	1	1	2	1	1
rs13477022	2	1	0	0	2	1	1	0	0	1	0	1	1	2	2	2	2	0	0	1	0	1	0	1	0	0	2	1	2	1	0	0	1	1	2	1	0	0	1	1	1	1	1	2	1	1	2	1	1
rs13477023	2	1	0	0	2	1	1	0	0	1	0	1	1	2	2	2	2	0	0	1	0	1	0	1	0	0	2	1	2	1	0	0	1	1	2	1	0	0	1	1	1	1	1	2	1	1	2	1	1
rs13477026	2	1	0	0	2	1	1	0	0	1	0	1	1	2	2	2	2	0	0	1	0	1	0	1	0	0	2	1	2	1	0	0	1	1	2	1	0	0	1	1	1	1	1	2	1	1	2	1	1
rs13477027	2	1	0	0	2	1	1	0	0	1	0	1	1	2	2	2	2	0	0	1	0	1	0	1	0	0	2	1	2	1	0	0	1	1	2	1	0	0	1	1	1	1	1	2	1	1	2	1	1
rs3022950	2	1	0	0	2	1	1	0	0	1	0	1	1	2	2	2	2	0	0	1	0	1	0	1		0	2	1	2	1	0	0	1	1	2	1	0	0	1	1	1	1	1	2	1	1	2	1	1
rs4223769	2	1	0	0	2	1	1	0	0	1	0	1	1	2	2		2	0	0	1	0	1	0	1	0	0	2	1	2	1	0	0	1	1	2	1	0	0	1	1	1	1	1	2	1	1	2	1	1
rs13477031	2	1	0	0	2	1	1	0	0	1	0	1	1	2	2	2	2	0	0	1	0	1	0	1	0	0	2	1	2	1	0	0	1	1	2	1	0	0	1	1	1	0	1	2	1	1	2	1	1
rs13477034	2	1	0	1	2	1	1	0	0	1	0	1	1	2	2	2	2	0	0	1	0	0	0	1	0	0	2	1	2	1	0	0	0	1	2	1	0	0	1	1	1	0	1	2	1	1	2	1	1
rs13477035	2	1	0	1	2	1	1	0	0	1	0	1	1	2	2	2	2	0	0	1	0	0	0	1	0	0	2	1	2	1	0	0	0	1	2	1	0	0	1	1	0	0	1	2	1	1	2	1	1
rs13477036	2	1	0	1	2	1	1	0	0	1	0	1	1	2	2	2	2	0	0	1	0	0	0	1	0	0	2	1	2	1	0	0	0	1	2	1	0	0	1	1	1	0	1	2	1	1	2	1	1
rs13477037	2	1	0	1	2	1	1	0	0	1	0	1	1	2	2	2	2	0	0	1	0	0	0	1	0	0		1		1	0		0	1	2	1	0	0	1	1	1	0	1	2	1	1	2	1	1
rs6200754	2	1	0	1	2	1	1	0	0	1	0	1	1	2	2	2	2	0	0	1	0	0	0	1	0	0	2	1	2	1	0	0	0	1	0	1	0	0	1	1	1	0	1	2	0	1	2	1	1
rs13477043	2	1	0	1	2	1	1	0	0	1	0	1	1	2	2	2	1	0	0	1	0	0	0	1	0	0	0	1	2	1	0	0	0	1	0	1	0	0	1	1	1	0	1	2	0	1	2	1	1
rs6351323	2	1	0	1	2	1	1	0	0	1	0	1	1	2	2	2	1	0	0	1	0	0	0	1	0	0	2	1	2	1	0	0	0	1	2	1	0	0	1	1	1	0	1	2	0	1	2	1	1
rs6371982	2	1	0	1	2	1	1	0	0	1	0	1	1	2	2	2	1	0	0	1	0	0	0	1	0	0	1	1	2	1	0	0	0	1	2	1	0	0	1	1	1	0	1	2	0	1	2	1	1
rs13477055	2	1	0	1	2	1	1	0	0	1	0	1	1	2	2	2	1	0	0	1	0	0	0	1	0	0	1	1	2	1	0	0	0	1	2	1	0	0	1	1	1	0	1	2	0	1	2	1	1
rs13477056	2	1	0	1	2	1	1	0	0	1	0	1	1	2	2	2	1	0	0	1	0	0	0	1	0	0	1	1	2	1	0	0	0	1	2	1	0	0	1	1	1	0	1	2	0	1	2	1	1
rs13477057	2	1	0	1	2	1	1	0	0	1	0	1	1	2	2	2	1	0	0	1	0	0	0	1	0	0	1	1	2	1	0	0	0	1	2	1	0	0	1	1	1	0	1	2	0	1	2	1	1
rs13477059	2	1	0	1	2	1	1	0	0	1	0	1	1	2	2	2	1	0	0	1	0	0	0	1	0	0	1	1	2	1	0	0	0	1	2	1	0	0	1	1	1	0	1	2	0	1	2	1	1
rs6246699	2	1	0	1	2	1	1	0	0	1	0	1	1		2	2	1	0	0	1	0	0	0	1	0	0	1	1	2	1	0	0	0	1	2	1		0	1	1	1	0	1		0	1	2	1	1
rs13477061	2	1	0	1	2	1	1	0	0	1	0	1	1	2	2	2	1	0	0	1	0	0	0	1	0	0	1	1	2	1	0	0	0	1	2	1	0	0	1	1	1	0	1	2	0	1	2	1	1
rs13477062	2	1	0	1	2	1	1	0	0	1	0	1	1	2	2	2	1	0	0	1	0	0	0	1	0	0	1	1	2	1	0	0	0	1	2	1	0	0	1	1	1	0	1	2	0	1	2	1	1
rs3022959	2	1	0	1	2	1	1	0	0	1	0	1	1	2	2	2	1	0	0	1	0	0	0	1	0	0	1	1	2	1	0	0	0	1	2	1	0	0	1	1	1	0	1		0	1	2	1	1
rs3140619	2	1	0	1	2	1	1	0	0	1	0	1	1	2	2	2	1	0	0	1	0	0	0	1	0	0	1	1	2	1	0	0	0	1	2	1	0	0	1	1	1	0	1	2	0	1	2	1	1
rs13477063	2	1	0	1	2	1	1	0	0	1	0	1	1	2	2	2	1	0	0	1	0	0	0	1	0	0	1	1	2	1	0	0	0	1	2	1	0	0	1	1	1	0	1	2	0	1	2	1	1
rs6257041	2	1	0	1	2	1	1	0	0	1	0	1	1	2	2	2	1	0	0	1	1	0	0	1	0	0	1	1	2	1	0	0	0	1	2	1	0	0	1	1	1	0	1	2	0	1	2	1	1
rs13477080	2	1	0	1	2	1	1	0	0	2	0	1	1	2	2	2	1	0	0	1	1	0	0	1	0	0	1	1	2	1	0	0	0	1	2	1	0	0	1	1	1	0	1	2	0	1	2	1	1
rs13477082	2	1	0	1	2	1	1	0	0	2	0	1	1	2	2	2	1	0	0	1	1	0	0	1	0	0	1	1	2	1	0	0	0	1	2	1	0	0	1	1	1	0	1	2	0	1	2	1	1
rs13477083	2	1	0	1	2	1	1	0	0	2	0	1	1	2	2	2	1	0	0	1	1	0	0	1	0	0	1	1	2	1	0	0	0	1	2	1	0	0	1	1	1	0	1	2	0	1	2	1	1
rs6346011	2	1	0	1	2	1	1	0	0	2	0	1	1	2	2	2	1	0	0	1	1	0	0	1	0	0	1	1	2	1	0	0	0	1	2	1	0	0	1	1	1	0	1	2	0	1	2	1	1
rs13477084			0	1	2	1	0			2	0	1	1	2	2	2	1	0	0	1	1	0	0	1	0	0	1	1	2	1	0	0	0	1	2	0		0	1	0		0	1	2	0	1	2	1
rs4223943	2	1	0	1	2	1	1	0	0	2	0	1	1	2	2	2	1	0	0	1	1	0	0	1	0	0	1	1	2	1	0	0	0	1	2	1	0	0	1	1	1	0	1	2	0	1	2	1	1
rs13477087	2	1	0	1	2	1	1	0	0	2	0	1	1	2	2	2	1	0	0	1	1	0	0	1	0	0	1	1	2	1	0	0	0	1	2	1	0	0	1	1	1	0	1	2	0	1	2	1	1
rs6191141	2	1	0	1	2	2	1	0	0	2	0	1	1	2	2	2	1	0	0	1	1	0	0	1	0	0	1	1	2	1	0	0	0	1	2	1	0	0	1	1	1	0	1	2	0	1	2	1	1
rs13477092	2	1	0	1	2	2	1	0	0	2	0	1	1	2	2	2	1	0	0	1	1	0	0	1	0	0	1	1	2	1	0	0	0	1	2	1	0	0	1	1	1	0	1	2	0	1	2	1	1
rs13477093	2	1	0	1	2	2	1	0	0	2	0	1	1	2	2	2	1	0	0	1	1	0	0	1	0	0	1	2	2	1	0	0	0	1	2	1	0	0	1	1	1	0	1	2	0	1	2	1	1
rs13477094	2	1	0	1	2	2	1	0	0	2	0	1	1	2	2	2	1	0	0	1	1	0	0	1	0	0	1	2	2	1	0	0	0	1	2	1	0	0	1	1	1	0	1	2	0	1	2	1	1
rs3024057	2	1	0	1	2	2	1	0	0	2	0	1	1	2	2	2	1	0	0	1	1	0	0	1	0	0	1	2	2	1	0	0	0	1	2	1	0	0	1	1	1	0	1	2	0	1	2	1	1
rs13477095	2	1	0	1	2	2	1	0	0	2	0	1	1	2	2	2	1	0	0	1	1	0	0	1	0	0	1	2	2	1	0	0	0	1	2	1	0	0	1	1	1	0	1	2	0	1	2	1	1
rs13477097	2	1	0	1	2	2	1	0	0	2	0	1	1	2	2	2	1	0	0	1	1	0	0	1	0	0	1	2	2	1	0	0	0	1	2	1	0	0	1	1	1	0	1	2	0	1	2	1	1
rs13477102	2	1	0	1	2	2	1	0	0	2	0	1	1	2	2	2	1	0	0	1	1	0	0	1	0	0	1	2	2	1	0	0	0	1	2	1		0	1	1	1	0	1	2	0	1	2	1	1
rs13477103	2	1	0	1	2	2	1	0	0	2	0	1	1	2	2	2	1	0	0	1	1	0	0	1	0	0	1	2	2	1	0	0	0	1	0	1	0	0	1	1	1	0	1	2	0	1	2	1	1
rs3089298	2	1	0	1	2	2	1	0	0	2	0	1	1	2	2	2	1	0	0	1	1	0	0	1	0	0	1	2	2	1	0	0	0	1	0	1	0	0	1	1	1	0	1		0	1	2	1	1
rs13477104	2	1	0	1	2	2	1	0	0	2	0	1	1	2	2	2	1	0	0	1	1	0	0	1	0	0	1	2	2	1	0	0	0	1	2	1	0	0	1	1	1	0	1	2	0	1	2	1	1
rs13477105	2	1	0	1	2	2	1	0		2	0	1	1	2	2		1	0	0	1	1	0	0	1	0	0	1	2	2	1	0		0	1	2	1	0		1	1	1	0	1		0	1	2	1	1
rs13477110	2	1	0	1	2	2	1	0	0	2	0	1	0	2	2	2	1	0	0	1	1	0	0	1	0	0	1	2	2	1	0	0	0	1	2	1	0	0	1	1	1	0	1	2	0	1	2	1	1
rs3685081	2	1	0	1	2	2	1	0	0	2	0	1	0	2	2	2	1	0	0	1	1	0	0	1	0	0	1	2	2	1	0	0	0	1	2	1	0	0	1	1	1	0	1	2	0	1	2	1	1
rs13477111	2	1	0	1	2	2	1	0	0	2	0	1	0	2	2	2	1	0	0	1	1	0	0	1	0	0	1	2	2	1	0	0	0	1	2	1	0	0	1	1	1	0	1	2	0	1	2	1	1
rs13477126	2	1	0	1	2	2	1	0	0	1	0	1	0	2	2	2	1	0	0	1	1	0	0	1	0	1	0	2	2	1	0	0	0	1	2	1	0	0	1	1	1	1	1	2	0	1	2	1	1
rs4223977	2	1	0	1	2	2	1	0	0	1	0	1	0		2	2	1	0	0	1	1	0		1	0	1	0	2	2	1	0	0	0	1	2	1	0	0	1	1	1	1	1	2	0	1	2	1	1
rs13477130	2	1	0	1	2	2	1	0	0	1	0	1	0	2	2	2	1	0	0	1	1	0	0	1	0	1	0	2	2	1	0	0	0	1	2	1	0	0	1	1	1	1	1	2	0	1	2	1	1
rs13477134	2	0	0	1	2	2	1	0	0	1	0	1	0	2	2	2	1	0	0	1	1	0	0	1	0	1	0	2	2	1	0	0	0	1	2	1	0	0	1	1	1	1	1	2	0	1	2	1	1
rs13477137	2	0	0	1	2	2	1	0	0	1	0	1	0	2	2	2	1	0	0	1	1	0	0	1	0	1	0	2	2	1	0	0	0	1	2	1	0	0	1	1	1	1	1	2	0	1	2	1	1
rs13477138	2	0	0	1	2	2	1	0	0	1	0	1	0		2	2	1	0	0	1	1	0	0	1	0	1	0	2	2	1	0	0	0	1	2	1	0	0	1	1	1	1	1	2	0	1	2	1	1
rs13477140	2	0	0	1	2	2	1	0	0	1	0	1	0	2	2	2	1	0	0	1	1	0	0	1	0	1	0	2	2	1	0	0	0	1	2	1	0	0	1	1	1	1	1	2	0	1	2	1	1
rs13477143	2	0	0	1	2	2	1	0	0	1	0	1	0	2	2	2	1	0	0	1	1	0	0	1	0	1	0	2	2	1	0	0	0	1	2	1	0	0	1	1	1	1	1	2	0	1	2	1	1
rs3089029	2	0	0	1	2	2	1	0	0	1	0	1	0	2	2	2	1	0	0	1	1	0	0	1	0	1		2	2	1	0	0	0	1	2	1	0	0	1	1	2	1	1	2	0	1	2	1	1
rs13477145	2	0	0	1	2	2	1	0	0	1	0	1	0	2	2	2	1	0	0	1	1	0		1	0	1	0	2	2	1	0	0	0	1	2	0	0	0	1	1	2	1	1	2	0	1	2	0	1
rs13477146	2	0	0	1	2	2	1	0	0	1	0	1	0	2	2	2	1	0	0	1	1	0	0	1	0	1	0	2	2	1	0	0	0	1	2	1	0	0	1	1	2	1	1	2	0	1	2	1	1
rs13477147	2	0	0	1	2	2	1	0	0	1	0	1	0	2	2	2	1	0	0	1	1	0	0	1	0	1	0	2	2	1	0	0	0	1	2	1	0	0	1	1	2	1	1	2	0	1	2	1	1
rs13477148	2	0	0	1	2	2	1	0	0	1	0	1	0	2	2	2	1	0	0	1	1	0	0	1	0	1	0	2	2	1	0	0	0	1	2	1	0	0	1	1		1	1	2	0	1	2	1	1
rs13477149	2	0	0	1	2	2	1	0	0	1	0	1	0	2	2	2	1	0	0	1	1	0	0	1	0	1		2	2	1	0	0	0	1	2	1	0	0	1	1	2	1	1	2	0	1	2	1	1
rs13477151	2	0	0	1	2	2	1	0	0	1	0	1	0	2	2	2	1	0	0	1	1	0	0	1	0	1	0	2	2	1	0	0	0	1	2	1	0	0	1	1	2	1	1	2	0	1	2	1	1
rs13477154	2	0	0	1	2	2	1	0	0	1	0	1	0	2	2	2	1	0	0	1	1	0	0	1	0	1	0	2	2	1	0	0	0	1	2	1	0	0	1	1	2	1	1	2	0	1	2	1	1
rs13477155	2	0	0	1	2	2	1	0	0	1	0	1	0	2	2	2	1	0	0	1	1	0	0	1	0	1	0	2	2	1	0	0	0	1	2	1	0	0	1	1	2	1	1	2	0	1	2	1	1
rs13477156	2	0	0	1	2	2	1	0	0	1	0	1	0	2	2	2	1	0	0	1	1	0	0	1	0	1	0	2	2	1	0	0	0	1	2	1	0	0	1	1	2	1	1	2	0	1	2	1	1
rs13477174	2	0	0	1	2	2	2	1	0	1	0	1	0	2	2	2	1	0	0	1	1	0	0	1	0	1	0	2	2	1	0	0	0	1	2	1	0	0	1	1	2	1	1	2	0	1	2	1	1
rs13477176	2	0	0	1	2	2	2	1	0	1	0	1	0	2	2	2	1	0	0	1	1	0	0	1	0	1	0	2	2	1	0	0	0	1	2	1	0	0	1	1	2	1	1	2	0	1	2	1	1
rs13477178	2	0	0	1	2	2	2	1	0	1	0	1	0	2	2	2	1	0	0	1	1	0	0	1	0	1	0	2	2	1	0	0	0	1	2	1	0	0	1	1	2	1	1	2	0	1	2	1	1
rs13477183	2	0	0	1	2	2	2	1	0	1	0	1	0		2			0	0	1	1	0	0	1	0	1	0	2		1	0	0	0	1	2	1		0	1	1		1	1	2	0	1	2	1	1
rs13477187	2	0	0	1	2	2	2	1	0	1	0	1	0	2	2	2	1	0	0	1	1	0	0	1	0	1	0	2	2	1	0	0	0	1	2	1	0	0	1	1	2	1	1	2	0	1	2	1	1
rs13477188	2	0	0	1	2	2	2	1	0	1	0	1	0	2	2	2	1	0	0	1	1	0	0	1	0	1	0	2	2	1	0	0	0	1	2	1	0	0	1	1	2	1	1	2	0	1	2	1	1
rs13477189	2	0	0	1	2	2	2	1	0	1	0	1	0	2	2	2	1	0	0	1	1	0	0	1	0	1	0	2	2	1	0	0	0	1	2	1	0	0	1	1	2	1	1	2	0	1	2	1	1
rs13477190	2	0		1	2	2	2			1	0	1	0		2		1	0	0	1	1	0	0	1	0	1		2	2		0	0	0	1		1		0	1	1		1	1		0	1	2	1	1
rs13477194	2	0	0	1	2	2	2	1	0	1	0	1	0	2	2	2	1	0	0	1	1	0	0	1	0	1	0	2	2	1	0	0	0	1	2	1	0	0	1	1	2	1	1	2	0	1	2	1	1
rs3688679	2		0	1	2	2	2	1	0	1	0	1	0	2	2		0	0	0	1	1	0		1	0	1	0	2		1	0	0		1	2			0	1	1	2	1	0	2	0	1	2	1	0
rs13477201	2	0	0	1	2	2		1	0	1	0	1	0		2	2	1	0	0	1	1	0	0	1	0	1		2	2	1	0	0	0	1	2	1	0	0	1	1	2	1	1	2	0	1	2	1	1
rs13477202	2	0	0	1	2	2	2	1	0	1	0	1	0	2	2	2	1	0	0	1	1	0	0	1	0	1	0	2	2	1	0	0	0	1	2	1	0	0	1	1	2	1	1	2	0	1	2	1	1
rs13477207	2	0	0	1	2	2	2	1	0	1	0	1	0	2	2	2	1	0	0	1	1	0	0	1	0	1	0	2	2	1	0	0	0	1	2	1	0	0	1	1	2	1	1	2	0	1	2	1	1
rs13477216	2	0	0	1	2	2	2	1	0	1	0	1	0	2	2	2	1	0	0	1	1	1	0	1	0	1	0	2	2	1	0	0	0	1	2	1	0	0	1	1	2	1	1	1	0	1	2	1	1
rs13477217	2	0	0	1	2	2	2	1	0	1	0	1	0	2	2	2	1	0	0	1	1	1	0	1	0	1	0	2	2	1	0	0	0	1	2	1	0	0	1	1	2	1	1	1	0	1	2	1	1
rs13477218	2	0	0	1	2	2	2	1	0	1	0	1	0	2	2	2	1	0	0	1	1	1	0	1	0	1	0	2	2	1	0	0	0	1	2	1		0	1	1	2	1	1	1	0	1	2	1	1
rs13477220	2	0	0	1	2	2	2	1	0	1	0	1	0	2	2	2	1	0	0	1	1	1	0	1	0	1	0	2	2	1	0	0	0	1	2	1	0	0	1	1	2	1	1	1	0	1	2	1	1
rs13477222	2	0	0	1	2	2	2	1	0	1	0	1	0	2	2	2	1	0	0	1	1	1	0	1	0	1	0	2	2	1	0	0	0	1	2	1	0	0	1	1	2	1	1	1	0	1	2	1	1
rs13477223	2	0	0	1	2	2		1	0	1	0	1	0	2	2	2	1	0	0	1	1	1	0	1	0	1	0	2	2	1	0	0	0	1		1	0	0	1	1	2	1		1	0	1	2	1	1
rs6305129	2	0	0	1	2	2	2		0	1	0	1	0	2	2	2	1	0	0		1	1	0	1	0	1		2	2	1	0	0	0	1	2	1	0	0		1		1	1		0	1	2	1
rs13477224	2	0	0	1	2	2	2	1	0	1	0	1	0	2	2	2	1	1	0	1	1	1	0	1	0	1	0	2	2	1	0	0	0	1	2	1	0	0	1	1	2	1	1	1	0	1	2	0	1
rs6196421	2	0	0	1	2	2	2	1	0	1	0	1	0	2	2	2	1	1	0	1	1	1	0	1	0	1	0	2	2	1	0	0	0	1	2	1	0	0	1	1	2	1	1	1	0	1	2	0	1
rs13477225	2	0	0	1	2	2	2	1	0	1	0	1	0	2	2	2	1	1	0	1	1	1	0	1	0	1	0	2	2	1	0	0	0	1	2	1	0	0	1	1	2	1	1	1	0	1	2	0	1
rs13477227	2	0	0	1	2	2	2	2	0	1	0	1	0	2	2	2	0	1	0	1	1	1	0	1	0	1	0	2		1	0	0	0	1		1	0	0	1	1	2	1	1	1	0	1	2	0	1
rs13477228	2	0	0	1	2	2	2	2	0	1	0	1	0	2	2	2	1	1	0	1	1	1	0	1	0	1	0	2	2	1	0	0	0	1	2	1	0	0	1	1	2	1	1	1	0	1	2	0	1
rs13477230	2	0	0	1	2	2	2	2	0	1	0	1	0	2	2	2	1	1	0	1	1	1	0	1	0	1	0	2	2	1	0	0	0	1	2	1	0	0	1	1	2	1	1	1	0	1	2	0	1
rs13477233	2	0	0	1	2	2	2	2	0	1	0	1	0	2	2	2	1	1	0	1	1	1	0	1	0	1	0	2	2	1	0	0	0	1	2	1	0	0	1	1	2	1	1	1	0	1	2	0	1
rs6183172	2	0	0	1	2	2		2	0	1	0	1	0	2	2	2	1	1	0	0	1	1	0	1	0	1	0	2	2	0	0				2	0	0	0	1	0		1	1	1	0	1	2		1
rs13477236	2	0	0	1	2	2	2	2	0	1	0	1	0	2	2	2	1	1	0	1	1	1	0	1	0	1	0	2	2	1	0	0	0	1	2	1	0	0	1	1	2	1	1	1	1	1	2	0	1
rs13477239	2	0	0	1	2	2	2	2	0	0	0	1	0	2	2	2	1	1	0	1	1	1	0	1	0	1	0	2	2	1	0	0		1	2	1	0	0	1	1	2	1	1	1	1	0	2	0	1
rs6398474		0	0	1	2	2	2	2	0	1	0	1	0	2	2	2	1	1	0	1	1	1	0	1	0	1	0	2	2	1	0	0	0	1	2	1	0	0	1	1	2	1	1	1	1	1	2	0	1
rs6376008	2	0	0	1	2	2	2			1	0	1	0		2	2	1	1	0		1	1	0	1		1		2		1	0	0		1		1	0	0	1	1		1	1	1	1	1	2		1
rs4224039	2	0	0	1	2	2	2	2	0	1	0	1	0	2	2	2	1	1	0	1	1	1	0	1	0	1	0	2	2	1	0	0	0	1	2	1	0	0	1	1	2	1	1	1	1	1	2	0	1
rs13477248	2	0	0	1	2	2	2	2	0	1	0	1	0	2	2	2	1	1	0	1	1	1	0	1	0	1	0	2	2	1	0	0	0	1	2	1	0	0	1	1		0	1	2	1	1	2	0	1
rs13477257	2	0	0	1	2	2	2	2	0	1	0	1	0	2	2	2	1	2	0	2	1	1	0	1	0	1	0	2	2	0	0	0	0	0	2	1	0	0	1	1	2	0	0	2	1	1	2	0	1
rs6224931	2	0	0	1	2	2	2	2	0	1	0	1	0	2	2	2	1	2	0	2	1	1	0	1	0	1	0	2	2	0	0	0	0	0	2	1	0	0	1	1	2	0	0	2	1	1	2	0	1
rs13477263	2	0	0	1	2	2	2	2	0	1	0	1	0	2	2		1	2	0	2	1	1	0	1	0	1	0	2	2	0	0	0	0	0	2	1	0	0	1	1	2	0	0	2	1	1	2	0	1
rs13477273	2	0	0	1	2	2	2	2	0	1	0	1	0	2	2	2	1	2	0	2	1	1	0	1	0	1	0	2	2	0	0	0	0	0	2	1	0	0	1	1	2	0	0	2	1	1	2	0	1
rs13477274	2	0	0	1	2	2	2	2	0	1	0	1	0	2	2	2	1	2	0	2	1	1	0	1	0	1	0	2	2	0	0	0	0	0	2	1	0	0	1	1	2	0	0	2	1	1	2	0	1
rs13477276		0	0	1	2	2	2	2	0	1	0	1	0	2	2	2	1	2	0	2	1	1	0	1	0	1	0	2	2	0	0	0	0	0	2	1	0	0	1	1	2	0	0	2	1	1	2	0	1
rs13477284	2	0	0	1	2	2	2	2	0	1	0	1	0	2	2	2	1	2	0	2	1	1	0	1	0	1	0	2	2	0	0	0	0	0	2	1	0	0	1	1	2	0	0	2	1	1	2	0	1
rs13477287	2	0	0	1	2	2	2	2	0	1	0	1	0	2	2	2		2	0	2	1	1	0	1	0	1	0	2	2	0	0	0	0	0	2	1	0	0	1	1		0	0	2	1	1	2	0	1
rs13477291	2	0	0	1	2	2	2	2	0	1	0	1	0	2	2	2	1	2	0	2	1	1	0	1	0	1	0	2	2	0	0	0	0	0	2	1	0	0	1	1	2	0	0	2	1	1	2	0	1
rs3159432		0	0	1	2	2	2	2	0	1	0	1	0	2	2	2	1	2	0	2	1	1	0	1	0	1	0	2	2	0	0	0	0	0	2	1	0	0	1	1	2	0	0	2	1	1	2	0	1
rs3159588	2	0	0	1	2	2	2	2	0	1	0	1	0	2	2	2	1	2	0	2	1	1	0	1	0	1	0	2	2	0	0	0	0	0	2	1	0	0	1	1	2	0	0	2	1	1	2	0	1
rs3162061	2	0	0	1	2	2	2	2	0	1	0	1	0	2	2	2	1	2	0	2	1	1	0	1	0	1	0	2	2	0	0	0	0	0	2	1	0	0	1	1	2	0	0	2	1	1	2	0	1
rs4224133	2	0	0	1	2	2	2	2		1	0	1	0		2	2		2	0	2	1	1		1	0	1		2	2			0	0	0	2			0	0	1	2	0	0	2	1	1	2	0
rs13477294	2	0	0	1	2	2	2	2	0	1	0	1	0	2	2	2	1	2	0	2	1	1	0	1	0	1	0	2	2	0	0	0	0	0	2	1	0	0	1	1	2	0	0	2	1	1	2	0	1
rs13477301	2	0		1	2	2	2	2	0	1	0	1	0		2	2	1	2	0	2	1	1	0	1	0	1	0	2	2	0			0	0	1	1	0	0	1	1	2	0	0	2	1	1	2	0	1
rs13477302	2	0	0	1	2	2	2	2	0	1	0	1	0	2	2	2	1	2	0	2	1	1	0	1	0	1	0	2	2	0	0	0	0	0	1	1	0	0	1	1	2	0	0	2	1	1	2	0	1
rs6339990	2	0	0	1	2	2	2	2	0	1	0	1	0	2	2	2	1	2	0	2	1	1	0	1		1	0	2	2	0	0	0	0	0	1	1	0	0	1	1	2	0	0	2	1	1	2
rs4224158	2	0	0	1	2	2	2	2	0	1	0	1	0	2	2	2	1	2	0	2	1	1	0	1	0	1	0	2	2	0	0	0	0	0	1	1	1	0	1	1	2	0	0	2	1	1	2	0	1
rs13477308	2	0	0	1	2	2	2	2	0	1	0	1	0	2	2	2	1	2	0	2	1	1	0	1	0	1	0	2	2	0	0	0	0	0	1	1	1	0	1	1	2	0	0	2	1	1	2	0	1
rs8236508	2	0	0	1	2	2	2	2	0	1	0	1	0	2	2	2	1	2	0	2	1	1	0	1	0	1	0	2	2	0	0	0	0	0	1	1	1	0	1	1	2	0	0	2	1	1	2	0	2
rs13477313	2	0	0	1	2	2	2	2	0	1	0	1	0	2	2	2	1	2	0	2	1	1	0	1	0	1	0	2	2	0	0	0	0	0	1	1	1	0	1	1	2	0	0	2	1	1	2	0	2
rs13477315	2	0	0	1	2	2	2	2	0	1	0	1	0	2	2	2	1	2	0	2	1	1	0	1	0	1	0	2	2	0	0	0	0	0	1	1	1	0	1	1	2	0	0	2	1	1	2	0	2
rs13477318	2	0	0	1	2	2	2	2	0	1	0	1	0	2	2	2	1	2	0	2	1	1	0	1	0	1	0	2	2	0	0	0	0	0	1	1	1	0	1	1	2	0	0	2	1	1	2	0	2
rs13477321	2	0	0	2	2	2	2	2	0	1	0	1	0	2	2	2	1	2	0	2	1	1	0	1	0	1	0	2	2	0	0	0	0	0	1	1	1	0	1	1	2	0	0	2	1	1	2	0	2
rs13477322	2	0	0	2	2	2	2	2	0	1	0	1	0	2	2	2	1	2	0	2	1	1	0	1	0	1	0	2	2	0	0	0	0	0	1	1	1	0	1	1	2	0	0	2	1	1	2	0	2
rs8256683	2	0	0	2	2	2	2	2	0	1	0	1	0	2	2	2	1	2	0	2	1	1	0	1	0	1	0	2	2	0	0	0	0	0	1	1	1	0	1	1	2	0	0	2	1	1	2	0	2
rs13477327	2	0	0	2	2	2		2	0	1	0	1	0	2	2		1	2	0	2	1	1	0	1	0	1	0	2	2	0		0	0	0	1	1	1	0	1	1	2	0	0	1	1	1	2		2
rs6199580	2	0	0	2	2	2	2	2	0	1	0	1	0	2	2	2	1	2	0	2	1	1	1	0	0	1	0	2	2	0	0	0	0	0	1	1	1	0	1	1	2	0	0	1	1	1	2	0	2
rs6207837	2	0	0	2	2	2	2	2	0	1	0	1	0	2	2	2	1	2	0	2	1	1	1	0	0	1	0	2	2	0	0	0	0	0	1	1	1	0	1	1	2	0	0	1	1	1	2	0	2
rs13477346	2	0	0	2	2	2	2	2	0	1	0	1	0	2	2	2	1	2	0	2	1	1	1	0	0	1	0	2	2	0	0	0	0	0	1	1	1	0	1	1	2	0	0	1	1	1	2	0	2
rs13477350	2	0	0	2	2	2	2	2	0	1	0	1	0	2	2	2	1	2	0	2	1	1	1	0	0	1	0	2	2	0	0	0	0	0	1	1	1	0	1	1	2	0	0	1	1	1	2	0	2
rs13477352	2	0	0	2	2	2	2	2	0	1	0	1	0	2	2	2	1	2	0	2	1	1	1	0	0	1	0	2	2	0	0	0	0	0	1	1	0	0	1	1	2	0	0	1	1	1	2	0	2
rs13459071	2	0	0	2	2	2	2	2	0	1	0	1	0	2	2	2	1	2	0	2	1	0		0	0	1	0	2	2	0	0	0	0	0	1		1	0	1	1		0	0	1	1	1	2	0	2
rs4224168	2	0	0	2	2	2	2	2	0	1	0	1	0	2	2	2	1	2	0	2	1	1	1	0	0	1	0	2	2	0	1	0	0	0	1	1	1	0	1	1	2	0	0	1	1	1	2	0	2
rs13477354	2	0	0	2	2	2	2	2	0	1	0	1	0	2	2	2	1	2	0	2	1	1	1	0	0	1	0	2	2	0	1	0	0	0	1	1	1	0	1	1	2	0	0	1	1	1	2	0	2
rs13477355	2	0	0	2	2	2	2	2	0	1	0	1	0	2	2	2	1	2	0	2	1	1	1	0	0	1	0	2	2	0	1	0	0	0	1	1	1	0	1	1	2	0	0	1	1	1	2	0	2
rs6156541	2	0	0	2	2	2	2	2	0	1	0	1	0	2	2	2	1	2	0	2	1	1	1	0	0	1	0	2	2	1	1	0	0	0	1	1	1	0	1	1	2	0	0	1	1	1	2		2
rs13477361	2	0	0	2	2	2	2	2	0	1	0	1	0	2	2	2	1	2	0	2	1	1	1	0	0	1	0	2	2	1	1	0	0	0	1	1	1	0	1	1	2	0	0	1	1	1	2	0	2
rs13477368	2	0	0	2	2	2	2	2	0	1	0	1	0	2	2	2	1	2	0	2	1	1	1	0	0	1	0	2	2	1	1	1	0	0	1	1	1	0	1	1	2	0	0	1	1	1	2	0	2
rs13477369	2	0	0	1	1	2	2	2		1	0	1	0	2	2	2	1	2	0	2	1	1	1	0	0	1	0	2	2	1	1	1	0	0	1	1	1	0	0	1	2	0	0	1	1	1	2	0	2
rs13477373	2	0	0	1	1	2	2	2	0	1	0	1	0	2	2	2	1	2	0	2	1	1	1	0	0	1	0	2	2	1	1	1	0	0	1	1	1	0	0	1	2	0	0	1	1	1	2	0	1
rs13477374	2	0	0	1	1	2	2	2	0	1	0	1	0		2	2	1	2	0	2	1	1	1	0	0	1	0	2	2	1	1	1	0	0	1	1	1	0	0	1	2	0	0	1	1	1	2	0	1
rs6233502	2	0	0	1	1	2	1	2		1	0	1	0	2	2	2	1	2	0	2	1	1	1	0	0	0	0	2	2	1	1	1	0	0	1	1	1	0	0	1	2	0	0	1	1	1	2	0	1
rs13477381	2	0	0	1	1	2	1	2	0	1	0	1	0	2	2	2	1	2	0	2	1	1	1	0	0	1	0	2	2	1	1	1	0	0	1	1	1	0	0	1	2	0	0	1	1	1	2	0	1
rs13477384	2	0	0	1	1	2	1	2	0	1	0	1	0	2	2	2	1	2	0	2	1	1	1	0	0	1	0	2	2	1	1	1	0	0	1	1	1	0	0	1	2	0	0	1	1	1	2	0	1
rs13477385	2	0	0	1	1	2	1	2	0	1	0	1	0	2	2	2	1	2	0	2	1	1	1	0	0	1	0	2	2	1	1	1	0	0	1	1	1	0	0	1	2	0	0	1	1	1	2	0	1
rs4224200	2	0	0	1	1	2	1	2	0	1	0	1	0	2	2	2	1	2	0	2	1	1	1	0	0	1	0	2	2	1	1	1	0	0	1	1	1	0	0	1	2	0	0	1	1	1	2	0	1
rs13477389	2	0	0	1	1	2	1	2	0	1	0	1	0	2	2	2	1	2	0	2	1	1	1	0	0	1	0	2	2	1	1	1	0	0	1	1	1	0	0	1	2	0	0	1	1	1	2	0	1
rs13477390		0	0	1	1	2	1	2	0	1	0	1	0	2	2	2	1	2	0	2	1	1	1	0	0	1		2	2	1	1	1	0	0	0	1	1	0		1	2	0	0	1	1	1	2	0	1
rs13477391	2	0	0	1	1	2	1	2	0	1	0	1	0	2	2	2	1	2	0	2	1	1	1	0	0	1	0	2	2	1	1	1	0	0	1	1	1	0	0	1	2	0	0	1	1	1	2	0	1
rs6321924	2	0	0	1	1	2	1	2	0	1	0	1	0	2	2	2	1	2	0	2	1	1	1	0	0	1	0	2	2	1	1	1	0	0	1		1	0	0	1	2	0	0	1	1	1	2	0	1
rs13477393	2	0	0	1	1	2	1	2	0	1	0	1	0	2	2	2	1	2	0	2	1	1	1	0	0	1	0	2	2	1	1	1	0	0	1	1	1	0	0	1	2	0	0	1	1	1	2	0	1
rs13477394	2	0		1	1	2	1		0	1	0	1	0	2	2	2	1	2	0	2	1	1	1	0	0	1	0	2	2	1	1	1	0	0		1	1	0	0	1	2	0	0	1	1	1	2	0	1
rs13477396	2	0	0	1	1	2	1	2	0	1	0	1	0	2	2	2	1	2	0	2	1	1	1	0	0	1	0	2	2	1	1	1	0	0	1	1	1	0	0	1	2	0	0	1	1	1	2	0	1
rs13477397	2	0	0	1	1	2	1	2	0	1	0	1	0	2	2	2	1	2	0	2	1	1	1	0	0	1	0	2	2	1	1	1	0	0	1	1	1	0	0	1	2	0	0	1	1	1	2	0	1
rs13477409	2	0	0	1	0	2	0	2	0	1	0	1	1	2	2	2	1	2	0	2	1	1	1	0	0	1	0	2	1	1	1	1	1	0	1	1	1	0	0	1	2	0	0	1	1	1	2	0	1
rs13477410	2	0	0	1	0	2	0	2	0	1	0	1	1	2	2	2	1	2	0	2	1	1	1	0	0	1	0	2	1	1	1	1	1	0	1	1	1	0	0	1	2	0	0	1	1	1	2	0	1
rs13477428	2	0	1	1	0	2	0	2	0	1	0	1	1	2	2	2	1	2	0	2	1	1	1	0	0	1	0	2	1	1	1	1	1	0	1	1	1	0	0	1	2	0	0	1	1	1	2	0	1
rs13477431	2	0	1	1	0	2	0	2	0	1	0	1	1	2	2	2	1	2	0	2	1	1	1	0	0	1	0	2	1	1	1	1	1	0	1	1	1	0	0	1	2	0	0	1	1	1	2	0	1
rs13477433	2	0	1	1	0	2	0	2	0	1	0	1	1	2	2	2	1	2	0	2	1	1	1	0	0	1	0	2	1	1	1	1	1	0	1	1	1	0	0	1	2	0	0	1	1	1	2	0	1
rs13477434	2	0	1	1	0	2	0	2	0	1	0	1	1	2	2	2	1	2	0	2	1	1	1	0	0	1	0	2	1	1	1	1	1	0	1	1	1	0	0	1	2	0	0	1	1	1	2	0	1
rs3698409	2	0	1	1	0	2	0	2	0	1	0	1	1	2	2	2	1	2	0	2		1	1	0	0	1	0	2	1	1	1	1	1	0	1	1	1	0	0	1	2	0	0	1	1	1	2	0	1
rs13477444	2	0	1	1	0	2	0	2	0	1	0	1	1	2	2	2	1	2	0	2	1	1	1	0	0	1	0	2	1	1	1	1	1	0	1	1	1	0	0	1	2	0	0	1	1	1	2	0	1
rs13477448	2	0	1	1	0	2	0	2	0	1	0	1	1	2	2	2	1	2	0	2	1	1	1	0	0	1	0	2	1	1	1	1	1	0	1	1	1	0	0	1	2	0	0	1	1	1	2	0	1
rs13477450	2	0	1	1	0	2	0	2	0	1	0	1	1	2	2	2	1	2	0	2	1	1	1	0	0	1	0	2	1	1	1	1	1	0	1	1	1	0	0	1	2	0	0	1	1	1	2	0	1
rs13477451	2	0	1	1	0	2	0	2	0	1	0	1	1	2	2	2	1	2	0	2	1	1	1	0	0	1	0	2	1	1	1	1	1	0	1	1	1	0	0	1	2	0	0	1	1	1	2	0	1
rs13477456	2		1	1	0	2	0	2	1	1	0	1	1	2	2	2	1	2	0	2	1	1	1	0		1		2	0	1	1	1	1	0	1	1	1	0	0	1	2	0		1	1	1	2		1
rs13477457	2	0	0	1	0	2	0	2	0	1	0	1	1	2	2		1	2	0	2	1	1	1	0	0	1	0	2	0	1	1	1	1	0	1			0	1	1	2	0	0	1	1	1	2	0	0
rs13477458	2	0	1	1	0	2	0	2	0	1	0	1	1	2	2	2	1	2	0	2	1	1	1	0	0	1	0	2	0	1	1	1	1	0	1	1	1	0	0	1		0	0	1	1	1	2	0	1
rs13477459	2	0	1	1	0	2	0	2	0	1	0	1	1	2	2	2	1	2	0	2	1	1	1	0	0	1	0	2	0	1	1	1	1	0	1	1	1	0	0	1	2	0	0	1	1	1	2	0	1
rs13477460	2	0	1	1	0	2	0	2	0	1	0	1	1	2	2	2	1	2	0	2	1	1	1	0	0	1	0	2	0	1	1	1	1	0	1	1	1	0	0	1	2	0	0	1	1	1	2	0	1
rs13477461	2	0	1	1	0	2	0	2	0	1	0	1	1	2	2	2	1	2	0	2	1	1	1	0	0	1	0	2	0	1	1	1	1	0	1	1	1	0	0	1	2	0	0	1	1	1	2	0	1
rs13477472	2	0	1	1	0	2	0	1	0	1	1	1	1	2	1	1	1	2	0	2	1	1	1	0	0	1	0	2	0	1	1	1	1	0	1	1	1	0	0	1	2	1	0	1	2	1	2	0	1
rs13477529	2	0	1	1	0	2	0	1	0	1	1	1	1	2	1	1	1	2	0	2	1	1	1	0	0	1	0	2	0	1	1	1	1	0	1	1	1	0	0	1	2	1	0	1	2	1	2	0	1
rs13477473			1	1		2		1		1	1	1	1		1	1	1	2	0		1	1	1	0		1	0	2		1	1	1	1	0	1	1	1			1		1		1	2	1	2		1
rs3022971	2	0	1	1	0	2	0	1	0	1	1	1	1	2	1	1	1	2	0	2	1	1	1	0	0	1	0	2	0	1	1	1	1	0	1	1	1	0	0	1	2	1	0	1	2	1	2	0	1
rs13477478	2	0	1	1	0	2	0	1	0	1	1	1	1	2	1	1	1	2	0	2	1	1	1	0	0	1	0	2	0	1	1	1	1	0	1	1	1	0	0	1		1	0	1	2	1	2	0	1
rs13477482	2	0	1	1	0	2	0	1	0	1	1	1	1	2	1	1	1	2	0	2	1	1	1	0	0	1	0	2	0	1	1	1	1	0	1	1	1	0	0	1	2	1	0	1	2	1	2	0	1
rs3724805	2	0	1	1	0	2	0	0	0	1	1	1	1	2	1	1	0	2	0	2	1	1	1	0	0	1	0	2	0	1	1	1	1	0	1	1	1	0	0	1	2	1	0	1	2	1	2	0	1
rs13477486	2	0	1	1	0	2	0	0	0	1	1	1	1	2	1	1	0	2	0	2	1	1	1	0	0	1	0	2	0	1	1	1	1	0	1	1	1	0	0	1	2	1	0	1	2	1	2	0	1
rs13477487		0	0	1	0	2	0			0	1	1	1		1	1	0	2	0		1	1	0	0		1		2	0	1	1	1	1	0	0	0	1	0		1		1	0	0	2	1	2	0	0
rs13477488	2	1	1	1	0	2	0	0	0	1	1	1	1	2	1	1	0	2	0	2	1	1	1	0	0	1	0	2	0	1	1	1	1	0	1	1	1	0	0	1	2	1	0	1	2	1	2	0	1
rs13477489	2	1	1	1	0	2	0	0	0	1	1	1	1	2	1	1	0	2	0	2	1	1	1	0	0	1	0	2	0	1	1	1	1	0	1	1	1	0		1	2	1	0	1	2	1	2	0	1
rs13477495	2	1	1	1	0	2	0	0	0	1	1	1	1	2	1	1	0	2	0	2	1	1	1	0	0	1	0	2	0	1	1	1	1	0	1	1	1	0	0	1	2	1	0	1	2	1	2	0	1
rs13477497	2	1	1	1	0	2	0	0	0	1	1	1	1		1	1	0	2	0	2	1	1	1	0		1	0	2	0	1	1	1	1	0	1	1	1	0	0	1	2	1	0	1	2	2	2	0	1
rs13477499	2	1	1	1	0	2	0	0	0	1	1	1	1	2	1	1	0	2	0	2	1	1	1	0	0	1	0	2	0	1	1	1	1	0	1	1	1	0	0	1	2	1	0	1	2	2	2	0	1
rs13477504	2	1	1	1	0	2	0	0	0	1	1	0	1	2	1	1	0	2	0	2	1	1	1	0	0	1	0	2	0	1	1	1	1	0	1	1	1	0	0	1	2	1	0	1	2	2	2	0	1
rs13477505	2	1	1	1	0	2	0	0	0	1	1	0	1	2	1	1	0	2	0	2	1	1	1	0	0	1		2	0	1	1	1	1	0	1	1	1	0	0	1	2	1	0	1	2	2	2	0	1
rs13477507	2	1	1	1	0	2	0	0	0	1	1	0	1	2	1	1	0	2	0	2	1	1	1	0	0	1	0	2	0	1	1	1	1	0	1	1	1	0	0	1	2	1	0	1	2	2	2	0	1
rs13477508	2	1	1	1	0	2	0	0	0	1	1	0	1	2	1	1	0	2	0	2	1	1	1	0	0	1	0	2	0	1	1	1	1	0	1	1	1	0	0	1	2	1	0	1	2	2	2	0	1
rs13477515	2	1	1	1	0	2	0	0	0	1	1	0	1	2	1	1	0	2	0	2	1	1	1	0	0	1	0	2	0	1	2	1	1	1	1	1	1	0	0	1	2	1	0	1	2	2	1	0	1
rs13477517	2	1	1	1	0	2	0	0	0	1	1	0	1	2	1	1	0	2	0	2	1	1	1	0	0	1	0	2	0	1	2	1	1	1	1	1	1	0	0	1	2	1	0	1	2	2	1	0	1
rs13477519	2	1	1	1	0	2	0	0	0	1	1	0	1	2	1	1	0	2	0	2	1	1	1	1	0	1	0	2	0	1	2	1	1	1	1	1	1	0	0	1		1	0	1	2	2	1	0	1
rs13477524	2	1	1	1	0	2	0	0	0	1	1	0	1	2	1	1	0	2	0	1	1	1	1	1	1	1	0	2	0	1	2	1	1	1	1	1	1	0	0	1	2	1	0	1	2	2	1	0	1
rs13477527	2	1	1	1	0	2	0	0	0	1	1	0	1	2	1	1	0	2	0	1	1	1	1	1	1	1	0	2	0	1	2	1	1	1	1	1	1	0	0	1	2	1	0	1	2	2	1	0	1
rs13477534	0	2	0	1	1	0	2	0	1	0	1	1	0	2	1	1	1	1	2	1	1	2	0	0	1	1	2	2	1	2	1	1	2	1	0	0	1	1	1	1	1	2	2	2	1	1	1	1	0
rs6221064		2	0	1	1	0	2	0	1	0	1	1	0	2	1	1	1	1	2	1	1	2	0	0	1	1	2	2	1	2	1	1	2	1	0	0	1	1	1	1	1	2	2	2	1	1	1	1	0
rs13477537		2	0	1	1	0	2	0	1	0	1	1	0	2	1	1	1	1	2	1	1	2		0	1	1	2	2	1	2	1	1	2	1	0	0	1	1	1	1	1	2	2	2	1	1	1	1	0
rs13477538	0	2	0	1	1	0	2	0	1	0	1	1	0	2	1	1	1	1	2	1	1	2	0	0	1	1	2	2	1	2	1	1	2	1	0	0	1	1	1	1	1	2	2	2	1	1	1	1	0
rs13477540	0	2	0	1	1	0	2	0	1	1	1	1	0	2	1	1	1	1	2	1	1	2	0	0	1	1	2	2	1	2	1	1	2	1	0	0	1	1	1	1	1	2	2	2	1	1	1	1	0
rs13477541	0	2	0	1	1	0	2	0	1	1	1	1	0	2	1	1	1	1	2	1	1	2	0	0	1	1	2	2	1	2	1	1	2	1	0	0	1	1	1	1	1	2	2	2	1	1	1	1	0
rs13477542	0	2	0	1	1	0	2	0	1	1	1	1	0	2	1	1	1	1	2	1	1	2	0	0	1	1	2	2	1	2	1	1	2	1	0	0	1	1	1	1	1	2	2	2	1	1	1	1	0
rs13477543	0	2	0	1	1	0	2	0	1	1	1	1	0	2	1	1	1	1	2	1	1	2	0	0	1	1	2	2	1	2	1	1	2	1	0	0	1	1	1	1	1	2	2	2	1	1	1	1	0
rs13477555	0	2	0	1	1	0	2	0	1	1	1	1	0	2	1	1	1	1	2	1	1	2	0	0	1	1	2	2	1	2	1	1	2	1	0	0	1	1	1	1	1	2	2	2	1	1	1	1	0
rs13477556	0	2	0	1	1	0	2	0	1	1	1	1	0		1	0	1	1	2	1	1	2		0	1	1	2	2	1	2	1		2	1	0		0	1	1	1	0	2	2		1	1	1	1
rs13477558	0	2	0	1	1	0	2	0	1	1	1	1	0	2	1	1	1	1	2	1	1	2	0	0	1	1	2	2	1	2	1	1	2	1	0	0	1	1	1	1	1	2	2	2	1	1	1	1	0
rs13477561	0	2	0	1	1	0	2		1	1	1	1	0	2	1	1	1	1	2	1	1	2	0	0	1	1	2	2		2	1	1	2	1	0	0	1	1	1	1	1	2	2	2	1	1	1	1	0
rs6403469	0	2	0	1	1	0	2	0	1	1	1	1	0	2	1	1	1	1	2	1	1	2	0	0	1	1	2	2	1	2	1	1	2	1	0	0	1	1	1	1	1	2	2	2	1	1	1	1	0
rs13477562	0	2	0	1	1	0	2	0	1	1	1	1	0	2	1	1	1	1	2	1	1	2	0	0	1	1	2	2	1	2	1	1	2	1	0	0	1	1	1	1	1	2	2	2	1	1	1	1	0
rs13477563	0	2	0	1	1	0	2	0	1	1	1	1	0	2	1	1	1	1	2	1	1	2	0	0	1	1	2	2	1	2	1	1	2	1	0	0	1	1	1	1	1	2	2	2	1	1	1	1	0
rs13477564	0	2	0	1	1	0	2	0	1	1	1	1	0	2	1		1	1	2	1	1	2		0		1	2	2	1	2	1	1	2	1	0	0		1		1	1	2	2	2	1	1	1	0	0
rs13477565	0	2	0	1	1	0	2	0	1	1	1	1	0	2	1	1	1	1	2	1	1	2	0	0	1	1	2	2	1	2	1	1	2	1	0		1	1	1	1	1	2	2	2	1	1	1	1	0
rs6180027	0	2		1	1	0			1	1	1	1	0	2	1	1	1	1	2	1	1	2	0	0	1	1	2	2	1	2	1	1	2	1		0	1	1	1	1	1	2	2	2	1	1	1	1
rs13477569	0	2	0	1	1	0	2	0	1	1	1	1	0	2	1	1	1	1	2	1	1	2	0	0	1	1	2	2	1	2	1	1	2	1	0	0	1	1	1	1	1	2	2	2	1	1	1	1	0
rs13477575	0	2	0	1	1	0	2	0	1	1	1	1	0	2	1	1		1	2	1	1	2	0	0	1	1	2	2	1	2	1	1	2	1	0	0	1	1	1	1	1	2	2	2	1	1	1		0
rs13477577	0	2	0	1	1	0	2	0	1	1	1	1	0	2	1	1	1	1	2	1	1	2	0	0	1	1	2	2	1	2	1	1	2	1	0		1	1	1	1	1	2	2	2	1	1	1	1	0
rs6410201	0	2	0	1	1	0	2	0	1	1	1	1	0	2	1	1	1	1	2	1	1	2	0	0	1	1	2	2	1	2	1	1	2	1	0	0	1	1	1	1	1	2	2	2	1	1	1	1	0
rs13477579	0	2	0	1	1	0	2	0	1	1	1	1	0	2	1	1	1	1	2	1	1	2	0	0	1	1	2	2	1	2	1	1	2	1	0	0	1	1	1	1	1	2	2	2	1	1	1	1	0
rs13477580	0	2	0	1	1	0	2	0	1	1	1	1	0	2	1	1	1	1	2	1	1	2	0	0	1	1	2	2	1	2	1	1	2	1	0	0	1	1	1	1	1	2	2	2	1	1	1	1	0
rs3709372	0	2	0	1	1	0	2	0	1	1	1	1	0		1	1	1	1	2	1	1	2	0	0	1	1	2	2	1	2	1	1	2	1	0		1	1	1	1	1	2	2	1	1	1	1	1	0
rs13477589	0	2	0	1	1	0	2	0	1	1	1	1	0	2	1	1	1	1	2	1	1	2	0	0	1	1	2	2	1	2	1	1	2	1	0	0	1	1	1	1	1	2	2	1	1	1	1	1	0
rs13477592	0	2	0	1	1	0	2	0	1	1	1	1	0	2	1	1	1	1	2	1	1	2	0	0	1	1	2	2	1	2	1	1	2	1	0	0	1	1	1	1	1	2	2	1	1	1	1	1	0
rs13477595	0	2	0	1	1	0	2	0	1	1	1	2	0	2	1	1	0	1	1	1	1	2	0	0	1	1	2	2	1	2	1	1	2	1	0	0	1	1	1	1	1	2		1	1	1	1	1	1
rs13477596	0	2	0	1	1	0	2	0	1	1	1	2	0	2	1	1	0	1	1	1	1	2	0	0	1	1	2	2	1	2	1	1	2	1	0	0	1	1	1	1		2	2	1	1	1	1		1
rs6163246	0		0	1	1	0		0	1	1	1	2	0	2	1			1	1	1	1	2		0	1	1	1	2		0	1	0	2	1	0	0	1	1	1	1	0	2		0	1	1	1	1	1
rs6266094	0	2	0	1	1	0	2	0	1	1	1	2	0	2	1	1	0	1	1	1	1	2	0	0	1	1	0	2	1	0	1	1	2	1		0	1	1	1	1	1	2	2	1	1	1	1	1	1
rs13477604	0			1	1	0			0	1	1	2	0		1	1	0	1	1		1		0	0	1	0	1	2		1	1	1	2	1	0	0	1			1	0	2		1	1	1	1	0
rs13477605	0	2	0	1	1	0	2	0	1	1	1	2	0	2	1	1	0	1	1	1	1	2	0	0	1	1	2	2	1	2	1	1	2	1	0	0	1	1	1	1	1	2	2	1	1	1	1	1	1
rs13477606	0	2	0	1	1	0	2	0	1	1	1	2	0	2	1	1	0	1	1	1	1	2	0	0	1	1	2	2	1	2	1	1	2	1	0	0	1	1	1	1	1	2	2	1	1	1	1	1	1
rs13477611	0	2	0	1	1	0	2	0	1	1	1	2	0	2	1	1	0	1	1	1	1	2	0	0	1	1	2	2	1	2	1	1	2	1	0	0	1	1	1	1	1	2	2	1	1	1	1	1	1
rs4224426	0	2	0	1	1	0	2	0	1	1	1	2	0	2	1	1	0	1	1	1	1	2	0	0	1	1	2	2	1	2	1	1	2	1	0	0	1	1	1	1	1	2	2	1	1	1	1	1	1
rs13477616	0	2	0	1	1	0	2	0	1	1	1	2	0	2	1	1		1	1	2	1	2	0	0	1	1	2	2	1	2	1	1	2	1	0	0	1	1	1	1	0	2	2	1	1	1	1	1	1
rs13477619	0	2	0	1	1	0	2	0	1	1	1	2	0	2	1	1	0	1	1	2	1	2	0	0	1	1	2	2	1	2	1	1	2	1	0	0	1	1	1	1	0	2	2	1	1	1	1	1	1
rs13477623	0	2	0	1	1	0	2	0	1	1	1	2	0	2	1	1	0	1	1	2	1	2	0	0	1	1	2	2	1	2	1	1	2	1	0	0	1	1	1	1	0	2	2	1	1	1	1	1	1
rs3679673	0	2	0	1	1	0	2	0	1	1	1	2	0	2	1	1	0	1	1	2	1	2	0	0	1	1	2	2	1	2	1	1	2	1	0	0	1	1	1	1	0	2	2	1	1	1	1	1	1
rs13477625	0	2	0	1	1	0	2	0	1	1	1	2	0	2	1	1	0	1	1	2	1	2	0	0	1	1	2	2	1	2	1	1	2	1	0	0	1	1	1	1	0	2	2	1	1	1	1	1	1
rs13477626	0	2	0	1	1	0	2	0	1	1	1	2	0	2	1	1	0	1	1	2	1	2	0	0	1	1	2	2	1	2	1	1	2	1	0	0	1	1	1	1	0	2	2	1	1	1	1	1	1
rs13477627	0	2	0	1	1	0	2	0	1	1	1	2	0	2	1	1	0	1	1	2	1	2	0	0	1	1	2	2	1	2	1	1	2	1	0	0	1	1	1	1	0	2	2	1	1	1	1	1	1
rs13477628	0	2	0	1	1	0	2	0	1	1	1	2	0	2	1	1	0	1	1	2	1	2	0	0	1	1	2	2	1	2	1	1	2	1	0	0	1	1	1	1	0	2	2	1	1	1	1	1	1
rs13477631	0	2	0	1	1	0	2	0	1	1	1	2	0	2	1	1	0	1	1	2	1	2	0	0	1	1	2	2	1	2	1	1	2	1	1	0	1	1	1	1	0	2	2	1	1	1	1	1	1
rs13477635	0	2	0	1	1	0	2	0	1	1	2	2	0	2	1			1	1	2	1	2	0	0	1	1	2	2	1	2	1	1	2	1	1	0	1	1	1	1	0	2	2	1	1	1	1	1	1
rs13477637	0	2	0	1	1	0	2	0	1	1	2	2	0	2	1	1	0	1	1	2	1	2	0	0	1	1	2	2	1	2	1	1	2	1	1	0	1	1	1	1	0	2	2	1	1	1	1	1	1
rs13477642	0	2	0	1	1	0	2	0	1	1	2	2	0	2	1	1	0	1	1	2	1	2	0	0	1	1	2	2	1	2	1	0	2	1	1	0	1	1	1	1	0	2	2	1	1	1	1	1	1
rs13477643	0	2	0	1	1	0	2	0	1	1	2	2	0	2	1	1	0	1	1	2	1	2	0	0	1	1	2	2	1	2	1	0	2	1	1	0	1	1	1	1	0	2	2	1	1	1	1	1	1
rs3703981	0	2	0	1	1	0	2	0	1	1	2	2	0	2	1	1	0	1	1	2	1	2	0	0	1	1	2	2	1	2	1	0	2	1	1	0	1	1	1	1	0	2	2	1	1	1	1	1	1
rs13477659	0	2	0	1	1	0	2	0	1	1	2	2	0	2	1	1	0	1	1	2	1	2	0	0	1	1	2	1	1	2	1	0	2	1	1	0	1	1	1	1	0	2	2	1	1	1	1	2	1
rs13477660		2	0	1	1	0	2		1	1	2	2	0	2	1	1	0	1	1	2	1	2	0	0	1	1	2	1	1	2	1	0	2	1	1	0	0	1	1	1	0	2	2	1	1	1	1		0
rs13477662	0	2	0	1	1	0	2	0	1	1	2	2	0	2	1	1	0	1	1	2	1	2	0	0	1	1	2	1	1	2	1	0	2	1	1	0	1	1	1	1	0	2	2	1	1	1	1	2	1
rs13477664	0	2	0	1	1	0	2	0	1	1	2	2	0	2	1	1	0	1	1	2	1	2	0	0	1	1	2	1	1	2	1	0	2	1	1	0	1	1	1	1	0	2	2	1	1	1	1	2	1
rs13477673	0	2	0	1	1	0	2	0	1	1	2	2	0	0	1	1	1	1	1	2	0	2	0	0	0	1	2	1	1	2	1	0	2	2	1	0	1	1	1	2	0	2	2	1	1	1	1		1
rs6321462	0		0	1	1	0	2	0	1	1	2	2	0	0	1	1	1	1	1	2	0	2	0	0	2	1		1	1	2	1	0	2	2	1	0	1	1	1	2	0	2		1	1	1	1	2	1
rs6206598	0	2	0	1	1	0	2	0	1	1	2	2	0	2	1	1	0	1	1	2	0	2	0	0	2	1	2	1	1	2	1	0	2	2	1	0	1	1	1	2	0	2	2	1	1	1	1	2	1
rs13477679	0	2	0	1	1	0	2	0	1	1	2	2	0	2	1	1	1	1	1	2	0	2		0	2	1	2	1	1	2	1	0	2	2	1	0	1	1	1	2	0	2	2	1	1	1	1	2	1
rs13477681	0	2	0	1	1	0	2	0	1	1	2	2	0	2	1	1	1	1	1	2	0	2	0	0	2	1	2	1	1	2	1	0	2	2	1	0	1	1	1	2	0	2	2	1	1	1	1	2	1
rs13477701	0	2	0	1	1	1	2	0	1	1	2	2	0	2	1	1	1	1	1	1	0	2	0	0	2	1	2	1	1	2	1	0	2	2	1	0	1	1	1	2	0	2	2	0	1	1	1	2	1
rs13477704	0	2	0	1	1	1	2	0	1	1	2	2	0	2	1	1	1	1	1	1	0	2	0	0	2	1	2	1	1	2	1	0	2	2	1		1	1	1	2	0	2	2	0	1	1	1	2	1
rs13477709	0	2	0	1	1	1	2	0	1	1	2	2	0	2	1	1	1	1	1	1	0	2	0	0	2	1	2	1	1	2	1	0	2	2	1	0	1	1	1	2	0	2	2	0	1	1	1	2	1
rs13477713	0	2	0	1	1	1	2	0	1	1	2	2	0	2	1	1	1	1	1	1	0	2	0	0	2	1	2	1	1	2	1	0	1	2	1	0	1	1	1	2	0	2	2	0	1	1	1	2	2
rs13477715	0	2	0	1	1	1	2	0	1	1	2	2	0	2	1	1	1	1	1	1	0	2	0	0	2	1	2	1	1	2	1	0	1	2	1	0	1	1	1	2	0	2	2	0	1	1	1	2	2
rs13477717	0	2	0	1	1	1	2	0	1	1	2	2	0	2	1	1	1	1	1	1	0	2	0	0	2	1	2	1	1	2	1	0	1	2	1	0	1	1	1	2	0	2	2	0	1	1	1	2	2
rs6239799	0	2	0	1	1	1	2	0	1	1	2	2	0	2	1	1	1	1	1	1	0	2	0	0	2	1	2	1	1	2	1	0	1	2	1		1	1		2	0	2	2	0	1	1	1	2	2
rs13477722	0	2	0	1	1	1	2	0	1	1	2	2	0	2	1	1	1	1	1	1	0	2	0	0	2	1		1	1	2	1	0	1	2	1	0	1	1	1	2	0	2	2	0	1	1	1	2	2
rs13477724	0	2	0	1	1	1	2	0	1	1	2	2	0	2	1	1	1	1	1	1	0	2	0	0	2	1	2	1	1	2	1	0	1	2	1	0	1	1	1	2	0	2	2	0	0	1	1	2	2
rs13477725	0	2		1	1	1	2	0	1	1	2	2	0	2	1	0	1	1	1	1	0	2	0	0	2	1	2	1	1	2	1		1	2	1		1	1	1	2	0	2			0	1	1	2	2
rs13477730	0	2	0	1	1	1	2		1	1	2	2	0		1	1	1	1	1	1	0	2	0	0			2	1	1		0	0	1	2	1	0	1	1	1	2	0	2	2	0	0	1	1	2	2
rs4224515	0	2	0	1	1	1	2	0	1	1	2	2	0	2	1	1	1	1	1	1	0	2	0	0	2	1	2	1	1	2	1	0	1	2	1	0	1	1	1	2	0	2	2	0	0	1	1	2	2
rs13477732	0	2	0	1	1	1	2	0	1	1	2	2	0	2	1	1	1	1	1	1	0	2	0	0	2	1	2	1	1	2	1	0	1	2	1	0	1	1	1	2	0	2	2	0	0	1	1	2	2
rs13477733	0	2	0	1	1	1	2	0	1	1	2	2	0	2	1	1	1	1	1	1	0	2	0	0	2	1		1	1	2	1	0	1	2	1	0	1	1	1	2	0	2	2	0	0	1	1	2	2
rs13477735	0	2	0	1	1	1	2	0	1	1	2	2	0	2	1	1	1	1	1	1	0	2	0	0	2	1	2	1	1	2	1	0	1	2	1	0	1	1	1	2	0	2	2	0	0	1	1	2	2
rs6184584	0	2	0	1	1	1	2	0	1	1	2	2	0	2	1	1	1	1	1	1	0	2	0	0	2	1	2	1	1	2	1	0	1	2	1	0	1	1	1	2	0	2	2	0	0	1	1	2	2
rs13477738	0	2	0	1	1	0	2	0	1	1	2	2	0	2	1	1	1	1	1	1	0	2	0	0	2	1	2	1	1	2	1	0	1	2	1	0	1	1	1	2	0	2	2	0	0	1	1	2	2
rs13477739	0	2	0	1	1	0	2	0	1	1	2	2	0	2	1	1	1	1	1	1	0	2	0	0	2	1	2	1	1	2	1	0	1	2	1	0	1	1	1	2	0	2		0	0	1	1		2
rs13477741	0	2	0	1	1	0	2	0	1	1	2	2	0		1	1	1	1	1	1	0	2	0	0	2	1	2	1	1	2	1	0	1	2	1	0	1	1	1	2		2	2	0	0	1	1	2	2
rs13477745	0	2	0	1	1	0	2	0	1	1	2	2	0	2	1	1	1	1	1	1	0	2	0	0	2	1	2	1	1	2	1	0	1	2	1	0	1	1	1	2	0	2	2	0	0	1	1	2	2
rs13477746	0	2	0	1	1	0	2	0	1	1	2	2	0	2	1	1	1	1	1	1	0	2	0	0	2	1	2	1	1	2	1	0	1	2	1	0	1	1	1	2	0	2	2	0	0	1	1	2	2
rs13477747	0	2	0	1	1	0	2	0	1	1	2	2	0	2	1	1	1	1	1	1	0	2	0	0	2	1		1	1	2	1		1	2	1	0	1	1	1	2		2	2	0	0	1	1	2	2
rs13477748	0	2	0	1	1	0	2	0	1	1	2	2	0	2	1	1	1	1	1	1	0	2	0	0	2	1	2	1	1	2	1	0	1	2	1	0	1	1	1	2	0	2	2	0	0	1	1	2	2
rs13498482	0	2	0	1	1	0	2	0	1	1	2	2	0	2	1	1	1	1	1	1	0	2	0	0	2	1	2	1	1	2	1	0	1	2	1	0	1	1	1	2	0	2	2	0	0	1	1	2	2
rs13477759	0	2	0	1	1	0	2	0	1	1	2	2	0	2	1	1	1	1	1	1	0	2	0	0		1		1	1	2	1		1	2	1		0	1	1	2		2	2	0	0	1	1	2	2
rs3654162	0	2	0	2	1	0	2	0	1	1	2	2	0	2	1	1	1	1	1	1	0	2	0	0	2	1	2	1	1	2	1	0	1	2	1	0	1	1	1	2	0	2	2	0	0	1	1	2	2
rs13477785	0	2	0	2	1	0	2	0	1	1	2	2	0	2	1	1	1	1	1	1	0	2	0	0	2	1	2	1	1	1	1	0	1	2	1	0	1	1	1	2	0	2	2	0	0	1	1	2	2
rs3717147	0	2	0	2	1	0	2	0	1	1	2	2	0	2	1	1	1	1	1	1	0	2	0	0	2	1	2	1	1	1	1	0	1	2	1	0	1	1	1	2	0	2	2	0	0	1	1	2	2
rs13477793	0	2	0	2	1	0	2	0	1	1	2	2	0	2	1	1	1	1	1	1	0	2	0	0	2	1	2	1	1	1	1	0	1	2	1	0	1	1	1	2	0	2	2	0	0	1	1	2	2
rs13477794	0	2	0	2	1	0	2	0	1	1	2	2	0	2	1	1	1	1	1	1	0	2	0	0	2	1	2	1	1	1	1	0	1	2	1	0	1	1	1	2	0	2	2	0	0	1	1	2	2
rs13477795	0	2	0	2	1	0	2	0	1	1	2	2	0	2	1	1	1	1	1	1	0	2	0	0	2		2	1	1	1	1	0	1	2	1	0	1	1	1	2	0	2	2	0	0	1	1	2	2
rs13477797	0	2	0	2	1	0	2	0	1	1	2	2	0	2	1	1	1	1	1	1	0	1	0	0	2	1	2	1	1	1	1	0	1	2	1	0	1	1	1	2	0	2	2	0	0	1	1	2	2
rs6164040	0	2	0	2	1	0	2	0	1	1	2	2	0	2	1	1	1	1	1	1	0	1	0	0	2	1	2	1	1	1	1	0	1	2	1	0	1	1	1	2	0	2	2	0	0	1	1	2	2
rs4224533	0	2		2	1	0		0	1	1	2	2	0		1	1	1	1	1	1	0	1	0	0	2	1	2	1	1	1	1	0	1	2	1	0	1	1	1	2		2	2	0	0	1	1		2
rs13477804	0	2	0	2	2	0	2	0	1	1	2	2	0	2	1	1	1	1	1	1	0	1	0	0	2	1	2	1	1	1	1	0	1	2	1	0	1	1	0	2	0	2	2	0	0	1	1	2	2
rs13477805	0	2	0	2	2	0	2	0	1	1	2	2	0	2	1	1	1	1	1	1	0	1	0	0	2	1	2	1	1	1	1	0	1	2	1	0	1	1	0	2	0	2	2	0	0	1	1	2	2
rs6282323		2	0	2	2	0	2		1	1	2	2	0	2	1	1	1	1	1	1	0	1		0	2	1	2	1	1	1	1	0	1	2	1	0	1	2	0	2		2	2	0	0	1	1	2	2
rs13477807	0	2		2	2	0	2	0	1	1	2	2	0	2	1	1	1	1	1	1	0	1	0	0	2	1	2	1	1	1	1	0	1	2	1		1	2	0	2	0	2	2	0	0	1	1	2	2
rs13477809	0	2	0	2	2	0	2	0	1	1	2	2	0	2	1	1	1	1	1	1	0	1	0	0	2	1	2	1	1	1	1	0	1	2	1	0	1	2	0	2	0	2	2	0	0	1	1	2	2
rs13477810	0	2	0	2	2	0			1	1	2	2	0	2	1	1	1	1	1	1	0	1	0	0	2	1	2	1	1	1	1	0	1	2	1	0	1	2	0	2	0	2	2	0	0	1	1	2	2
rs13477811	0	2		2	2	0	2		1	1	2	2	0	2	1	1	1	1	1	1	0	1	0	0	2	1		1	1	1	1	0	1	2	1	0	1	2	0	2	0	2	2	0	0	1	1	2	2
rs13477813	0	2	0	2	2	0	2	0	1	1	2	2	0	2	1	1	1	1	1	1	0	1	0	0	2	1	2	1	1	1	1	0	1	2	1	0	1	2	0	2	0	2	2	0	0	1	1	2	2
rs13477814	0	2	0	2	2	0	2	0	1	1	2	2	0	2	1	1	1	1	1	1	0	1	0	0	2	1	2	1	1	1	1	0	1	2	1	0	1	2	0	2	0	2	2	0	0	1	1	2	2
rs6241299	0	2	0	2	2	0	2	0	1	1	2	2	0	2	1	1	1	1	1	1	0	1	0	0	2	1	2	1	1	1	1	0	1	2	1	0	1	2	0	2	0	2	2	0	0	1	1	2	2
rs13477821	0	2	0	2	2	0	2	0	1	1	2	2	0	2	1	1	1	1	1	1	0	1	0	0	2	1	2	1	1	1	1	0	1	2	1	0	1	2	0	2		2	2	0	0	1	1	2	2
rs13477823	0	2	0	2	2	0	2	0	1	1	2	2	0	2	1	1	1	1	1	1	0	1	0	0	2	1	2	1	1	1	1	0	1	2	1	0	1	2	0	2	0	2	2	0	0	1	1	2	2
rs13477836	0		0	2	2	0	1	0	0	1	2	2	0	2	1	1	1	1	1	1	0	1	0	1	2	1	2	1	1	1	1	0	1	2	2		1	2	0	2	0	2	2	0	0	1	1	2	2
rs4136370	0	2	0	2	2	0	1	0	1	1	2	2	0	2	1	2	1	1	1	1	0	1	0	1	2	1	2	1	1	1	1	0	1	2	2	0	1	2	0	2	0	2	2	0	0	1	1	1	2
rs13477841	0	2	0	2	2	0	1	0	1	1	2	2	0		1	2	1	1	1	1	0	1	0	1	2	1	2	1	1	1	1	0	1	2	2	0	1	2	0	2	0	2	2	0	0	1	1	1	2
rs13477845	0	2	0	2	2	0	1	0	1	1	2	2	0	2	1	2	1	1	1	1	0	1	0	1	2	1	2	1	1	1	1	0	1	2	2	0	1	2	0	2	0	2	2	0	0	1	1	1	2
rs13477846	0	2	0	2	2	0	1	0	1	1	2	2	0	2	1	2	1	1	1	1	0	1	0	1	2	1	2	1	1	1	1	0	1	2	2	0	1	2	0	2	0	2	2	0	0	1	1	1	2
rs13477848	0	2	0	2	2	0	1	0	1	1	2	2	0	2	1	2	1	1	1	1	0	1	0	1	2	1	2	1	1	1	1	0	1	2	2	0	1	2	0	2	0	2	2	0	0	1	1	1	2
rs13477850	0	2	0	2	2	0	1	0	1	1	2	2	0	2	1	2	1	1	1	1	0	1	0	1	2	1	2	1	1	1	1	0	1	2	2	0	1	2	0	2	0	2	2	0	0	1	1	1	2
rs13477851	0	2	0	2	2	0	1	0	1	1	2	2	0	2	1	2	1	1	1	1	0	1	0	1		1	2	1	1	1	1	0	1	2		0	1	2	0	2		2			0	1	1	1
rs13477854	0	2	0	2	2	0	1	0	1	1	2	2	0	2	1	2	1	1	1	1	0	1	0	1		1	2	1	1	1	1	1	1	2	2	0	1	2	0	2	0	2	2	0	0	1	1	1	2
rs13477857	0	2	0	2	2	0	1	0	1	1	2	2	0	2	1	2	1	1	1	1	0	1	0	1	2	1	2	1	1	1	1	1	1	2	2	0	1	2	0	2	0	2	2	0	0	1	1	1	2
rs13477875	0	2	0	2	2	0	1	0	1	1	2	2	0	2	1	2	1	1	1	1	0	1	0	1	2	0	2	1	1	1	1	1	1	2	2	0	1	2	0	2	0	2	2	0	0	2	1	1	2
rs6206848	0	2	0	2	2	0	1	0	1	1	2	2	0	2	1	2	1	1	1	1	0	1	0	1	2	0	2	1	1	1	1	1	1	2	2	0	1	2	0	2	0	2	2	0	0	2	1	1	2
rs13477876	0	2	0	2	2	0	1	0	1	1	2	2	0	2	1	2	1	1	1	1	0	1	0	1	2	0	2	1	1	1	1	1	1	2	2	0	1	2	0	2	0	2	2	0	0	2	1	1	2
rs13477877	0	2	0	2	2	0	1	0	1	1	2	2	0	0	1	2	1	1	1	1	0	1	0	1	0		2	1	1	1	1	1	1	2	2	0	1	2	0	2	0	2	0	0	0	2	1	1	2
rs6315002		2		2	2	0	1		1	1	2	2	0	0	1	2		1	1	0	0	1	0	1	0	0	2	1	1	1	0	1	1	2	2	0		2		2		2	1	0	0	2	1	0	2
rs6310000	0		0	2	2	0	1	0	1	1	2	2	0	0	1		1	1	1	1	0	1	0	1	0	0	2	1	1	1	1	1	1	2	2	0	1	2	0	2	0	2	1	0	0	2	1
rs13477881	0	2	0	2	2	0	1	0	1	1	2	2	0	2	1	2	1	1	1	1	0	1	0	1	2	0	2	1	1	1	1	1	1	2	2	0	1	2	0	2	0	2	2	0	0	2	1	1	2
rs13477883	0	2	0	2	2	0	1	0	1	1	2	2	0	2	1	2	1	1	1	1	0	1	0	1	2	0	2	1	1	1	1	1	1	2	2	0	1	2	0	2	0	2	2	0	0	2	1	1	2
rs6401724	0	2	0	2	2	0	1	0	1	1	2	2	0	2	1	2	1	1	1	1	0	1	0	1	2	0	2	1	1	1	1	1	1	2	2	0	1	2	0	2	0	2	2	0	0	2	1	1	2
rs3670371	0	2	0	2	2	0	1	0	1	1	2	2	0	2	1	2	1	1	1	1	0	1	0	1	2	0	2	1	2	1	1	1	1	2	2	0	1	2	0	2	0	2	2	0	0	2	1	1	2
rs13477896	0	2		2	2	0	1	0	1	1	2	2	0	2	1	2	1	1	1	1	0	1	0	1	2	0	2	1	2	1	1	1	1	2	2	0	1	2	0	2	0	2	2	0	0	2	1	1	2
rs13477900	0	2	0	2	2	0	1	0	1	1	2	2	0	2	1	2	1	1	1	1	0	1	0	1	2	0	2	1	2	1	1	1	1	2		0	1	2	0	2	0	2	2	0	0	2	1	1	2
rs13477901	0	2	0	2	2	0	1	0	1	1	2	2	0	2	1	2	1	1	1	1	0	1	0	1	2	0	2	1	2	1	1	1	1	2	2	0	1	2	0	2	0	2	2	0	0	2	1	1	2
rs13477902	0	2	0	2	2	0	1	0	1	1	2	2	0	2	1	2	1	1	1	1	0	1	0	1	2	0	2	1	2	1	1	1	1	2	2	0	1	2	0	2	0	2	2	0	0	2	1	1	2
rs13477904	0	2	0	2	2	0	0	0	1	1	2	2	0	2	1	2	1	1	1	1	0	1	0	1	2	0	2	1	2	1	1	1	1	2	2	0	1	2	0	2	0	2		0	0	2	1	1	2
rs13477907	0	2	0	2	2	0	0	0	1	1	2	2	0	2	1	2	1	1	1	1	0	1	0	1	2	0	2	1	2	1	1	1	1	2	2	0	2	2		2		2	2	0	0	2	1	1	2
rs13477908	0	2	0	2	2	0	0	0	1	1	2	2	0	2	1	2	1	1	1	1	0	1	0	1	2	0	2	1	2	1	1	1	1	2	2	0	2	2	0	2	0	2	2	0	0	2	1	1	2
rs13477910	0	2	0	2	2	0	0	0	1	1	2	2	0	2	1	2	1	1	1	1	0	1	0	1	2	0	2	1	2	1	1	1	1	2	2	0	2	2	0	2	0	2	2	0	0	2	1	1	2
rs13477912	0	2	0	2	2	0	0	0	1	1	2	2	0	2	1	2	1	1	1	1	0	1	0	1	2	0	2	1	2	1	1	1	1	2	2	0	2	2	0	2	0	2	2	0	0	2	1	1	2
rs13477914	0	2	0	2	2	0		0	1	1	2	2	0	2	1	2	1	1	1	1	0	1	0	1	2	0	2	1	2	1	1	1	1	2	2	0	2	2	0	2		2	2	0	0	2	1	1	2
rs13477915	0	2	0	2	2	0	0	0	1	1	2	2	0	2	1	2	1	1	1	1	0	1	0	1	2	0	2	1	2	1	1	1	1	2	2	0	2	2	0	2	0	2	2	0	0	2	1	1
rs13477916	0	2	0	2	2	0	0	0	1	1	2	2	0	2	1	2	1	1	1	1	0	1	0	1	2	0	2	1	2	1	1	1	1	2	2	0	2	2		2	0	2	2	0	0	2	1	1	2
rs13477920	0	2	0	2	2	0	0	0	1	1	2	2	0	2	1	2	1	1	1	1	0	1	0	1	2	0	2	1	2	1	1	1	1	2	2	0	2	2	0	2	0	2	2	0	0	2	1	1	2
rs13477927	0	2	0	2		0	0	0	1	1	2	2	0	2	1	2	0	1	1	1	0	1	0	1	2	0	2	1	2	1	1	1	1	2	2		2	2		2	0	2	2		0	2	1	1	2
rs4224727	0	2	0	2	2	0	0	0	1	1	2	2	0	2	1	2	1	1	1	1	0	1	0	1	2	0	2	1	2	1	1	1	1	2	2	0	2	2	0	2	0	2	2	0	0	2	1	1	2
rs13477931	0	2	0	2	2	0	0	0	1	1	2	2	0	2	1	2	1	1	1	1	0	1	0	1	2	0	0	1	2	1	1	1	1	2	2	0	2	2	0	2	0	2	2	0	0	2	1	1	2
rs6173859		2	0	2	2	0	0	0	0	1	2	2	0	2	1	2	0	1	1	1	0	1	0	1		0	0	1		1	1	1	1	2	2	1	2	2	0	2	0	2	2	0	0	2	1	1	2
rs13477938	0	2	0	2	1	0	0	0	1	1	2	2	0	2	1	2	1	1	1	1	0	1	0	1	2	0	2	1	2	1	1	1	1	2	2	1	2	2	0	2	0	2	2	0	0	2	1	1	2
rs13477940	0	2	0	2	1	0	0	0	1	1	2	2	0	2	1	2	1	1	1	1	0	1	0	1	2	0	2	1	2	1	1	1	1	2	2	1	2	2	0	2	0	2	2	0	0	2	1	1	2
rs6348991	0	2	0	2	1	0	0	0	1	1	2	2	0	2	1			1	1	1	0	1	0	1		0		1	2	0	1	1	1	2	2	1	2	2	0	2	0	2	2	0	0	2	1	1
rs13477943	0	2	0	2	1	0	0	0	1	1	2	2	0	2	1	2	1	1	1	1	0	1	0	1	2	0	2	1	2	1	1	1	1	2	2	1	2	2	0	2	1	2	2	0	0	2	1	1	2
rs13477946	0	2	0	2	1	0	0	0	1	1	2	2	0	2	1	2	1	1	1	1	0	1	0	1	2	0	2	1	2	1	1	1	1	2	2	1	2	2	0	2	1	2	2	0	0	2	1	1	2
rs13477952	0	2	0	2	1	0	0	0	1	1	2	2	0	2	1	2	1	1	1	1	0	1	0	1	2	0	2	1	2	1	1	1	0	2	2	1	2	2	0	2	1	2	2	0	0	2	1	1	2
rs13477954	0	2	0	2	1	0	0	0	1	1	2	2	0	2	1	2	1	1	1	1	0	1	0	1	2	0	2	1	2	1	1	1	0	2		1	2	2	0	2	1	2	2	0	0	2	1	1	2
rs4224769	0	2	0	1	1	0	0	0	1	1	2	2	0	2	1	2	1	1	1	1	0	1	0	1	2	0		1	2	1	1	1	0	2	2	1	2	2	0	2	1	2	2	0	0	2	1	1	2
rs13477966	1	2	0	1	1	0	0	0	1	1	2	2	0	2	1	2	1	1	1	1	0	1	0	1	2	0	2	1	2	1	1	1	0	2	2	1	2	2	0	2	1	2	2	0	0	2	1	1	2
rs13477968	1	2	0	1	1	0	0	0	1	1	2	2	0	2	1	2	1	1	1	1	0	1	0	1	2	0	2	1	2	1	1	1	0	2	2	1	2	2	0	2	1	2	2	0	0	2	1	1	2
rs13477972	1	2	0	1	1	0	0	0	1	1	2	2	0	2	1	2	1	1	1	1	0	1	0	1	2	0	2	1	2	0	1	1	0	2	2	1	2	2	0	2	1	2	2	0	0	2	1	1	1
rs13459077	1	2	0	1	1	0	0	1	1	1	1	1	0	0	1	2	1	1	1	1	0	1	1	1	2	0	2	1	2	0	1	1	0	2	2	1	2	1	0	2	1	2	2	1	0	2	1	1	1
rs13477989	1	2	0	1	1	0	0	1	1	1	1	1	0	0	1	2	1	1	1	1	0	1	1	1		0	2	1	2	0	1	1	0	2	2	1	2	1	0	2	1	2	2	1	0	2	1	1	1
rs13477994	1	2	0	1	1	0	0	1	1	2	1	1	0	0	1	2	1	1	1	1	0	1	1	1	2	0	2	1	2	0	1	1	0	2	2	1	2	1	0	2	1	2	2	1	0	2	1	1	1
rs13477997	1	2	0	1	1	0	0	1	1	2	1	1	0	0	1	2	1	1	1	1	0	1	1	1	2	0	2	1	2	0	1	1	0	2	2	1	2	1	0	2	1	2	2	1	0	2	1	1	1
rs13477999	1			1	1	0	0	1	1	2	1	1	0	0	1	2	1	1	1	1	0	1	1	1	2	0	2	1	2	0	1	1	0	2	2	1	2			2	1	2	2	1	0	2	1		1
rs13478000	1	2	0	1	1	0	0	1	1	2	1	1	0	0	1	2	1	1	1	1	0	1	1	1	2	0	2	1	2	0	1	1	0	2	2	1	2	1	0	2	1	2	2	1	0	2	1	1	1
rs13478004	1	2	0	1	1	0	0		0	2	1	1	0	0	1		0	1	1	0	0	1	0	1	2	0		1	2	0		0	0	2	0	1		1	0	2	0	2			0	2	1	0	1
rs13478011	1	2	0	1	1	0	0	1	1	2	1	1	0	0	1	2	1	1	1	0	1	1	1	2	2	0	2	1	2	0	1	1	0	2	2	1	2	1	0	2	1	2	2	1	0	2	1	1	1
rs13478040	2	1	0	1	1	0	0	1	1	2	1	1	0	0	1		1	0	1	0	1	1	2	2	2	0	2	1	2	0	1	1	1	2	1	1	2	1	1	2	1	2	2	1	0	2	1	1	1
rs3668420	2	1	0	1	1	0	0	1	1	2	1	1	0	0	1	2	1	0	1	0	1	1	2	2	2	0	2	1	2	0	1	1	1	2	1	1	2	1	1	2	1	2	2	1	0	2	1	1	1
rs13478048	2	1	0	1	1	0	0	1	1	2	1	1	0	0	1	2	1	0	1	0	1	1	2	2	2	0	2	1	2	0	1	1	1	2	1	2	2	1	1	2	1	2	2	1	0	2	1	1	1
rs13478054	2	1	0	1	1	0	0	1	1	1	1	1	0	0	1	2	1	0	1	0	1	1	2	2	2	0	2	1	2	0	1	1	1	2	1	2	2	1	2	2	1	2	2	1	0	2	1	1	1
rs13478063	2	0	0	1	1	0	0	1	1	1	1	1	0	0	1	2	1	0	1		1	1	2	2	2	0		1	2	0	1	1	1	2	1	2	2	1	2	2	1	2	2	1	0	2	1	1	1
rs13478089	2	0	0	1	1	0	0	1	1	1	1	1	0	0	1	2	1	0	1	0	1	1	2	2	2	0	2	1	2	0	1	1	1	2	1	2	2	1	2	2	1	1	2	1	0	2	1	1	1
rs13478068	2	0	0	1	1	0	0	1	1	1	1	1	0	1	1	2	1	0	1	0	1	1	2	2	2	0	2	1	2	1	1	1	1	2	1	2	2	1	2	2	1	1	2	1	0	2	1	1	1
rs13478076	2	0	0	1	1	0	0	1	1	1	1	1	0	0	1	2	0	0	1	0	1	1	2	2	2	0	2	1	2	0	1	1	1	2	1	2	2	1	2	2	1	1	2	1	1	2	1	1	1
rs13478087	2	0	0	1	1	0	0	1	1	1	1	1	0	0	1	2	0	0	1	0	1	1	2	2	2	0	2	1	2	0	1	1	1	2	1	2	2	1	2	2	1	1	2	1	1	2	1	0	1
rs13478094	2	1	1	0	1	2	2	1	1	1	0	2	2	1	0	0	2	1	2	1	2	1	0	1	2	1	0	1	1	1	1	0	2	2	1	2	2	2	0	0	2	1	1	2	0	2	0	0	2
rs13478096	2	1	1	0	1	2	2	1	1	1	0	2	2	1	0	0	2	1	2	1	2	1	0	1	2	1	1	1	1	1	1	0	2	2	1	2	2	2		0	2	1	1	2	0	2	0	0	2
rs3023033	2	1	1	0	1	2	2	1	1	1	0	2	2	1	0	0	2	1	2	1	2	1	0	1	2	1	0	1	1	1	1	0	2	2	1			2	0	0	2	1	1	2	0	2	0	0	2
rs13481340	2	1	1	0	1	2	2	1	1	1	0	2	2	1	0	0	2	1	2	1	2	1	0	1	2	1	0	1	1	1	1	0	2	2	1	2	2	2	0	0	2	1	1	2	0	2	0	0	2
rs13481342	2	1	1	0	1	2	2	1	1	1	0	2	2	1	0	0	2	1	2	1	2	1	0	1	2	1	0	1	1	1	1	0	2	2	1	2	2	2	0	0	2	1	1	2	0	2	0	0	2
rs13481346	2	1	1	0	1	2	2	1	1	1	0	2	2	1	0	0	2	1	2	1	2	1	0	1	2	1	0	1	1	1	1	1	2	2	1	2	2	2	0	0	2	1	1	2	0	2	0	0	2
rs13478133	2			0		2	2	1		2	0	2	2	0	0	0	2	1	2	1	2	1	0	1	2	1		0	1	1	0	1	2	2		2		2	0	0	2	1	1	2	0	2	0	0	2
rs13478135	2	1	1	0	1	2	2	1	1	2	0	2	2	1	0	0	2	1	2	1	2	1	0	1	2	1	0	1	1	1	1	1	2	2	1	2	2	2	0	0	2	1	1	2	0	2	0	0	2
rs13478136	2	1	1	0	1	2	2	1	1	2	0	2	2	1	0	0	2	1	2	1	2	1	0	1	2	1	0	1	1	1	1	1	2	2	1	2	2	2	0	0	2	1	1	2	0	2	0	0	2
rs3023036	2	1	1	0	1	2	2	1	1	2	0	2	2	1	0	0	2	1	2	1	2	1	0	1	2	1	0	1	1	1	1	1	2	2	1	2	2	2	0	0	2	1	1	2	0	2	0	0	2
rs6349956	2	2	1	0	1	2	2	1	1	2	0	2	2	1	0	0		1	2	1	2	0		1	2	1	0	1	1	1	2	1	2	2	1	2	2	2	0	0	2	1	1	2	0	2	0	0	2
rs13478146	2	2	1	0	1	2	2	1	1	2	0	2	2	1	0	0	2	1	2	1	2	0	0	1	2	1	0	1	1	1	2	1	2	2	1	2	2	2	0	0	2	1	1	2	0	2	0	0	2
rs13478148	2	2	1	0	1	2	2	1	1	2	0	2	2	1	0	0	2	1	2	1	2	0	0	1	2	1	0	1	1	1	2	1	2	2	1	2	2	2	0	0	2	1	1	2	0	2	0	0	2
rs13478154	2	2	1	0	1	2	2	1	1	2	0	2	2	1	0	0	2	1	2	1	2	0	0	1	2	1	0	1	1	1	2	1	2	2	1	2	2	2	0	0	2	1	1	2	0	2	0	0	2
rs3023621	2	2	1	0	1	2	2	1	1	2	0	2	2	1	0	0	2	1	2	1	2	0	0	1	1	1	0	1	1	1	2	1	2	2	1	2	2	2	0	0	2	1	1	2	0	2	0	0	2
rs13478160	2	2	1	0	1	2	2	1	1	2	0	2	2		0	0	2	1	2	1	2	0	0	1	2	1	0	1	1	1	2	1	2	2	1	2	2	2	0	0	2	1	1	2	0	2	0	0	2
rs13478167	2	2	1	0	1	2	2	1	1	2	0	2	2	1	0	0	2	1	2	1	2	0	0	1	1	1	0	1	1	1	2	2	1	2	1	2	2	2	0	0	2	1	1	2	0	2	0	0	2
rs13459084	2	2	1	0	1	2	2	1	1	2	0	2	2	1	0	0	2	1	2	1	2	0	0	1	1	1	0	1	1	1	2	2	1	2	1	2	2	2	0	0	2	1	0	2	0	2	0	0	2
rs13478170	2	2	1	0	1	2	2	1	1	2	0	2	2	1	0	0	2	1	2	1	2	0	0	1	1	1	0	1	1	1	2	2	1	2	1	2	2	2	0	0	2	1	0	2	0	2	0	0	2
rs13459083	2	2	1	0	1	2	2	1	1	2	0	2	2	1	0	0	2	1	2	1	2	0	0	1	1	1	0	1	1	1	2	2	1	2	1	2	2	2	0	0	2	1	0	2	0	2	0	0	2
rs13478174	2	2	1	0	1	2		1	1	2	0	2	2	1	0		2	1	2	1	2	0	0	1	1	1	0	1	1	1	2	2	1	2	1		2	2	0	0	2	1	0	2	0	2	0		2
rs6196732	2	2	1	0	1	2	2	1	1	2	0	2	2	1	0	0	2	1	2	1	2	0		1	0	1	0	1	1	1	2	2	1	2	1	2	2	2	0	0	2	1	0	2	0	2	0	0	2
rs13478175	2	2	1	0	1	2	2	1	1	2	0	2	1	1	0	0	2	1	2	1	2	0	0	1	1	1	0	1	1	1	2	2	1	2	1	2	2	2		0	1	1	0	2	0	2	0	0	2
rs13478178	2	2	1	0	1	2	2	1	1	2	0	2	1	1	0	0	2	1	2	1	2	0		1	1	1	0	1	1	1	2	2	1	2	1	2	2	2	0	0	1	1	0	2	0	2	0	0	2
rs13478179	2	2	1	0	1	2	2	1	1	2	0	2	1	1	0	0	2	1	2	1	2	0	0	1	1	1	0	1	1	1	2	2	1	2	1	2	2	2	0	0	1	1	0	2	0	2	0	0	2
rs13459085	2	2	1	0	1	2	2	1	1	2	0	2	1		0	0	2	1	2	1	2	0	0	1	1	1	0	1	1	1	2	2	1	2	1	2	2	2	0	0	1	1	0	2	0	2	0	0	2
rs13478181	2	2	1	0	1	2	2	1	1	2	0	2	1	1	0	0	2	1	2	1	2	0	0	1	1	1	0	1	1	1	2	2	1	2	1	2	2	2	0	0	1	1	0	2	0	2	0	0	2
rs13478182	2	2	1	0	1	2	2	1	1	2	0	2	1	1	0	0	2	1	2	1	2	0	0	1	1	1		1	1	1	2	2	1	2	1		2	2	0	0	1	1	0	2	0	2	0	0	2
rs13478184	1	2	1	0	1	2	2	1	1	2	0	2	1	1	0	0	2	1	2	1	2	0	0	1	1	1	0	1	1	1	2	2	1	2	1	2	2	1	0	0	1	1	0	2	0	2	0	0	2
rs13478185	1	2	1	0	1	2	2	1	1	2	0	2	1	1	0	0	2	1	2	1	2	0	0	1	1	1	0	1	1	1	2	2	1	2	1	2	2	1	0	0	1	1		2	0	2	0	0	2
rs6346598	1	2	1	0	1	2	2	1	1	2	0	2	1	1	0	0	2	1	2	1	2	0	0	1	1	1	0	1	1	1		2	1	2	1	2	2	1	0	0	1	1	0	2	0	2	0	0	2
rs13478192	1		0	0	1	2	2	0	1	2	0	2	1		0			1	2	0	2	0	1	1	0	0	1	1	0	0	2		1	2	0	2	0			0		1	0	2	0	2	0	0	2
rs13478194	1	2	1	0	1	2	2	0	1	2	0	2	1	1	0	0	2	1	2	1	2	1	1	1	1	1	1	1	1	1	2	2	1	2	1	2	0	1	0	0	1	1	0	2	0	2	0		2
rs13478196	1	2	1	0	1	2	1	0	1	2	0	2	1	1	0	0	2	1	2	1	2	1	0	1	1	1	1	1	1	1	2	2	1	2	1	2	2	1	0	0	1	1	0	2	0	2	0	0	2
rs13478197	1	2	1	0	1	2	1	0	1	2	0	2	1	1	0	0	2	1	2	1	2	1	0	1	1	1	1	1	1	1	2	2	1	2	1	2	2	1	0	0	1	1	0	2	0	2	0	0	2
rs13478198	0	2	1	0	1	2	1	0	1	2	0	2	1	1	0	0	2	1	2	1	2	1	0	1	1	1	1	1	1	1	2	2	1	2	1	2	2	1	0	0	1	1	0	2	0	2	0	0	2
rs13478204	1	2	1	0	1	2	1	0	1	2	0	2	1	1	0	0	2	0	2	1	2	1	0	1	1	1	1	1	1	1	2	2	1	2	1	2	2	1	0	0	0	1	0	2	0	2	0	1	2
rs13478221	1	2	1	0	1	2	1	0	1	2	0	2	1	1	0	0	2	0	2	1	1	1		1	0	1	2	1	1	1		2	1	2	0	2		1		0	0	1	0		0	2	0	0	2
rs13478222	1	2	1	0	1	2	1	0	1	2	0	2	1	1	0			0	2	1	1	1	0	1	0	1	2	1	1	1	2	2	1	2	0		2	1	0	0	0	1		2	0	2	0	0	2
rs13478224	1	2	1	0	1	2	1	0	1	2	0	2	1	1	0	0	2	0	2	1	1	1	0	1	1	1	1	1	1	1	2	2	1	2	0	2	2	1	0	0	0	1	0	2	0	2	0	1	2
rs13478227	1	2	1	0	1	2	1	0	1	2	0	2	1	1	0	0	2	0	2	1	1	1	0	1	1	1	1	1	1	1	2	2	1	2	0	2	2	1	0	0	0	1	0	2	0	2	0	1	2
rs13478229	1	2	1	0	1	2	1	0	1	2	0	2	1	1	0	0	2	0	2	1	1	1	0	1	1	1	1	1	1	1	2	2	1	2	0	2	2	1	0	0	0	1	0	2	0	2	0	1	2
rs13478231	1	2	1	0	1	2	1	0	1	2	0	2	1	1	0	0	2	0	2	1	1	1	0	1	1	1	1	1	1	1	2	2	1	2	0	2	2	1	0	0	0	1	0	2	0	2	0	1	2
rs13478237	1	2	1	0	1	2	1	0	1	2	0	2	1	1	0	0	2	0	2	1	1	1	0	1	1	1	1	1	1	1	2	2	1	2	0	2	2	1	0	0	0	1	0	2	0	2	0	1	2
rs13478238	1	2	1	0	1	2	1	0	1	2	0	2	1	1	0	0	2	0	2	1	1	1	0	1	1	1	1	1	1	1	2	2	1	2	0	2	2	1	0	0	0	1	0	2	0	2	0	1	2
rs13478239	1	2	1	0	1	2	1	0	1	2	0	2	1	1	0	0	2	0	2	1	1	1	0	1	1	1	1	1	1	1	2	2	1	2	0		2	1	0	0	0	1	0	2	0	2	0	1
rs13478240	1	2	1	0	1	2	1	0	1	2	0	2	1	1	0	0	2	0	2	1	1	1	0	1	1	1	1	1	1	1	2	2	1	2	0	2	2	1	0	0	0	1	0	2	0	2	0	1	2
rs13478241	1	2	1	0	1	2	1	0	1	2	0	2	1	1	0	0	2	0	2	1	1	1	0	1	1	1	1	1	1	1	2	2	1	2	0	2	2	1	0	0	0	1	0	2	0	2	0	1	2
rs13478244		2	1	0	1	2	1	0	1	2	0	2	1	0	0	0	2	0	2		1		0	1		1	0	1	1	1	2		1	2	0	2	2	1	0	0	0	1	0	2	0	2	0
rs13478245	1	2	1	0	1	2	1	0	1	2	0	2	1	1	0	0	2	0	2	1	1	1	0	1	1	1	1	1	1	1	2	2	1	2	0	2	2	1	0	0	0	1	0	2	0	2	0	1	2
rs13478254	1	2	1	0	1	2	1	0	1	1	0	2	1	1	0	0		0	2	1	1	1	0	1	1	1		1	1	0	2	2	1	2	0	2		0	0	0	0	1	0	2	0	2	0		2
rs13478255	1	2	1	0	1	2	1	0	1	1	0	2	1	1	0	0	2	0	2	1	1	1	0	1	1	1	1	1	1	1	2	2	1	2	0	2	2	1	0	0	0	1	0	2	0	2	0	1	2
rs6263715	1	2	1	0	1	2	1	0	1	1	0	2	1	1	0	0	2	0	2	1	1	1	0	1	1	1	1	1	1	1	2	2	1	2	0	2	2	1	0	0	0	1	0	2	0	2	0	1	2
rs13478257	1	2	1	0	1	2	1	0	1	1	0	2	1	0	0	0	2	0	2	1	1	1	0	1	1	1	1	1	1	1	2	2	1	2	0	2	2	1	0	0	0	1	0	2	0	2	0	1	2
rs13478261	1	2	1	0	1	2	1	0	1	1	0	2	1	1	1	0	2	0	2	1	1	1	0	1	1	1	1	1	1	1	2	2	1	2	0	2	2	1	0	0	0	1	0	2	0	2	0	1	2
rs13478262	1	2	1	0	1	2	1	0	1	1	0	2	1	1	1	0	2	0	2	1	1	1	0	1	1	1	1	1	1	1	2		1	2	0	2	2	1	0	0	0	1		2	0	2	0	1
rs13478263	1	2	1	0	1	2	1	0	1	1	0	2	1	1	1	0	2	0	2	1	1	1	0	1	1	1	1	1	1	1	2	2	1	2	0	2	2	1	0	0	0	1	0	2	0	2	0	1	2
rs13478264	1	2	1	0	1	2	1		1	1	0	2	1	1	1	0	2	0	2	1	1	1	0	1	1	1	1	1	1	1	2	2	1	2	0		2	1	0	0		1	0		0	2	0	1	2
rs13478265	1	2	1	0	1	2	1	0	1	1	0	2	1	1	1	0	2	0	2	0	1	1	0	1	1	1	1	1	1	1	2	2	1	2	0	2	2	1	0	0	0	1	0	2	0	2	0	1	2
rs13478268	1	2	1	0	1	2	1	0	1	1	0	2	1	1	1	0	2	0	2	1	1	1	0	1	1	1	1	1	1	1	2	2	1	2	0	2	2	1	0	0	0	1	0	2	0	2	0	1	2
rs13478271	1	2	1	0	1	2	1	0	1	1	0	2	1	1	1		2	0	2	1	1	1	0	1	1	1	1	2	1	1	2	2	1	2	0	2	1	1	0	0	0	1	0	2	0	2	0	1	2
rs13478276	1	2	1	0	1	2	1	0	1	1	0	2	1	1	1	0	2	0	2	1	1	1	0	1	1	1	1	2	1	1	2	2	1	2	0	2	1	1	0	0	0	1	0	2	0	2	0	1	2
rs13478279	1	2	1	0	1	2	1	0	1	1	0	2	1	1	1	0	2	0	2	1	1	1	0	1	1	1	1	2	1	1	2	2	1	2	0	2	1	1	0	0	0	1	0	2	0	2	0	1	2
rs13478280	1	2	1	0	1	2	1	0	1	1	0	2	1	1	1	0	2	0	2	1	1	1	0	1	1	1	1	2	1	1	2	2	1	2	0	2	1	1	0	0		1	0	2	0	2	0	1	2
rs13478282	1	2	1	0	1	2	1	0	1	1	0	2	1	1	1	0	2	0	2	1	1	1	0	1	1	1	1	2	1	1	2	2	1	2	0	2	1	1	0	0	0	1	0	2	0	2	0	1	2
rs13478283	1	2	1	0	1	2	1	0	1	1	0	2	1	1	1	0	2	0	2	1	1	1	0	1	1	1	1	2	1	1	2	2	1	2		2	1	1	0	0	0	1	0	2	0	2	0	1	2
rs13478285	1	2	1	0	1	2	1	0	1	1	0	2	1	1	1	0	2	0	2	1	1	1	0	1	1	1	1	2	1	1	2	2	1	2	0	2	1	1	0	0		1		2	0	2	0	1	2
rs13478286	1	2	1	0	1	2	1	0	1	1	0	2	1	1	1	0	2	0	2	1	1	1	0	1	1	1	1	2	1	1	2	2	1	2	0	2	1	1	0	0	0	1	0	2	0	2	0	1	2
rs13478287	1	2	1	0	1	2	1	0	1	1	0	2	1	1	1	0	2	0	2	1	1	1	0	1	1	1	1	2	1	1	2	2	1	2	0	2	1	1	0	0	0	1	0	2	0	2	0	1	2
rs13478292	1	2	1	0	1	2	1	0	1	1	0	2	1	1	1	0		0	2	1	1	1	0	1	1	1	1	2	1	1	2	2	1	2	0	2	1	1	0	0	0	1	0		0	2	0	1	2
rs13478294	1	2	1	0	1	2	1	0	1	1	0	2	1	1	1	0	2	0	2	1	1	1	0	1	1	1	1	2	1	1	2	2	1	2	0	2	1	1	0	0	0	1	0	2	0	2	0	1	2
rs13478299	1	2	0	0	1	2	1	0	1	1	0	2	1	1	1	0	2	0	2	1	1	1	0	1	1	1	1	2	1	1	2	2	1	2	0	2	1	1	0	0	0	1	0	2	0	2	0	1	2
rs13478300	1	2	0	0	1	2	1	0	1	1	0	2	1	1	1	0	2	0	2	1	1	1	0	1	1	1	1	2	1	1	2	2	1	2	0	2	1	1	0	0		1	0	2	0	2	0	1	2
rs3684754	1	2	0	0	1	2	1	0	1	1	0	2	1	1	1	0	2	0	2	1	1	1	0	1	1	2	1	2	1	1	2	2	1	2	0	2	1	1	0	0	0	1	0	2	0	2	0	1	2
rs13478311	1	2	0	0	1	2	1	0	1	1	0	2	1	1	1	0	2	0	2	1	1	1	0	1	1	2	1	2	1	1	2	2	1	2	0	2	1	1	0	0	0	1	0	2	0	2	0	1	2
rs13478320	1	2	0	0	1	2	1	0	1	1	0	2	1	1	1	0	2	0	1	1	1	1	0	0	1	2	1	1	1	1	2	2	1	2	0	2	1	1	0	0	0	1	0	2	0	2	0	1	2
rs13478324	1	2	0	0	1	2	1	0	1	1	0	2	1	1	1	0	2	0	1	1	1	1	0	0	2	2	1	1	2	1	2	2	1	2	0	2	1	1	0	0	0	1	0	2	0	2	0	1	2
rs4225267	1	2	0	0	1	2	1	0	1	1	0	2	1	1	1	0	2	0	1	1	1	1	0	0	2	2	1	1	2	1	2	2	1	2	0	2	1	1	0	0	0	1	0	2	0	2	0	1	2
rs13478330	1	2	0	0	1	2	1	0	1	1	0	2	1	1	1	0	2	0	1	1	1	1	0	0	2	2	1	1	2	1	2	2	1	2	0	2	1	1	0	0	0	1	0	2	0	2	0	1	2
rs13478334	1	2	0	0	1	2	1	0	1	1	0	2	1	1	1	0	1	0	1	1	1	1	0	0	2	2	1	1	2	1	2	2	1	2	0	1	1	1	0	0	0	1	0	2	0	2	0	1	2
rs13478335	1	2	0	0	1	2	1	0	1	1	0	2	1	1	1	0	1	0	1	1	1	1	0	0	2	2	1	1	2	1	2	2	1	2	0	1	1	1	0	0	0	1	0	2	0	2	0	1	2
rs6257272	1	2	0	0	1	1	1	0	1	1	0	2	1	1	1	0	1	0	1	1	1	1	0	0	2	2	1	1	2	1	2	2	1	2	0	1	1	1	0	0	0	1		2	0	2	0	1	2
rs13478403	1	2	0	0	1	1	1	0	2	1	0	1	1	1	1		1	0	1	1	1	1	0	0		1	1	1	2	1	2	2	1	2	0	1	1	1	0	0	1	1	0	2	0	2	0	1	2
rs4225380	1	2	0	0	1	1	1	0	2	1	0	1	1	1	1	0	1	0	1	1	1	1	0	0	2	1	1	1	2	1	2	2	1	2	0	1	1	1	0	0	1	1		2	0	2	0	1	2
rs6370004	1	2	0	0	1	1	1	0	2	1	0	1	1	1	1	0	1	0	1	1	1	1	0	0	2	1	1	1	2	1	2	2	1	2	0	1	1	1	0	0	1	1	0	2	0	2	0	1	2
rs13476087	0	2	0	0	1	1	1	0	2	1	0	1	1	1	1		1	0	1		1	1	0	0	2	1	0	1	2		2		1	2	0		1	1		0	1	1		2	0	2	0	1	2
rs13478410	1	2	0	0	1	1	1	0	2	1	0	1	1	1	1	0	1	0	1	1	1	1	0	0	2	1	1	1	2	1	2	2	1	2	0	1	1	1	0	0	1	1	0	2	0	2	0	1	1
rs13478412	1	2	0	0	1	1	1	0	2	1	0	1	1	1	1	0	1	0	1	1	1	1	0	0	2	1	1	1	2	1	2	2	1	2	0	1	1	1	0	0	1	1	0	2	0	2	0	1	1
rs13478415	1	2	0	0	1	1	1	0	2	1	0	1	1	1	1	0	1	0	1	1	1	1		0	2	1	1	1	2	1	2	2	1	2	0	1	1	1	0	0	1	1	0	2	0	2	0	1	1
rs6297441	1	2	0	0	1	1	1	0	2	1	0	1	1	1	1	0	1	0	1	1	1	1	0	0	2	1	1	1	2	1	2	2	1	2	0	1	1	1	0	0	1	1	0	2	0	2	0	1	1
rs13478418	1	2	0	0	1	1	1	0	2	1	0	1	1	1	1	0	1	0	1	1	1	1	0	0	2	1	1	1	2	1	2	2	1	2	0	1	1	1	0	0	1	1	0	2	0	2	0	1	1
rs6169275	1	2	0	0	1	1	1	0	2	1	0	1	1	1	1		1	0	1	1	1	1	0	0	2	1	1	1	2	1	2	2	1	2	0	1	1	1	0	0	1	1		2	0	2	0	1	1
rs13478422	1	2	0	0	1	1	1	0	2	1	0	1	1	1	1	0	1	0	1	1	1	1	0	0	2	1	1	1	2	1	2	2	1	2	0	1	1	1	0	0	1	1	0	2	0	2	0	1	1
rs13478424	1	2	0	0	1	1	1	0	2	1	0	1	1	1	1	0	1	0	1	1	1	1	0	0	2	1	1	1	2	1	2	2	1	2		1	1	1	0	0	1	1	0		0	2	0	1	1
rs13478435	1	2	0	0	1	1	1	0	2	1	0	1	1	1	1	0	1	0	1	1	1	1	0	0	2	1	1	1	2	1	2	2	1	2	0	1	1	1	0	0	1	1	0	2	0	2	0	1	1
rs13478442	1	2	0	0	1	1	1	0	2	1	0	1	1	1	1	0	1	0	1	1	1	1	0	0	2	1	1	1	2	1	2	2	1	2	0	1	1	1	0	0	1	1	0	2	0	2	0	1	1
rs13478443	1	2	0	0	1	1	1	0	2	1	0	1	1	1	1	0	1	0	1	1	1	1	0	0	2	1	1	1	2	1	2	2	1	2	0	1	1	1	0	0	1	1	0	2	0	2	0	1	1
rs13478445	1	2	0	0	1	1	1	0	2	1	0	1	1	1	1	0	1	0	1	1	1	1	0	0	2	1	1	1	2	1	2	2	1	2	0	1	1	1	0	0	1	1	0	2	0	2	0	1	1
rs13478449	1	2	0	0	1	1	1	0	2	1	0	1	1	1	1	0	1	0	1	1	1	1	0	0	2	1	1	1	2	1	2	2	1	2	0	1	1	1	0	0	1	1	0	2	0	2	0	1	1
rs13478452	1	2	0	0	1	1	1	0	2	1	0	1	1	1	1	0	1	0	1	1	1	1	0	0	2	1	1	1	2	1	2	2	1	2	0	1	1	1	0	0	1	1	0	2	0	2	0	1	1
rs13478454	1	2	0	0	1	1	1	0	2	1	0	1	1	1	1	0	1	0	1	1	1	1	0	0	2	1	1	1	2	1	2	2	1	2	0	1	1	1	0	0	1	1	0	2	0	2	0	1	1
rs13478455	1	2	0	0	1	1	1	0	2	1	0	1	1	1	1	0	1	0	1	1	1	1	0	0	2	1	1	1	2	1	2	2	1	2	0	1	1	1	0	0	1	1	0	2	0	2	0	1	1
rs13478458	1	2	0	0	1	1	1	0	2	1	0	1	1	1	1	0	1	0	1	1	1	1	0	0	2	1	1	1	2	1	2	2	1	2	0	0	0	1	0	0	1	1	0		0	2	0	1	1
rs13459088	1	2	0	0	1	1	1	0	2	1	0	1	1	1	1	0	1	0	1	1	1	1	0	0	2	1	1	1	2	1	2	2	1	2	0	1	1	1	0	0	1	1	0	2	0	2	0	1	1
rs13478469	1	2	0	0	1	1	1	0	2	1	0	1	1	1	1	0	1	0	1	1	1	1	0	0	1	1	1	1	2	1	2	2	1	2	0	1	0	1	0	0	1	1	0	2	0	2	0	1	1
rs3674370	1	2	0	0	1	1	1	0	2	1	0	1	1	1	1	0	1	0	1	1	1	1	0	0	1	1	1	1	2	1	2	2	1	2	0	1	1	1	0	0	1	1	0	2	0	2	0	1	1
rs3700556	1	2	0	0	1	1	1	0	2	1	0	1	1	1	1	0	1	0	1	1	1	1	0	0	1	1	1	1	2	1	2		1	2	0	1	1	1	0	0	1	1	0	2	0	2	0	1	1
rs3154398	1	2	0	0	1	1	1	0	2	1	0	1	1	1	1	0	1	0	1	1	1	1	0	0	1	1	1	1	2	1	2	2	1	2	0	1	1	1	0	0	1	1	0	2	0	2	0	1	1
rs3023051	1	2	0	0	1	1	1	0	2	1	0	1	1	1	1	0	1	0	1	1	1	1	0	0	1	1	1	1	2	1	2	2	1	2	0	1	0	1	0	0	1	1	0	2	0	2	0	1	1
rs13478481	1	2		0	1	1	1		2	1	0	1	1	1	1	0	1	0	1	1	1	1		0	1	1	1	1	2	1	2	2	1	2		1	1	1	0	0	1	1	0	2	0	2	0		1
rs13478483	1	2	0	0	1	1	1	0	2	1	0	1	1	1	1	0	1	0	1	1	1	1	0	0	1	1	1	1	2	1	2	2	1	2	0	1	1	1	0	0	1	1	0	2	0	2	0	1	1
rs13478484	1	2		0	1	1	1	0	2	1	0	1	1	1	1	0	0	0	1	1	1	1	0	0	1	1	0	1		1	2	2	1	2	0	0	1	1		0	1	1		2	0	2	0	1	1
rs13478485	1	2	0	0	1	1	1	0	2	1	0	1	1	1	1	0	1	0	1	1	1	1	0	0	0	1	1	1	2	1	2	2	1	2		1	1	1	0	0	0	1	0	2	0	2	0		1
rs6255362	0	2	0	0	1	1	1	0	2	1	0	1	1	2	1	0	1	0	1	1	1	1	0	0	1	1	1	1	2	1	2	2	1	2	0	1	1	1	0	0	1	1	0	2	0	2	0	1	1
rs3715788	0	2	0	0	1	1	1	0	2	1	0	1	1	2	1	0	1	0	1	1	1	1	0	0	1	1	1	1	2	1	2	2	1	2	0	1	1	1	0	0	1	1	0	2	0	2	0	1	1
rs4225477	0	2	0	0	1	1	1	0	2	1	0	1	1	2	1	0	1	0	1	1	1	1		0	1	1	1	1	2	1	2	2	1	2	0	1	0	1	0	0	1	1	0	2	0	2	0	2	0
rs13478495	0	2	0	0	1	1	1	0	2	1	0	1	1	2	1	0	0	0	1	1	1	1	0	0	1	1	1	1	2	1	2	2	1	2	0	1	1	1	0	0	0	1	0	2	0	2	0	2	1
rs4225482	0	2	0	0	1	1	1	0	2	1	0	1	1	2	1	0		0	1	1	1	1	0	0	1	1	1	1	2	1	2	2	1	2	0	1	1	1	0	0	1	1	0	2	0	2	0	2	1
rs6200978	0	2	0	0	1	1	1	0	2	1	0	1	1	2	1	0	0	0	1	1	1	1	0	0	1	1	0	1	2	1	2	2	1	2	0	1	1	1	0	0	1	1	0	2	0	2	0	2	1
rs13478501	0	2	0	0	1	1	1	0	2	1	0	1	1	2	1		0	0	1	1	1	1	0	0	1	1	1	1	2	1	2	2	1	2	0	1	1	1	0	0	1	1	0	2	0	1	0	2	1
rs3023057	0	2	0	0	1	1		0	2	1	1	1	1	2	0	0	0	0	1	1	1	1	0	0	1	1	1	1	2	1		2	1	2	0	1		1		0	1	1		2	0	1	0	2	1
rs6403650	0	2	1	0	1	1	1	0	2	1	1	1	1	2	0	0	0	0	1	1	2	1	0	0	1	1	1	1	2	1	2	2	1	2	0	1	1	1	0	0	1	1	0		0	1	0	2	1
rs13478522	0	2	1	0	1	1	1	0	2	1	1	1	1	2	0	0	0	0	1	1	2	1	0	0	1	1	1	1	2	1	2	2	1	2	0	2	1	1	0	0	1	1	0	2	0	1	0	2	1
rs3674594	1	2	1	0	1	1	1	0	2	1	1	1	1	2	0	0	0	0	1	1	2	1	0	0	1	1	1	2	2	1	2	2	1	2	0	2	1	1	0	0	1	1	0	2	0	1	0	2	1
rs13478542	1	2	1	0	1	1	1	1	2	0	1	1	1	2	0	0	0	1	1	1	2	1	0	0	1	1	1	2	2	1	2	2	1	2	0	2	1	1	0	0	1	1	0	2	0	1	0	2	1
rs13478546	1	2	1	0	1	1	1	1	2	0	1	1	1	2	0	0	0	1	1	1	2	1	0	0	1	1	1	2	2	1		2	1	2	0	2	1	1	0	0	1	1	0	2	0	1	0		1
rs13478547	1	2	1	0	1	1	1	1	2	0	1	1	1	2	0	0	0	1	1	1	2	1	0	0	1	1	1	2	2	1	2	2	1	2	0	2	1	1	0	0	1	1	0	2	0	1	0	2	1
rs8265976	1	2	1	0	1	1	1	1	2	0	1	1	1	2	0	0	0	1	1	1	2	1	0	0	1	1	1	2	2	1	2	2	1	2	0	2	1	1	0	0	1	1	0	2	0	1	0	2	1
rs4225536	1	2	1	0	1	1	1	1	2	0	1	1	1	2	0	0	0	1	1	1	2	1	0	0	1	1	1	2	2	1	2	2	1	2	0		1	1	0	0	1	1		2	0	1	0	2	1
rs13478566	1	2	1	1	1	1	1	2	2	0	1	1	1	2	0	1	0	1	1	1	2	1	1	0	1	1	0	2	2	1	1	2	1	2	1	2	1	1	0	0	1	1	0	2	0	1	0	2	1
rs13478573	1	2	1	1	1	1	1	2	2	0	1	1	1	2	0	1	0	1	1	1	2	1	1	1	1	1	0	2	2	1	1	1	1	2	1	2	1	1	0	0	1	1	0	2	0	1	0	2	1
rs13478585	1	2	1	1	1	1	1	2	2	0	1	1	1	2	0	1	0	1	1	1	2	1	1	1	1	1	0	2	2	1	1	1	1	2	1	2	0	1	0	0	1	1	1	2	0	1	1	2	1
rs13478586	1	2	1	1	1	1	1	2	2	0	1	1	1	2	0	1	0	1	1	1	2	1	1	1	1	1	0	2	2	1	1	1	1	2	1	2	1	1	0	0	1	1	0	2	0	1	1	2	1
rs4138683	0	2	1	1	1	1	1	2	2	0	1	1	1	2	0	1	0	1	1	1	2	1	1	1	1	1	0	2	2	1	1	1	1	2	1	2	1	1	0	0	1	1	0	2	0	1	1	2	1
rs6349247	1	2	1	1	1	1	1	2	2	0	1	1	1		0	1	0	1	1	1	2	1	1	1	1	1		2	2	1	1	1	1	2	1	2	1	1	0	0	1	1	0	2	0	1	1	2	1
rs3668534	1	2	1	1	2	1	1	2		0	1	1	1	2	0	1		1	1	1	2	1	1	1	1	1	0	2	2	1	1	1	1	2	1	1	1	1	0	0	1	1	0	2	0	1	1	2	1
rs13478593	1	2	1	1	2	1	0	2	2	0	1	1	1	2	0	1	0	1	1	1	2	1	1	1	1	1		2	2	1	1	1	1	2	1	1	1	1	0	0	1	1	0	2	0	1	1	2	1
rs13502409	1	2	1	1	2	1	1	2	2	0	1	1	1	2	0	1	0	1	1	1	2	1		1	1	1	0	2	2	1	1	1	1	2	1	1	1	1	0	0	1	1	0	2	0	1	1	2	1
rs13459095	1	2	1	1	2	1	1	2	2	0	1	1	1	2	0	1	0	1	1	1	2	1	1	1	1	1	0	2	2	1	1	1	1	2	1	1	1	1	0	0	1	1	0	2	0	1	1	2	1
rs6275290	1	2	1	1	2	1	1	2	2	0	1	1	1	2	0	1	0	1	1	1	2	1	1	1	1	1	0	2	2	1	1	1	1	2	1	1	1	1	0	0	1	1	0	2	0	1	1	2	1
rs13478595	1	2	1	1	2	1	1	2	2	0	1	1	1	2	0	1	0	1	1	1	2	1	1	1	1	1	0	2	2	1	1	1	1	2	1	1	1	1	0	0	1	1	0	2	0	1	1	2	1
rs13459096	1	1	1	1	1	1	0	0	1	1	0	0	2	1	2	2	1	1	1	0	1	0	0	1	2	1	2	1	2	0	2	1	1	2	1	2	1	1	1	0		2	1	2	1	1	1	2	1
rs13478602	1	1	1	1	1	1	0	0	1	1	0	0	2	1	2	2	1	1	1	0	1	0	0	1	2	1	2	1	2	0	2	1	1	2	1	2	1	1	1	0	2	2	1	2	1	1	1	2	1
rs13478605	1	1	1	1	1	1	0	0	1	1	0	0	2	1	2	2	1	1	1	0	1	0	0	1	2	1	2	1	2	0	2	1	1	2	1	2	1	1	1	0	2	2	1	2	1	1	1	2	1
rs6172481	1	1	1	1	1	1	0	0	1	1	0	0	2	1	2	2	1	1	1	0	1	0	0	1	2	1	2	1	2	0	2	1	1	2	1	2	1	1	1	0	2	2	1	2	1	1	1	2	1
rs13478606	1	1	1	1	1	1	0	0	1	1	0	0	2	1	2	2	1	1	1	0	1	0	0	1	2	1	2	1	2	0	2	1	1	2	1	2	1	1	1	0	2	2	1	2	1	1	1	2	1
rs13478611	1	1	1	1	1	1	0	0	1	1	0	0	2	1	2	2	1	1	1	0	1	0	0	1	2	1	1	1	2	0	2	1	1	2	1	2	1	1	1	0	2	2	1	2	1	1	1	2	1
rs13478617	1	1	1	1	1	1		0	1	1	0	0	2	1	2	2	1	1	1	0	1	0	0	1	2	1	1	1	2	0	2	1	1	2	1	2	1	1	1	0	2	2	1	2	1	1	1	2	1
rs4225661	1	1	1	1	1	1	0	0	1	1	0	0	2	1	2	2	1	1	1	0	2	0	0	1	2	1	1	1	2	0	2	1	1	2	1	2	1	1	1	0	2	2	1	2	1	1	1	2	1
rs13478618	1	1	1	1	1	1	0	0	1	1	0	0	2	1	2	2	1	1	1	0	2	0	0	1	2	1	1	1	2	0	2	1	1	2	1	2	1	1	1	0	2	2	1	2	1	1	1	2	1
rs13478619	1	1	1	1	1	1	0	0	1	1	0	0	2	1	2	2	1	1	1	0	2	0	0	1	2	1	1	1	2	0	2	1	1	2	1	2	1	1	1	0	2	2	1	2	1	1	1	2	1
rs13478621	1	1	1	1	1	1	0	0	1	1	0	0	2	1	2	2	1	1	1	0	2	0	0	1	2	1	1	1	2	0	2	1	1	2	0	2	1	1	1	0	2	2	1	2	1	1	1	2	1
rs13478623	1	1	1	1	1	1	0	0	1	1	0	0	2	1	2	2	1	1	1	0	2	0	0	1	2	1	1	1	2	0	2	1	1	2	0	2	1	1	1	0	2	2	1	2	1	1	1	2	1
rs13478624	1	1	1	1	1	1	0	0	1	1	0	0	2	1	2	2	1	1	1	0	2	0	0	1	2	1	1	1	2	0	2	1	1	2	0	2	1	1	1	0	2	2	1	2	1	1	1	2	1
rs13478626	1	1	1	1	1	1	0	0	1	1	0	0	2	1	2	2	1	1	1	0	2	0	0	1	2	1	1	1	2	0	2	1	1	2	0	2	1	1	1	0	2	2	1	2	1	1	1	2	1
rs13478628	1	1	1	1	1	1	0	0	1	1	0	0	2	1	2	2	1	1	1	0	2	0	0	1	2	1	1	1	2	0	2	1	1	2	0	2	1	1	1	0	2	2	1	2	1	1	1	2	1
rs13478630	1	1	1	1	1	1	0	0	1	1	0	0	2	1	2	2	1	1	1	0	2	0	0	1	2	1	1	1	2	0	2	1	1	2	0	2	1	1	1	0	2	2	1	2	1	1	1	2	1
rs13478631	0	1		1	1	1	0	0	1	1	0	0	2		2		1	1	1	0	2	0	0	1	2	1	0	1	2	0	2	1	1	2	0		0	1	1	0		2	1		1	1	1	2
rs13478632	1	1	1	1	1	1	0	0	1	1	0	0	2	1	2	2	1	1	1	0	2	0	0	1	2	1	1	1	2	0	2	1	1	2	0	2	1	1	1	0	2	2	1	2	1	1	1	2	1
rs13478635	1	1	1	1	1	1	0	0	1	1	0	0	2	1	2	2	1	1	1	0	2	0	0	1	2	1	1	1	2	0	2	1	1	2	0	2	1	1	1	0	2	2	1	2	1	1	1	2	1
rs13478636	1	1	1	1	1	1	1	0	1	1	0	0	2	1	2	2	1	1	1	0	2	0	0	1	2	1	1	1	2	0	2	1	1	2	0	2	1	1	1	0	2	2	1	2	1	1	1	2	1
rs13478638	1	1	1	1	1	1	1	0	1	1	0	0	2	1	2	2	1	1	1	0	2	0	0	1	2	1	1	1	2	0	2	1	1	2	0	2	1	1	1	0	2	2	1	2	1	1	1	2	1
rs13478641	1	1	1	1	1	1	1	0	1	2	0	0	2	1	2	2	1	1	1	0	2	0	0	1	2	1	1	1	2	0	2	1	1	2	0	2	1	1	1	0	2	2	1	2	1	1	1	2	1
rs13478643	1	1	1	1	1	1	1	0	1	2	0	0	2	1	2	2	1	1	1	0	2	0	0	1	2	1	1	1	2	0	2	1	1	2	0	2	1	1	1	0	2	2	1	2	1	1	1	2	1
rs13478645	1	1	1	1	1	1	1	0	1	2	0	0	2	1	2	2	1	1	1	0	2	0	0	1	2	1	1	1	2	0	2	1	1	2	0	2	1	1	1	0	2	2	1	2	1	1	1	2	1
rs3023064	1	1	1	1	1	1	1	0	1	2	0	0	2	1	2	2	1	1	1	0	2	0	0	1	2	1	1	1	2	0	2	1	1	2	0	2	1	1	1	0	2	2	1	2	1	1	2	2	1
rs13478649	1	1	1	1	1	1	1	0	1	2	0	0	2	1	2	2	1	1	1	0	2	0	0	1	2	1	1	1	2	0	2	1	1	2	0	2	1	1	1	0	2	2	1	2	1	1	2	2	1
rs13478656	1	1	1	1	1	0	1	0	1	2	0	0	2	1	2	2	1	1	1	0	2	0	0	1	2	1	1	1	2	0	2	1	1	2	0	1	1	1	1	0	2	2	1	2	1	1	2	2	1
rs3676304	1	1	1	1	1	0	1	0	1	2	0	0	2	1	2	2	2	1	1	0	2	0	1	1	2	1	1	1	2	0	2	1	1	2	0	0	1	1	2	0	2	2	1	2	1	1	2	2	1
rs13478659	1	1	1	1	1	0	1	0	1	2	0	0	2	1	2	2	2	1	1	0	2	0	1	1	2	1	1	1	2	0	2	1	1	2	0	0	1	1	2	0	2	2	1	2	1	1	2	2	1
rs13478660	1	1	1	1	1	0	1	0	1	2	0	0	2	1	2			1	1	0	2	0	1	1		1	1	1		0		1	1	2	0	0	1	1		0		2	1		1	1	2		1
rs13478661	1	1	1	1	1	0	1	0	1	2	0	0	2	1	2	2	2	1	1	0	2	0	1	1	2	1	1	1	2	0	2	1	1	2	0	0	1	1	2	0	2	2	1	2	1	1	2	2	1
rs13478662	1	1	1	1	1	0	1	0	1	2	0	0	2	1	2	2	2	1	1	0	2	0	1	1	2	1	1	1	2	0		1	1	2	0	0	1	1	2	0	2	2	1	2	1	1	2	2	1
rs13478665	1	1	1	1	1	0	1	0	1	2	0	0	2	1	2	2	2	1	1	0	2	0	1	1	2	1	1	1	2	0	2	1	1	2	0	0	1	1	2	0	2	2	1	2	1	1	2	2	1
rs13478666	1	1	1	1	1	0	1	0	1	2	0	0	2	1	2	2	2	1	1	0	2	0	1	1	2	1	1	1	2	0		1	1	2	0	0	1	1	2	0	2	2	1	2	1	1	2	2	1
rs6218880	1	1	1	1	1	0	1	0	1	2	0	0	2	1	2	2	2	1	1	0	2	0	1	1	2	1	1	1	2	0	2	1	1	2	0	0	1	1	2	0	2	2	1	2	1	1	2	2	0
rs13478667	1	1	1	1	1	0	1	0	1	2	0	0	2	1	2	2	2	1	1	0	2	0	1	1	2	1	1	1	2	0	2	1	1	2	0	0	1	1	2	0	2	2	1	2	1	1	2	2	0
rs13478685	1	1	1	1	1	0	1	0	1	2	0	0	2	1	2	2	2	1	1	0	2	0	1	1	2	1	1	1	2	0		1	1	2	0	0	1	1	2	0	2	2	1	2	1	1	2	2	0
rs13478687	1	1	1	1	1	0	1	0	1	2	0	0	2	1	2	2	2	1	1	0	2	0	1	1	2	1	1	1	2	0	2	1	1	2	0	0	1	1	2	0	0	2	1	2	1	1	2	2	0
rs13478694	1	1	1	1	1	0	1	0	1	2	0	0	2	1	2	1	2	1	2	0	2	0	1	1	2	1	1	1	2	0	2	1	1	2	0	0	1	1	2	0	0	2	1	2	1	1	2	2	1
rs13478696	1	1	1	1	1	0	1	0	1	2	0	0	2	1	2	1	2	1	2	0	2	0	1	1	2	1	1	1	2	0	2	1	1	2	0	0	1	1	2	0	1	2	1	2	1	1	2	2	1
rs13478697	1	1	1	1	1	0	1	0	1	2	0	0	2	1	2	1	2	1	2	0	2	0	1	1	2	1	1	1	2	0	2	1	1	2	0	0	1	1	2	0	1	2	1	2	1	1	2	2	1
rs13478698	1	1	1	1	1	0	1	0	1	2	0	0	2	1	2	1	2	1	2	0	2	0	1	1	2	1	1	1	2	0	2	1	1	2		0	1	1	2	0	1	2	1	2	1	1	2	2
rs13478705	1	1	1	1	1	0	1	0	1	2	0	0	2	1	2	1	2	1	2	0	2	0	1	1	2	1	1	1	2	0	2	1	1	2	0	0	1	1	2	0	1	2	1	2	1	1	2	2	1
rs6163979	1	1	1	1	1	0	1	0	1	2	0	0	2	1	2		2	1	2	0	2			1	2	1	1	1	2	0	2	1	1	2	0			1		0	1	2		2	1	1	2
rs13478712		1	1	1	1	0	1	0	1	2	0	0	2	1	2		2	1	2	0	2	0	1	1	2	0		1	2	0	2	1	1	2	0	0	0	1	2	0	1	2	1	2	1	1	2	2	1
rs3024195	1	1	1	1	1	0	1	0	1	2	0	0	2	1	2	1	2	1	2	0	2	0	1	1	2	0	1	1	2	0	2	1	1	2	0		1	1	2	0	1	2	1	2	1	1	2	2	1
rs13478720	1	1	1	1	1	0	1	0	1	2	0	0	2	1	2	1	2	1	2	0	2	0	1	2	2	0	1	1	2	0	2	1	1	2	0	0	1	1	2	0	1	2	1	2	1	1	2	2	1
rs13478727	1	1	1	1	1	0	1	0	1	2	0	0	2	1	2	1	2	1	2	0	2	0	1	2	2	0	1	2	1	0	2	1	1	2	0	0	1	1	2	1	1	2	1	2	1	1	2	2	1
rs3696518	1	1	1	1	1	0	1	0	1	2	0	0	2	1	2	1	2	1	2	0	2	0	1	2	2	0	1	2	1	0	2	1	1	2	0	0	1	1	2	1	1	2	1	2	1	1	2	2	1
rs13478732	1	1	0	1	1	0	1	0	1	2	0	0	2		2		2	1	2	0	2	0	1	2	2	0	0	2	1	0	2	1	1	2	0	0		1	2	1	1	2	1	2	1	1	2	2	1
rs13478733	1	1	1	1	1	0	1	0	1	2	0	0	2	1	2	1	2	1	2	0	2	0	1	2	2	0	1	2	1	0	2	1	1	2	0	0	1	1	2	1	1	2	1	2	1	1	2	2	1
rs13478734	1	1	1	1	1	0	1	0	1	2	0	0	2	1	2	1	2	1	2	0	2	0	1	2	2	0	1	2	1		2	0	1	2			0	1	2	1	1	2	1	2	1	1	2		1
rs13478738	1	1	1	1	1	0	1	0	1	2	0	0	2	1	2	1	2	1	2	0	2	0	1	2	2	0		2	1	0	2	1	1	2	0	0	1	1	2	1	1	2	1		1	1	2	2	1
rs6255939	1	1	1	1	1	0	1	0	1	2	0	0	2	1	2	1	2	1	2	0	2	0	1	2	2	0	1	2	1	0	2	1	1	2	0	0	1	1	2	1	1	2	1	2	1	1	2	2	1
rs13478740	1	1	1	1	1	0	1	0	1	2	0	0	2	1	2	1	2	1	2	0	2	0	1	2	2	0	1	2	1	0	2	1	1	2	0	0	1	1	2	1	1	2	1	2	1	1	2	2	1
rs13478741	1	1	1	1	1	0	1	0	1	2	0	0	2	1	2	1	2	1	2	0	2	0	1	2	2	0	1	2	1	0	2	1	1	2	0	0	1	1	2	1	1	2	1	2	1	1	2	2	1
rs4225870		1	0	0	1	0	1	0	1	2	0	0	2	1	2	1	2	1	2		2	0	0	2		0	1	2	0	0	2	1	1	2		0	0	1	2	1	0	2	0	2	1	1	2		0
rs13478746	1	1	1	0	1	0	1	0	1	2	0	0	2	1	2	1	2	1	2	0	2	0	1	2	2	0	1	2	1	0	2	1	1	2	0	0	1	1	2	1	1	2	1	2	1	1	2	2	1
rs13478747	1	1	1	0	1	0	1		1	2	0	0	2	0	2	1		1	2	0	2	0	1	2	2	0		2	1	0	2	1	1	2	0	0		1	2	1	0	2	1	2	1	1	2	2	1
rs13478748	1	1	1	0	1	0	1	0	1	2	0	0	2	1	2	1	2	1	2	0	2	0	1	2	2	0	1	2	1	0	2	1	1	2	0		1	1	2	1	1	2	1	2	1	1	2	2	1
rs13478768	1	1	1	0	1	0	1	0	1	2	0	0	2	1	2	1	2	1	2	0	2	0	1	2	2	0	1	2	1	0	2	1	1	2	0	0	1	1	2	1	1	2	1	2	1	1	2	2	1
rs13478802	1	1	0	0	1	0	2	0	1	2	0	0	2	1	2	1	2	1	2	0	2	0	1	2	2	0	1	2	1	0	2	1	1	2	0	0	1	1	2	1	1	2	0	2	1	1	2	2	1
rs13478819	1	1	0	0	1	0	2	0	0	2	0	0	2	1	2	1	2	1	2	0	2	0	1	2	2	0	1	2	1	0	2	1	1	1	0	0	1	1	2	1	1	2	0	1	1	1	2	2	1
rs13478827	1	1	0	0	1	0	2	0	0	2	0	0	2	1	2	1	2	1	2	0	2	0	1	2	2	0	1	2	1	0	2	1	1	1	0	0	1	1	2	1	1	2	0	1	1	1	2	2	1
rs13478829	1	1	0	0	1	0	2	0	0	2	0	0	2	1	2	1	2	1	2	0	2	0	1	2	2	0	1	2	1	0	2	1	1	1	0	0	1	1	2	1	1	2	0	1	1	1	2	2	1
rs13478830	1	1	0	0	1	0	2	0	0	2	0	0	2	1	2	1	2	1	2	0	2	0	1	2	2	0	1	2	1	0	2	1	1	1	0	0	1	1	2	1	1	2	0	1	1	1	2	2	1
rs13478831	1	1	0	0	1	0	2	0		2	0	0	2	1	2			1	2	0	2		0	2	2		1	2	1	0	2	1	1	1			1	1	2	1		2		1	1	0	2	2	1
rs13478832	1	1	0	0	1	0	2	0	0	2	0	0	2	1	2	1	2	1	2	0	2	0	1	2	2	0	1	2	1	0	2	1	1	1	0	0	1	1	2	1	1	2	0	1	1	0	2	2	1
rs13478833	1	1	0	0	1	0	2	0	0	2	0	0	2	1	2	1	2	1	2	0	2	0	1	2	2	0	1	2	1	0	2	1	1	1	0	0	1	1	2	2	1	2	0	1	1	0	2	2	1
rs13478834	1	1	0	0	1	0	2	0	0	2	0	0	2	1	2	1	2	1	2	0	2	0	1	2	2	0	1	2	1	0	2	1	1	1	0	0	1	1	2	2	1	2	0	1	1	0	2	2	1
rs13478843	1	1	0	0	1	0	2	0	0	2	0	0	2	1	2	1	2	1	2	0	2	0	1	2	2	0	1	2	2	0	2	1	1	1	0	0	1	1	2	2	1	2	0	1	1	0	2	2	1
rs13478845	1	1	0	0	1	0	2	0	0	2	0	0	2	1	2	1	2	1	2	0	2	0	1	2	2	0	1	2	2	0	2	1	1	1	0	0	1	1	2	2	1	2	0	1	1	0	2	2	1
rs13478852	1	1	0	0	1	0	2	0	0	2	0	0	2	1	2	1	2	1	2	0	2	0	1	2	2	0	1	2	2	0	2	1	1	1	0	0	1	1	2	2	1	2	0	1	1	0	2	2	1
rs13478856	1	1	0	0	1	0	2	0	0	2	0	0	2	1	2	1	2	1	2	0	2	0	1	2	2	0	1	2	2	0	2	1	1	1	0	0	1	1	2	2	1	2	0	1	1	0	2	2	1
rs13478858	1	1	0	0	1	0	2	0	0	2	0	0	2	1	2	1	2	1	2		2	0	1	2	2	0	1	2	2	0		1	1	1	0	0	1	1	2	2	1	2	0	1	0	0	2	2	1
rs13478863	1	1	0	0	1	0	2	0	0	2	0	0	2	1	2	1	2	1	2	0	2	0	1	2		0	1	2	2	0	2	1	1	1	0	0	1	1	2	2	1	2	0	1	0	0	2	2	1
rs13478864	1	1	0	0	1	0	2	0	0	2	0	0	2	1	2	1	2	1	2	0	2	0	1	2	2	0	1	2	2	0	2	1	1	1	0	0	1	1	2	2	1	2	0	1	0	0	2	2	1
rs13478865	1	1	0	0	1	0	2	0	0	2	0	0	2	1	2	1	2	1	2	0	2	0	1	2	2	0	1	2		0	2	1	1	1	0	0	1	1	2	2	1	2	0	1	0	1	2	2	1
rs13459097	1	1	0	0	1	0	2	0	0	2	0	0	2	1	2	1	2	1	2	0	2	0	1	2	2	0	1	2	2	0	2	1	1	1	0	0	1	1	2	2	1	2	0	1	0	1	2	2	1
rs13478871	1	1	0	0	1	0	2	0	0	2	0	0	2	1	2	1	2	1	2	0	2	0	1	2	2	0		2	2	0	2	1	2	1	0	0	1	1	2	2	1	2	0	1	0	1	2	2	1
rs4221995	1	1	0	0	1	0	2	0	0	2	0	0	2	1	2	1	2	1	2	0	2	0	1	2	2	0	1	2	2	0	2	1	2	1	0	0	1	1	2	2	1	2	0	1	0	1	2	2	1
rs4226063	1	1	0	0	1	0	2	0	0	2	0	0	2	1	2	1	2	1	2	0	2	0	1	2	2	0		2	2	0	2	1	2	1	0	0	1	1	2	2	1	2	0	1	0	1	2	2	1
rs13478876	1	1	0	0	1	0	2	0	0	2	0	0	1	1	2	1	2	1	2	0	2	0	1	2	2	0	1	2	2	0	2	1	2	1	0	0	1	1	2	2	1	2	0	1	0	1	2	2	1
rs13478897	1	1	0	0	1	0	2	0	0	2	0	0	1	1	2	1	2	1	2	1	2	0	1	2	2	0	1	2	2	0	2	0	2	1	0	0	1	1	2	2	1	2	0	1	1	1	2	2	1
rs13478901	1	1	0	0	1	0	2	0	0	2	0	0	1	1	2	1	2	1	2	1	2	0	1	2	2	0	1	2	2	0	2	0	2	1	0	1	1	0	2	2	1	2	0	1	1	1	2	2	1
rs13478904	1	1	0	0	1	0	2	0	0	2	0	0	1	1	2	1	2	1	2	1	2	0	1	2			1	2	2	0	2	0	2	1	0	1	1	0	2	2	1	2	0	0	1	1	2	2	1
rs13478905	1	1	0	0	1	0	2	0	0	2	0	0	1	1	2	1	2	1	2	1	2	0	1	2	2	0	0	2	2	0	2	0	2	1	0	1	1	0	2	2	1	1	0	0	1	1	2	1	1
rs13478906	1	1	0	0	1	0	2	0	0	2	0	0	1	1	2	1	2	1	2	1	2	0	1	2	2	0	0	2	2	0	2	0	2	1	0	1	1	0	2	2	1	1	0	0	1	1	2	1	1
rs13478913	1	1	0	0	1	0	2	0	0	2	0	0	1	1	2	1	2	1	2	1	2	0	1	2	2	0	0	2	2	0	2	0	2	1		1	1	0	2	2	1	1	0	0	1	1	2	1	1
rs13478915	1	1	0	0	1	0	2	0	0	2	0	0	1	1	2	1	2	1	2	1	2	0	1	2	2	0	0	2	2	0	2	0	2	1	0	1	1	0	2	2	1	1	0	0	1	1	2	1	1
rs13478916	1	1	0	0	1	0	2	0	0	2	0	0	1	1	2	1	2	1	2	1	2	0	1	2	2	0	0	2	2	0	2	0	2	1	0	1	1	0	2	2	1	1	0	0	1	1	2	1	1
rs3023080		1	0	0	1	0	2	0		2	0	0	1		2	0	2	1	2	1	2	0		2	2			2		0	2	0	2	1	0	1	1	0	2	2	1	1	0	0	1	1	2	0	1
rs13478917	1	1	0	0	1	0	2	0	0	2	0	0	1	1	2	1	2	1	2	1	2	0	1	2	2	0	0	2	2	0	2	0	2	1	0	1	1	0	2	2	1	1	0	0	1	1	2	1	1
rs13478919	1	1	0	0	1	0	2	0		2	0	0	1	1	2	1		1	2	1	2	0	1	2	2	0	0	2	2	0	2	0	2	1	0	0	1	0	2	2	1	1	0	0	1	1	2	1	1
rs13478932	2	1	0	0	1	0	2	1	0	2	0	0	1	0	2	1	2	1	2	1	2	0	1	2	1	0	0	2	2	0	2	0	2	1	0	1	1	0	2	2	1	1	0	0	1	1	2	1	1
rs13478933	2	1	0	0	1	0	2	1	0	2	0	0	1	0	2	1	2	1	2	1	2	0	1	2	1	0	0	2	2	0	2	0	2	1	0	1	1	0	2	2	1	1	0	0	1	1	2	1	1
rs13478934		1	0	0	1	0	2	1	0	2	0	0	1	0	2	1	2	1	2	1	2	0	1	2	1	0	0	2	2	0	2	0	2	1	0	1	1	0	2	2	1	1	0	0	1	1	2	1	1
rs13478935	2	1	0	0	1	0	2	1	0	2	0	0	1	0	2	1	2	1	2	1	2	0	1	2	1	0	0	2	2	0	2	0	2	1	0	1	1	0	2	2	1	1	0	0	1	1	2	1	1
rs13478936	2	1	0	0	1	0	2	1	0	2	0	0	1	0	2	1		1	2	1	2	0	1	2	1	0	0	2	2	0			2	1	0	1	1	0	2	2	1	1		0	1	1	2	1	1
rs13478941	2	1	0	0	1	0	2	1	0	2	0	0	1	0	2	1	2	1	2	1	2	0	1	2	1	0	0	2	2	0	2	0	2	1	0	1	1	0	2	2	1	1	0	0	1	1	2	1	1
rs13478948	2		0	0	1	0	2	0		2	0	0	1	0	2	0		1	2	1	2	0	1	2	1	0	0	2	2	0	2		2	1	0	1	1		2	2		1			1	1	2		1
rs13478950	2	1	0	0	1	0	2	1	0	2	0	0	1	0	2	1	2	1	2	1	2	0	0	2	1		0	2	2		2	0	2	1	0	1	1	0	2	2	1	1	0	0	1	1	2	1	1
rs6229884	2	1	0	0	1	0	2	1	0	2	0	0	1	0	2	1	2	1	2	1	2	0	0	2	1	0	0	2	2	0	2	0	2	1	0	1	1	0	2	2	1	1	0	0	1	1	2	1	1
rs6344812	2	1	0	0	1	0	2	1	0	2	0	0	1	0	2	1	2	1	2	1	2	0	0	2	1	0	0	2	2	0	2	0	2	1	0	1	1	0	2	2	1	1	0		1	1	2	1	1
rs13478952	2	1	0	0	1	0	2	1	0	2	0	0	1	0	2	1	2	1	2	1	2	0	0	2	1	0	0	2	2	0	2	0	2	1	0	1	1	0	2	2	1	1	0	0	1	1	2	1	1
rs13478953	2	1	0	0	1	0	2	1	0	2	0	0	1	0	2	1	2	1	2	1	2	0	0	2	1	0	0	2	2	0	2	0	2	1	0	1	1	0	2	2	1	1	0	0	1	1	2	1	1
rs3675615	2	1	0	0	1	0	2	1	0	2	0	0	1	0	2	1	2	1	2	1	2	0	0	2	1	0	0	2	2	0	2	0	2	1	0	1	1	0	2	2	1	1	0	0	1	1	2	1	1
rs13478964	2	1	0	0	1	0	2	1	0	2	0	0	1	0	2	1	2	1	2	1	2	0	0	2	1	0	0	2	2	0	2	0	2	1	0	1	1	0	2	2	1	1	0	0	1	1	2	1	1
rs13478965	2	1	0	0	1	0	2	1	0	2	0	0	1	0	2	1	2	1	2	1	2	0	0	2	1	0	0	2	2	0	2	0	2	1	0	1	1	0	2	2	1	1	0	0	1	1	2	1	1
rs13478966	2	1	0	0	1	0	2	1	0	2	0	0	1	0	2	1	2	1	2	1	2	0	0	2	1	0	0	2	2	0	2	0	2	1	0	1	1	0	2	2	1	1	0	0	1	1	2	1	1
rs13478967	2	1	0	0	1	0	2	1	0	2	0	0	1	0	2	1	2	2	2	1	0	0	0	2	1	0	0	2	2	0	2	0	2	1	0	1	1	0	2	2	1	1	0	0	1	1	2	1	1
rs13478969	2	1		0	1	0		1		2	0	0	1		2	1	2	2	2	1	0	0		2	1			2				0	2	1	0	1	0	0		2	1	1	0	0	1	1	2	1	1
rs13478971	2	1	0	0	1	0	2	1	0	2	1	0	1	0	2	1	2	2	2	1	0	0	0	2	1	0	0	2	2	0	2	0	2	0	0	1	1	0	2	2	1	1	0	0	1	1	2	1	1
rs13478972	2	1	0	0	1	0	2	1	0	2	1	0	1		2	1	2	2	2		0	0		2	1	0		2	2	0	2	0	2	0	0	0		0	2	2		1	0	0	1	1	2	1	1
rs13478973	2	1	0	0	1	0	2	1	0	2	1	0	1	0	2	1	2	2	2	1	0	0	0	2	1	0	0	2	2	0	2	0	2	0	0	1	1	0	2	2	1	1	0	0	1	1	2	1	1
rs13478974	2	1	0	0	1	0	2	1	0	2	1	0	1	0	2	1	2	2	2	1	0	0	0	2	1	0	0	2	2	0	2	0	2	0	0	1	1	0	2	2	1	1	0	0	1	1	2	1	1
rs13478975	2	1	0	0	1	0	2	1	0	2	1	0	1	0	2	1	2	2	2	1	0	0	0	2	1	0	0	2	2	0	2	0	2	0	0	1	1	0	2	2	1	1	0	0	1	1	2	1	1
rs13478976	2	1	0	0	1	0	2		0	2	1	0	1	0	2	1	2	2	2	1	0	0	0	2	1	0	0	2	2	0		0	2	0	0	1		0	2	2	0	1		0	1	1	2	1
rs13478994	2	1	0	0	1	0	1	2	0	2	1	0	1	0	2	0	2	1	2	1	0	0	0	2	1	0	0	2	2	0	2	0	1	0	0	1	1	0	2	1	1	1	0	0	1	1	2	1	1
rs3677013	2	0	0	0	1	0	1	2	0	2	1	0	1	0	2	0	2	1	2	1	0	0	0	2	1	0	0	2	1	0	2	0	1	0	0	1	1	0	2	1	1	1	0	0	1	1	2	1	1
rs4136891	2	0	0	0	1	0	1	2	0	2	1	0	1	0	2	0	2	1	2	1	0	0	0	2	1	0	0	2	1	0	2	0	1	0	0	1	1	0	2	1	1	1	0	0	1	1	2	1	1
rs13479008	2	0	0	0	1	0	1	2	0	2	1	0	1	0	2	0	2	1	2	1	0	0	0	2	1	0	0	2	1	0	2	0	1	0	0	1	1	0	2	1	1	1	0	0	1	1	2	1	1
rs13479012	2	0	0	0	1	0	1	2	0	2	1	0	1	0	2	0	2	1	2	1	0	0	0	2	1	0	0	2	1	0	2	0	1	0	0	1	1	0	2	1	1	1	0	0	1	1	2	1	0
rs13479015	2	0	0	0	1	0	1	2	0	2	1	0	1	0	2	0	2	1	2	1	0	0	0	2	1	0	0	2	1	0	2	0	1	0	0	1	1	0	2	1	1	1	0	0	1	1	2	1	0
rs13479023	2	0	0	0	1	0	1	2	0	2	1	0	1	0	2	1	2	1	2	1	0	0	0	2	1	0	0	2	1	0	2	0	1	0	0	1	1	0	2	1	1	1	0	0	1	1	2	1	0
rs13479024	2	0	0	0	1	0	1	2	0	2	1	0	1	0	2	1	2	1	2	1	0	0	0	2	1	0	0	2	1	0	2	0	1	0	0	1	1	0	2	1	1	1	0	0	1	1	2	1	0
rs3023092	2	0	0	0	1	0	1	2	0	2	1	0	1	0	2	1	2	1	2	1	0	0	0	2	1	0	0	2	1	0	2	0	1	0	0	1	1	0	2	1	1	1	0	0	1	1	2	1	0
rs13479025	2	0	0	0	1	0	1			2	1	0	1	0	2	1	2	1	2	1	0	0	0	2	1	0		2	1	0	2	0	1	0	0	1	1	0	1	1	1	1	0	0	1	1	2	0	0
rs13479029	2	0	0	0	1	0	1	2	0	2	1	0	1	0	2	1	2	1	2	0	0	0	0	2	1	0	0	2	0	0	2	0	1	0	0	1	1	0	1	1	1	1	0	0	1	1	2	0
rs13479035	2	0	0	0	1	0	1	2	0	2	1	1	1	0	2	1	2	1	2	1	0	0	0	2	1	0	0	2	1	0	2	0	1	0	0	1	1	0	1	1	1	1	0	0	1	1	2	0	0
rs13479048	2	0	0	0	1	0	1	2	0	2	1	1	1	0	2	1	2	1	2	1	0	0	0	2	1	0	0	2	0	0	2	0	1	0	0	1	1	0	1	1	1	1	0	0	1	1	2	0	0
rs13479044	2	0	0	0	1	0	1	2	0	2	1	1	1	0	2	1	2	1	2	1	0	0	0	2	1	0	0	2	1	0	2	0	1	0	0	1	1	0	1	1	1	1	0	0	1	1	2	0	0
rs13479043	2	0	0	0	1	0	1	2	0	2	1	1	1	0	2	1	2	1	2	1	0	0	0	2	1	0	0	2	1	0		0	1	0	0	1	1	0	1	1	1	1	0	0	1	1	2	0	0
rs13479041	2	0	0	0	1	0	1	2	0	2	1	1	1	0	2	1	2	1	2	1	0	0	0	2	1	0	0	2	1	0	2	0	1	0	0	1	1	0	1	1	1	1	0	0	1	1	2	0	0
rs6331896	2	0	0	0	1	0	1	2	0	2	1	1	1	0	2	1	2	1	2	1	0	0	0	2	1	0	0	2	1	0	2	0	1	0	0	1	1	0	1	1	1	1	0	0	1	1	2	0	0
rs13479040	2	0	0	0	1	0	1	2	0	2	1	1	1	0	2	1	2	1	2	1	0	0	0	2	1	0	0	2	1	0	2	0	1	0	0	1	1	0	1	1	1	1	0	0	1	1	2	0	0
rs3660331	2	0	0	0	1	0	1	2	0	2	1	1	1	0	2	1	2	1	2	1	0	0	0	2	1	0	0	2	1	0	2	0	1	0	0	1	1	0	1	1	1	1	0	0	1	1	2	0	0
rs13479054	2	0	0	0	1	0	1	2	1	2	1	1	1	0	2	1	2	1	2	1	0	0	0	2	1	0	0	2	1	0	2	0	1	0	0	1	1	0	1	1	1	1	0	0	1	1	2	0	0
rs13479055	2	0	0	0	1	0	1	2	1	2	1	1	1	0	2	1	2	1	2	1	0	0	0	2	1	0	0	2	1	0	2	0	1	0	0	1	1	0	1	1	1	1	0	0	1	1	2	0	0
rs13479058	2	0	0	0	1	0	1	2	1	2	1	1	1	0	2	1	2	1	2	1	0	0	0	2	1	0	0	2	1	0	2	0	1	0	0	1	1	0	1	1	1	1	0	0	1	1	2	0	0
rs3023102	2	0	0	0	1	0	1		1	2	1	1	1		2	1	2	1	2	1	0	0		2	1		0	2	1	0	2	0		0		1	1	0	1	1	0	1	0		1	1	2	0	0
rs13479059		0	0	0	0	0	1	2	1	2	1	1	1	0	2	1	2	1	2	1	0	0		2	0	0		2	1	0	2	0	1	0	0	0	1	0	1	1	1	1	0		1	1	2		0
rs13479060	2	0	0	0	1	0	1	2	1	2	1	1	1	0	2	1	2	1	2	1	0	0	0	2	1	0		2	1	0	2	0	1	0	0	1	1	0	1	1	1	1	0	0	1	1	2	0	0
rs4226339		0	0	0	1	0	1	2	1	2	1	1	1	0	2	1	2	1	2	1	0	0	0	2	1	0	0	2	1	0	2	0	1	0	0	1	1	0	1	1	1	1	0	0	1	1	2	0	0
rs13479065	2	0	0	0	1	0	1	2	1	2	1	1	1	0	2	1	2	1	2	1	0	0	0	2	1	0	0	2	1	0	2	0	1	0	0	1	1	0	1	1	1	1	0	0	1	1	2	0	0
rs13479066	2	0	0	0	1	0	1	2	1	2	1	1	1	0	2	1	2	1	2	1	0	0		2	1	0	0	2	1	0	2	0	1	0	0	1	1	0	1	1	1	1	0	0	1	1	2	0
rs13479072	2	0	0	1	1	0	1	2	1	1	2	1	1	0	2	1	2	1	2	1	0	0	0	2	1	0	0	2	1	0	2	0	1	0	0	1	1	0	1	1	1	1	0	0	1	1	2	0	0
rs13479074	2	0	0	1	1	0	1	2	1	1	2	1	1	0	2	1	2	1	2	1	0	0	0	2	1	0	0	2	1	0	2	0	1	0	0	1	1	0	1	1	1	1	0	0	1	1	2	0	0
rs13479078	2	0	0	1	1	0	1	2	1	1	2	1	1		2	1	2	1	2	1	0	0	0	2	1	0	0	2	1	0	2	0	1	0	0	1	1	0	1	1	1	1	0		1	1	2	0	0
rs3024135	2	0	0	1	1	0	1	2	1	1	2	1	1	0	2	1	2	1	2	1	0	0	0	2	1	0	0	2	1	0	2	0	1	0	0	1	1	0	1	1	1	1	0	0	1	1	2	0	0
rs13479081	2	0	0	1	1	1	1	2	2	1	2	1	1	0	1	1	1	1	2	1	0	0	0	1	1	0	0	2	1	0	1	0	1	0	0	1	1	0	1	1	1	1	0	0	1	1	1	0	0
rs13479085	2	0	0	1	1	1	1	2	2	1	2	1	1	0	1	1	1	1	2	1	0	0		1	1	0	0	2	1	0	1	0	1	0	0	1	1	0	1	1	1	1	0	0	1	1	1	0	0
rs13479086	2	0	0	1	1	1	1	2	2	1	2	1	1	0	1	1	1	1	2	1	0	0	0	1	1	0	0	2	1	0	1	0	1	0	0	1	1	0	1	1	1	1	0	0	1	1	1	0	0
rs3089737	2	0	0	1	1	1	1	2	2	1	2	1	1	0	1	1	1	1	2	1	0	0	0	1	1	0	0	2	1	0	1	0	1	0	0	1	1	0	1	1	1	1	0	0	1	1	1	0	0
rs13479087	2	0	0	1	1	1	1	2	2	1	2	1	1	0	1	1	1	1	2	1	0	0	0	1	1	0	0	2	1	0	1	0	1	0	0	1	1	0	1	1	1	1		0	1	1	1	0	0
rs13479088	2	0	0	1	1	1	1	2	2	1	2	1	1	0	1	1	1	1	2	1	0	0	0	1	1	0	0	2	1	0	1	0	1	0	0	1	1	0	1	1	1	1	0	0	1	1	1	0	0
rs3023105	2	0	0	1	1	1	1	2	2	1	2	1	1	0	1	1	1	1	2	1	0	0	0	1	1	0	0	2	1	0	1	0	1	0	0	1	1	0	1	1	1	1	0	0	1	1	1	0	0
rs3023103	2	0	0	1	1	1	1	2	2	1	2	1	1	0	1	1	1	1	2	1	0	0	0	1	1	0	0	2	1	0	0	0	1	0	0	1	1	0	1	1	1	1	0	0	1	1	1	0	0
rs13479099		0	0	1	1	1	1	2	2	1	2	1	1	0	1	1	1	1	2	1	0	0	0	1	1	0	0	2	1	0	0	0	1	0	0	1	1	0	1	1	1	1	0	0	1	1	1	0	0
rs13479091	2	0	0	1	1	1	1	2	2	1	2	1	1	0	1	1	1	1	2	1	0	0	0	1	1	0	0	2	1	0	0	0	1	0	0	1	1	0	1	1	1	1		0	1	1	1	0	0
rs3023840	2	0	0	1	1	1	1	2	2	1	2	1	1		1	1	1	1	2	1	0	0	0	1	1	0	0	2	1	0	0	0	1	0	0	1	1	0	1	1	1	1		0	1	1	1	0	0
rs13479093	2	0	0	1	1	1	1	2	2	1	2	1	1	0	1	1	1	1	2	1	0	0	0	1	1	0	0	2	1	0	0	0	1	0	0	1	1	0	1	1	1	1	0	0	1	1	1	0	0
rs13479094	2	0	0	1	1	1	1	2	2	1	2	1	1	0	1	1	1	1	2	1	0	0	0	1	1	0	0	2	1	0	0	0	1	0	0	1	1	0	1	1	1	1	0	0	1	1	1	0	0
rs8252589	1	1	2	0	0	1	1	1	1	1	0	2	1	1	0	0	1	1	1	1	1	2	1	1	1	1	2	2	0	0	1	0	1	1	0	1	0	0	2	0	1	2	2	1	1	0	1	0	2
rs13479104	1	1	2	0	0	1	1	1	1	1	0	2	1	1	0	0	1	1	1	1	1	2	1	1	1	1	2	2	1	0	1	0	1	1	0	1	1	0	1	0	1	2	1	1	1	0	1	0	2
rs13479112	1	1	2	0	0	1	1	1	1	1	0	2	1	1	0	0	1	1	1	1	1	2	1	1	1	1	2	2	2	0	1	0	1	1	0	1	1	0	1	0	1	2	1	1	1	0	1	0	2
rs13479114	1	1	2	0	0	1	1	1	1	1	0	2	1	1	0	0	1	1	1	1	1	2	1	1	1	1	2	2	2	0	1	0	1	1	0	1	1	0	1	0	1	2	1	1	1	0	1	0	2
rs13479120	1	1	2	0	0	1	1	1	1	1	0	2	1	1	0	0	1	1	1	1	1	2	1	1	1	1	2	2	2	0	1	0	1	1	0	1	1	0	1	0	1	2	1	1	1	0	1	0	2
rs13479117	1	1	2	0	0	1	1	1	1	1	0	2	1	1	0	0	1	1	1	1	1	2	1	1	1	1	2	2	2	0	1	0	1	1	0	1	1	0	1	0	1	2	1	1	1	0	1	0	2
rs4226429	1	1	2	0	0	1	1	1	1	1	0	2	2	1	0	0	1	1	1	1	1	2	2	1	1	1	2	2	2	0	1	0	1	1	0	1	1	0	1	0	0	2	1	1	1	0	1	0	1
rs13479143	1	1	2	0	0	1	1	1	1	1	0	2	2	1	0	0	1	1	1	1	1	2	2	1	1	1	2	2	2	0	1	0	1	1	0	1	1	0	1	0	0	2	1	1	1	0	1	0	1
rs13479150	1	1	2	1	0	1	1	1	1	1	0	2	2	1	0	0	1	1	1	1	1	2	2	1	1	1	2	2	2	0	1	0	0	1	1	1	1	0	1	0	0	2	1	1	1	0	1	0	1
rs13479172	1	1	2	1	0	1	1	1	1	1	0	2	2	1	0	0	1	1	1	1	1	2	2	1	1	0	2	1	2	0	1	1	0	1	1	1	1	0	0	0	0	2	1	1	0	0	1	0	1
rs4226520	1	1	2	1	0	1	1	1	1	1	0	2	2	1	0	0	1	1	1	1	1	2	2	1	1	0	2	1	2	0	1	1	0	1	1	1	1	0	1	0	0	2	1	1	0	0	1	0	1
rs4226522	1	1	2	1	0	1	1	1	1	1	0	2	2	1	0	0	1	1	1	1	1	2	2	1	1	0	2	1	2	0	1	1	0	1	1	1	1	0	1	0	0	2	1	1	0	0	1	0	1
rs8236613	1	1	2	1	0	1	1	1	1	0	0	2	2	1	0	0	0	1	1	1	1	2	2	1	1	0	2	1	2	0	0	1	0	1	1	1	1	0	1	0	0	2	1	1	0	0	1	0	1
rs13479179	1	1	2	1	0	1	1	1	1	0	0	2	2	1	0	0	1	1	1	1	1	2	2	1	1	0	2	1	2	0	0	1	0	1	1	1	1	0	1	0	0	2	1	1	0	0	1	0	1
rs4226547	1	1	2	1	0	1	1	1	1	0	0	2	2	1	0	0	1	1	1	1	1	2	2	1	1	0	2	1	2	1	0	1	0	1	1	1	1	0	1	0	0	1	0	1	0	0	1	0	1
rs6239325	1	2	2	1	0	1	1	1	1	0	0	2	2	1	0	0	1	1	1	1	1	2	2	1	1	0	2	1	2	1	0	1	0	1	1	1	1	0	1	0	0	1	1	1	0	0	1	0	1
rs6357010	1	0	2	1	0	1	1	1	1	0	0	2	2	2	0	0	1	1	1	1	1	2	2	1	0	0	2	1	2	1	0	1	0	1	1	1	1	0	1	0	0	1	1	1	0	0	1	0	1
rs13479197	1	2	2	1	0	1	1	1	0	0	0	2	2	2	0	0		1	1	0	1	2		1	0	0	2	1	2	2	0	1	0	1	1	1	1	0	1	0	0	1	1	0	0	0	1	0	1
rs6230901	1	2	2	1	0	1	1	1	1	0	0	2	2	2	0	0	1	1	1	1	1	2	2	1	0	0	2	1	2	1	0	1	0	1	1	1	1	0	1	0	0	1	1	1	0	0	1	0	1
rs6206014	1	2	2	1	0	1	1	1	1	0	0	2	2	2	0	0	1	1	1	1	1	2	2	1	0	0	2	1	2	2	0	1	0	1	1	1	1	0	2	0	0	1	1	1	0	0	1	0	1
rs3681599	1	2	2	1	0	2	1	1	1	0	0	2	2		0	0	1	1	1	1	1	2		1		0		1	2	2	0	1	0	1	1	1	1	0	2	0	0	1	1	1	0	0	1	0	1
rs6295036	1	2	2	1	0	2	0	0	1	0	0	2	2	2	0	0	1	1	1	1	1	2	2	1	0	0	2	1	2	2	0	1	0	1	1	1	1	0	2	0	0	1	1	1	0	0	0	0	1
rs3687855	1	2	2	1	0	2	0	0	1	0	0	2	2	2	0	0	1	1	1	1	1	2	2	1	0	0	2	1	2	2	0	1	0	1	1	1	1	0	2	0	0	1	1	1	0	0	0	0	1
rs3090660	1	2	2	1	0	2	1	0	1	0	0	2	2	2	0	0	1	1	1	1	0	2	2	1	0	0	2	1	2	2	0	1	0	1	2	1	1	0	2	0	0	1	1	1	0	1	0	0	1
rs13479245	1	2	2	1	0	2	1	0	1	0	0	2	2	2	0	0	1	1	1	1	0	2	2	1	0	0	2	1	2	2	0	1	0	1	2	1	1	0	2	0	0	1	1	1	0	1	0	0	1
rs4226628	1	2	2	1	0	2	1	0	1	0	0	2	2	2	0	0	1	1	1	1	0	2	2	1	0	0	2	1	2	2	0	1	0	1	2	1	1	0	2	0	0	1	1	1	0	1	0	0	1
rs13479250	1	2	2	1	0	2	1	0	1	0	0	2	2	2	0	0	1	1	1	1	0	2	2	1	0	0	2	1	2	2	0	1	0	1	2	1	1	0	2	0	0	1	1	1	0	1	0	0	1
rs13479251	1	2	2	1	0	2	1	0	1	0	0	2	2	2	0	0	1	1	1	1	0	2	2	1	0	0	2	1	2	2	0	1	0	1	2	1	1	0	2	0	0	1	1	1	0	1	0	0	1
rs13479253	1	2	2	1	0	2	1	0	1	0	0	2	2	2	0	0	1	1	1	1	0	2	2	1	0	0	2	1	2	2	0	1	0	1	2	1	1	0	2	0	0	1	1	1	0	1	0	0	1
rs13479254	1	2	2	1	0	2	1	0	1	0	0	2	2	2	0	0	1	1	1	1	0	2	2	1	0	0	2	1	2	2	0	1	0	1	2	1	1	0	2	0	0	1	1	1	0	1	0	0	1
rs13479257	1	2	2	1	0	2	1	0	1	0	0	2	2	2	0	0	1	1	1	1	0	2	2	1	0	0	2	1	2	2	0	1	0	1	2	1	1	0	2	0	0	1	1	1	0	1	0	0	1
rs13479266	1	2	2	1	0	2	1	0	1	0	0	2	2	2	0	0	1	1	1	1	0	2	2	1	0	0	2	1	2	2	0	1	0	1	2	1	1	0	2	0	0	1	1	1	0	1	0	0	1
rs13479269	1	2	2	1	0	2	1	0	1	0	0	2	2	2	0	0	1	1	1	1	0	2	2	1	0	0	2	1	2	2	0	1	0	1	2	1	1	0	2	0	0	1	1	1	0	1	0		1
rs3717935	1	2	2	1	0	2	1	0	1	0	0	2	1	2	0	0	1	1	1	1	0	2	2	1	0	0	2	1	2	2	0	1	0	1	2	1	1	0	2	0	1	1	1	1	0	1	0	0	1
rs3665652	1	2	2	1	0	2	1	0	1	0	0	2	1	2	0	0	1	1	1	1	0	2	2	1	0	0	2	1	2	2	0	1	0	1	2	1	1	0	2	0	1	1	1	1	0	1	0	0	1
rs3088794	1	2	2	1	0	2	1	0	1	0	0	2	1	2	0	0	1	1	1	1	0	2	2	1	0	0	2	1	2	2	0	1	0	1	2	1	1	0	2	0	1	1	1	1	0	1	0	0	1
rs13479310	1	2	2	1	0	2	1	0	1	0	0	2	1	2	0	0	1	1	1	1	0	2	2	1	0	0	2	1	1	2	0	1	0	1	2	1	1	0	2	0	1	1	1	1	0	1	0	0	1
rs13479311	1	2	2	1	0	2	1	0	1	0	0	2	1	2	0	0	1	1	1	1	0	2	2	1	0	0	2	1	1	2	0	1	0	1	2	1	1	0	2	0	1	1	1	1	0	1	0	0	1
rs13479314	1	2	2	1	0	2	1	0	1	0	0	2	1	2	0	0	1	1	1	1	0	2	2	1	0	0	2	1	1	2	0	1	0	1	2	1	1	0	2	0	1	1	1	1	0	1	0	0	1
rs13479315		2	2	1	0	2	1	0	1	0	0	2	1	2	0	0	0	1	1	1	0	2	2	1	0	0	2	1	1	2		1	0	1	2	1	0	0	2	0	0	1	1	1	0	1	0		1
rs13479317	1	2	2	1	0	2	1	0	1	0	0	2	1	2	0		1	1	1	1	0	2	2	1		0	2	1	1	2	0	1	0	1	2	1	0	0	2	0	1	1	1	1	0	1	0	0	1
rs13479319	1	2	2	1	0	2	1	0	1	0	0	2	1	2	0	0	1	1	1	1	0	2	2	1	0	0	2	1	1	2	0	1	0	1	2	1	1	0	2	0	1	1	1	1	0	1	0	0	1
rs13479320	1	2	2	1	0	2	1	0	1	0	0	2	1	2	0	0	1	1	1	1	0	2	2	1	0	0	2	1	1	2	0	1	0	1	2	1	1	0	2	0	1	1	1	1	0	1	0	0	1
rs13479321	1	2	2	1	0	2	1	0	1	0	0	2	1	2	0	0	1	1	1	1	0	2	2	1	0	0	2	1	1	2	0	1	0	1	2	1	1	0	2	0	1	1	1	1	0	1	0	0	1
rs13479322	1	2	2	1	0	2	1	0	1	0	0	2	1	2	0	0	1	1	1	1	0	2	2	1	0	0	2	1	1	2	0	1	0	1	2	1	1	0	2	0	1	1	1	1	0	1	0	0	1
rs13479323	1	2	2	1	0	2	1	0	1	0	0	2	1	2	0	0	1	1	1	1	0	2	2	1	0	0	2	1	1	2		1	0	1	2	1	1	0	2	0	1	1	1	1	0	1	0	0	1
rs13479328	1	2	2	1	0	2	1	1	1	0	0	2	1	2	0	0	1	1	1	1	0	2	2	2	0	0	2	1	1	2	0	1	0	1	2	1	1	0	2	0	1	1	1	1	0	1	0	0	1
rs13479329		2	2	1		2	1	1	1	0	0	2	1	2	0	0	1	1	1	1	0	2	2	2	0			1	0	2	0	1	0	1	2	1		0	2	0		1	1		0	1	0	0	0
rs13479331	1	2	2	1	0	2	1	1	1	0	0	2	1	2	0	0	1	1	1	1	0	2	2	2	0	0	2	1	1	2	0	1	0	1	2	1	1	0	2	0	1	1	1	1	0	1	0	0	1
rs13479332	1	2	2	1	0	2	1	1	1	0	0	2	1	2	0	0	1	1	1	1	0	2	2	2	0	0	2	1	1	2	0	1	0	1	2	1	1	0	2	0	1	1	1	1	0	1	0	0	1
rs13479336	1	2	2	1	0	2	1	1	1	0	0	2	1	2	0	0	1	1	1	1	0	2	2	2	0	0	2	1	1	2	0	1	0	1	2	1	1	0	2	0	1	1	1	1	0	1	0	0	1
rs13479338	1	2	2	1	0	2	1	1	1	0	0	2	1	2	0	0	1	1	1	1	0	2	2	2	0	0	2	1	1	2	0	1	0	1	2	1	1	0	2	0	1	1	1	1	0	1	0	0	1
rs3023657	1	2	2	1	0	2	1	1	1	0	0	2	1	2	0	0	1	1	0	2	0	2	2	2	0	0	2	1	1	2		1	0	1	2	1	1	0	2	0	1	1	1	1	0	1	0	0	1
rs13479347	1	2	2	1	0	2	1	1	1	0	0	2	1	2	0	0	1	1	0	2	0	2	2	2	0	0	2	1	1	2	0	1	0	1	2	1	1	0	2	0	1	1	1	1	0	1	0	0	1
rs13479352	1	2	2	1	0	2	1	1	1	0	0	2	1	2	0	0	1	1	0	2	0	2	2	2	0	0	2	1	1	2	0	1	0	1	2	1	1	0	2	0	1	1	1	1	0	1	0	0	1
rs3712315	1	2	2	1	0	2	1	1	1	0	0	2	1	2	0	0	1	1	0	2	0	2	2	2	0	0	2	1	1	2	0	1	0	1	2	1	1	0	2	0	1	1	1	1	0	1	0	0	1
rs13479355	1	2	2	1	0	2	1	1	1	0	0	2	1	2	0	0	1	1	0	2	0	2	2	2	0	0	2	1	1	2	0	1	0	1	2	1	1	0	2	0	1	1	1	1	0	1	0	0	1
rs4226708	1	2	2	1	0	1	1	1	1	0	0	2	1	2	0	0	1	1	0	2	0	2	2	2	0	0	2	1	1	2	0	1	0	1	2	0	1	0	2	0	1	1	1	1	0	1	0	0	1
rs13479360	1	2	2	1	0	1	1	1	1	0	0	2	1	2	0	0	1	1	0	2	0	2	2	2	0	0	2	1	1	2	0	1	0	1	2	0	1	0	2	0	1	1	0	1	0	1	0	0	1
rs4226715	1	2	2	1	0	1	1	1	1	0	0	2	1	2	0	0	1	1	0	2	0	2	2	2	0	0	2	1	1	2	0	1	0	1	2	0	1	0	2	0	1	1	0	1	0	1	0	0	1
rs6406356	1	2	2	1	0	1	1	1	1	0	0	2	1	2	0	0	1	1	0	2	0	2	2	2	0	0	2	1	1	2	0	1	0	1	2	0	1	0	2	0	1	1	0	1	0	1	0	0	1
rs13479362	1	2	2	1	0	1	1	1	1	0	0	2	1	2	0	0	1	1	0	2	0	2	2	2	0	0	2	1	1	2	0	1	0	1	2	0	1	0	2	0	1	1	0	1	0	1	0	0	1
rs13479366	1	2	2	1	0	1	1	1	1	0	0	2	1	2	0	0	1	1	0	2	0	2	2	2	0	0		1	1	2	0	1	0	1	2	0	0	0	2	0	1	1		1	0	1	0	0	1
rs6213614	1	2	2	1	0	1	1	1	1	0	0	2	1	2	1	0	1	1	0	2	0	2	2	2	0	0	2	1	1	2	0	1	0	1	2	0	0	0	2	0	1	1	0	1	0	1	0	0	1
rs13479372	1	2	2	1	0	1	1	1	0	0	0	2	1	2	1	0	1	1	0	2	0	2		2	0	0		1	1	2	0	1	0	1		0	0	0	2	0	0	1	0	1	0	1	0	0	1
rs6188470	1	2	2	1	0	1	1	1	1	0	0	2	1	2	1	0	1	1	0		0		2	2	0	0	2	0	1	2	0	1	0	1	2	0	0	0	2	0	1	1	0	1	0	1	0	0	1
rs13479376	1	2	2	1	0	1	1	1	1	0	0	2	1	2	1	0	1	1	0	2	0	2	2	2	0	0	2	0	0	2	0	1	0	1	2		0		2	0	1	1	0	1	0	1	0	0	1
rs13479385	1	2	2	1	0	1	1	1	1	0	0	2	1	2	1	0	1	1	0	2	0	2	2	2	1	0	2	0	1	2	0	1	0	1	2	0		0	2	0	1	1	0	1	0	1	0	0	1
rs13479387	1	2	2	1	0	1	1	1	1	0	1	2	1	2	1	0	1	1	0	2	0	2	2	2	1	0	2	0	1	2	0	1	0	1	2	0	0	0	2	0	1	1	0	1	0	1	0	0	1
rs13479392	1	2	2	1	0	1	1	1	1	0	1	2	1	2	1	0	1	1	0	2	0	2	2	2	1	0	2	0	1	2	0	1	0	1	2	0	0	0	2	0	1	1	0	1	0	1	0	0	1
rs13479393	1	2	2	1	0	1	1	1	1	0	1	2	1	2	1	0	1	1	0	2	0	2	2	2	1	0	2	0	1	2	0	1	0	1	2	0	0	0	2	0	1	1	0	1	0	1	0	0	1
rs13479396	1	2		1	0	1	1	1	1	0	1	2	1		1		1	1	0	2	0	2	2	2	1	0		0	1		0	1	0	1			0	0	2	0	1	1	0	1	0	1	0		1
rs13479399	1	2	2	1	0	1	1	1	1	0	1	2	1	2	1	0	1	1	0	2	0	2	2	2	1	0	2	0	1	2	0	1	0	1	2	0	0	0	2	0	1	1	0	1	0	1	0	0	1
rs13479400	1	2	2	1	0	1	1	1	1	0	1	2	1	2	1	0	1	1	0	2	0	2	2	2	1	0	2	0	1	2	0	1	0	1	2	0	0	0	2	0	1	1	0	1	0	1	0	0	1
rs13479406	1	2	2	1	0	1	1	1	1	0	1	1	1	2	1	0	1	1	0	2	0	2	2	2	1	0	2	0	1	2	0	1	0	1	2	0	0	0	2	0	1	1	0	1	0	1	0	0	1
rs6279696	1	2	2	1	0	1	1	1	1	0	1	1	1	2	1	0	1	1	0	2	0	2	2	2	1	0	2	0	1	2	0	1	0	1	2	0	0	0	2	0	1	1	0	1	0	1	0	0	1
rs13479410	1	2	2	1	0	1	1	1	1	0	1	1	1	2	1	0	1	1	0	2	0	2	2	2	1	0	2	0	1	2	0	1	0	1	2	0	0	0	2	0	1	1	0	1	0	1	0	0	1
rs13479411	1	2	2	1	0	1	1	1	1	0	1	1	1	2	1	0	1	1	0	2	0	2	2	2	1	0	2	0	1	2	0	1	0	1	2	0	0	0	2	0	1	1	0	1	0	1	0	0	1
rs13479412	1	2	2	1	0	1	1	1	1	0	1	1	1	2	1	0	1	1	0	2	0	2		2	1	0	2	0	1	2	0	1	0	1	2	0	0	0	2	0	1	1	0	1	0	1	0	0	1
rs13479416	1	2	2	1	0	1	1	1	1	0	1	1	1	2	1		1	1	0	2	0	2	2	2	1	0	2	0	1	2	0	1	0	1	2	0	0	0	2	0	1	1	0	1	0	1	0	0	1
rs13479422	2	2	2	1	0	1	1	1	1	0	1	1	1	2	1	0	1	1	0	2	0	2	2	2	1	0	2	0	1	2	0	1	0	1	2	0	0	0	2	0	1	1	0	1	0	1	0	0	1
rs13479424	2	2	2	1	0	1	1	1	1	0	1	1	1	2	1	0	1	1	0	2	0	2	2	2	1	0	2	0	1	2	0	1	0	1	2	0	0	0	2	0	1	1	0	1	0	1	0	0	1
rs3707067	2	2	2	1	0	1	1	1	1	0	1	1	1	2	1	0	1	1	0	2	0	2	2	2		0	2	0	1	2	0	2	0	1	1	0	0	0	2	0		1	0	1	0	1	0	0	1
rs13479425	2	2	2	1	0	1	1	1	1	0	1	1	1	2	1	0	1	1	0	2	0	2	2	2	1	0	2	0	1	2	0	2	0	1	1	0	0	0	2	0	1	1	0	1	0	1	0	0	1
rs13479427	2	2	2	1	1	1	1	1	1	0	1	1	1		1	0	1	1	0	2	0	2	2	2	1	0	2	0	1	2	0	2	0	1	1	0	0	0	2	0	1	1	0	1	0	1	0	0	1
rs13479429	2	2	2	1	1	1	1	1	1	0	1	1	1	2	1	0	1	1	0	2	0	2	2	2	1	0	2	0	1	2	0	2	0	1	1	0	0	0	2	0	1	1		1	0	1	0	0	1
rs13479430	2	2	2	1	1	1	1	1	1	0	1	1	1	2	1	0	1	1	0	2	0	2	2	2	1		2	0	1	2	0	2	0	1	1	0		0	2	0	1	1		1	0	1	0	0	1
rs13479431	2	2	2	1	1	1	1	1	1	0	1	1	1	2	1	0	1	1	0	2	0	2	2	2	1	0	2	0	1	2	0	2	0	1	1	0	0	0	2	0	1	1	0	1	0	1	0	0	1
rs13479433	2	2	2	1	1	1	1	1	1	0	1	0	1	2	1	0	1	1	0	2	0	2	2	2	1	0	2	0	1	2	0	2	0	1	1	0	0	0	2	0	1	1	0	1	0	1	0	0	1
rs13479435	2	2	2	1	1	1	1	1	1	0	1	0	1	2	1	0	1	1	0	2	0	2	2	2	1	0		0	1	2	0	2	0	1	1	0	0	0	2	0	1	1	0	1	0	1	0	0	1
rs6348585	2	2	2	1	1	1	1	1	1	0	1	0	1	2	1	0	1	1	0	2	0	2	2	2	1	0	2	0	1	2	0	2	0	1	1	0	0	0	2	0	1	1	0	1	0	1	0	0	1
rs13479437	2		2	1	1	1	1	1	1	0	1	0	1		1	0	1	1	0	2	0	2	2	2	1	0	2	0	1	2	0	2	0	1	1	0	0	0		0	1	1	0	1	0	1	0	0	1
rs13479438	2	2	2	1	1	1	1	1	1	0	1	0	1	2	1	0	1	1	0	2	0	2	2	2		0	2	0	0	2	0	2	0	1	1	0	0	0	2	0	1	1		1	0	1	0	0	1
rs13479440	2	2	2	1	1	1	1	1	1	0	1	0	1	2	1	0	1	1	0		0	2	2	2	1	0		0	1	2	0	2	0	1	1	0	0	0	2	0		1		1	0	1	0	0	1
rs13479441	2	2	2	1	1	1	1	1	1	0	1	0	1	2	1	0	1	1	0	2	0	2	2	2	1	0	2	0	1	2	0	2	0	1	1	0	0	0	2	0	1	1	0	1	0	1	0	0	1
rs13479443	2	2	2	1	1	1	1	1	1	0	1	0	1	2	1	0	1	1	0	2	0	2	2	2	1	0	2	0	1	2	0	2	0	1	1	0	0	0	2	0	1	1	0	1	0	1	0	0	1
rs13479446	2	2	2	1	1	1	1	1	1	0	1	0	1	2	1	0	1	1	0	2	0	2	2	2	1	0	2	0	1	2	0	2	0	1	1	0	0	0	2	0	1	1	0	1	0	1	0	0	1
rs13459173	2	2	2	1	1	1	1	1	1	0	1	0	1	2	1	0	1	1	0	2	0	2	2	2	1	0	2	0	1	2	0	2	0	1	1	0	0	0	2	0	1	1	0	1	0	1	0	0	1
rs13479449	2	2	2	1	1	1	1	1	1	0	1	0	1	2	1	0	1	1	0	2	0	2	2	2	1	0	2	0	1	2	0	2	0	1	1	0	0	0	2	0	1	1	0	1	0	1	0	0	1
rs13479450	2	2	2	1	1	1	1	1	1	0	1	0	1	2	1	0	1	1	0	2	0	2	2	2	1	0	2	0	1	2	0	2	0	1	1	0	0	0	2	0	1	1	0	1	0	1	0	0	1
rs13479457	2	2	2	1	1	1	1	1	1	0	1	0	1	2	1	0	1	1	0	2	0	2	2	2	1	0	2	0	1	2	0	2	0	1	1	0	0	0	2	0	1	1	0	1	0	1	0	0	1
rs13479461	2	2	2	1	1	1	1	1	1	0	1	0	1	2	1	0	1	1	0	2	0	2	2	2	1	0	2	0	1	2	0	2	0	1	1	0	0	0	2	0	1	1	0	1	0	1	0	0	1
rs13479464	2	2	2	1	1	1	1	1	1	0	1	0	1	2	1	0	1	1	0	2	0	2	2	2	1	0	2	0	1	2	0	2	0	1	1	0	0	0	2	0	1	1	0	1	0	1	0	0	1
rs13479466	2	2	2	1	1	1	1	1	1	0	1	0	1	2	1	0	1	1	0	2	0	2	2	2	1	0	2	0	1	2	0	2	0	1	1	0	0	0	2	0	1	1	0	1	0	1	0	0	1
rs13479467	2	2	2	1	1	1	1	1	1	0	1	0	1	2	1	0	1	1	0	2	0	2	2	2	1	0	2	0	1	2	0	2	0	1	1	0	0	0	2	0	1	1	0	1	0	1	0	0	1
rs13479468	2	2	2	1	1	1	1	1	1	0	1	0	1	2	1	0	1	1	0	2	0	2	2	2	1	0	2	0	1	2	0	2	0	1	1	0	0	0	2	0	1	1	0	1	0	1	0	0	1
rs13479469	2	2	2	1	1	1	1	1	1	0	1	0	1	2	1	0	1	1	0	2	0	2	2	2	1	0	2	0	1	2	0	2	0	1	0	0	0	0	2	0	1	1	0	1	0	1	0	0	1
rs4136997	2	2	2	1	1	1	1	1	1	0	1	0	1	2	1	1	1	1	1	2	0	2	1	2	1	0	2	0	1	2	0	2	1	1	0	0	0	1	2	0	1	1	0	2	1	1	0	1	2
rs13479489	2	2	2	1	1	1	1	1	1	0	1	0	1	2	1	1	1	1	1	1	0	2	1	2	1	0	2	0	1	2	0	2	1	1	0	0	0	1	2	1	1	1	0	2	1	1	0	1	2
rs13479491	2	2	2	1	1	1	1	1	1	0	1	0	1	2	1	1	1	1	1	1	0	2	1	2	1	0	2	0	1	2	0	2	1	1	0	0	0	1	2	1	1	1	0	2	1	1	0	1	2
rs13479493	2	2	2	1	1	1	1	1	1	0	1	0	1	2	1	1	1	1	1	1	0	2	1	2	1	0	2	0	1	2	0	2	1	1	0	0	0	1	2	1	1	1	0	2	1	1	0	1	2
rs3676060	2	2		0	1	1	1	1	1	0	1	0	1	2	1	1	1	1	1	1	0	2	1	2	1	0	2	0	1	2	0	2	1	2	0	0		1	2	1	1	1	0		1	1	0	1	2
rs13479498	2	2	2	0	1	1	0	1	1	0	1	0	1		1	1	1	1	1	1	0	2	1	2	1	0		0	1		0	2	1	2	0		0	1	1	1	0	1	0	2	2	1	0	1
rs13479499	2	2	2	0	1	1	0	1	1	0	1	0	1	2	1	1	1	1	1	1	0	2	1	2	1	0	2	0	1	2	0	2	1	2	0	0	0	1	1	1	1	1	0	2	2	1	0	1	2
rs13479503	2	2	2	0	1	1	0	1	1	0	1	0	1	2	1	1	1	1	1	1	0	2	1	2	1	0	2	0	1	2	0	2	1	2	0	0	0	1	1	1	1	1	0	2	2	1	0	1	2
rs13479504	2	2	1	0	1	1	0	1	1	0	1	0	1	2	1	1	1	1	1	1	0	2	1	2	1	0	2	0	1	2	0	2	1	2	0	0	0	1	1	1	1	1	0	2	2	1	0	1	2
rs13479505	2	2	1	0	1	1	0	1	1	0	1	0	1	2	1	1	1	1	1	1	0	2	1	2	1	0	2	0	1	2	0	2	1	2	0	0	0	1	1	1	1	1	0	2	2	1	0	1	2
rs13479507	2	2	1	0	1	1	0	1	1	0	1	0	1	2	1	1	2	1	1	1	0	2	1	2	1	0	2	0	1	2	0	2	1	2	0	0	0	1	1	1	1	1	0	2	2	1	0	1	2
rs8258010	2	2	1	0	1	1	0	1	1	0	1	0	1	2	1	1	2	1	1	1	0	2	1	2	1	1	2	0	1	2	0	2	1	2	0	0	0	1	1	1	1	1	0	2	2	1	0	1	2
rs6177803		2	1	0	1	1	0	1	1	0	1	0	1	2	1	1	2	1	1	1	0	2	1	2	0	1	2	0	1	2	0	2	1	2	0	0	0	1	1	1		1	0	2	2	1	0	1	2
rs13479573	2	2	1	0	1	1	0	1	1	0	1	0	1	2	1	1	2	1	1	1	0	2	1	2	1	1	2	0	1	2	0	2	1	2	0	0	0	1	1	1	1	1	0	2	2	1	0	1	2
rs3024212	2	2	1	0	1	1	0	1	1	0	1	0	1	2	1	1	2	1	1	1	0	2	1	2	1	1	2	0	1	2	0	2	1	2	0	0	0	1	1	1	1	1	0	2	2	1	0	1	2
rs13479516	2	2	1	0	1	1	0	1	0	0	1	0	1	2	1	1		1	1	1	0	2	0	2		1	2	0		2	0	2	1	2	0	0	0	1	0	1	0			2	2	1	0	0	2
rs13479517	2	2	1	0	1	1	0	1	1	0	1	0	1	2	1	1	2	1	1	1	0	2	1	2	1	1	2	0	1	2	0	2	1	2	0	0	0	1	1	1	1	1	0	2	2	1	0	1	2
rs13479530	2	1		0	1	1		1	1	0	1	0	1		1	1	2	1	1	1	0	2	1	1	1	1	2	0	1	2	0	2	1	2	0	0	0	1	1	1	1	1	0	2	2	1	0	1
rs13479531		1	1	0	1	1	0	1	1	0	1	0	1	2	1	1	2	1	1	1	0	2	1	1	1	1	2	0	1	2	0	2	1	2	0	0		1	1	1	1	1	0	2	2	1	0	1	2
rs8236692	2	1	1	0	1	1	0	1	1	0	1	0	1	2	1	1	2	1	1	1	0	2	1	1	1	1	2	0	1	2	0	2	1	2	0	0	0	1	1	1	1	1	0	2	2	1	0	1	2
rs6391421	1	1	1	0	1	1	0	1	1	0	1	0	1	2	1	1	2	2	1	1	0	2	2	1	1	1	2	0	1	2	0	2	1	2	0	0	0	1	1	1	1	1	0	1	2	1	0	1	1
rs3700241	1	1	0	0	1	1	0	1	1	0	1	0	2	1	1	1	1	2	1	1	0	2		1	1	1	2	0	0	1	1	2	1	2	0		0	1	1	1	0	1	0	2	2	1	0	2	2
rs3702235	1	1	0	0	1	1	0	1	1	0	1	0	2	1	1	1	1	2	1	1	0	2	1	1	1	1	2	0	0	1	1	2	1	2	0	0	0	1	1	1	1	1	0	2	2	1	0	2	2
rs13479570	1	1	0	0	1	1	0	2	1	0	1	0	2	1	1	1	1	2	1	1	0	2	1	1	1	1	2	0	0	1	2	2	2	2	0	0	0	1	1	1	1	1	0	1	2	1	0	2	2
rs13479603	1	0	0	1	1	1	1	2	2	0	1	1	0	1	1	1	2	0	0	0	0	2	0	1	2	0	1	2	1	2	1	1	1	2	1	1	0	2	0	0	1	0	0	1	0	1	2	1	1
rs13479604	1	0	0	1	1	1	1	2	2	0	1	1	0	1	1	1	2	0	0	0	0	2	0	1	2	0	1	2	1	2	1	1	1	2	1	1	0	2	0	0	1	0	0	1	0	1	2	1	1
rs13479605	1	0	0	1	1	1	1	2	2	0	1	0	0	1	1	1	2	0	0	0	0	2	1	1	2	0	1	2	1	2	1	1	1	2	1	1	0	2	0	0	1	0	0	1	0	1	2	1	1
rs13479618	1	0	1	1	1	1	1	2	2	0	1	0	0	1	1	1	2	0	0		0	2		1	2	0	1	2	1	2	1	1	1	2	1	1		2	0	1	1	0	0	1	0	0	2	1	1
rs13479619	1	0	1	1	1	1	1	2	2	0	1	0	0	1	1	1	2	0	0	0	0	2	1	1	2	0	1	2	1	2	1	1	1	2	1	1	0	2	0	1	1	0	0	1	0	0	2	1	1
rs13479637	1	0	1	1	1	1	1	2	2	0	1	0	0	1	1	1	2	0	0	0	0	2	1	1	2	0	1	2	1	2	1	1	1	2	1	1	0	2	0	1	1	0	0	1	0	0	2	1	1
rs13479621	1	0	1	1	1	1	1	2	2	0	1	0	0	1	1	1	2	0	0	0	0	2	1	1	2	0	1	2	1	2	1	1	1	2	1	1	0	2	0	1	1	0	0	1	0	0	2	1	1
rs13479623	1	0	1	1	1	1	1	2	2	0	1	0	0	1	1	1	2	0	0	0	0	2	1	1	2	0	1	2	1	2	1	1	1	2	1	1	0	2	0	1	1	0	0	1	0	0	2	1	1
rs13479624	1	0	1	1	1	1	1	2	2	0	1	0	0	1	1	1	2	0	0	0	0	2	1	1	2	0	1	2	1	2	1	1	1	2	1	1	0	2	0	1	1	0	0	1	0	0	2	1	1
rs3699325	1	0	1	1	1	1	1	2	2	0	1	0	0	1	1	1	2	0	0	0	0	2	1	1	2	0	1	2	1	2	1	1	1	2	1	1	0	2	0	1	1	0	0	1	0	0	2	1	1
rs13479627	1	0	1	1	1	1	1	2	2	0	1	0	0	1	1	1	2	0	0	0	0	2	1	1	2	0	1	2	1	2	1	1	1	2	1	1	0	2	0	1	1	0	0	1	0	0	2	1	1
rs13479628	1	0	1	1	1	1	1	2	2	0	1	0	0	1	1	1	2	0	0	0	0	2	1	1	2	0	1	2	1	2	1	1	1	2	1	1	0	2	0	1	1	0	0	1	0	0	2	1	1
rs13479629	1	0	1	1	1	1	1	2	2	0	1	1	0	1	1	1	2	0	0	0	0	2	1	1	2	0	1	2	1	2	1	1	1	2	1	1	0	2	0	1	1	0	0	1	0	1	2	1	1
rs13479631	1	0	1	1		1	0	2	2	0	1	1	0	0	1	1	2	0	0	0	0	2	1	1		0	1	2	1	2		1	1	2	1	1	0	2	0	1	0	0	0		0	1	2	1	1
rs13479635	1	0	1	1	1	1	1	2	2	0	1	1	0	1	1	1		0	0	0	0	2	1	1	2	0	1	2	1	2	1	1	1	2	1	1	0		0	1	1	0	0	1	0	1	2	1	1
rs13479643	1	0	1	1	1	1	1		2	0	1	1	0	1	1	1	2	0	0	0	0	2	1	1	2	0	1	2	0	2	1	1	1	2	1	1	0	2	0	1	1	0		1	0	1	2	1	1
rs13479645	1	0	1	1	1	1	1	2	2	0	1	1	0	1	1	1	2	0	0	0	0	2	1	1	2	0	1	2	0	2	1	1	1	2	1	1	0	2	0	1	1	0	0	1	0	1	2	1	1
rs13479650	1	0	1	1	0	1	1	2	2	0	1	1	1	1	1	1	2	0	0	0	0	2	1	1	2	0	1	2	0	2	1	1	1	2	1	1	0	2	0	1	1	0	0	1	0	1	2	1	1
rs13479652	1	0	1	1	0	1	1	2	2	0	1	1	1	1	1	1	2	0	0	0	0	2	1	1	2	0	1	2	0	2	1	1	1	2	1	1	0	2	0	1	1	0	0	1	0	1	2	1	1
rs13459102	1	0	1	1	0	1	1	2	2	0	1	1	1	0	1	1	2	0	0	0	0	2	1	1	2	0	1	2	0	2	1	1	1	2	1	1	0	2	0	1	1	0	0	1	0	1	2	1	1
rs13479655	1	0	1	1	0	1	1	2	2	0	1	1	1	1	1	1	2	0	0	0	0	2	1	1	2	0	1	2	0	2	1	1	1	2	1	1	0	2	0	1	1	0	0	1	0	1	2	1	1
rs13479657	1	0	1	1	0	1	1	2	2	0	1	1	1	1	1	1	2	0	0	0	0	2	1	1	2	0	1	2	0	2	1	1	1	2	1	1		2	0	1	1	0	0	1	0	1	2	1	1
rs13479658	1	0	1	1	0	1	1	2	2	0	1	1	1	1	1	1	2	0	0	0	0	2	1	1	2	0	1	2	0	2	1	1	1	2	1	1	0	2	0	1	1	0	0	1	0	1	2	1	1
rs13479660	1	0	1	1	0	1	1	2	2	0	1	1	1	1	1	1	2	0	0	0	0	2	1	1	2	0	1	2	0	2	1	1	1	2	1	1	0	2	0	1	1	0	0	1	0	1	2	1	1
rs13479673	1	0	1	1	0	1	2	2	2	0	1	1	1	1	1	1	2	0	0	0	0	2	1	1	2	0	1	2	0	2	1	1	0	2	1	1	0	2	1	1	0	0		1	0	1	2	1	1
rs3023638	1	0	1	1	0	1	2	2	2	0	1	1	1	1	1	1	2	0	0	0	0	2	1	1	2	0	1	2	0	2	1	1	0	2	1	1	0	2	1	1	1	0	0	1	0	1	2	1	1
rs13479676	1	0	1	1	0	1	2	2	2	0	1	1	1	1	1	1	2	0	0	0	0	2	1	1	2	0	1	2	0	2	1	0	0	2	1	1	0	2	1	1	0	0	0	1	0	1	2	1	1
rs13479679	1	0	1	1	0	1	2	2	2	0	1	1	1	1	1	1	2	0	0	0	0	2	1	1	2	0	1	2	0	1	1	1	0	2	1	1		2	1	1	1	0	0	1	0	1	2	1	1
rs13479680	1	0	1	1	0	1	2	2	2	0	1	1	1	1	1	1	2	0	0	0	0	2	1	1	2	0	1	2	0	1	1	1	0	2	1	1	0	2	1	1	1	0	0	1	0	1	2	1	1
rs13479681	1	0	1	1	0	1	2	2	2	0	1	1	1	1	1	1	2	0	0		0	2	1	1	2			2	0	1	1	1	0	2	1	1		2	1	1	0	0		1	0	1	2		1
rs13479682	1	0	1	1	0	1	2	2	2	0	1	1	1	1	1	1	2	0	0	0	0	2	1	1	2	0	1	2	0	1	1	1	0	2	1	1	0	2	1	1	1	0	0	1	0	1	2	1	1
rs13479684	1	0	1	1	0	1	2	2	2	0	1	1	1	1	1	1	2	0	0	0	0	2	1	1	2		1	2	0	1	1	1	0	2	1	1		2	1	1	1	0		1	0	1	2	1	1
rs13479685	1	0	1	1	0	1	2	2	2	0	1	1	1	1	1	1	2	0	0	0	0	2	1	1	2	0	1	2	0	1	1	1	0	2	1	1	0	2	1	1	1	0	0	1	0	1	2	1	1
rs13479690	1	0	1	1	0	1	2	2	2	0	1	1	1	1	1	1	2	0	0	0	0	2	1	1	2	0	1	2	0	1	1	1	0	2	1	1	0	2	1	1	1	0	0	1	0	1	2	1	1
rs13479692	1	0	1	1	0	1	2	2	2	0	1	1	1	1	1	1	2	0	0	0	0	2	1	1	2	0		2	0	1	1	1	0	2	1	1	0	2	1	1	1	0	0	1	0	1	2	1	1
rs13479694	1	0	1	1	0	1	2	2	2	0	1	1	1	1	1	1	2	0	0	0	0	2	1	1	2	0	1	2	0	1	1	1	0	2	1	1	0	2	1	1	1	0	0	1	0	1	2	1	1
rs13479698	1	0	1	1	0	1	2	2	2	0	1	1	1	1	1	1	2	0	0	0	0	2	1	1	2	0	1	2	0	1	1	1	0	2	1	1	0	2	1	1	1	0	0	1	0	1	2	1	1
rs13479703	1	0	1	1	0	1	2	2	2	0	1	1	1	1	1	1	2	0	0	0	0	2	1	1	2	0	1	2	0	1	1	1	0	2	1	1	0	2	1	1	1	0	0	1	0	1	2	1	1
rs13479704	1	0	1	1	0	1	2	2	2	0	1	1	1	1	1	1	2	0	0	0	1	2	1	1	2	0	1	2	0	1	1	1	0	2	1	1	0	2	1	1	1	0	0	1	0	1	2	1	1
rs3089775	1	0	1	1	0	1	2	2	2	0	1	1	1	1	1	1	2	0	0	0	1	2	1	1	2	0	1	2	0	1	1	1	0	2	1	1	0		1	1	1	0	0	1	0	1	2	1	1
rs13479707	1	0	1	1	0	1	2	2	2	0	1	1	1	1	1	1	2	0	0	0	1	2	1	1	2	0	1	2	0	1	1	1	0	2	1	1	0	2	1	1	1	0	0	1	0	1	2	1	1
rs13479709	1	0	1	1	0	1	2	2	2	0	1	1	1	1	1	1	2	0	0	0	1	2	1	1	2	0	1	2	0	1	1	1	0	2	1	1	0	2	1	1	1	0	0	1	0	1	2	1	1
rs13479711	1	0	1	1	0	1	2	2	2	0	1	1	1	1	1	1	2	0	0	0	1	2	1	1	2	0	1	2	0	1	1	1	0	2	1	1	0	2	1	1	1	0	0	1	0	1	2	1	1
rs13479712	1	0	1	1	0	1	2	2	2	0	1	1	1	1	1	1	2	0	0	0	1	2	1	1	2	0	1	2	0	1	1	1	0	2	1	1	0	2	1	1	1	0	0	1	0	1	2	1	1
rs13479713	1	0	1	1	0	1	2	2	2	0	1	1	1	1	1	1	2	0	0	0	1	2	1	1	2	0	1	2	0	1	1	1	0	2	1	1	0	2	1	1	1	0	0	1	0	1	2	1	1
rs13479716	1	0	1	1	0	1	2	2	2	0	1	1	1	1	1	1	2	0	0	0	1	2	1	1	2	0	1	2	0	1	1	1	0	2	1	1	0	2	1	1	1	0	0	1	0	1	2	1	1
rs13479718	1	0	1	1	0	1	2	2	2	0	1	1	1	1	1	1	2	0	0	0	1	2	1	1	2	0	1	2	0	1	1	1	0	2	1	1	0	2	1	1	1	0	0	1	0	1	2	1	1
rs13479719		0	1	1	0	1	2	2	2	0	1	1	1	1	1	1	2	0	0	0	1	2	1	1	2	0	1	2	0	0	1	0	0	2	0	0	0	2	1	1	1	0	0	1	0	1	2	1	1
rs13479720	1	0	1	1	0	1	2	2	2	0	1	1	1	1	1	1	2	0	0	0	1	2	1	1	2	0	1	2	0	1	1	1	0	2	1	1	0	2	1	1	1	0	0	1	0	1	2	1	1
rs4227132	1	0	1	1	0	1	2	2	2	0	1	1	1	1	1	1	2	0	0	0	1	2	1	1	2	0	1	2	0	1	1	1	0	2	1	1	0	2	1	1	1	0	0	1	0	1	2	1	1
rs3696853	1	0	1	1	0	1	2	2	2	0	1	1	1	1	1	1	2	0	0	0	1	2	1	1	2	0	1	2	0	1	1	1	0	2	1	1	0	2	1	1	1	0	0	1	0	1	2	1	1
rs13479725	1	0	1	1	0	1			2	0	1	1	1	1	1	1		0	0	0	1	2	1	1	2	0	1	2	0	1	1	1	0	2	1	1	0	2	1	1	1	0		1	0	1	2	1	1
rs13479726	1	0	1	1	0	1	2	2	2	0	1	1	1	1	1	1	2	0	0	0	1	2	1	1	2	0	1	2	0	1	1	1	0	2	1	1	0	2	1	1	1	0	0	1	0	1	2	1	1
rs13479730	1	0	1	1	0	1	2	2	2	0	1	1	1	1	1	1	2	0	0	0	1	2	1	1	2	0	1	2	0	1	1	1	0	2	1	1	0	2	1	1	1	0	0	1	0	1	2	1	1
rs13479731	1	0	1	1	0	1	2	2	2	0	1	1	1	1	1	1	2	0	0	0	1	2	1	1	2	0	1	2	0	1	1	1	0	2	1	1	0	2	1	1	1	0	0	1	0	1	2	1	1
rs13479735	1	0	1	1	0	1	2	2	2	0	1	1	1	1	2	1	2	0	0	0	1	2	1	1	2	0	1	2	0	1	1	1	0	2	1	1	0	2	1	1	1	0	0	1	0	1	2	1	1
rs13479751	1	1	1	1	0	1	2	2	2	0	1	1	1	1	2	1	2	0	0	0	1	2	1	1	2	0	1	2	0	1	1	1	0	2	1	1	0	2	1	1	2	0	0	1	0	1	2	1	1
rs13479752	1	1	1	1	0	1	2	2	1	0	1	1	1	1	2	1	2	0	0	0	1	2	1	1	2	0	1	2	0	1	1	1	0	2	1	1	0	2	1	1	2	0	0	1	0	1	2	1	1
rs13479753	1	1	1	1	0	1	2	2	1	0	1	1	1	1	2	1	2	0	0	0	1	2	1	1	2	0	1	2	0	1	1	1	0	2	1	1	0	2	1	1	2	0	0	1	0	1	2	1	1
rs13479755	1	1	1	1	0	1	2	2	1	0	1	1	1	1	2	1	2	0	0	0	1	2	1	1	2	0	1	2	0	1	1	1	0	2	1	1	0	2	1	1	2	0	0	1	0	1	2	1	1
rs6244635	1	1	1	1	0	1	2	2	1	0	1	1	1	1	2	1	2	0	0	0	1	2	1	1	2	0	1	2	0	1	1	1	0	2	1	1	0	2	1	1	2	0	0	1	0	1	2	1	1
rs13479757	1	1	1	1	0	1	2	2	1	0	1	1	1	1	2	1	2	0	0	0	1	2	1	1	2	0	1	2	0	1	1	1	0	2	1	1	0	2	1	1	2	0	0	1	0	1	2	1	1
rs3088450	1	1	1	1	0	1	2	2	1	0	1	1	1	1	2	1	2	0	0	0	1	2	1	1	2	0	1	2	0	1	1	1	0	2	1	1	0	2	1	1	2	0	0	1	0	1	2	1	1
rs13479759	1	1	1	1	0	1	2	2	1	0	1	1	1	1	2	1	2	0	0	0	1	2	1	1	2	0	1	2	0	1	1	1	0	2	1	1	0	2	1	1	2	0	0	1	0	1	2	1	1
rs13479760	0	1	1	1	0	1			1	0	1	1	1	0	2	1	2	0	0	0	1	2	0	1	2	0		2	0	1	0	1	0	2	1	1	0	2	1	1		0		1	0	1	2	1	1
rs13479765	1	1	1	1	0	1	2	2	1	0	1	1	1	1	2	1	2	0	0	0	1	2	1	1	2	0	1	2	0	1	1	1	0	2	1	1	0	2	1	1	2	0	0	1	0	1	2	1	1
rs13479766	1	1	1	1	0	1	2	2	1	0	1	1	1	1	2	1	2	0	0	0	1	2	1	1	2	0	1	2	0	1	1	1	0	2	1	1	0	2	1	1	2	0	0	1	0	1	2	1	1
rs13479768	1	1	1	1	0	1	2	2	1	0	1	1	1	1	2	1	2	0	0	0	1	2	1	1	2	0	1	2	0	1	1	1	0	2	1	1	0	2	1	1		0	0	1	0	1	2	1	1
rs13479769	1	1	1	1	0	1	2	2	1	0	1	1	1	1	2	1	2	0	0	0	1	2	1	1	2	0	1	2	0	1	1	1	0	2	1	1	0	2	1	1	2	0	0	1	0	1	2	1	1
rs13479771	1	1	1	1	0	1	2	2	1	0	1	1	1	1	2	1	2	0	0	0	1	2	1	1	2	0	1	2	0	1	1	1	0	2	1	1	0	2	1	1	2	0	0	1	0	1	2	1	1
rs13479775	1	1	1	1	0	1	2	2	1	0	1	1	1	1	2	1	2	0	0	0	1	2	1	1	2	0	1	2	0	1	1	1	0	2	1	1	0	2	1	1	2	0	0	1	0	1	2	1	1
rs13479777	1	1	1	1	0	1	2	2	1	0	1	1	1	1	2	1	2	0	0	0	1	2	0	1	2	0		2	0	1	1	1	0	2	1	1		2	1	1	2	0	0	1	0	1	2	1	0
rs13479782	1	1	1	1	0	1	2	2	1	0	1	1	1	1	2	1	2	0	0	0	1	2	1	1	2	0	1	2	0	1	1	1	0	2	1	1	0	2	1	1		0	0	1	0	1	2	1	1
rs13479783	1	1	1	1	0	1	2	2	1	0	1	1	1	1	2	1	2	0	0	0	1	2	1	1	2	0	1	2	0	1	1	1	0	2	1	1	0	2	1	1	2	0	0	1	0	1	2	1	1
rs13479785	1	1	1	1	0	1	2	2	1	0	1	1	1	1	2	1	2	0	0	0	1	2	1	1	2	0	1	2	0	1	1	1	0	2	1	1	0	2	1	1	2	0	0	1	0	1	2	1	1
rs13479786	1	1	1	1	0	1	2	2	1	0	1	1	1	1	2	1	2	0	0	0	1	2	1	1	2	0	1	2	0	1	1	1	0	2	1	1	0	2	1	1	2	0	0	1	0	1	2	1	1
rs6314826	1	1	1	1	0	1	2	2	1	0	1	1	1	1	2	1	2	0	0	0	1	2	1	1	2	0	1	2	0	1	1	1	0	2	1	1		2	1	1	2	0	0	1	0	1	2	1	1
rs13479787	1	1	1	1	0	1	2	2	1	0	1	1	1	1	2	1	2	0	0	0	1	2	1	1	2	0	1	2	0	1	1	1	0	2	1	1		2	1	1		0		1	0	1	2	1	1
rs6317491	1	1	1	1	0	1	2	2	1	0	1	1	1	1	2	1	2	0	0	0	1	2	1	1	2	0	1	2	0	1	1	1	0	2	1	1	0	2	1	1	2	0	0	1	0	1	2	1	1
rs13479788	1	1	1	1	0	1	2	2	1	0	1	1	1	1	2	1	2	0	0	0	1	2	1	1	2	0	0	2	0	1	1	1	0	2	1	1	0	2	1	1	2	0	0	1	0	1	2	1	1
rs13479790	1	1	1	1	0	1	2	2	1	0	1	1	1	1	2	1	2	0	0	0	1	2	1	1	2	0	1	2	0	1	1	1	0	2	1	1	0	2	1	1	2	0	0	1	0	1	2	1	1
rs13479792	1	1	1	1	0	1	2	2	1	0	1	1	1	1	2	1	2	0	0	0	1	2	1	1	2	0	1	2	0	1	1	1	0	2	1	1	0	2	1	1	2	0	0	1	0	1	2	1	1
rs13479793	0	1	1	1	0	1	2	2	1	0	1	1	1	1	2	1	2	0	0	0	1	2	1	1	2	0	1	2	0	1	1	1	0	2	1	1	0	2	1	1	2	0	0	1	0	1	2	1	1
rs6394046	1	1	1	1	0	1	2	2	1	0	1	1	1	1	2	1	2	0	0	0	1	2	1	1	2	0	1	2	0	1	1	1	0	2	1	0	0	2	1	1	2	0	0	1	0	1	2	1	2
rs3024033	1	1	1	1	0	1	2	2	1	0	1	1	1	1	2	1	2	0	0	0	1	2	1	1	2	0	1	2	0	1	1	1	0	2	1	0		2	1	1	2	0	0	1	0	1	2	1	2
rs13479795	1	1	1	1	0	1	2	2	1	0	1	1	1	1	2	1	2	0	0	0	1	2	1	1	2	0	1	2	0	1	1	1	0	2	1	0	0	2	1	1		0	0	1	0	1	2	1	2
rs13479796	1	1	1	1	0	1	2	2	1	0	1	1	1	1	2	1	2	0	0	0	1	2	1	1	2	0	1	2	0	1	1	1	0	2	1			2	1	1	2	0		1	0	1	2	1	2
rs13479799	1	1	1	1	0	1	2	2	1	0	1	1	1	1	2	1	2	0	0	0	1	2	1	1	2	0	1	2		1	1	1	0	2	1	0		2	1	1	2	0	0	1	0	1	2	1	2
rs13479800	1	1	1	1	0	1	2	2	1	0	1	1	1	1	2	1	2	0	0	0	1	2	1	1	2	0	1	2	0	1	1	1	0	2	1	0	0	2	1	1	2	0	0	1	0	1	2	1	2
rs13479801	1	1	1	1	0	1	2	2	1	0	1	1	1	1	2	1	2	0	0	0	1	2	1	1	2	0	1	2	0	1	1	1	0	2	1	0	0	2	1	1	2	0	0	1	0	1	2	1	2
rs13479802	1	1	1	1	0	1	2	2	1	0	1	1	1	1	2	1	2	0	0	0	1	2	1	1	2	0	1	2	0	1	1	1	0	2	1	0	0	2	1	1	2	0	0	1	0	1	2	1	2
rs13479803		1	1	1	0	1	2	2	1	0	1	1	1	1	2	1	2	0	0	0	1	2	0	1	2	0	1	2	0	1	0	0	0	2	1	0		2	1	1	2	0	0	1	0	1	2	1	2
rs13479807	1	1	1	1	0	1	2	2	1	0	1	1	1	1	2	1	2	0	0	0	1	2	1	1	2	0	1	2	0	1	1	1	0	2	1	0	0	2	1	1	2	0	0	1	0	1	2	1	2
rs13479808	1	1	1	1		1		2	1	0	1	1	1		2	1	2	0	0	0	1	2	1	1	2					1	1	1		2	1				1	1		0		1	0	1	2	1	2
rs13479809	1	1	1	1	0	1	2	2	1	0	1	1	1	1	2	1	2	0	0	0	1	2	1	1	2	0	1	2	0	1	1	1	0	2	1	0	0	2	1	1	2	0	0	1	0	1	2	1	2
rs6314247	1	1	1	1	0	1	2	2	1	0	1	1	1	1	2	1	2	0	0	0	1	2	1	1	2	0	1	2	0	1	1	1	0	2	1	0	0	2	1	1	2	0	0	1	0	1	2	1	2
rs13479810	1	1	1	1	0	1	2	2	1	0	1	1	1	1	2	1		0	0	0	1	2	1	1	2	0	1	2	0	1	1	1	0	2	1	0	0	2	1	1	2	0	0	1	0	1	2	1	2
rs8254800	1	1	1	1	0	1	2	2	1	0	1	1	1	1	2	1	2	0	0	0	1	2	1	1	2	0	1	2	0	1	1	1	0	2	1	0	0	2	1	1	2	0	0	1	0	1	2	1	2
rs13479813	1	1	1	1	0	1	2	2	1	0	1	1	1	1	2	1	2	0	0	0	1	2	1	1	2	0	1	2	0	1	1	1	0	2	1	0	0	2	1	1	2	0	0	1	0	1	2	1	2
rs3089230	1	1	1	1	0	1	2	2	1	0	1	1	1	1	2		2	0	0	0	1	2	1	1	2		1	2	0	1	1	1	0	2	1	0	0	2	1	1	2	0	0	1	0	1	2	1	2
rs13479814	1	1	1	1	0	1	2	2	1	0	1	1	1	1	2	1	2	0	0	0	1	2	1	1	2	0	1	2	0	1	1	1	0	2	1	0	0	2	1	1	2	0	0	1	0	1	2	1	2
rs3089636	1	1	1	1	0	1	2	2	1	0	1	1	1	1	2	1	2	0	0	0	1	2	1	1	2	0	1	2	0	1	1	1	0	2	1	0	0	2	1	1	2	0	0	1	0	1	2	1	2
rs8253498	1	1	1	1	0	1	2	2	1	0	1	1	1	1	2	1	2	0	0	0	1	2	1	1	2	0	1	2	0	1	1	1	0	2	1	0	0	2	1	1	2	0	0	1	0	1	2	1	2
rs6305026	1	2	1	1	0	1	2	2	1	0	1	1	1	1	2	1	2	1	0	0	1	2	1	1	2	0	1	2	0	1	1	1	0	2	1	0	0	2	1	1	2	0	0	1	1	1	2	1	2
rs13479848	1	2	1	1	0	1	2	2	1	0	1	1	1	1	2	1	2	1	0	0	1	2	1	1	2	0	1	2	0	1	1	1	0	2	1	0	0	2	1	1	2	0	0	0	1	1	2	1	2
rs13479854	0		1	1	0	2	2	2	1	0	1	1	1	1	2	0	2	1	1	1	1	2	0	1	2		0	2	0	1	1	1	0	2	2		1	2	1	1	2	0	0	1	1	1	2	1	2
rs13479856	1	2	1	1	0	2	2	2	1	0	1	1	1	1	2	1	2	1	1	1	1	2	1	1	2	0	1	2	0	1	1	1	0	2	2	0	1	2	1	1	2	0	1	0	1	1	2	1	2
rs13479858	1	2	1	1	0	2	2	2	1	0	1	1	1	1	2	1	2	1	1	1	1	2	1	1	2	0	1	2	0	1	1	1	0	2	2	0	1	2	1	1	2	0	1	0	1	1	2	1	2
rs13479859	1	2	1	1	0	2	2	2	1	0	1	1	1	1	2	1	2	1	1	1	1	2	1	1	2	0	1	2	0	1	1	1	0	2	2	0	1	2	1	1	2	0	1	0	1	1	2	1	2
rs13479860	1	2	1	1	0	2	2	2	1	0	1	1	1	1	2	1	2	1	1	1	1	2	1	1	2	0		2	0	1	1	1	0	2	2		1	2	1	1	2	0	1	0	1	1	2	1	2
rs13479861	1	2	1	1	0	2	2	2	1	0	1	1	1	1	2	1	2	1	1	1	1	2	1	1	2	0	1	2	0	1	1	1	0	2	2	0	1	2	1	1	2	0	1	0	1	1	2	1	2
rs13479862	1	2	1	1	0	2		2	1	0	1	1	1	0	2		2	1	1	1	1	2	0	1	2	0	0	2	0	1	1	1	0	2	2			2	1	1	2	0	1	0	1	1	2		2
rs13479863	1	2	1	1	0	2	2	2	1	0	1	1	1	1	2	1	2	1	1	1	1	2	1	1	2	0	1	2	0	1	1	1	0	2	2	0	1	2	1	1	2	0	1	0	1	1	2	1	2
rs13479825	1	2	1	1	0	2	2	2	1	0	1	1	1	1	2	1	2	1	1	1	1	2	1	1	2	0	1	2	0	1	1	1	0	2	2	0	1	2	1	1	2	0	1	0	1	1	2	1	2
rs13479864	1	2	1	1	0	2	2	2	1	0	1	1	1	1	2	1	2	1	1	1	1	2	1	1	2	0	1	2	0	1	1	1	0	2	2	0	1	2	1	1	2	0	1	0	1	1	2	1	2
rs3023193	1	2	1	1	0	2	2	2	1	0	1	1	1	1	2	1	2	1	1	1	1	2	1	1	2	0	1	1	0	1	1	1	0	2	2	0	1	2	1	1	2	0	1	0	1	1	2	1	2
rs3703660	1	2	1	1	0	2	2	2	1	0	1	1	1	1	2	1	1	1	1	1	1	2	1	1	2	0	1	1	0	1	1	1	0	2	2	0	1	2	1	1	2	0	1	0	1	1	2	1	2
rs13479874	1	2	1	1	0	2	2	2	1	0	1	1	1	1	2	1	1	1	1	1	1	2	1	1	2	0	1	1	0	1	1	1	0	2	2	0	1	2	1	1	2	0	1	0	1	1	2	1	2
rs13479875	1	2	1	1	0	2	2	2	1	0	1	1	1	1	2	1	1	1	1	1	1	2	1	1	2	0	1	1	0	1	1	1	0	2	2	0	1	2	1	1	2	0	1	0	1	1	2	1	2
rs13479876	1	2	1	1	0	2	2	2	1	0	1	1	1	1	2	1	1	1	1	1	1	2	1	1	2	0	1	1	0	1	1	1	0	2	2	0	1	2	1	1	2	0	1	0	1	1	2	1	2
rs13479878	1	2	1	1	0	2	2	2	1	0	1	1	1	1	2	1	1	1	1	1	1	2	1	1	2	0	1	1	0	1	1	1	0	2	2	0	1	2	1	1	2	0	1	0	1	1	2	1	2
rs13479881	1	2	0	1	0	2	2	2	1	0	1	1	1	1	2	1	1	1	1	1	1	2	1	1	2	0		1	0	1	1	1	0	2	2	0	1	2	1	1	2	0	1	0	1	1	2	1	2
rs13479882	1	2	1	1	0	2	2	2	1	0	1	1	1	1	2	1	1	1	1	1	1	2	1	1	2	0	1	1	0	1	1	1	0	2	2	0	1	2	1	1	2	0	1	0	1	1	2	1	2
rs6186316	1	2	1	2	0	2	2	2	1	0	1	1	1	1	2	1	1	1	1	1	1	2	1	1	2	0	1	1	0	1	1	1	0	2	2	0	1	2	1	1	2	0	1	0	1	1	2	1	2
rs6356426	1	2	1	2	0	2	2	2	0	0	1	1	1	1	1	1	0	1	1	1	1	2	1	0	1	1	1	1	0	1	0	1	0	2	2	0	1	1	1	1	1	0	1	0	1	0	2	1	2
rs13479934	1	2	1	2	0	2	2	2	0	0	1	1	1	1	1	1	1	1	1	1	1	2	1	0	1	1	1	1	0	1	0	1	0	2	2	0	1	1	1	1	1	0	1		1	0	2	1	2
rs13479941	1	2	1	2	0	2	2	2	0	0	1	1	1	1	1	1	1	1	1	1	1	2	1	0	1	1	1	1	0	1	0	1	0	2	2		0	1	1	1	1	0	1	0	1	0	2	1	2
rs13479943	1	2	1	2	0	2	2	2	0	0	1	1	1	1	1	1	0	1	1	1	1	2	1	0	1	1	1	1		1	0	1	0	2	2	0	1	1	1	1	1	0	1	0	1	0	2	1	2
rs13479947	1	2	1	2	0	2	2	2	0	0	1	1	1	1	1	1	1	1	1	1	1	2	1	0	1	1		1	0	1	0	1	0	2	2	0		1		1	1	0	1	0	1	0	2	1	2
rs6330707	1	2	1	2	0	2	2	2	0	0	1	1	1	1	1	1	1	1	1	1	1	2	1	0	1	1	1	1	0	1	0	1	0	2	2	0	1	1	1	1	1	0	1	0	1	0	2	1	2
rs13479950	1	2	1	2	0	2	2	2	0	0	1	1	1	1	1	1	1	1	1	1	1	2	1	0	1	1	1	1	0	1	0	1	0	2	2	0	1	1	1	1	1	0	1	0	1	0	2	1	2
rs13479952	1	2	1	2	0	2	2	2	0	0	1	1	1	1	1	1	1	1	1	1	1	2	1	0	1	1	1	1	0	1	0	1	0	2	2	0	1	1	1	1	1	0	1	0	1	0	2	1	2
rs13479953	1	2	1	2	0	2	2	2	0	0	1	1	1	1	1	1	1	1	1	1	1	2	1	0	1	1	1	1	0	1	0	1	0	2	2	0	1	1	1	1	1	0	1	0	1	0	2	1	2
rs13479955	1	2	1	2	0	2	2	2	0	0	1	1	1	1	1	1	1	1	1	1	1	2	1	0	1	1	1	1	0	1	0	1	0	2	2	0	1	1	1	1	1	0	1	0	1	0	2	1	2
rs13479960	1	2	1	2	0	2	2	2	0	0	0	1	1	1	1	1	1	1	1	1	1	2		0	1	1	1	1	0	2	0	2	0	2	2	0		1	1	1	1	0	1	1	1	0	2	0	2
rs13479962	1	2	1	2	0	2	2	2	0	1	0	1	1	1	1	1	1	1	1	1	1	2	1	0	1	1	1	1	0	2	0	2	0	2	2	0	1	1	1	1	1	0	1	1	1	0	2	0	2
rs13479968	2	2	1	2	0	2	2	2	0	1	0	1	1		1	1		1	1	1	1	2	1	0	1		0	1	0	2		2	0	2	2	0		1	1	0	1	0	0	1	1	0	2	0	2
rs13479970	2	2	1	2	0	2		2	0	1	0	1	1	1	1	1	1	1	1	1	1	2	1	0	1	1	2	1	0	2	0	2	0	2		0	1	1	1	0	1	0	2	1	1	0	2	0	2
rs13479977	2	2	1	2	0	2	2	2	0	1	0	1	1	1	1	1	1	1	1	1	1	2	1	0	1	1	2	1	0	2	0	2	0	2	2	0	2	1	1	0	1	0	2	1	1	0	2	0	2
rs13479983	2	2	1	2	0	2	2	2	0	1	0	1	1	1	1	1	1	1	1	1	1	2	1	0	1	1	2	1	0	2	0	2	0	2	2	0	2	1	1	0	1	0	2	1	1	0	2	0	2
rs6310515	2	2	1	2	0	2	2	2	0	1	0	1	1	1	1	1	1	1	1	1	1	2	1	0	1	1	2	1	0	2	0	2	0	2	2	0	2	1	1	0	1	0	2	1	1	0	2	0	2
rs13479993	2	2	1	2	0	2	2	2	0	1	0	1	1	2	1	1	1	1	1	1	1	2	2	0	1	1	2	1	0	2	0	2	0	2	1	0	2	1	1	0	1	0	2	1	1	0	2	0	2
rs13479995	2	2	1	2	0	2	2	2	0	1	0	1	1	1	1	1	1	1	1	1	1	1	1	0	1	2	2	1	0	2	0	2	0	2	2	0	2	1	1	0	1	0	2	1	1	0	2	0	2
rs13479996	2	2	1	2	0	2	2	2	0	1	0	1	1	1	1	1	1	1	1	1	1	1	1	0	1	2	2	1	0	2	0		0	2	2	0	2	1	1	0	1	0	2	1	1	0	2	0	2
rs13479997	2	2	1	2	0	2	2	2	0	1	0	1	1	1	1	1	1	1	1	1	1	1	1	0	1	2	2	1	0	2	0	2	0	2	2	0	2	1	1	0	1	0	2	1	1	0	2	0	2
rs13480012	1	2	1	2	0	2	2	2	0	1	0	1	1	1	1	1	1	1	1	1	1	1	1	0	1	2	2	1	1	2	1	2	1	2	2	0	2	1	1	0	1	0	2	1	1	1	2	0	2
rs13480014	1	2	1	2	0	2	2	2	0	1	0	1	1	1	1	1	1	1	1	1	1	1	1	0	1	2		1	1	2	1	2	1	2	2	0	2	1	1	0	1	0	2	1	1	1	2	0	2
rs13480021	1	2	1	2	0	2	2	2	0	1	0	1	1	1	1	2	1	1	1	1	1	1	1	0	0	2	2	1	1	2	1	2	1	2	2	0	2	1	1	0	1	0	2	1	1	0	2	0	2
rs13480024	1	2	1	2	0	2	2	2	0	1	0	1	1	1	1	2	1	1	1	1	1	1	1	0	0	2	2	1	1	2	1	2	1	2	2	0	2	0	1	0	0	1	2	1	1	0	2	0	2
rs8242166	1	2	1	2	0	2	2	2	0	1	0	1	1	1	1	2	1	1	1	1	1	1	1	0	0	2	2	1	1	2	1	2	1	2	2	0	2	0	1	0	0	1	2	1	1	0	2	0	2
rs3721950	1	2	1	2	0	2	2	2	0	1	0	1	1	1	1	2	1	1	1	1	1	1	1	0	0	2	2	1	1	2	1	2	1	2	2	0	2	0	1	0	0	1	2	1	1	0	2	0	2
rs13459175	1	2	1	2	0	2	2	2		1	0	1	1	1	1		1	1	1	1	1	1	1	0		2	2	1	1	2	1	2	1	2			2	0	1	0		1	2	1	1	0	2	0	2
rs13480029	1	2	1	2	0	2	2	2	0	1	0	0	1	1	1	2	1	1	1	1	1	1	1	0	0	2	2	1	1	2	1	2	1	2		0	2	0	1	0	0	1	2	1	1	0	2	0	2
rs13480034	1	2	1	2	0	2	2	2	0	1	0	0	1	1	1	2	1	1	1	1	1	1	1	0	0	2	2	1	1	2	1	2	1	2	2	0	2	0	1	0	0	1	2	1	1	0	2	0	2
rs13480035	1	2	1	2	0	2		2	0	1	0	0	1	1	1	2	1	1	1	1	1	0	1	0		2	2	1	1	2	1		1	2	2	0	2		1	0	0	1	2	1	1	0	2	0	2
rs13480044	1	2	1	2	0	2	2	2	0	1	0	0	1	1	1	2	1	1	1	1	1	0	1	0	0	2	2	1	1	2	1	2	1	2	1	0	2	0	1	0	0	1	2	1	1	0	2	0	2
rs13480070	0	1	0	1	0	1	1	0	2	1	0	2	2	0	0	2	0	2	1	0	1	1	2	0	0	0	2	2	0	1	0	0	0	1	0	0	0	2	0	1	1	1	0	0	1	1	2	2	0
rs4137000	1	1	0	1	1	1	1	0	2	1	0	2	2	0	0	2	0	2	1	0	1	1	2	0	0	0	2	2		1	0	0	0	1	0	1	1	2	0	1	1	1	0	0	1	1	2	2	0
rs13480076	1	1	0	1	1	1	1	0	2	1	0	2	2	0	0	2	0	2	1	0	1	1	2	0	0	0	2	2	1	1	0	0	0	1	0	1	1	2	0	1	1	1	0	0	1	1	2	2	0
rs6183014	1	0	0	1	1	2	0	0	1	1	0	2	2	0	0	2	0	1	1	0	1	1	2	0	0	0	2	2	1	1	0	0	1	1	0	1	1	2	0	1	1	1	0	0	1	1	2	2	0
rs13480107	1	0	0	1	1	2	0	0	1	1	0	2	2	0	0	2	0	1	1	0	1	1	2	0	0	0	2	2	1	1	0	0	1	1	0	1	1	2	0	1	1	1	0	0	1	1	2	2	0
rs13459107	2	0	0	1	1	2	0	0	1	1	0	2	2	1	0	2	0	1	1	0	1	1	1	0	0	0	2	2	1	1	0	0	1	2	0	1	1	1	0	1	1	1	0	0	1	1	2	2	0
rs13480119	2	0	0	1	1	2	0	0	0	1	0	2	2	0	0	2	0	1	1	0	1	1	1	0	0	0	1	2	1	1	0	0	1	2	0	2	2	1	0	1	1	1	0	0	1	1	2	2	1
rs13480130	2	0	0	1	1	2	0	0	0	1	0	2	2	1	0	2	0	1	1	0	1	1	1	0	0	0	2	2	1	1	0	0	1	2	0	1	1	1	0	1	1	1	0	0	1	1	2	2	1
rs3667699	2	0	0	1	1	2	0	0	0	1	0	2	2	1	0	2	0	1	1	0	1	1	1	0	0	0	2	2	1	1	0	0	1	2	0	1	1	1	0	1	1	1	0	0	1	1	2	2	1
rs13480135		0	0	1	0	2	0	0	0	1	0	2	2	1	0	2	0	1	1	0	1	1	0	1	0			2	1	1	0	0	1	2	0	1	0	1	0	1	1	1	0	0	1	1	2		1
rs13480138	2	0		1	1	2		0	1	1	0	2	2	1	0	1	0	1	1	0	1	1	1	1		0	2	2	1	1	0		1	2		1	1	1		1	1	1	1	1	1	1	2	2	1
rs13480141	2	0	0	1	1	2	0	0	0	1	0	2	2	1	0	1	0	0	1	0	1	1	1	1	0	0	2	2	1	1	0	0	1	2	0	1	1	1	0	1	1	1	0	1	1	1	2	2	1
rs13480142	2	0	0	1	1	2	0	0	0	1	0	2	2	1	0	1	0	0	1	0	1	1	1	1	0	0	2	2	1	1	0	0	1	2	0	1	1	1	0	1	1	1	0	1	1	1	2	2	1
rs13480143	2	0	0	1	1	2	0	0	0	1	0	2	2	1	0	1	0	0	1	0	1	1	1	1	0	0	2	2	1	1	0	0	1	2	0	1	1	1	0	1	1	1	0	1	1	1	2	2	1
rs3089375	2	0	0	1	1	2	0	0	0	1	0	2	2	1	0	1	0	0	1	0	1	1	1	1	0	0	2	2	1	1	0	0	1	2	0	1	1	1	0	1	1	1	0	1	2	1	2	2	1
rs13480145	2	0	0	1	1	2	0	0	0	1	0	2	2	1	0	1	0	0	1	0	1	1	1	1	0	0	2	2	1	1	0	0	1	2	0	1	1	1	0	1	1	1	0	1	2	1	2	2	1
rs13480146	2	0	0	1	1	2	0	0	0	1	0	2	2	0	0	1	0	0	1	0	1	1	1	1	0	0	2	2	1	1	0	0	1	2	0	1	1	1	0	1	1	1	0	1	2	1	2	2	1
rs13480147	2	0	0	1	1	2	0	0	0	1	0	2	2	1	0	1	0	0	1	0	1	1	1	1	0	0	2	2	1	1	0	0	1	2	0	1	1	1	0	1	1	1	0	1	2	1	2	2	1
rs13480150	2	0	0	1	1	2	0	0	0	1	0	2	2	1	0	1	0	0	1	0	1	1	1	1	0	0	2	2	1	1	0	0	1	2	0	1	1	1	0	1	1	1	0	1	2	1	2	2	1
rs13480152	2	0	0	1	1	2	0	0	0	1	0	2	2	1	0	1	0	0	1	0	1	1	1	1	0	0	2	2	1	1	0	0	1	2	0	1	1	1	0	1	1	1	0	1	2	1	2		1
rs13480153	2	0	0	1	1	2	0	0	0	1	0	2	2	1	0	1	0	0	1	0	1	1	1	1	0	0	2	2	1	1	0	0	1	2	0	1	1	1	0	1	1	1	0	1	2	1	2	2	1
rs13480155	2	0	0	1	1	2	0	0	0	1	0	2	1	1	0	1	0	0	1	0	1	1	1	1	0	0		2	1	1	0	0	1	2	0	1	1	1	0	1	1	1	0	1	2	1	2	2	1
rs13480156	2	0	0	1	1	2	0	0	0	1	0	2	1	1	0	1	0	0	1	0	1	1	1	1	0	0	2	2	1	1	0	0	1	2	0	1	1	1	0	1	1	1	0	1	2	1	2	2	1
rs6289553	2	0	0	1	1	2	0	0	0	1	0	2	1	1	0	0	0	0	1	0	1	1	1	1	0	0	2	2	1	1	0	0	1	2	0	1	1	1	0	1	1	2	0	1	2	1	2	2	1
rs13480161	2	0	0	1	1	2	0	0	0	1	0	2	1		0		0	0	1	0	1	1	1	1	0	0	2	2	1	1	0		1	2	0	1		1	0	1	1	2		1	2	1	2	2	0
rs13480162	2	0	0	1	1	2	0	0	0	1	0	2	1	1	0	1	0	0	1	0	1	1	1	1	0	0	2	2	1	1	0	0	1	2	0	1	1	1		1	1	2	0	1	2	1	2	2	1
rs13480166	2	0	0	1	1	2	0	0	0	2	0	2	1	1	0	1	0	0	1	0	1	1	1	1	0	0		2	1	1	0	0	1	2	0	1	1	1	0	1	1	2		1	2	1	2	2	1
rs13480167	2	0		1	1	2	0	0	0	2	0	2	1	1	0		0	0	1	0	1	1	1	1	0		2	2	1	0	0	0	1	2	0	1	1	1		1		2	0	1	2	1	2	2	1
rs8274937	2	0	0	1	1	2	0	0	0	2	0	2	1	1	0	1	0	0	1	0	1	1	1	1	0	0	2	1	1	1	0	0	1	2	0	1	1	1	0	1	1	2	0	1	2	1	2		1
rs13480172	2	0		1	1	2	0	0	0	2	0	2	1	1	0	1	0	0	1	0	1	1	1	1	0	0	2	1	1	1	0	0	1	2	0	1	1	1		1	1	2	0	1	2	1	2		1
rs13480173	2	0	0	1	1	2	0	0	0	2	0	2	1	1	0	1	0	0	1	0	1	1		1	0	0	2	1	1	1	0	0	1	2	0	1	1	1	0	1	1	2	0	1	2	1	2	2	1
rs6348780	2	0	0	1	1	2	0	0	0	2	0	2	1	1	0	1	0	0	1	0	1	1	1	1	0	0	2	1	1	1	0	0	1	2	0	1	1	1	0	1	1	2	0	1	2	1	2	2	1
rs13480174	2	0	0	1	1	2	0	0	0	2	0	2	1	1	0	1	0	0	1	0	1	1	1	1	0	0	2	1	1	1	0	0	1	2	0	1	2	1	0	1	1	2	0	1	2	1	2	2	1
rs13480175	2	0		1	1	2	0	0		2	0	2	1	1	0	1	0	0	1	0	1	1	0	1	0	0	2	1	1	1	0	0	1	2	0	1	2	1	0	1	0	2	0	1	2	1	2	2	0
rs13480180	2	0	0	1	1	2	0	0	0	2	0	2	1		0	0	0	0	1	0	1	1	1	1	0	0		1	1	1	0	0	1	2	0	1	2	1	0	1	1	2	0	1	2	1	2	2	1
rs3663964	2	0	0	1	1	2	0	0	0	2	0	2	1	1	0	1	0	0	1	0	1	1	1	1	0	0	2	1	1	1	0	0	1	2	0	1	2	1	0	1	1	2	0	1	2	1	2	2	1
rs6350017	2	0	0	1	1	2	0	0	0	2	0	2	1	1	0	1	0	0	1	0	1	1	1	1	0	0	2	1	1	1	0	0	1	2	0	1	2	1	0	1	1	2	0	1	2	1	2	2	1
rs13480183	2	0	0	1	1	2	0	0	0	2	0	2	1	1	0	1	0	0	1	0	1	1	1	1	0	0	2	1	1	1	0	0	1	2	0	1	2	1	0	1	1	2	0	1	2	1	2	2
rs13480186	2	0	0	1	1	2	0	0	0	2	0	2	1	1	0	1	0	0	1	0	1	1	1	1	0	0	2	1	1	1	0	0	1	2	0	1	2	1	0	1	1	2	0	1	2	1	2	2	1
rs13480188	2	0	0	1	1	2	0	0	0	2	0	1	1	1	0	1	1	0	2	0	1	0	1	1	0	0	2	1	1	2	0	0	1	2	0	1	2	1	1	1	1	2	0	1	2	1	2	2	1
rs13480191	2	0	0	1	1	2	0	0	0	2	0	1	1	1	0	1	1	0	2	0	1	0	1	1	0	1	2	1	1	2	0	0	1	2		1	2	1	1	1	1	2	0	1	2	1	2	2	1
rs13480192	2	0	0	1	1	2	0	0	0	2	0	1	1	1	0	1	1	0	2	0	1	0	1	1	0	1	2	1	1	2	0	0	1	2	0	1	2	1	1	1	1	2	0	1	2	1	2	2	1
rs13480194	2	0	0	1		2		0	0	2	0	1	1		0		0	0	2	0	1	0		1	0	1	2	1	0	2	0	0	0	2	0	1		1	1	1	0	2		1	2	1	2	2	1
rs13480198	2	0	0	1	1	2	0	0	0	2	1	1	1	1	0	1	1	0	2	0	1	0	1	1	0	1	2	1	1	2	0	0	1	2	0	1	2	1	1	1	1	2	0	1	2	1	2	2	1
rs13480201	2	0	0	1	1	2	0	0	0	2	1	1	1	1	0	1	1	0	2	0	1	0	1	1	0	1	2	1	1	2	0	0	1	2	0	1	2	1	1	1	1	2	0	1	2	1	2	2	1
rs13480203	2	0	0	1	1	2	0	0	0	2	1	1	1	1	0	1	1	0	2	0	1	0	1	1	0	1	2	1	1	2	0	0	1	2	0	1	2	1	1	1	1	2	0	1	2	1	2	2	1
rs13480204	2	0	0	1	1	2	0	0	0	2	1	1	1	1	0	1	1	0	2	0	1	0	1	1	0	1	2	1	1	2	0	0	1	2	0	1	2	1	1	1	1	2	0	1	2	1	2	2	1
rs13480205	2	0	0	1	1	2	0	0	0	2	1	1	1	1	0	1	1	0	2	0	1	0	1	1	0	1	2	1	1	2	0	0	1	2	0	1	1	1	1	1	1	2	0	1	2	1	2	2	1
rs4227694	2	0	0	1	1	2	0	0	0	2	1	1	1	1	0	1	1	0	2	0	1	0	1	1	0	1	2	1	1	2	0	0	1	2	0	1	1	1	0	1	1	2	0	1	2	1	2	2	1
rs13480223	2	0	0	1	1	2	0	0	0	2	1	1	1	1	0	1	1	0	2	0	1	0	1	1	0	1	2	1	1	2	0	0	1	2	0	1	0	1	2	1	1	2	0	1	2	1	2	2	1
rs6313405	2	0	0	1	1	2	0	0	0	2	1	1	1	1	0	1	1	0	2	0	1	0	1	1	0	1	0	1	1	2	0	0	1	2	0	1	1	1	0	1	1	2	0	1	2	1	2	2	1
rs13480229	2	0	0	1	1	2	0	0	0	1	1	1	1	1	0	1	1	0	2	0	1	0	1	1	0	1	0	1	1	2	0	0	1	2	0	1	1	1	2	1	1	2	0	1	2	1	2	2	1
rs13480233	2	0	0	1	1	2	0	0	0	1	1	1	1	1	0	1	1	0	2	0	1	0	1	1	0	1	2	1	1	2	0	0	1	2	0	1	1	1	2	1	1	2	0	1	2	1	2	2	1
rs13480236	2	0	0	1	1	2	0	0	0	1	1	1	1	1	0	1	1	0	2	0	1	0	1	1	0	1	2	1	1	2		0	1	2	0	1	1	1	2	1	1	2	0	1	2	1	2	2	0
rs13480239	2	0	0	1	1	2	0	0	0	1	1	1	1	1	0	1	1	0	2	0	1	0	1	1	0	1	2	1	1	2	0	0	1	2	0	1	1	1	2	1	1	2	0	1	2	1	2	2	1
rs13459109	2	0	0	1	1	2	0	0	0	1	1	1	1	1	0	1	1	0	2	0	1	0	1	1	0	1	2	1	1	2	0	0	1	2	0	1	1	1	2	1	1	2	0	1	2	1	2	2	1
rs13480247	1	1	0	1	1	2	0	0	0	1	1	1	1	1	0	1	1	0	2	0	1	0	1	1	1	1	1	1	1	2	0	0	1	2	0	1	1	1	2	1	1	2	0	1	2	1	2	2	1
rs13480248	1	1	0	1	1	2	0	0	0	1	1	1	1	1	0	1	1	0	2	0	1	0	1	1	1	1	1	1	1	2	0	0	1	2	0	1	1	1	2	1	1	2	0	1	2	1	2	2	1
rs3023215	1	1	0	1	1	2	0	0	0	1	1	1	1	1	0	1	1	0	2	0	1	0	1	1	1	1	1	1	1	2		0	1	2	0	1	1	1		1	1	2	0	1	2	1	2	2	1
rs6247360	1	1	0	1	1	2	0	0	0	1	1	1	1	1	0	1	1	0	2	0	1	0	1	1	1	1	1	1	1	2	0	0	1	2	0	1	1	1	2	1	1	2	0	1	2	1	2	2	1
rs13480330	1	1	0	1	1	2	0	0	0	1	1	1	1	1	0	1	1	0	2	0	1	0	1	2	1	1	1	1	1	2	0	0	1	2	0	1	1	1	2	0	1	2	0	1	2	1	2	2	1
rs13480253	1	1	0	1	1	2	0		0	1	1	1	1	1	0	1	1	0	2	0	1	0	1	2	1	1	1	1	1	2	0	0	1	2	0	1	1	1	2	0	1	2	0	1	2	1	2	2	1
rs13480255	1	1	0	1	1	2	0	0	0	1	1	1	1	1	0	1	1	0	2	0	1	0	1	2	1	1	1	1	1	2	0	0	1	2	0	1	1	1	2	0	1	2	0	1	2	1	2	2	1
rs13480260	1	1	0	1	2	2	1	0	0	1	1	1	1	1	0	1	1	0	2	0	1	0	1	2	1	1	1	1	1	2	1	0	1	2	0	1	1	1	2	0	1	2	0	1	2	1	2	2	1
rs13480261	1	1	0	1	2	2	1	0	0	1	1	1	1	1	0	1	1	0	2	0	1	0	1	2	1	1	1	1	1	2	1	0	1	2	1	1	1	1	2	0	1	2	0	1	2	0	2	2	1
rs13480262	1	1	0	1	2	2	1	0	0	1	1	1	1	1	0	1	1	0	2	0	1	0	1	2	1	1	1	1	1	2	1	0	1	2	1	1	1	1	2	0	1	2	0	1	2	0	2	2	1
rs13459110	1	1	0	1	2	2	1	0		1	1	1	1	1	0	1	1	0	2	0	1	0	1	2	1	1	1	1	1	2	1	0	1	2	1	1	1	1	2	0	1	2	0	1	2	0	2	2	1
rs13480273	1	1	0	1	2	2	1	0	0	1	1	1	1	1	0	1	1	0	2	0	1	0	1	2	1	1	1	1	1	2	1	0	1	2	1	1	1	1	2	0	1	2	0	1	2	0	2	1	1
rs13480274	1	1	0	1	2	2	1	0	0	1	1	1	1	1	0	1	1	0	2	0	1	0	1	2	1	1	1	1	1	2	1	0	1	2	1	1	1	1	2	0	1	2	0	1	2	0	2	1	1
rs13480276	1	1	0	1	2	2	1	0	0	1	1	1	1	1	0	1	1	0	2	0	1	0	1	2	1	1	1	1	1	2	1	0	1	2	1	1	1	1	2	0	1	2	0	1	2	0	2	1	1
rs13480277	0	1	0	1	2	2	0	0	0	1	1	1	1	1	0	0		0	2	0	1	0	1	2	1	1		1		2	1	0	1	2	1	1		1	2	0	1	2	0	1	2	0	2	1	1
rs13480278	1	1	0	1	2	2	1	0	0	1	1	1	1	1	0	1	1	0	2	0	1	0	1	2	1	1	1	1	1	2	1	0	1	2	1	1	1	1	2	0	1	2	0	1	2	0	2	1	1
rs6161630	1	1	0	1	2	2	1	0	0	1	1	1	1	1	0	0	1	0	1	0	1	0	1	2	2	1	1	1	1	2	1	0	1	2	1	2	1	1	2	0	1	2	0	2	2	0	2	1	1
rs13480284	1	1	0	1	2	2	1	0	0	1	1	1	1	1	0	0	1	0	1	0	1	0	1	2	2	1	1	1	1	2	1	0	1	2	1	2	1	1	2	0	1	2	0	2	2	0	2	1	1
rs13480285	1	1	0	1	2	2	1	0	0	1	1	1	1	1	0	0	1	0	1	0	1	0	1	2	2	1	1	1	1	2	1	0	1	2	1	2	1	1	2	0	1	2	0	2	2	0	2	1	1
rs13480286	1	1	0	1	2	2	1	0	0	1	1	1	1	1	0	0	1	0	1	0	1	0	1	2	2	1	1	1	1	2	1	0	1	2	1	2	1	1		0	1	2	0		2	0	2	1	1
rs13480287	1	1	0	1	2	2	1	0	0	1	1	1	1	1	0	0	1	0	1	0	1	0	1	2	2	1	1	1	1	2	1	0	1	2	1	2	1	1	2	0	1	2	0	2	2	0	2	1	1
rs13480288	1	1	0	1	2	2	1	1	0	1	1	1	1	1	0	0	1	0	1	0	1	0	1	2	2	1	1	1	1	2	1	0	1	2	1	2	1	1	2	0	1	2	0	2	2	0	2	1	1
rs13480289	1	1	0	1	2	2	1	1	0	1	1	1	1	1	0	0	1	0	1	0	1	0	1	2	2	1	1	1	1	2	1	0	1	2	1	2	1	1	2	0	1	2	0	2	2	0	2	1	1
rs8261687	1	1	0	1	2	2	1	1	1	1	1	1	1	1	0	0	1	0	1	0	1	0	1	2	2	1	1	1	1	2	1	0	1	2	1	2	1	1	2	0	1	2	0	2	2	0	2	1	1
rs6213724	1	1	0	1	2	2	1	1	1	1	1	1	1	1	0	0	1	0	1	0	1	0	1	2	2	1	1	1	1	2	1	0	1	2	1	2	1	1	2	0	1	2	0	2	2	0	2	1	1
rs13480299	1	1	0	1	2	2	1	1	1	1	1	1	1	1	0	0	1	0	1	0	1	0	1	2	2	1		1	1	2	1	0	1	2	1	2	1	1	2	0	1	2	0	2	2	0	2	1
rs13480302	1	1	0	1	2	2	1	1	1	1	1	1	1	1	0	0	1	0	1	0	1	0	1	2	2	1	1	1	1	2	1	0	1	2	1	2	1	1	2	0	1	2	0	2	2	0	2	1	1
rs13480306	1	1	0	1	2	2	1	1	1	1	1	1	1	1	0	0	1	0	1	0	1	0	1	2	2	1	1	1	1	2	1	0	1	1	1	2	1	1	2	0	1	2	0	2	2	0	2	1	1
rs13480308	1	1	0	1	2	2	1	1	1	1	1	1	1	1	0	0	1	0	1	0	1	0	1	2	2	1	1	1	1	1	1	0	1	1	1	2	1	1	2	0	1	2	0	2	2	0	2	1	1
rs13480312	1	1	0	1	2	2	1	1	1	1	1	1	1	1	0	0	1	0	1	0	1	0	1	2	2	1	1	1	1	1	2	0	1	1	1		1	1		0	1	2	0	2	2	0	2	1	1
rs13480314	1	1	0	1	2	2	1	1	1	1	1	1	1	1	0	0	1	0	1	0	1	0	1	2	2	1	1	1	1	1	2	0	1	1	1	2	1	1	2	0	1	2	0	2	2	0	2	1	1
rs6161771	1	1	0	1	2	2	1	1	1	1	1	1	1	1	0	0	1	0	1	0	1	0	1	2	2	1	1	1	1	1	2	0	1	1	1	2	1	1	2	0	1	2	0	2	2	0	2	1	1
rs13480317	1	1	0	1	2	2	1	1	1	1	1	1	1	1	0	0	1	0	1	0	1	0	1	2	2	1	1	1	1	1	2	0	1	1	1	2	1	1	2	0	1	2	0	2	2	0	2	1	1
rs13480323	0			1	2	2	1	1	1	1	1	1	1	0	0		0	0	1		1	0	0	2	2	1	0	1		0	2	0	1	1	1	2				0	1	2			2	0	2		1
rs3669564	1	1	0	1	2	2	1	1	1	1	1	1	1	1	0	0	1	0	1	0	1	0	1	2	2	1	1	1	1	1	2	0	1	1	1	2	1	1	2	0	1	2	0	2	2	0	2	1	1
rs13480334	1	1	0	1	2	2	1	1	1	1	1	1	1	1	0	0	1	0	1	0	1	0	1	2	2	1	1	1	1	1	2	0	1	1	1	2	1	1	2	0	1	2	0	2	2	0	2	1	1
rs13480335	1	1	0	1	2	2	1	1	1	1	1	1	1	1	0	0	1	0	1	0	1	0	1	2	2	1	1	1	1	1	2	0	1	1	1	2	1	1	2	0	1	2	0	2	2	0	2	1	1
rs13480337	1	1	0	1	2	2	1	1	1	1	1	1	1	1	0	0	1	0	1	0	1	0	1	2	2	1	1	1	1	1	2	0	1	1	1	2	1	1	2	0	1	2	0	2	2	0	2	1	1
rs13480339	1	1	0	1	2	2	1	1	1	1	1	1	1	1	0	0	1	0	1	0	1	0	1	2	2	1	1	1	1	1	2	0	1	1	1	2	1	1	2	0	1	2	0	2	2	0	2	1	1
rs13480347	1	1	0	1	2	2	1	1	1	1	1	1	1	1	0	0	1	0	1	0	1	0	1	2	2	1	1	1	1	1	2	0	1	1	1	2	1	1	2	0	1	2	0	2	2	0	2	1	1
rs13480351	1	1	0	1	2	2	1	1	1	1	1	1	1	1	0	0	1	0	1	0	1	0	1	2	2	1	1	1	1	1	2	0	1	1	1	2	1	1	2	0	1	2	0	2	2	0	2	1	1
rs3712219	1	1	0	1	2	2	1	1	1	1	1	1	1	1	0	0	1	0	1	0	1	0	1	2	2	1	1	1	1	1	2	0	1	1	1	2	1	1	2	0	1	2	0	2	2	0	2	1	1
rs3023143	1	1	0	1	2	2	1	1	1	1	1	1	1	1	0	0	1	0	1	0	1	0	1	2	2	1	1	1	1	1	2	0	1	1	1	2	1	1	2	0	1	2	0	2	2	0	2	1	1
rs13480354	1	1	0	1	2	2	1	1	1	1	1	1	1	1	0	0		0	1	0	1	0	1	2	2	1	1	1	1	1	2	0	1	1	1	2	1	1	2	0	1	2	0	2	2	0	2		1
rs13480356	1	1	0	1	2	2	1	1	1	1	1	1	1	1	0	0	1	0	1	0	1	0	1	2	2	1	1	1	1	1	2	0	1	1	1	2	1	1	2	0	1	2	0	2	2	0	2	1	1
rs8259478	1	1	0	1	2	2	1	1	1	1	1	1	1		0	0	0	0	1	0	1	0	1	2	2	1	0	1	1	1	2		1	1	1	2	1	1		0	0	2	0		2	0	2	0	1
rs13480362	1	1	0	1	2	2	1	1	1	1	1	1	1	1	0	0	1	0	1	0	1	0	1	2	2	1	1	1	1	1	2	0	1	1	1	2	1	1	2	0	1	2	0	2	2	0	2	1	1
rs13480364	1	1	0	1	2	2	1	1	1	1	1	1	1	1	0	0	1	0	1	0	1	0	1	2	2	1	1	1	1	1	2	0	1	1	1	2	1	1	2	0	1	2	0	2	2	0	2	1	1
rs13480365	1	1	0	1	2	2	1	1	1	1	1	1	1	1	0	0	1	0	1	0	1	0	1	2	2	1	1	1	1	1	2	0	1	1	1	2	1	1	2	0	1	2	0	2	2	0	2	1	1
rs13480370	1	1	0	1	2	2	1	1	1	1	1	1	1	1	0	0	1	0	1	0	1	0	1	2	2	2	0	1	2	1	2	0	1	1	1	2	1	1	2	0	1	2	0	2	2	0	2	1	1
rs13480371	1	1	0	1	2	2	1	1	1	1	1	1	1	1	0	0	1	0	1	0	1	0	1	2	2	2	0	1	2	1		0	1	1	1		0	1	2	0	1	2	0	2	2	0	2	1	1
rs13480373	1	1	0	1	2	2	1	1	1	1	1	1	1	1	0	0	1	0	1	0	1	0	1	2	2	2	0	1	2	1	2	0	1	1	1	2	1	1	2	0	1	2	0		2	0	2	1	1
rs13480374	1	1	0	1	2	2	1	1	1	1	1	1	1	1	0	0	1	0	1	0	1	0	1	2	2	2	0	1	2	1	2	0	1	1	1	2	1	1	2	0	1	2	0	2	2	0	2	1	1
rs13480375	1	1	0	1	2	2	1	1	1	1	1	1	1	1	0	0	1	0	1	0	1	0	1	2	2	2		1	2	1	2	0	1	1	1	2	1	1	2	0	1	2	0	2	2	0	2	1	1
rs13480376	1	1	0	1	2	2	1	1	1	1	1	1	1	1	0	0	1	0	1	0	1	0	1	2	2	2	0	1	2	1	2	0	1	1	1	2	1	1	2	0	1	2	0	2	2	0	2	1	1
rs13480378	1	1	0	1	2	2	1	1	1	1	1	1	1	1	0	0	1	0	1	0	1	0	1	2	2	2		1	2	1	2	0	1	1	1	2	1	1	2	0	1	2	0	2	2	0	2	1	1
rs3089531	1	1	0	1	2	2	1	1	1	1	1	1	1	1	0	0	1	0	1	0	1	0	1	2	2	2	0	1	2	1	2	0	1	1	1	2	1	1	2	0	1	2	0	2	2	0	2	1	1
rs13480384	1	1	0	1	2	2	1	1	1	1	1	1	1	1	0	0	1	0	1	0	1	0	1	2	2	2	0	1	2	1	2	0	1	1	1	2	1	1	2	1	1	2	0	2	2	0	2	1	1
rs13459113	1	1		1	2	2	0	1	1	1	1	1	0	1	0	1	1	0	1	0	1	0		2	2	2	0	1	2	1	2	0	1	1	1	2	0	1	2	1	1	2	0	2	2	0	2	1	1
rs13480386	1	1	0	1	2	2	2	1	1	1	1	1	0	1	0	0	1	0	1	0	1	0	1	2		2	0	1	2	1	2	0	1	1	1	2	1	1	2	1	1	2	0	2	2	0	2	1	1
rs13480388	1	1	0	1	2	2	2	1	1	1	1	1	0	1	0	0	1	0	1	0	1	0	1	2	2	2	0	1	2	1	2	0	1	1	1	2	1	1	2	1	1	2	0	2	1	0	2	1	1
rs13480389	1	1	0	1	2	2	2	1	1	1	1	1	0	1	0	0	1	0	1	0	1	0	1	2	2	2	0	1	2	1	2	0	1	1	1	2	1	1	2	1	1	2	0	2	1	0	2	1	1
rs13480391	1	1	0	1	2	2	2	1	1	1	1	1	0	1	0		1	0	1	0	1	0	1	2			0	1	2	0	2	0	1	1		2	0	1	2	1		2	0	2	1	0	2	1	0
rs13480394	1	1	0	1	2	2	2	1	1	1	1	1	0	1	0	0	1	0	1	0	1	0	1	2	2	2	0	1	2	1	2	0	1	1	1	2	1	1	2	1	1	2	0	2	1	0	2	1	1
rs13480397	1	1	0	1	2	2	2	1	1	1	1	1	0	1	0	0	1	0	1	0	1	0	1	2	2	2	0	1	2	1	2	0	1	1	1	2	1	1	2	1	1	2	0	2	1	0	2	1	1
rs13480398	1	1	0	1	2	2	2	1	1	1	1	1	0	1	0	0	1	0	1	0	1	0	1	2	2	2	0	1	2	1	2	0	1	1	1	2	1	1	2	1	1	2	0	2	1	0	2	1	1
rs4227910	1	1		1	2	2	2	1	1	1	1	1	0	1	0		1	0	1		1		0	2		2		1	2	1	2		1	1	1		1	1	2	1	1	2		2	1	0	2	1	1
rs6375364	1	1	0	1	2	2	2	1	1	1	1	1	0	1	0	0	1	0	1	0	1	0	1	2	2	2	0	1	2	1	2	0	1	1	1	2	1	1	2	1	1	2	0	2	1	0	2	1	1
rs3090478	1	1	0	1	2	2	2	1	1	1	1	1	0	1	0	0	1	0	1	0	1	0	1	2	2	2	0	1	2	1	2	0	1	1	1	2	1	1	2	1	1	2	0	2	0	0	2	1	1
rs13480405	1	1	0	1	2	2	2	1	1	1	1	1	0	1	1	0	1	0	1	0	1	0	1	2	2	2	0	1	2	1	2	0	1	1	1	2	0	1	2	1	1	1	0	2	0	0	2	1	1
rs13480413	1	1	0	1	2	2	2	1	1	1	1	1	0	1	1	0	1	0	1	0	1	0	1	2	2	2	0	1	2	1	2	0	1	1	1	2	0	1	2	1	1	1	0	2	0	0	2	1	1
rs13480417	1	1	0	2	2	2	2	1	1	0	1	1	0	1	1	1	1	0	1	0	1	0	1	2	2	2	0	1	2	1	2	0	1	1	1	2	0	1	2	1	1	1	0	2	0	0	2	1	1
rs13480419	1	1	0	2	2	2	2	1	1	0	1	1	0	1	1	1	1	0	1	0	1	0	1	2	2	2	0	1	2	1	2	0	1	1	1	2	0	1	2	1	1	1	0	2	0	0	2	1	1
rs6211405	1	1	0	2	2	2	2	1	1	0	1	1	0	1	1	1	1	0	1	0	0	0	1	2	2	2	0	1	2	1	2	0	1	1	1	2	0	1	2	1	1	1	0	2	0	0	2	1	1
rs13480423	1	1	0	2	2	2	2	2	1	0	1	1	0	1	1	1	1	0	1	0	0	0	1	2	2	2	0	1	2	1	2	0	1	1	1	2	0	1	2	1	1	1	1	2	0	0	2	1	2
rs13480424	1	1	0	2	2	2	2	2	1	0	1	1	0	1	1	1	1	0	1	0	0	0	1	2	2	2	0	1	2	1	2	0	1	1	1	2	0	1	2	1	1	1	1	2	0	0	2	1	2
rs13480426	1	1	0	2	2	2	2	2	1	0	1	1	0	1	1	1	1	0	1	0	0	0	1	2	2	2	0	1	2	1	2	0	1	1	1	2	0	1	2	1	1	1	1	2	0	0	2	1	2
rs13480429	1	1	0	2	2	2	2	2	1	0	1	1	0	1	1	1	1	0	1	0	0	0	1	2	2	2	0	1	2	1	2	0	1	1	1	2	0	1	2	1	1	1	1	2	0	0	2	1	2
rs6335220	1	1	0	2	2	2	2	2	1	0	1	1	0	1	1	1	1	0	1	0	0	0	1	2	2	2		1	2	1	2	0	1	1	1	2	0	1	2	1	1	1	1	2	0	0	2	1	2
rs13480439	1	1	0	2	2	2	2	2	1	0	1	1	0	1	1	1	1	0	1	0	0	0	1	2	2	2	0	1	2	1	2	0	1	1	1	2	0	1	2	1	1	1	1	2	0	0	2	1	2
rs3023584	1	1	0	2	2	2	2	2	1	0	1	1	0		1	1	1	0	1	0	0	0	1	2	2	2	0	1	2	1	2	0	1	1	1	2	0	1	2	1	1	1	1	2	0	0	2		2
rs13480440	1	1	0	2	2	2	2	2	1	0	1	1	0	1	1	1	1	0	1	0	0	0	1	2	2	2	0	1	2	1	2	0	1	1	1	2	0	1	2	1	1	1	1	2	0	0	2	1	2
rs13480442	1	1	0	2	2	2	2	2	1	0	1	1	0	1	1	1	1	0	1	0	0	0	1	2	2	2	0	1	2	1	2	0	1	1	1	2	0	1	2	1	1	1	1	2	0	0	2	1	2
rs6372658	1	1	0	2	2	2	2	2	1	0	1	1	0	1	1	1	1	0	1	0	0	0	1	2	2	2	0	1	2	1	2	0	1	1	1	2	0	1	2	1	1	1	1	2	0	0	2	0	2
rs13459118	1	1	0	2	2	2	2	2	1	0	1	1	0	1	1	1	1	0	1	0	0	0	1	2	2	2	0	1	2	1	2	0	1	1	1	2	0	1	2	1	1	1	1	2	0	0	2	0	2
rs13480447	1	1	0	2	2	2	2	2	1	0	1	1	0	1	1	1	0	0	1	0	0	0	1	2	2	2	0	1	2	1	2	0	1	1	1		0	1	2	1		1	1	2	0	0	2	0	2
rs8254358	1	1		2	2	2	2	2	1	0	1	1	0	1	1	1	1	0	1	0	0	0	1	2	2	2		1		1			1	1	1	2	0	1		1	1	1	1	2	0	0	1	0
rs13480450	1	1	0	2	2	2	2	2	1	0	1	1	0	1	1	1	1	0	1	0	0	0	1	2	2	2	0	1	2	1	2	0	1	1	1	2		1	2	1	1	1	1	2	0	0	1	0	2
rs13480455	1	0	0	2	2	2	2	2	1	0	1	1	0	1	1		1	0	1	0	0	0	1	2	2	2	0	1	2	1	2	0	1	1	1	2	0	1	2	1	1	1	1	2	0	0	1	0
rs13459114	0	1	0	2	2	2	2	2	1	0	1	1	0	1	1	1	1	0	1	0	0	0	1	2	2	2	1	1	2	1		0	1	1	1	2	0	1	2	1	1	1	1	2	0	0	1	0	2
rs13480458	1	1	0	2	2	2	2	2	1	0	1	1	0	1	1	1	1	0	1	0	0	0	1	2	2	2	0	1	2	1	2	0	1	1	1	2	0	1	2	1	1	1	1	2	0	0	1	0	2
rs13480461	1	1	0	2	2	2	2	2	1	0	1	1	0	1	1	1	1	0	1	0	0	0	1	2	2	2	0	1	2	1	2	0	1	1	2	2	0	1	2	1	1	1	1	2	0	0	1	0	2
rs13480477	1	1	1	1	2	2	2	0	0	1	0	1	1	1	2	1	2	2	2	2	2	1	1	2	1	0	1	0	2	1	2	0	1	2	2	2	1	1	0	1	2	2	1	1	2	1	0	2	1
rs13480476	1	1	1	1	2	2	2	0	0	1	0	1	1	1	2	1	2	2	2	2	2	1	1	2	1	0	1	0	2	1	2	0	1	2	2	2	1	1	0	1	2	2	1	1	2	1	0	2	1
rs13480475	1	1	1	1	2	2	2	0	0	1	0	1	1	1	2	1	2	2	2	2	2	1	1	2	1	0	1	0	2	1	2	0	1	2	2	2	1	1	0	1	2	2	1	1	2	1	0	2	1
rs13480474	1	1	1	1	2	2	2	0	0	1	0	1	1	1	2	1	2	2	2	2	2	1	1	2	1	0	1	0	2	1	2	0	1	2	2	2	1	1	0	1	2	2	1	1	2	1	0	2	1
rs13480473	1	1	1	1	2	2	2	0	0	1	0	1	1	1	2	1	2	2	2	2	2	1	1	2	1	0	1	0	2	1	2	0	1	2	2	2	1	1	0	1	2	2	1	1	2	1	0	2	1
rs13480470	1	1	1	1	2	2	2		0	1	0	1	1	1	2	1	2	2	2	2	2	1	1	2	0	0	1	0	2	1	2	0	1	2	2	2	1	1	0	1	2	2	1	1	2	1	0	2	1
rs13480467	1	1	1	1	2	2	2	0	0	1	0	1	1	1	2	1	2	2	2	2	2	1	1	2	1	0	1	0	2	1	2	0	1	2	2	2	1	1	0	1	2	2	1	1	2	1	0	2	1
rs13480464	1	1	1	1	2	2	2	0	0	1	0	1	1	1	2	1	2	2	2	2	2	1	1	2	1	0	1	0	2	1	2	0	1	2	2	2	1	1	0	1	2	2	1	1	2	1	0	2	1
rs13480482	1	1	1	1	2	2	2	0	0	1	0	1	1	1	2	1	2	2	2	2	2	1	1	2	1	0	1	0	2	1	2	0	1	2	2	2	1	1	0	1	2	2	1	1	2	1	0	2	1
rs13480485	1	1	1	1	2	2		0	0	1	0	1	1	1	2	1	2	2	2	2	2	1	1	2	1	0	1	0	2	1	2	0	1	2	2	2	1	1	0	1	2	2	1	1	2	1	0	2	1
rs13480487	1	1	1	1	2	2	2	0	0	1	0	1	1	1	2	1	2	2	2	2	2	1	1	2	1	0	1	0	2	1	2	0	1	2	2	2	1	1	0	1	2	2	1	1	2	1	0	2	1
rs13480488	1	1	1	1	2	2	2	0	0	1	0	1	1	1	2	0		2	2	2	2	1	1	2	1	0	1	0		1	2	0	1	2		2	1	1	0	1	2	2	0	1	2	1	0	2	1
rs13480489	1	1	1	1	2	2	2	0	0	1	0	1	1	1	2	1	2	2	2	2	2	1	1	2	1	0	1	0	2	1	2	0	1	2	2	2	1	1	0	1	2	2	1	1	2	1	0	2	0
rs13480490	1	1	1	1	2	2	2	0	0	1	0	1	1	1	2	1	2	2	2	2	2	1	1	2	1	0	1	0	2	1	2	0	1	2	2	2	1	1	0	1	2	2	1	1	2	1	0	2	1
rs13480491	1	1	1	1	2	2	2	0	0	1	0	1	1	1	2	1	2	2	2	2	2	1	1	2	1	0	1	0	2	1	2	0	1	2	2	2	1	1	0	1	2	2	1	1	2	2	0	2	1
rs13480492	1	1	1	1	2	2	2	0	0	1	0	1	1	1	2	1	2	2	2	2	2	1	1	2	1	0	1	0	2	1	2	0	1	2	2	2	1	1	0	1	2	2	1	1	2	2	0	2	1
rs13480494	1	1	1	1	2	2	2	0	0	1	0	1	1	1	2	1	2	2	2	2	2	1	1	2	1	0	1	0	2	1	2	0	1	2	2	2	1	1	0	1	2	2	1	1	2	2	0	2	1
rs13480495	1	1	1	1	2	2	2	0	0	1	0	1	1	1	2	1	2	2	2	2	2	1	1	2	1	0	1	0	2	1	2	0	1	2	2	2	1	1	0	1	2	2	1	1	2	2	0	2	1
rs6208271	1	1	1	1	2	2	2	0	0	1	0	1	1	1	2	1	2	2	2	2	2	1	1	2	1	0	1	0	2	1	2	0	1	2	2	2	1	1	0	1		2	1	1	2	2	0	2	1
rs3700694	1	1	1	1	2	2	2	0	0	1	0	1	1	1	2	1	2	2	2	2	2	1	1	2	1	0	1	0	2	1	2	0	1	2	2	2	1	1	0	1	2	2	1	1	2	2	0	2	1
rs13480496	1	1	1	1	2	2	2	0	0	1	0	1	1	1	2	1	2	2	2	2	2	1	1	2	1	0	1	0	2	1	2	0	1	2	2	2	1	1	0	1	2	2	1	1	2	2	0	2	1
rs13480497	1	1	1	1	2	2	2	0	0	1	0	1	1	1	2	1	2	2	2	2	2	1	1	2	1	0	1	0	2	1	2	0	1	2	2	2	1	1	0	1	2	2	1	1	2	2	0	2	1
rs13480501	1	1	1	1	2	2	2	0	0	1	0	1	1	1	2	1	2	2	2	2	2	1	1	2	1	0	1	0	2	1	2	0	1	2	2	2	1	1	0	1	2	2	1	1	2	2	0	2	1
rs13480503	1	1	1	1	2	2	2	0	0	1	0	1	1	1	2	1	2	2	2	2	2	1	1	2	1	0	1	0	2	1	2	0	1	2	2	2	1	1	0	1	2	2	1	1	2	2	0	2	1
rs3090195	1	1	1	1	2	2	2	0	0	1	0	1	1	1	2	1	2	2	2	2	2	1	1	2	1	0	1	0	2	1	2	0	1	2	2	2	1	1		1	2	2	1	1	2	2	0	2	1
rs13480505	1	1	1	1	2	2	2	0	0	1	0	1	1	1	2	1	2	2	2	2	2	1	1	2	1	0	1	0	2	1	2	0	2	2	2	2	1	1	0	1	2	2	1	1	2	2	0	2	1
rs4228126	1	1	0	1	2	2	2	0	0	1	0	1	1	1	2	1	2	2	2	2	2	1	1	2	1	0	1	0	2	1	2	0	2	2	2	2	1	1	0	1	2	2	1	1	2	2	0	2	1
rs13480508	1	1	0	1	2	2	2	0	0	1	0	1	1	1	2	1	2	2	2	2	2	1	1	2	1	0	1	0	2	1	2	0	2	2	2	2	1	1	0	1	2	2	1	1	2	2	0	2	1
rs13480510	1	1	0	1	2	2	2	0	0	1	0	1	1	1	2	1	2	2	2	2	2	1	1	2	1	0	1	0	2	1	2	0	2	2	2	2	1	1	0	1	2	2	1	1	2	2	0	2	1
rs13480511	1	1	0	1	2	2	2	0	0	1	0	1	1	1	2	1	2	2	2	2	2	1	1	2	1	0	1	0	2	1	2	0	2	2	2	2	1	1	0	1	2	2	1	1	2	2	0	2	1
rs13480513	1	1	0	1	2	2	2	0	0	1	0	1	1	1	2	1	2	2	2	2	2	1	1	2		0	1	0	2	1	2	0	2	2	2	2	1	1	0	1	2	2	1	1	2	2	0		1
rs13480514	1	1	0	1	2	2	2	0	0	1	0	1	1	1	2	1	2	2	2	2	2	1	1	2	1	0	1	0	2	1	2	0	2	2	2	2	1	1	0	1	2	2	1	1	2	2	0	2	1
rs13480515	1	1	0	1	2	2	2	0	0	1	0	1	1	1	2	1	2	2	2	2	2	1	1	2	1	0	1	0	2	1	2	0	2	2	2	2	1	1	0	1	2	2	1	1	2	2	0	2	1
rs13480516	1	1	0	1	2	2	2	0	0	1	0	1	1	1	2	1	2	2	2	2	2	1	1	2	1	0	1	0	2	1	2	0	2	2	2	2	1	1	0	1	2	2	1	1	2	2	0	2	0
rs13480517	1	1	0	1	2	2	2	0	0	1	0	1	1	1	2	1	2	2	2	2	2	1	1	2	1	0	1	0	2	1	2	0	2	2	2	2	1	1	0	1	2	2	1	1	2	2	0	2	0
rs13480518	1	1	0	1	2	2	2	0	0	1	0	1	1	1	2	1	2	2	2	2	2	1	1	2	1	0	1	0	2	1	2	0	2	2	2	2	1	1	0	1		2	1	1	2	2	0	2	0
rs13480519		1	0	1	2	2	2	0	0	1	0	1	1	1	2	1		2	2	2	2	1	1	2	1	0		0	2	1	2	0	2	2	2	2	1	1	0	1	2	2	1	1	2	2	0	2	0
rs13480521	0	1	0	1	2	2	2	0	0	1	0	1	1	1	2	1	2	2	2	2	2	1	1	2	1	0	1	0	2	1	2	0	2	2	2	2	1	1	0	1	2	2	1	1	2	2	0	2	0
rs13480522	0	1	0	1	2	2	2	0		1	0	1	1	1	2	1	2	2	2	2	2	1	1	2	1	0	1	0	2	1	2	0	2	2	2		1	1	0	1	2	2	1	1	2	2	0	2	0
rs13480525	1	1	0	1	2	2	2	0	0	1	0	1	1	1	2	1	2	2	2	2	2	1	1	2	1	0	1	0	2	1	2	0	2	2	2	2	1	1	0	1	2	2	1	1	2	2	0	2	0
rs13480526	1	1	0	1	2	2	2	0	0	1	0	1	1	1	2	1	2	2	2	2	2	1	1	2	1	0	1	0	2	1	2	0	2	2	2	2	1	1	0	1	2	2	1	1	2	2	0	2	0
rs13480527	1	1	0	1	2	2		0	0	1	0	1	1	1	2	0	2	2	2	2	2	1	1	2	1	0	0	0	2	1	2	0	2	2	2		1	1	0	1	2	2	1		2	2	0	2
rs13480529	1	1	0	1	2	2	2	0	0	1	0	1	1	1	2	1	2	2	2	2	2	1	1	2	1	0	1	0	2	1	2	0	2	2	2	2	1	1	0	1	2	2	1	1	2	2	0	2	0
rs13459119	1	1	0	1	2	2	2	0	0	1	0	1	1	1	2	1	2	2	2	2	2	1	1	2	1	0	1	0	2	1	2	0	2	2	2	2	1	1	0	1	2	2	1	1	2	2	0	2	0
rs13480530	1	1	0	1	2	2	2	0	0	1	0	1	1	1	2	1	2	2	2	2	2	1	1	2	1	0	1	0	2	1	2	0	2	2	2	2	1	1	0	1	2	2	1	1	2	2	0	2	0
rs13480531	1	1	0	1	2	2	2	0	0	1	0	1	1	1	2	1	2	2	2	2	2	1	1	2	1	0	1	0	2	1	2	0	2	2	2	2	1	1	0	1	2	2	1	1	2	2	0	2	0
rs13480533	1	1	0	1	2	2	2		0	1	0	1	1	1	2	1	2	2	2	2	2	1	1	2	1	0	1	0	2	1	2	0	2	2	2	2	1	1	0	1	2	2	1	1	2	2	0	2	0
rs13480536	1	1	0	1	2	2	2	0	0	1	0	1	1	1	2	1	2	2	2	2	2	1	1	2	1	0	1	0	2	1	2	0	2	2	2	2	1	1	0	1		2	1	1	2	2	0	2	0
rs3088997	1	1	0	1	2	2	2	0	0	1	0	1	1	1	2	1	2	2	2	2	2	1	1	2	1	0	1	0	2	1	2	0	2	2	2	2	1	1	0	1	2	2	1	1	2	2	0	2	0
rs13480542	1	1	0	1	2	2	2	0	0	1	0	1	1	1	2	1	2	2	2	2	2	1	1	2	1	0	1	0	2	1	2	0	2	2	2	2	1	1	0	1	2	2	1	1	2	2	0	2	0
rs13480543		1	0	1	2	2	2	0	0	1	0	1	1		2			2	2	2	2	1	0	2	0	0		0	2	1	2	0	2	2	2	2	1	1	0	1		2	1	1	2	2	0	2	0
rs13480547	1	1	0	1	2	2	2	0	0	1	0	1	1	1	2	1	2	2	2	2	2	1	1	2	1	0	1	0	2	1	2	0	2	2	2	2	1	1	0	1	2	2	1	1	2	2	0	2	0
rs6323966	1	1	0	1	2	2	2	0	0	1	0	1	1	1	2	1	2	2	2	2	2	1	1	2	1	0	1	0	2	1	2	0	2	2	2	2	1	1	0	1	2	2	1	1	2	2	0	2	0
rs13480550	1	1	0	1	2	2	2	0	0	1	0	1	1	1	2	1	2	2	2	2	2	1	1	2	1	0	1	0	2	1	2	0	2	2		2	1	1		1		2	1	1	2	2	0	2	0
rs13480553	1	1	0	1	2	2	2	0	0	1	0	1	1	1	2	1	2	2	2	2	2	1	1	2	1	0	1	0	1	1	2	0	2	2	2		1	1	0	1	2	2	1	1	2	2	0	2	0
rs13480554	1	1	0	1	2	2	2	0	0	1	0	1	1		2	1		2	2	2	2	1	1	2	0	0		0	1	1	2	0	2	2	2	2	0	1	0	1	2	2	1	1	2	2	0	2	0
rs13480556	1	1	0	1	2	2	2	0	0	1	0	1	1	1	2	1	2	2	2	2	2	1	1	2	1	0	1	0	1	1	2	0	2	2	2	2	1	1	0	1	2	2	1	1	2	2	0	2	0
rs3023232	1	1	0	1	2	2	2	0	0	1	0	1	1	1	2	1	2	2	2	2	2	1	0	2	1	0	1	0	1	1	2	0	2	2	2	2	1	1	0	1	2	2	1	1	2	2	0	2	0
rs13480558	1	1	0	1	2	2	2	0	0	1	0	1	1	1	2	1	2	2	2	2	2	1	1	2	1	0	1	0	1	1	2	0	2	2	2	2	1	1	0	1	2	2	1	1	2	2	0	2	0
rs13480559	1	1	0	1	2	2	2	0	0	1	0	1	1	1	2	1	2	2	2	2	2	1	1	2	1	0	1	0	1	1	2	0	2	2	2	2	1	1	0	1	2	2	1	1	2	2	0	2	0
rs13480560	1	1	0	1	2	2	2	0	0	1	0	1	1	1	2	1	2	2	2	2	2	1	1	2	1	0	1	0	1	1	2	0	2	2	2	2	1	1	0	1	2	2	1	1	2	2	0	2	0
rs13480570	1	1	0	1	2	2	2			1	0	1	1	1	2	1	2	2	2	2	2	1	1	2	1	1	1	0	1	1	2	0	2	2	2	1	1	1	0	1	2	2	1	1	2	2	0	2	0
rs13480574	1	1	0	1	2	2	2	0	0	1	0	1	1	1	2	0	2	2	2	2	2	1	1	2		1	1	0	1	1		0	2	2	2	1		1	0	1	2	2	0	1	2	2	0	2
rs13480575	1	1	0	1	2	2	2	0	0	1	0	1	1	1	2	1	2	2	2	2	2	1	1	2	1	1	1	0	1	1	2	0	2	2	2	1	1	1	0	1	2	2	1	1	2	2	0	2	0
rs13480578	1	1	0	1	2	2	2	0		1	0	1	1	1	2	1		2	2	2	2	1	1	2	1	1	1	0	1	1	2	0	2	2	2	1	1	1	0	1	2	2	1	1	2	2	0
rs13459120	1	1		1	2	2	2	0	0	1	0	1	1	1	2	1	2	2	2	2	2	1	1	2	1	1	1	0	1	1	2	0	2	2	2	1	1	1	0	1	2	2	1	1	2	2	0	2	0
rs13480579	1	1	0	1	2	2	2	0	0	1	0	1	1	1	2	1	2	2	2	2	2	1	1	2	1	1	1	0	1	1	2	0	2	2	2	1	1	1	0	1	2	2	1	1	2	2	0	2	0
rs13480611	1	1	0	1	2	2	1	0	0	1	1	1	1	1	2	1	1	1	2	1	2	1	1	2	1	1	1	0	1	1	2	0	2	2	2	1	1	1	0	1	2	2	2	1	2	2	0	1	0
rs13480615	1	1	0	1	2	2	1	1	0	1	1	1	1	1	2	1	1	1	2	1	2	1	1	2	1	1	1	0	1	1	2	0	2	1	2	1	1	1	0	1	2	2	1	1	2	1	0	1	0
rs3696307	1	1	0	1	2	2	1	1	1	1	1	1	1	1	2	1	1	1	2	1	2	1	1	2	1	1	1	0	1	1	2	0	2	1	2	1	1	1	0	1	2	2	1	1	2	1	0	1	0
rs13480617	1	1	0	1	2	2	1	1	1	1	1	1	1	1	2	0	1	1	2	1	2	1	1	2	1	1	1	0	1	1	2	0	2	1	2	1	1	1	0	1	2	2	1	1	2	1	0	1	0
rs13480619	1	1	0	1	2	2	1	1	1	1	1	1	1	1	2	0	1	1	2	1	2	1	1	2	1	1	1	0	1	1	2	0	2	1	2	1	1	1	0	1	2	2	1	1	2	1	0	1	0
rs13480621	1	1	0	1	2	2	1	1	1	1	1	1	1	1	2	0	1	1	2	1	2	1	1	2	1	1	0	0	1	1	2	0	2	1	2	1	0	1	0	1	1	2	1	1	2	1	0	1	0
rs13480622	1		0	1	2	2	1	1	1	1	1	2	1	1	2	0	1	1	2	1	2	1	1	1	1	1		0	0	1	2	0	2	1	2	1	1	1	0	1	2	2	1	1	2	1	0	1	0
rs13480623	1	1	0	1	2	2	1	1	1	1	1	2	1	1	1	0	1	1	2	1	2	1	0	1	1	1	1	0	0	1	2	0	2	1	2	1	1	1	0	1	2	2	1	1	1	1	0	1	0
rs13480628	1	1	0	1	2	2	1	1	1	1	1	2	1	2	1	0	1	1	1	0	2	1	0	1	1	1	1	0	0	1	2	0	2	1	2	1	1	1	0	1	2	2	1	1	1	1	0	1	0
rs13480632	1	1	0	1	2	2	1	1	1	1	1	2	1	2	1	0	0	1	1	0	2	1	0	1	1	1	1	0	0	1	2	0	2	1	2	1	1	1	0	1	2	2	1	1	1	1	0	1	0
rs13480642	1	1	0	1	2	2	1	1	1	1	1	2	1	2	1	0	1	1	1	0	2	1	1	1	1	1	1	0	0	1	2	0	2	1	2	1	1	1	0	1	2	2	1	1	1	1	0	1	0
rs13480647	1	1	0	1	2	2	1	1	1	0	1	2	1	2	1	0	1	1	1	0	2	1	1	1	1	1	1	0	0	1	2	0	2	1	2	1	1	1	0	1	2	2	1	1	1	1	0	1	0
rs13480657	1	1	0	1	2	2	1	1	1	0	1	2	1	2	1	0	1	1	1	0	2	1	1	1	1	1	2	0	0	1	2	0	2	1	2	1	1	1	0	1	2	2	1	1	1	1	0	1	0
rs6249559	1	1	0	1	2	2	1	1	1	0	1	2	1	2	1	0	1	1	1	0	2	0	1	1	1	1		0	0	1	2		2	1	2	1	1	1	0	1	2	2	1	1	1	1	0	1	0
rs13480669	1	1	0	1	2	2	1	1	1	0	1	2	1	2	1	0	1	1	1	0	2	0	1	1	1	1	2	0	0	1	2	0	2	1	2	1	1	1	0	1	2	2	1	1	1	1	0	1	0
rs13480670	1	1	0	1	2	2	1	1	1	0	1	2	1	2	1	0	1	1	1	0	2	0	1	1	1	1	2	0	0	1	2	0	2	1	2	1	0	1	0	1	2	2	1	1	1	1	0	1	0
rs13480677	1	1	0	1		2	1	1	1	0	1	2	1	2	1	0	1	1	1	0	2	0	1	1	1	1	2	0		1	2	0	2	1	2	1	1	1	0	1	2	2	1	1	1	1	0	1	0
rs13480678	1	1	0	1	2	2	1	1	1	0	1	2	1	2	1	0	1	1	1	0	2	0	1	1	1	1	2	0	0	1	2	0	2	1	2	1	1	1	0	1	2	2	1	1	1	1	0	1	0
rs13480679	1	1	0	1	2	2	1	1	1	0	1	2	1	2	1	0	1	1	1	0	2	0	1	1	1	1	2	0	0	1	2	0	2	1	2	1	1	1	0	1	2	2	1	1	1	1	0	1	0
rs8236839	1	1	0	1	2	2	1	1	1	0	1	2	1	2	1	0	1	1	1	0	2	0	1	1	1	1	2	0	0	1	2	0	2	1	2	1	1	1	0	1	2	2	1	1	1	1	0	1	0
rs13480687	1	1	0	1	2	2	1	1	1	0	1	2	1	2	1	0	1	1	1	0	2	0	1	1	1	1	1	0	0	1	2	0	2	1	2	1	1	1	0	1	2	2	1	1	1	1	0	1	0
rs13480688	0	1	0	1	2	2	0	0	1	0	1	2	1		1		0	1	1		2	0	1	1	1	1	0	0	0	0			2	1		1	1	1	0	1	1	2	0	1		1	0	1	0
rs13480689	1	1	0	1	2	2	0		1	0	1	2	1	2	1	0	1	1	1	0	2	0	0	1	2		0	0	0		2	0	2	1	2	0		1	0	1	0	2	0	1	1	1	0	1	0
rs13480690	1	1	0	1	2	2	1	1	1	0	1	2	1	2	1	0	1	1	1	0	2	0	0	1	2	1		0	0	1	2	0	2	1	2	1	1	1		1	2	2	1	1	1	1	0	1	0
rs4228381	1	1	0	1	2	2	1	1	1	0	1	2	1	2	1	0	1	1	1	0	2	0	1	1	2	1	1	0	0	1	2	0	2	1	2	1	1	1	0	1	2	2	1	1	1	1	0	1	0
rs13480693	1	1	0	1	2	2	1	1	1	0	1	2	1	2	1	0	1	1	1	0	2	0	1	1	2	1	1	0	0	1	2	0	2	1	2	1	1	1	0	1	2	2	1	1	1	1	0	1	0
rs6182528	1	1	0	1	2	2	1	1	1	0	1	2	1	2	1	0	1	1	1	0	2	0	1	1	2	1	1	0	0	1	2	0	2	1	2	1	1	1	0	1	2	2	1	1	1	1	0	1	0
rs13480695	1	1	0	1	2	2	1	1	1	0	1	2	1	2	1	0	1	1	1	0	2	0	1	1	2	1	1	0	0	1	2	0	2	1	2	1	1	1	0	1	2	2	1	1	1	1	0	1	0
rs3089366	1	1	0	1	2	2	1	1	1	0	1	2	1	2	1	0	1	1	1	0	2	0	1	1	2	1	1	0	0	1	2	0	2	1	2	1	1	1	0	1	2	2	1	1	1	1	0	1	0
rs13480699	1	1	0	1	2	2	1	1	1	0	1	2	1	2	1	0	1	1	1	0	2	0	1	1	2	1	1	0	0	1	2	0	2	1	2	1	1	1	0	1	2	2	1	1	1	1	0	1	0
rs13480702	1	1	0	1	2	2	1	1	1	0	1	2	1		1	0	1	1	1	0	2	0	1	1	2	1	1	0	0	1	2		2	1	2	1	1	1		1	2	2	1	1	1	1	0	1	0
rs13480667	1	1	0	1	2	2	1	1	1	0	1	2	1	2	1	0	1	1	1	0	2	0	1	1	2	1	1	0	0	1	2	0	2	1	2	1	1	1	0	1	2	2	1	1	1	1	0	1	0
rs13480709	1	1	0	1	2	2	1	1	1	0	1	2	1	2	1	0	1	1	1	0	2	0	1	1	2	1	1	0	0	2	2	0	2	1	2	1	1	1	0	1	2	2	1	1	1	1	0	1	0
rs13480711	1	1	0	1	2	2	1	1	1	0	1	2	1	2	1	0	1	1	1	0	2	0	1	1	2	1	1	0	0	2	2	0	2	1	2	1	1	1	0	1	2	2	1	1	1	1	0	1
rs13480712	1	1	0	1	2	2	1	1	1	0	1	2	1	2	1	0	1	1	1	0	2	0	1	1		1	1	0	0	2		0	2	1	2	1	1	1	0	1	2	2	1	1	1	1	0	1	0
rs13480714	1	1	0	1	2	2	1	1	1	0	1	2	1	2	1	0	1	1	1	0	2	0	1	1	2	1	1	0	0	2	2	0	2	1	2	1	1	1	0	1	2	2	1	1	1	1	0	1	0
rs13480720	1	2	0	1	2	2	1	1	1	0	1	2	1	2	1	0	0	1	1	0	2	0	1	1	2	1	1	0	0	2	2	0	2	1	2	1	1	1	0	1	2	2	1	1	1	1	0	1	0
rs13480722	1	2	0	1	2	2	1	1	1	0	1	2	1	2	1	0	0	1	1	0	2	0	1	1	2	1	1	0	0	2	2	0	2	1	2	1	1	1	0	1	2	2	1	1	1	1	0	1	0
rs13480729	1	2	0	1	2	2	1	1	1	0	1	2	1	2	1	0	0	1	1	0	2	0	1	1	2	1	1	0	0	2	2	0	2	1	1	1	1	1	0	1	2	1	1	1	1	1	0	1	0
rs13480732	1	2	0	1	1	2	1	1	0	0	1	2	1	2	1	0	0	1	1	0	2	0	0	1	2	1	1	0	0	2	2	0	2	1	1	1	1	1	0	1	2	1	1	1	1	1	0	1	0
rs13480734	1	1	0	1	1	2	1	1	0	0	1	2	1	2	1	0	0	1	1	0	2	0	1	1	2	1	1	0	0	2	2	0	2	1	1	1	1	1	0	1	2	1	1	1	1	1	0	1	0
rs13480736	1	1	0	1	1	2	1	1	0	0	1	2	1	2	1	0	0	1	1	0	2	0	1	1	2	1	1	0	0	2	2	0	2	1	1	1	1	1	0	1	2	1	1	1	1	1	0	1	0
rs13480739	1	1	0	1	1	2	1	1	0	0	1	2	1	2	1	0	0	1	1	0	2	0	1	1	2	1	1	0	0	2	2	0	2	1	1	1	1	1	0	1	2	1	1	1	1	1	0	1	0
rs13480740	1	1	0	1	1	2	1	1	0	0	1	2	1	2	1	0	0	1	1	0	2	0	1	1	2	1	1	0		2	2	0	2	1	1	1	1	1	0	1	2	1	1	1	1	1	0	1	0
rs13480742	1	1	0	1	1	2	1	1	0	0	1	2	1	2	1	0	0	1	1	0	2	0	1	1	2	1	1	0	0	2	2	0	2	1	1	1	1	1	0	1	2	1	1	1	1	1	0	1	0
rs13480743	1	1	0	1	1	2	1	1	0	0	1	2	1	2	1	0	0	1	1	0	2	0	1	1		1	1	0	0	2	2	0	2	1	1	1	1	1	0	1	2	1	1	1	1	1	0	1	0
rs3653405	1	1		1	1	2	1	1	0	0	1	2	1	2	1	0		1	1		2	0	0	1	2		1	0		2	2		2	1		1	1	1		1	2	1			1	1	0	1
rs13480744	1	1	0	1	1	2	1	1	0	0	1	2	1	2	1	0	0	1	1	0	2	0	1	1	2	1	1	0	0	2	2	0	2	1	1	1	1	1	0	1	2	1	1	1	1	1	0	1	0
rs13480745	1	1	0	1	1	2	1	1	0	0	1	2	1	2	1	0	0	1	1	0	2	0	1	1	2	1	1	0	0	2	2	0	2	1	1	1	1	1	0	1	2	1	1	1	1	1	0	1	0
rs13480746	1	1	0	1	1	2	1	1	0	0	1	2	1	2	1	0	0	1	1	0	2	0	1	1	2	1	1	0	0	2	2	0	2	1	1	1	1	1	0	1	2	1	1	1	1	1	0	1	0
rs13480748	1	1	0	1	1	2	1	1	0	0	1	2	1	2	1	0	0	1	1	0	2	0	1	1	2	1	1	0	0	2	2	0	2	1	1	1	1	1	0	1	2	1	1	1	1	1	0	1	0
rs13480749	1	1	0	1	1	2	1	1	0	0	1	2	1	2	1	0	0	1	1	0	2	0	1	1	2	1	1	0	0	2	2	0	2	1	1	1	1	1	0	1	2	1	1	1	1	1	0	1	0
rs13480751	1	1	0	1	1	2	1	1	0	0	1	2	1	2	1	0	0	1	1	0	2	0	1	1	2	1	1	0	0	2	2	0	2	1	1	1	1	1	0	1	2	1	1	1	1	1	0	1	0
rs13480752	1	1	0	1	1	2	1	1	0	0	1	2	1	2	1	0	0	1	1	0	2	0	1	1	2	1	1	0	0	2	2	0	2	1	1	1	1	1	0	1	2	1	1	1	1	1	0	1	0
rs13480753	1	1	0	1	1	2	1	1	0	0	1	2	1	2	1	0	0	1	1	0	2	0	1	1	2	1	1	0	0	2	2	0	2	1	1	1	1	1	0	1	2	1	1	1	1	1	0	1	0
rs3654717	1	1	0	1	1	2	1	1	0	0	1	2	1	2	1	0	0	1	1	0	2	0	1	1	2	1	1	0	0	2	2	0	2	1	1	1	1	1	0	1	2	1	1	1	1	1	0	1	0
rs13480757	1	1	0	1	1	2	1	1	0	0	1	2	1	2	1	0	0	1	1	0	2	0	1	1	2	1	1	0	0	2	2	0	2	1	1	1	2	1	0	1	2	1	1	1	1	1	0	1	0
rs13480758	1	1	0	1	1	2	1	1	0	0	1	2	1	2	1	0	0	1	1	0	2	0	1	1	2	1	1	0	0	2	2	0	2	1	1	1	2	1	0	1	2	1	1		1	1	0	1	0
rs6243755	1	1	0	1	1	2	1	1	0	0	1	2	1	2	1	0	0	1	1	0	2	0	1	1	2	1	1	0	0	2	2	0	2	1	1	1	2	1	0	1	2	1	1	1	1	1	0	1	0
rs13480759	1	1	0	1	1	2	0	1	0	0	1	2	1	2	1	0	0	1	1	0	2	0	1	1	2	1		0	0	2	2	0	2	1	1	1	2	1	0	1	2	1	1	1	1	1	0	1	1
rs13480763	1	1	0	1	1	2	0	1	0	0	1	2	1	2	1	0	0	1	1	0	2	0	1	1	2	1	1	0	0	2	2	0	2	1	1	1	2	1	0	1	2	1	1	1	1	1	0	1	1
rs13480771	1	1	0	1	1	2	0	1	0	0	1	2	1	2	0	0	0	1	1	0	2	0	1	1	2	1	1	0	0	2	2	0	2	1	1	1	2	2	0	0	2	1	1	1	1	0	0	1	1
rs13480773	1	1	0	1	1	2	0	1	0	0	1	2	1	2	0	0	0	1	1	0	2	0	1	1	2	1	1	0	0	2	2	0	2	1	1	1	2	2	0	0	2	1	1	1	1	0	0	0	1
rs13480776	1	1	0	1	1	2	0	1	0	0	1	2	2	2	0	0	0	1	1	0	2	0	0	1	2	2	1	0	0	2	2	0	2	1	1	2	2	2	0	0	2	1	1	1	1	0	0	0	1
rs13480778	1	1	0	1	1	2	0	1	0	0	1	2	2	2	0	0	0	1	1	0	2	0	0	1	2	2	1	1	0	2	2	0	2	1	1	2	2	2	0	0	2	1	0	1	1	0	0	0	1
rs13480780	1	1	0	1	1	2	0	1	0	0	1	2	2	2	0	0	0	1	1	0	2	0	0	1	2	2	1	1	0	2	2	0	2	1	1	2	2	2	0	0	2	1	0	1	1	0	0	0	1
rs13480785	1	1	0	1	1	2	0	1	0	0	1	2	2	2	0	0	0	1	1	0	2	0	0	1	2	2	1	1	0	2	2	1	2	1	1	2	2	2	0	0	1	1	0	1	1	0	0	0	1
rs13480787	1	1	0	1	1	2	0	1	0	0	1	2	2	2	0	0	0	1	1	0	2	0	0	1	2	2	1	1	0	2	2	1	2	1	1	2	2	2	0	0	1	1	0	1	1	0	0	0	1
rs13480788	1	1	0	1	1	2	0	1	0	0	1	2	2	2	0	0	0	1	1	0	2	0	0	1	2	2	1	1	0	2	2	1	2	1	1	2	2	2	0	0	1	1	0	1	1	0	0	0	1
rs13480789	1	1	0	1	1	2	0	1	0	0	1	2	2	2	0	0	0	1	1	0	2	0	0	1	2	2	1	1	1	2	2	1	2	1	1	2	2	2	0	0	1	1	0	1	1	0	0	0	1
rs13480792	1	1	0	1	1	2	0	1	0	0	1	2	2	2	0	0	0	1	1	0	2	0	0	1	0	2	1	1	1	2	2	1	2	1	1	2	2	2	0	0	1	1	0	1	1	0	1	0	1
rs13480796	1	1	0	1	1	2	0	1	0	0	1	2	2	2	0	0	0	1	1		2	0		1	1		0	1	1	2	2	1	2	1	1	2	2	2		0	1	1	0	1	1	0	1	0	1
rs13480798	1	1	0	1	1	2	0	1	0	0	1	2	2	2	0	0	0	1	1	0	2	0	0	1	2	2	1	1	1	2	2	1	2	1	1	2	2	2	0	0	1	1	0	1	1	0	1	0	1
rs13480799	1	1	0	1	1	2	0	1	0	0	1	2	2	2	0	0	0	1	1	0	2	0	0	1	2	2	1	1	1	2	2	1	2	1	1	2	2	2	0	0	1	1	0	1	1	0	1	0	1
rs13480805	1	1	0	1	1	2	0	0	0	0	1	2	2	2	0	0	0	1	1	0	2	0	0	1	2	2	1	1	1	2	2	1	2	2	1	2	2	2	0	0	1	1	0	1	1	0	1	0	1
rs13480808	1	1	0	1	1	2	0	0	0	0	1	2	2	2	0	0	0	1	1	0	2	0	0	1	2	2	1	1	1	2	2	1	2	2	1	2	2	2	0	0	1	1		1	1	0	1		1
rs13480810	1	1	0	1	1	2	0	0	0	0	1	2	2	2	0	0	0	1	1	0	2	0	0	1	2	2	1	1	1	2	2	1	2	2	1	2	2	2	0	0	1	1	0	1	1	0	1	0	1
rs13480811	1	1	0	1	1	2	0	0	0	0	1	2	2	2	0	0	0	1	1	0	2	0	0	1	2	2	1	1	1	2	2	1	2	2	1	2	2	2	0	0	1	1	0	1	1	0	1	0	1
rs13480814	1	1		1	1	2	0	0	0	0	1	2	2	2	0	0	0	1	1	0	2	0	0	1	2	2	1	1	1	2	2	1	2	2	1	2		2	0	0	1	1	0	1	1	0	1	0	1
rs13480815	1	1	0	1	1	2	0	0	0	0	1	2	2	2	0	0	0	1	1	0	2	0	0	1	2	2	1	1	1	2	2	1	2	2	1	2	2	2	0	0	1	1	0	1	1	0	1	0	1
rs13480817	1	1	0	1	1	2	0	0	0	0	1	2	2	2	0	0	0	1	1	0	2	0	0	1	2	2	1	1	1	2	2	1	2	2	1	2	2	2	0	0	1	1	0	1	1	0	1	0	1
rs8259806	1	1	0	1	1	2	0	0	0	0	1	2	2	2	0	0	0	1	1	0	2	0	0	1	2	2	1	1	1	2	2	1	2	2	1	0	2	2	0	0	1	1	0	1	1	0	1	0	1
rs13480824	2	1	0	1	1	2	0	0	0	0	1	2	2	2	0	0	0	1	1	0	2	1	0	1	2	2	1	1	1	2	2	1	2	2	1	1	2	2	0	0	1	1	0	1	1	0	1	0	1
rs3676330	2	1	0	1	1	2	0	0	0	0	1	2	2	2	0	0	0	1	1	0	2	1	0	1	2	2	1	1	1	2	2	1	2	2	1	1	2	2	0	0	1	1	0	1	1	0	1	0	1
rs13480826	2	1	0	1	1	2	0	0	0	0	1	2	2	2	0	0	0	1	1	0	2	1	0	1	2	2	1	1	1	2	2	1	2	2	1	1	2	2	0	0	1	1	0	1	1	0	1	0	1
rs13480830	2	1	0	1	1	2	1	0	0	0	1	2	2	2	0	0	0	1	1	0	2	1	0	1	2	2	1	1	1	2	2	1	2	2	1	1	2	2	0	0	1	1	0	1	1	0	1	0	1
rs13480835	0	1	1	1	0	1	2	0	1	1	1	1	1	0	0	1	0	0	1	0	1	0	0	1	1	1	1	1	2	1	0	1	0	1	2	1	0	1	1	2	2	0	1	1	2	1	1	1	1
rs13480836	0	1	1	1	0	1	2	0	1	1	1	1	1	0	0	1	0	0	1	0	1	0	0	1	1	1	1	1	2	1	0	1	0	1	2	1	2	1	1	2	2	0	1	1	2	1	1	1	1
rs13480839	0	1	1	1	0	1	2	0	1	1	1	1	1	0	0	1	0	0	1	0	1	0	0	1	1	1	1	1	2	1	0	1	0	1	2	1	2	1	1	2	2	0	1	1	2	1	1	1	1
rs3659787	0	1	1	1	0	1	2	0	1	1	1	1	1	0	0	1	0	0	1	0	1	0	0	1	1	1	1	1	2	1	0	1	0	1	2	1	2	1	1	2	2	0	1	1	2	1	1	1	1
rs13480842	0	1	1	1	0	1	2	0	1	1	1	1	1	0	0	1	0	0	1	0	1	0	0	1	1	1		1	2	1		1	0	1		1	2	1	1	2		0	1		2	1	1	1	1
rs13480844	0	1	0	1	0	1	2	0	1	1	1	1	1	0	0	1		0	1	0	1	0	0	1	1	1		1	2	1	0	1	0	1	2	1	2	1	1	2	2	0	1	1	2	1	1	1	1
rs4222040	0	1	1	1	0	1	2	0	1	1	1	1	1	0	0	1	0	0	1	0	1	0	0	1	1	1	1	1	2	1	0	1	0	1	2	1	2	1	1	2		0	1	1	2	1	1	1	1
rs6163251	0	1	1	1	0	1	2	0	1	1	1	1	1	0	0	1	0	0	1	0	1	0	0	1	1	1	1	1	2	1	0	1	0	1	2	1	2	1	1	2	2	0	1	1	2	1	1	1	1
rs3023385	0	1	1	1	0	1	2	0	1	1	1	1	1		0	1	0	0	1	0	1	0	0	1	1	1	1	1	2	1	0	1	0	1	2	1	2	1	1	2	2	0	1	1	2	1	1	1	1
rs13480849	0	1	1	1	0	1	2	0	1	1	1	1	1	0	0	1	0	0	1	0	1	0	0	1	1	1	1	1	2	1	0		0	1	2	1		1	1	2	2	0	1	1	2	1	1	1	1
rs13480854	0	1	1	1	0	1	2	0	1	1	1	1	1	0	0	1	0	0	1	0	1	0	0	1	1	1	1	1	2	1	0	1	0	1	2	1	2	1	1	2	2	0	1	1	2	1	1	1	1
rs13480856	0	1	1	1	0	1	2	0	1	1	1	1	1		0	1	0	0	1	0	1	0	0	1	1	1	1	1	2	1	0	1	0	1	2	1	2	1	1	2	2	0	1	1	2	1	1	1	1
rs13480857	0	1	1	1	0	1	2	0	1	1	1	1	1	0	0	1		0	1	0	1	0	0	1	1	1	1	1	2	1	0	1	0	1	2	1	2	1	1	2	2	0	1	1	2	1	1	1	1
rs13480859		1		1	0	1	2		1	1	1	1	1		0	1	0	0	1		1	0	0	1	1	1		1	2	1	0		0	1		1	2		0	2	0	0	1	1	2	1	1	1	0
rs13480863	0	1	1	1	0	1	2	0	1	1	1	1	1	0	0	1	0	0	1	0	1	0	0	1	1	0	1	1	2	1	0	1	0	1	2	1	2	1	1	2	1	0	1	1	2	1	1	1	1
rs6335368	0	1	1	1	0	1	2	0	1	1	1	1	1	0	0	1	0	0	1	0	1	0	0	1	1	0	1	1	2	1	0	1	0	1	2	1	2	1	1	2	1	0	1	1	2	1	1	1	1
rs13480867	0	1	1	1	0	1	2	0	1	1	1	1	1	0	0	1	0	0	1	0	1	0	0	1	1	0	1	1	2	1	0	1	0	1	2	1	2	1	1	2	1	0	1	1	2	1	1	1	1
rs13480893	0	1	1	2	0	1	2	0	1	1	1	1	1	0	0	1	0	0	1	0	1	0	0	2	1	0	1	1	2	1	0	1	0	1	2	1	2	1	1	2	1	0	1	1	2	1	1	2	1
rs13480880	0	1	1	2	0	1	2	0	1	1	1	1	1	0	0	1	0	0	1	0	1	0	0	2	1	0	1	1	2	1	0	1	0	1	2	1	2	1	1	2	1	0	1	1	2	1	1	2	1
rs13480888	0	1	1	2	0	1	2	0	1	1	1	1	1	0	0	1	0	0	1	0	1	0	0	2	1	0	1	1	2	1	0	1	0	1	2	1	2	1	1	2	1	0	1	1	2	1	1	2	1
rs13480894	0	1	1	2	0	1	2	0	1	1	1	1	1	0	0	1	0	0	1	0	1	0	0	2	1	0	1	1	2	1	0	1	0	1	2	1	2	1	1	2	1	0	1	1	2	1	1	1	1
rs4228593	0	1	1	2	0	1	2	0	1	1	1	1	1	0	0	1	0	0	1	0	1	0	0	2	1	0	1	1	2	1	0	1	0	1	2	1	2	1	1	2	1	0	1	1	2	1	1	1	1
rs8248101	0	1	1	2	0	1	2	0	1	1	1	1	1	0	0	1	0	0	1	0	1	0	0	2	1	0	1	1	2	1	0	1	0	1	2	1	2	1	1	2	1	0	1	1	2	1	1	1	1
rs8241420	0	1	1	2	0	1	2	0	1	1	1	1	1	0	0	1	0	0	1	0	1	0	0	2	1	0	1	1	2	1	0	1	0	1	2	1	2	1	1	2	1	0	1	1	2	1	1	1	1
rs13480915	0	1	1	2	0	1	2	0	1	1	1	1	1	0	0	2	0	0	1	0	0	0	0	2	1	0	0	1	2	1	0	1	0	1	2	1	2	1	1	2	1	0	1	1	2	1	1	1	1
rs13480917	0	1	1	2	0	1	2	0	1	1	1	1	1	0	0	2	0	0	1	0	0	0	0	2	1	0	0	1	2	1	0	1	0	1	1	1	2	1	1	2	1	0	1	1	2	1	1	1	1
rs6301828	0	1	1	2	0	1		0	1	1	1	1	1	0	0	2	0	0	1	0	0	0	0	2	1	0	0	1	2	1	0	1	0	1	1	1	2	1	1	2	1	0	1	1	2	1	1	1	1
rs13480918	0	1	1	2	0	1	2	0	1	1	1	1	1	0	0	2	0	0	1	0	0	0	0	2	1	0	0	1	2	1	0	1	0	1	1	1	2	1	1	2	1	0	1	1	2	1	1	1	1
rs13480919		1	1	2	0	1	2	0	1	1	1	1	1	0	0	2	0	0	1		0	0	0	2	1	0	0	1	2	1	0	1	0	1	1	1		1	1	2	1	0	1	1	2	1	1	1	1
rs13480920	0	1	1	2	0	1	2	0	1	1	1	1	1	0	0		0	0	1	0	0	0	0	2	1	0	0	1	2	1	0	1	0	1	1	1	2	1	1	2	1	0	1	1	2	1	1	1	1
rs13480921	0	1	1	2	0	1	2	0	1	1	1	1	1	0	0		0	0	1	0	0	0	0	2	1	0	0	1	2	1	0	1	0	1	1	1	2	1	1	2	1	0	1	1	2	1	1	1	1
rs13480922	0	1	1	2	0	1	2	0	1	1	1	1	1	0	0	2		0	1	0	0	0	0	2	1	0	0	1		1	0	1	0	1	1	1	2	1	1	2	1	0	1	1	2	1	1	1	1
rs13480956	0	1	1	2	0	1	2	0	1	1	1	1	1	0	0	2	0	0	1	0	0	0	0	2	1	0	0	1	2	1	0	1	0	1	1	1	2	1	1	2	1	0	1	1	2	1	1	1	1
rs13480957	0	1	1	2	0	1	2	0	1	1	1	1	1	0	0	2	0	0	1	0	0	0	0	2	1	0	0	1	2	1	0	1	0	1	1	1	2	1	1	2	1	0	1	1	2	1	1	1	1
rs3090752	0	1	1	2	0	1	2	0	1	1	1	1	1	0	0	2	0	0	1	0	0	0	0	2	1	0	0	1	2	1	0	1	0	1	1	1	2	1	1	2	1	0	1	1	2	1	1	1	1
rs6276300	0	1	1	2	0	1	2	0	1	1	1	1	1	0	0	2	0	0	1	0	0	0	0	2	1	0	0	1	2	1	0	1	0	1	1	1	2	1	1	2	1	0	1	1	2	1	1	1	1
rs13480925	0	1	1	2	0	1	2	0	1	1	1	1	1	0	0	2	0	0	1	0	0	0	0	2	1	0	0	1	2	1	0	1	0	1	1	1	2	1	1	2	1	0	1	1	2	1	1	1	1
rs6266683	0	1	1	2	0	1	2	0	1	1	1	1	1	0	0	2	0	0	1	0	0	0	0	2	1	0	0	1	2	1	0	1	0	1	1	1	2	1	1	2	0	0	1	1	2	1	1	1	1
rs13480927	0	1	1	2	0	1	2	0	1	1	1	1	1	0	0	2	0	0	1	0	0	0	0	2	1	0	0	1	2	1	0	1	0	1	1	1	2	1	1	2	1	0	1	1	2	1	1	1	1
rs13480929	0	1	1	2	0	1	2	0	1	1	1	1	1	0	0	2	0	0	1	0	0	0	0	2	1	0	0	1	2	1	0	1	0	1	1	1	2	1	1	2	1	0	1	1	2	1	1	1	1
rs6391943	0	1	1	2	0	1	2	0	1	1	1	1	1	0	0	2	0	0	1	0	0	0	0	2	1	0	0	1	2	1	0	1	0	1	1	1	2	1	1	2	1	0	1	1	2	1	1	1	1
rs13480932	0	1	1	2	0	1	2		1	1	1	1	1		0			0	1		0	0		2	1		0	1		1	1	1	0	1	1	1	2	1	1		1	0	1	1	2	1	1	1	1
rs13480935	0	1		2	0	1	2	0	1	1	1	1	1	0	0	2	0	0	1	0	0	0	0	2	1	0		1	2	1	1	1	0	1	1		2	1	1	2	1	0	1	1	2	1	1	1	0
rs13480936	0	1	1	2	0	1	2	0	1	1	1	1	1	0	0	2	0	0	1	0	0	0	0	2	1	0	0	1	2	1	0	1	0	1	1	1	2	1	1	2	1	0	1	1	2	1	1	1	1
rs13480937	0	1	1	2	0	1	2	0	1	1	1	1	1	0	0	2	0	0	1	0	0	0	0	2	1	0	0	1	2	1	0	1	0	1	1	1	2	1	1	2	1	0	1	1	2	1	1	1	1
rs13480939	0	1	1	2	0	1	2	0	1	1	1	1	1	0	0	2	0	0	1	0	0	0	0	2	1	0	0	1	2	1	0	1	0	1	1	1	2	1	1	2	1	0	1	1	2	1	1	1	1
rs13480941	0	1	1	2	0	1	2	0	1	1	1	1	1	0	0	2	0	0	1	0	0	0	0	2	1	0	0	1	2	1	0	1	0	1	1	1	2	1	1	2	1	0	1	1	2	1	1	1	1
rs13459123	0	1	1	2	0	1	2	0	1	1	1	1	1	0	0	2	0	0	1	0	0	0	0	2	1	0	0	1	2	1	0	1	0	1	1	1	2	1	1	2	1	0	1	1	2	1	1	1	1
rs13480944	0	1	1	2	0	1	2	0	1	1	1	1	1	0	0	2	0	0	1	0	0	0	0	2	1	1	0	1	2	1	0	1	0	1	1	1	2	1	1	2	1	0	1	1	2	1	1	1	1
rs4228647	0	1	1	2	0	1	2	0	1	1	1	1	1	0	0	2		0	1	0	0	0	0	2	0	0	0	1	2	1	0	1	0	1	1	1	2	1	1	2	1	0	1	1	2	1	1	1	1
rs3657760	0	1	1	2	0	1	2	0	1	1	1	1	1	0	0	2	0	0	1	0	0	0	0	2	1	1	0	0	2	1	0	1	0	1	1	1	2	1	1	2	0	0	0	1	2	1	1	1	1
rs13480949	0	1	1	2	0	1	2	0	0	1	1	1	1	0	0	2		0	1	0	0	0	0	2	1	0	0	1	2	1	0	1	0	1	1	1	2	1	1	2		0	1	1	2	1	1	1	1
rs13480951	0	1	1	2	0	1	2	0	1	1	1	1	1	0	0	2	0	0	1	0	0	0	0	2	1	0	0	1	2	1	0	1	0	1	1	1	2	1	1	2	1	0	1	1	2	1	1	1	1
rs13480952	0	1	1	2	0	1	2	0	1	1	1	1	1	0	0	2	0	0	1	0	0	0	0	2	1	0	0	1	2	1	0	1	0	1	1	1	2	1	1	2	1	0	1	1	2	1	1	1	1
rs13480955	0	1	1	2	0	1	2	0	1	1	1	1	1	0	0	2	0	0	1	0	0	0	0	2	1	0	0	1	2	1	0	1	0	1	1	1	2	1	1	2	1	0	1	1	2	1	1	1	1
rs6239937	0	1	1	2	0	1	2	0	1	1	1	1	1	0	0	2	1	0	1	0	0	0	0	2	1	0	0	1	2	1	0	1	0	1	1	0	2	1	1	2	1	0	1	1	2	1	1	1	1
rs13480963	0	1	1	2	0	1	2	0	1	1	1	1	1	0	0	2	1	0	1	0	0	0	0	2	1	0	0	1	2	1	0	1	0	1	1	0	2	1	1	2	1	0	1	1	2	1	1	1	1
rs13480968	0	1	1	2	0	1	2	0	1	2	1	1	1	0	0	2	1	0	1	0	0	0	0	2	1	0	0	1	2	1	0	1	0	1	1	0	2	1	1	2	1	0	1	1	2	1	1	1	1
rs13480969	0	1	1	2	0	1	2	0	1	2	1	1	1	0	0	2	1	0	1	0	0	0	1	2	1	0	0	1	2	1	0	1	0	1	1	0	2	1	1	2	1	0	1	1	2	1	1	1	0
rs13480971	0	1	1	2	0	1	2	0	1	2	1	1	1	0	0	2	1	0	1	0	0	0	1	2	1	1	0	1	2	1	0	1	0	1	1	0		1	1	2	1	0	1	1	2	1	1	1	1
rs13480972	0	1	1	2	0	1	2	0	1	2	1	1	1	0	0	2	1	0	1	0	0	0	1	2	1	1	0	1	2	1	0	1	0	1	1	0	2	1	1	2	1	0	1	1	2	1	1	1	1
rs13480973	0	1	1	2	0	1	2	0	1	2	1	1	1	0	0	2	1	0	1	0	0	0	1	2	1	1	0	1	2	1	0	1	0	1	1	0	2	1	1	2	1	0	1	1	2	1	1	1	1
rs13480975	0	1	1	2	0	1	2	0	1	2	1	1	1	0	0	2	1	0	1	0	0	0	1	2	1	1	0	1	2	1	0	1	0	1	1	0	2	1	1	2	1	0	1	1	2	1	1	1	1
rs13480976	0	1	1	2	0	1	2	0	1	2	1	1	1	0	0	2	1	0	1	0	0	0	1	2	1	1	0	1	2	1	0	1	0	1	1	0	2	1	1	2	1	0	1	1	2	1	1	1	1
rs13480977	0	1	1	2	0	1	2	0	1	2	1	1	1	0	0	2	1	0	1	0	0	0	1	2	1	1	0	1	2	1	0	1	0	1	1	0	2	1	1	2	1	0	1	1	2	1	1	1	1
rs13480979	0	1	1	2	0	1	2	0	1	2	1	1	1	0	0	2	1	0	1	0	0	0	1	2	1	1	0	1	2	1	0	1	0	1	1	0	2	1	1	2	1	0	1	1	2	1	1	1	1
rs13480980	0	1	1	2	0	1	2	0	1	2	1	1	1		0	2	1	0	1	0	0	0	1	2	1	1	0	1	2	1	0	1	0	1	1		2	1	1	2	1	0	1	1	2	1	1	1	1
rs13480981	0	1	1	2	0	1	2	0	1	2	1	1	1	0	0	2	1	0	1	0	0	0	1	2	1	1	0	1	2	1	0	1	0	1	1	0	2	1	1	2	1	0	1	1	2	1	1	1	1
rs13480985	0	1	1	2	0	1	2	0	1	2	1	1	1	0	0	2	1	0	1	0	0	0	1	2	1	1	0	1	2	1	0	1	0	1	1	0	2	1	1	2	1	0	1	1	2	1	1	1	1
rs13480988	0	1	1	2	0	1	2	0	1	2	1	1	1	0	0	2	1	0	1	0	0	0	1	2	1	1	0	1	2	1	0	1	0	1	1	0	2	1	1	2	1	0	1	1	2	1	1	1	1
rs13480991	0	1	1	2	0	1	2	0	1	2	1	0	1		1	2	1	0	1	0	0	0	1	2	1	1		1	2	1	0	1	0	1	1	0	2	1	1	2	1	0	1	1	2	1	1	1	1
rs13480993	0	1	1	2	0	1	2	0	1	2	1	0	1	0	1	2	1	0	1	0	0	0	1	2	1	1	0	1	2	1	0	1	0	1	1	0	2	1	1	2	1	0	1	1	2	1	1	1	1
rs13480994	0	1	1	2	0	1	2	0	1	2	1	0	1	0	1	2	1	0	1	0	0	0	1	2	1	1	0	1	2	1	0	1	0	1	1	0	2	1	1	2	1	0	1	1	2	1	1	1	1
rs13480999	0	1	1	2	0	1	2	0	1	2	1	0	2	0	1	2	1	0	1	0	0	0	1	2	1	1	0	1	2	1	0	1	0	1	1	0	2	1	1	2	1	0	1	1	2	1	1	1	1
rs13481001	0	1	1	2	0	1	2	0	1	2	1	0	2	0	1		1	0	1	0	0	0	1	2	1	1	0	1	2	1	0	1	0	1	1	0		1	1	2	1	0	1	1	2	1	1	1	1
rs13481003	0	1	1	2	0	1	2	0	1	2	1	0	2	0	1	2	1	0	1	0	0	0	1	2	1	1	0	1	2	1	0	0	0	1	1	0	2	1	1	2	1	0	1	1	2	1	1	1	1
rs6169571	0	1	1	2	0	1	2	0	1	2	1	0	2	0	1	2	1	0	1	0	0	0	1	2	1	1	0	1	2	1	0	1	0	1	1	0	2	1	1	2	1	0	1	1	2	1	1	1	1
rs13481006		1	1	2	0	1	2	0	1	2	1	0	2	0	1	2	0	0	1	0	0	0	1	2	1	1	0	1	2	1	0	1	0	1	1	0		1	1	2	1	0	1	1	2	1	1	1	1
rs13481007	0	1	1	2	0	1	2	0	1	2	1	0	2	0	1	2	1	0	1	0	0	0	1	2		1		1	2	1	0	1	0	1	1	0	2	1	1	2	1	0	1	1	2	1	1
rs6365385	0	1	1	2	0	1	2	0	1	2	1	0	2	0	1	2	1	0	1	0	0	0	1	2	1	1	0	1	2	1	0	1	0	1	0	0	2	1	1	2	1	0	1	1	2	1	1	1	1
rs13481009	0	1	1	2	0	1	2	0	1	2	1	0	2	0	1	2	1	0	1	0	0	0		2	1	1	0	1	2	1	0	1	0	1	0	0	2	1	1	2	1	0	1	1	2	1	1	1	1
rs13481010	0	1	1	2	0	1	2	0	1	2	1	0	2	0	1	2	1	0	1	0	0	0	1	2	1	1	0	1		1	0	1	0	1	0	0	2	1	1	2	1	0	1	1	2	1	1	1	1
rs13481014	0	1	1	2	0	1	2	0	1	2	1	0	2	0	1	2	1	0	1	0	0	0	1	2	1	1	0	1	2	1	0	1	0	1	0	0	2	1	1	2	1	0	1	1	2	2	1	1	1
rs13481015		1	1	2	0	1	2	0	1	2	1	0	2	0	1	2	1	0	1	0	0	0	1	2	1	1	0	1	2	1	0	1	0	1	0	0	2	1	1	2	1	0	1	1	2	2	1	1	1
rs13485794	0	2	1	2	0	1	2	1	1	1	1	0	2	0	1	2	1	0	1	0	0	0	1	2	1	1		1	2	0	0	1	0	1	0		2	1	1	2	1	1	1	1	2	2	1	1	1
rs13481031	0	2	1	2	0	1	2	1	1	1	1	0	2	0	1	2	1	0	1	0	0	0	1	2	1	1	0	1	2	0	0	1	0	1	0	0	2	1	1	2	1	1	1	1	2	2	1	1	1
rs13481032	0	2	1	2	0	1	2	1	1	1	1	0	2	0	1	2	1	0	1	0	0	0	1	2	1	1	0	1	2	0	0	1	0	1	0	0	2	1	1	2	1	1	1	1	2	2	1	1	1
rs4228731	0	2	1	2	0	1	2	1	1	1	1	0	2	0	1	2	1	0	1	0	0	0	1	2	1	1		1	2	0	0	1	0	1	0	0	1	1	1	2	1	1	1	1	2	2	1	1	1
rs13481037	0	2	1	2	0	1	2	1	1	1	1	0	2	0	1	2	1	0	1	0	0	0	1	2	1	1	0	1	2	0	0	1	0	1	0	0	1	1	1	2	1	1	1	1	2	2	1	1	1
rs3088940	0	2	1	2	0	1	2	1	1	1	1	0	2	0	1	2	1	0	1	0	0	0	1	2	1	1	0	1	2	0	0	1	0	1	0	0	1	1	1	2	1	1	1	1	2	2	1	1	1
rs3023265	0	2	1	2	0	1	2	1	1	1	1	0	2	0	1	2	1	0	1	0	0	0	1	2	1	1	0	1	2	0	0	1	0	1	0	0	1	1	1	2	1	1	1	1	2	2	1	1	1
rs13481045	0	2	1	2	0	1	2	1	1	1	1	0	2	0	1	2	1	0	1	0	0	0	1	2	1	1	0	1	2	0	0	1	0	1	0	0	1	1	1	1	1	1	1	1	2	2	1	1	1
rs6245211	0	2	1	1	0	1	2	1	1	1	1	0	2	0	1	1	1	1	1	0	0	0	1	2	1	1		1	2	0	0	1	0	2	0	0		0	1	1	0	1	1	1	2	2	1	0	1
rs13481054	0	2	0	1	0	1	2	1	1	1	1	0	2		1	1	1	1	1	0	0	0	1	2	1	1	0	1	2	0		1	0	2		0	1	0	1	1	0	1	1	1	2	2	1	0	1
rs13481055	0	2		1	0	1	2	1	1	1	1	0	2	0	1	1	1	1	1	0	0	0	1	2	1	1	0	1	2	0	0	1	0	2	0	0	1	0	1	1	0	1	1	1	2	2	1	1	1
rs6349813	0	2	1	1	0	1	2	1	1	1	1	0	2	0	1	1	1	1	1	0	0	0	1	2	1	1	0	1	2	0	0	1	0	2	0	0	1	0	1	1	0	1	1	1	2	2	1	1	1
rs13481052	0	2	1	1	0	1	2	1	1	1	1	0	2	0	1	1	1	1	1	0	0	0	1	2	1	1	0	1	2	0	0	1	0	2	0	0	1	0	1	1	0	1	1	1	2	2	1	1	1
rs13481050	0	2	1	1	0	1	2	1	1	1	1	0	2	0	1	1	1	1	1	0	0	0	1	2	1	1	0	1	2	0	0	1	0	2	0	0	1	0	1	1	0	1	1	1	2	2	1	1	1
rs13481051	0	2	1	1	0	1	2	1	1	1	1	0	2	0	1	1	1	1	1	0	0	0	1	2	1	1	0	1	2	0	0	1	0	2	0	0	1	0	1	1	0	1	1	1	2	2	1	1	1
rs13481060	0	2	1	1	0	1	2	1	1	1	1	0	2	0	1	1	1	1	1	0	0	0	1	2	1	1	0	1	2	0	0	1	0	2	0	0	1	0	1	1	0	1	1	1	2	2	1	1	1
rs13481062	0	2	0	1	0	1	2	1	1	1	1	0	2	0	1	1	1	1	1	0	0	0	1	2	1	1	0	1	2	0	0	1	0	2	0	0	1	0	1	1	0	1	1	1	2	2	1	1	1
rs13481063	0	2	0	1	0	1	2	1	1	1	1	0	2		1	1	1	1	1	0	0	0	1	2	1	1	0	1	2	0	0	1	0	2	0	0	1	0	1	1		1	1	1	2	2	1	1	1
rs13481080	0	2	0	1	0	1	2	1	1	1	1	0	2	0	1	1	1	1	1	0	0	0	1	2	1	1	0	1	2	0	0	1	0	2	0	0	1	0	1	1	0	1	1	1	2	2	1	1	1
rs6262977	0	2	0	1	0	1	2	1	1	1	1	0	2	0	1	1	1	1	1	0	0	0	1	2	1	1	0	1	2	0	0	1	0	2	0	0	1	0	1	1	0	1	1	1	2	2	1	1	1
rs13481081	0	2	0	1	0	1	2	1	1	1	1	0	2	0	1	1	1	1	1	0	0	0	1	2	1	1	0	1	2	0	0	1	0	2	0	0	1	0	1	1	0	1	1	1	2	2	1	1	1
rs13481083	0	2	0	1	0	1	2	1	0	1	1	0	2	0	1	1	1	1	1	0	0	0	1	2	1	1	0	1	2	0	0	1	0	2	0	0	1	0	1	1	0	1	1	1	2	2	1	1	1
rs13481084	0	2	0	1	0	1	2		0	1	1	0	2		1	1	0	1	1	0	0	0	1	2		1	0	1	2				0	2		0	1	0		1		1	1	1	2	2	1
rs13481087	0	2	0	1	0	1	2	1	0	1	1	0	2	0	1	1	1	1	1	0	0	0	1	2	1	1	0	1	2	0	0	1	0	2	0		1	0	1	1	0	1	1	1	2	2	1	1	1
rs13481088	0	2	0	1	0	1	2	1	0	1	1	0	2	0	1	1	1	1	1	0	0	0	1	2	1	1	0	1	2	0	0	1	0	2	0	0	1	0	1	1	0	1	1	1	2	2	1	1	1
rs13481091	0	2	0	1	0	1	2	1	0	1	1	0	2	0	1	1	1	1	1	0	0	0	1	2	0	1	0	1	2	0	0	1	0	2			1	0	1	1	0	1	1	1	2	2	1	1	1
rs3023278	0	2	0	1	0	1	2	1	0	1	1	0	2	0	1	1	1	1	1	0	1	0	1	2	0	1	0	1		0	0	1	0	2	0	0	1	0	1	1	0	1	1	1	2	2	1	1	1
rs13481093	0	2	0	1	0	1	2	1	0	1	1	0	2	1	1	1	1	1	1	0	1	0	1	2	0	1	0	1	2	0	0	1	0	2	0	0	1	0	1	1	0	1	1	1	2	2	1	1	1
rs6362390	0	2	0	1	1	1	2	1	0	1	1	0	2	1	1	0	1	1	1	0	1	0	2	2	0	1	0	1	2	0	0	1	0	2	0	0	1	0	0	1	0	1	1	1	2	2	1	2	1
rs13481107	0	2	0	1	1	1	2	1	0	1	1	0	2	1	1	1	1	1	1	0	1	0	0	2		1	0	1	2	0	0	0	0	2		0	1	0	1	1	0	1	1	1	2	2	1	2	1
rs3662476	0	2	0	1	1	1	2	1	0	1	1	0	2	1	1	1	1	1	1	0	1	0	2	2	0	1	0	1	2	0	0	1	0	2	0	0	1	0	1	1	0	1	1	1	2	2	1	2	1
rs13481117	0	2	0	1	1	1	2	1	0	1	1	0	2	1	1	1	1	1	1	0	1	0	2	2	0	1	0	1	2	0	0	1	0	2	0	0	1	0	1	1	0	1	1	1	2	2	1	2	1
rs13481122	0	2	0	1	0	0	2	1	0	1	1	0	2	1	1	1	1	1	1	0	1	0	2	2	0	1	0	1	2	0	0	1	0	2	0	0	1	0	1	1	0	1	1	1	2	2	1	2	2
rs13481126	0	2	0	1	1	0	2	1	0	1	2	0	2	1	1	1	1	1	1	0	1	0	2	2	0	1	0	1	2	0	0	1	0	2	0	0	1	0	2	1	0	1	1	1	2	2	1	2	1
rs13481128	0	2	0	1	1	0	2	1	0	1	2	0	2	1	1	1	1	1	1	0	1	0	2	2	0	1	0	1	2	0	0	1	0	2	0	0	1	0	2	1	0	1	1	1	2	2	1	2	1
rs13481129	0	2	0	1	1	0	2	1	0	1	2	0	2	1	1	1	1	1	1	0	1	0	2	2	0	1	0	1	2	0	0	1	0	2	0	0	1	0	2	1	0	1	1	1	2	2	1	2	1
rs13481130	0	2	0	1	1	0	2	1	0	1	2	0	2	1	1	1	1	1	1	0	1	0	2	2	0	1	0	1	2	0	0	1	0	2	0	0	1	0	2	1	0	1	1	1	2	2	1	2	1
rs13481131	0	2	0	1	1	0	2	1	0	1	2	0	2	1	1	1	1	1	1	0	1	0	2	2	0	1	0	1	2	0	0	1	0	2	0	0	1	0	2	1	0	1	1	1	2	2	1	2	1
rs3089791	0	2	0	1	1	0	2	1	0	1	2	0	2	1	1	1	1	1	1	0	1	0	2	2	0	1	0	1	2	0	0	1	0	2	0	0	1	0	2	1	0	1	1	1	2	2	1	2	1
rs13481135	0	2	0	1	1	0	2	1	0	1	2	0	2	1	1	1	1	1	1	0	1	0	2	2	0	1	0	1	2	0	0	1	0	2	0	0	1	0	2	1	0	1	1	1	2	2	1	2	1
rs13481138	0	2	0	0	1	0	2	1	0	1	2	0	2	1	1	1	1	1	1	0	1	0	2	2	0	1	0	1	2	0	0	1	0	2	0	0	1	0	2	1	0	1	1	1	2	2	1	2	2
rs13481139	0	2	0	0	1	0	2	1	0	1	2	0	2	1	1	1	1	1	1	0	1	0	2	2	0	1	0	1	2	0	0	1	0	2	0	0	1	0	2	1	0	1	1	1	2	2	1	2	2
rs13481142	0	2	1	0	1	0		0	1	1	2	0	2	1	1	1	1	1	1	0	1	0	2	2	0	1		1		1	1	1	0	2	0			0	2	1	0	1	1	1	2	2	1
rs13481143	0	2	0	0	1	0	2		1	1	2	0	2	0	1		0	1	1		1	0	2	2	0	1	0	1	2	1	1	1	0	2		0	0	0	2	1	0	1	0	1	2	2	1	2	2
rs13481115	0	2	0	0	1	0	2	1	0	1	2	0	2	1	1	1	1	1	1	0	1	0	2	2	0	1	0	1	2	0	1	1	0	2	0	0	1	0	2	1	0	1	1	1	2	2	1	2	2
rs13481145	0	2	0	0	1	0	2		0	1	2	0	2	1	1	1	1	1	1	0	1	0	2	2	0	1	0	1	2	0	1	1	0	2	0	0	1	0	2	1	0	1	1	1	2	2	1	2	2
rs13481152	0	2	0	0	1	0	1	1	0	1	2	0	2	1	2	1	1	1	1	0	1	0	2	2	0	1	0	1	2	0	1	1	0	2	0	0	1	0	2	1	0	1	1	1	2	2	1	2	2
rs13481154	0	2	0	0	1	0	1	1	0	1	2	0	2	1	2	1	2	1	1	0	1	0	2	2	0	1	0	1	2	0	1	1	0	2	0	0	1	0	2	1	0	1	1	1	2	2	1	2
rs13481156	0	2	0	0	1	0	1	1	0	1	2	0	2	1	2	1	2	1	1	0	1	0	2	2	0	1	0	1	2	0	1	1	0	2	0	0	1	0	2	1	0	1	1	1	2	2	1	2	2
rs13481163	0	2	0	0	2	0	1	1	0	1	2	0	2	1	2	1	2	1	1	0	1	0	2	2	0	1	0	1	2	0	1	1	0	2	0	0	1	0	2	1	0	1	1	1	2	2	1	2	2
rs3682457	0	2	0	0	2	0	1	1	0	1	2	0	2	1	2	1	2	1	1	0	1	0	2	2	0	1	0	1	2	0	1	1	0	2	0	0	1	0	2	1	0	1	1	1	2	2	1	2	2
rs13481165	0	2	0	0	2	0	1	1	0	1	2	0	2	1	2	1	2	1	1	0	1	0	2	2	0	1	0	1	2	0	1	1	0	2	0	0	1	0	2	1	0	1	1	1	2	2	1	2	2
rs13481166	0	2	0	0	2	0	1	1	0	1	2	0	2	1	2	1	2	1	1	0	1	0	2	2	0	1	0	1	2	0	1	1	0	2	0	0	1	0	2	1	0	1	1	1	2	2	1	2	2
rs4229012	0		0	0	2	0	1	1	0	1	2	0	2	1	2	1	2	1	1	0	1	0	2	2	0	1	0	1	2		1	2	0	2	0		1	0	2	1	0	1	1	1	2	2	1	2	2
rs13481172	0	2	0	0	2	0	1	1	0	1	2	0	2	1	2	1	2	1	1	0	1	0	2	2	0	1	0	1	2	0	1	2	0	2	0	0	1	0	2	1	0	1	1	1	2	2	1	2	2
rs6395241	0	2	0	0	2	0	1	1	0	1	2	0	2	1	2		2	1	1	0	1	0	2	2	0	1	0	1	2	0	1	2	0	2	0	0	1	0		1		1	1	1	2	2	1	2	1
rs6214016	0	2	0	0	2	0	1	1	0	1	2	0	2	1	2	1	2	1	1	0	1	0	2	2	0	1	0	1	2	0	1	2	0	2	0	0	1	0	2	1	0	1	1	1	2	2	1	2	0
rs8236884	0	2	0	0	2	0	1	1	0	1	2	0	2	1	2	1	2	1	1	0	1	0	2	2	0	1	0	1	2	0	1	2	0	2	0	0	1	0	2	1	0	1	1	1	2	2	1	2	2
rs13481177	0	2	0	0	2	0	1	1	0	1	2	0	2	1	2	1	2	1	1	0	1	0	2	2	0	1	0	1	2	0	1	2	0	2	0	0	1	0	2	1	0	1	1	1	2	2	1	2	2
rs3023315	0	2	0	0	2	0	1	1	0	1	2	1	2	1	2	1	2	1	1	0	1	0	2	2	0		0	1	2	0	1	2	1	2	0		1	0	2	1	0	1	1	1	2	2	1	2	2
rs3090212	0	2	0	0	2	0	1	1	0	1	2	1	2		2	1	2	1	1	0	1	0	2	2	0	1		1	2	0	1	2	1	2	0	0	1	0	2	1	0	1	1	1	2	2	1	2	2
rs6163209	0	2	1	0	2	0	1	1	0	1	2	1	2	1	2	1	2	1	1	0	1	0	2	2	0	1	0	1	2	0	1	2	1	2	0	0	1	0	2	1	0	1	1	1	2	2	1	2	2
rs4229110	0	2	1	0	2	1	1	1	0	1	2	1	2	1	2	0	2	1	1	0	1	0	2	2	0	1	0	1	2	0	1	2	1	2	0	0	1	0	2	1	0	1	1	1	2	2	1	2
rs4229115	0	2	1	0	2	1	1	1	0	1	2	1	2	1	2	0	2	1	1	0	1	0	2	2	0	1		1	2	0	1	2	1	2	0		1	0	2	1	0	1	1	1	2	2	1	2	2
rs13481211	0	2	1	0	2	1	1	1	0	1	2	1	2	0	2	0	2	1	1	0	1	0	2	2	0	1	0	1	2	0	1	2	1	2	0	0	1	0	2	1	0	1	1	1	2	2	1	2	2
rs13481218	0	2	1	0	2	1	1	1	0	1	2	1	2	1	2	0	2	1	1	0	1	0	2	2	0	1	0	1	2	0	1	2	1	2	1	0	1	0	2	1	0	1	2	1	2	2	1	2	2
rs13481220	0	2	1	0	2	1	1	1	0	1	2	1	2	1	2	0	2	1	1	1	1	0	2	2	0	1	0	1	2	0	1	2	2	2	1	0	1	0	2	1	0	1	2	1	2	2	1	2	2
rs13481228	0	2	1	0	2	1	1	1	0	1	2	2	2	1	2	0	2	1	1	1	1	0	2	2	0	1	0	1	2	0	1	2	2	2	1	0	1	0	2	1	0	1	2	1	1	2	1	2	2
rs13481229	0	2	1	0	2	1	1	1	0	1	2	2	2	1	2	0	2	1	1	1	1	0	2	2	0	1	0	1	2	0	1	2	2	2	1	0	1	0	2	1	0	1	2	1	1	2	1	2	2
rs13481230	0	2	1	0	2	1	1	1	0	1	2	2	2	1	2	0	2	1	1	1	1	0	1	2	0	1	0	1	2	0	1	2	2	2	1	0	1	0	2	1	0	1	2	1	1	2	1	2	2
rs13481231	0	2	1	0	2	1	1	1	0	1	2	2	2	1	2	0	2	1	1	1	1	0	1	2	0	1	0	1	2	0	1	2	2	2	1	0	1	0	2	1	0	1	2	1	1	2	1	2	2
rs13481232	0	2	1	0	2	1	1	1	0	1	2	2	2	1	2	0	2	1	1	1	1	0	1	2	0	1	0	1	2	0	1	2	2	2	1	0	1	0	2	1	0	1	2	1	1	2	1	2	2
rs13481233	0	2	1	0	2	1	1	1	0	1	2	2	2	1	2	0	2	1	1	1	1	0	1	2	0	1	0	1	2	0	1	2	2	2	1	0	1	0	2	1	0	1	2	1	1	2	1	2	2
rs13481234	0	2	1	0	2	1	1	2	0	1	2	2	2	1	2	0	2	1	1	1	1	0	1	2	0	1	0	1	2	0	1	2	2	2	1		1	0	2	1		1	2	1	1	2	1	2	2
rs13481235	0	2	1	0	2	1	1	2	0	1	2	2	2	1	2	0	2	1	1	1	1	0	1	2	0	1	0	1	2	0	1	2	2	2	1	0	1	0	2	1	0	1	2	1	1	2	1	2	2
rs6281633	0	2	1	0	2	1	1	2	0	1	2	2	2	1	1	0	2	1	1	1	1	0	1	2	0	1	0	1	2	0	1	2	2	2	1	0	1	0	2	1	0	1	2	1	1	2	1	2	2
rs13481240	0	2	1	0	2	1	1		0	1	2	2	2	1	1	0	2	1	1	1	1	0	1	2	0	1	0	1	2	0	1		2	2	1	0	1		2	1	0	1	2	1	1	2	1	2	2
rs3698585	0	2	1	0	2	1	1	2	0	1	2	2	2	1	1	0	2	1	1	1	1	0	1	2	0	1		1	2	0	1	2	2	2	1	0	1	0	2	1	0	1	2	1	1	2	1	2	2
rs6349487	0	2	1	0	2	1	1	2	0	1	2	2	2	1	1	0	2	1	1	1	1	0	1	2	0	0	0	1	2	1	1	2	2	1	1	0	1	0	2	1	0	1	2	1	1	2	1	2	2
rs3023710	0	2	1	0	2	1	1	2	0	2	2	2	2	0	1	0	1	1	1	1	1	0	1	2	1	0	0	1	2	1	1	2	2	1	1	0	1	0	2	1	0	1	2	1	1	2	1	2	2
rs13481256	0	2	1	0	2	1	1	2	0	2	2	2	2	1	1	0	1	1	1	1	1	0	1	2	1	0	0	1	2	1	1	2	2	1	1	0	1	0	2	1	0	1	2	1	1	2	1	2	2
rs13481281	2	0	1	1	2	1	1	2	1	0	1	1	1	0	2	1	1	1	2	1	1	2	1	2	1	2	1	0	1	2	1	1	0	1	1	2	1	2	1	1	1	1	2	0	1	1	1	1	2
rs13481284		0	1	1		1	1	2		0	1	1	1	0	2			1	2		1	2	1	2		2		0	0	2	1	1	0	1		2		2	1	1	1	1	2	0	1	1	1		2
rs13481285	2	0	1	1	2	1	1	2	1	0	1	1	1	0	2	1	1	1	2	1	1	2	1	2	1	2	1	0	1	2	1	1	0	1	1	2	1	2	1	1	1	1	2	0	1	1	1	1	2
rs13481286	2	0	1	1	2	1	1	2	1	0	1	1	1	0	2	1	1	1	2	1	1	2	1	2	1	2	1	0	0		1	1	0	1	1	2	1	2	1	1	1	1		0	1	1	1	1	2
rs13481288	2	0	1	1	2	1	1	2	1	0	1	1	1		2	1	1	1	2	1	1	2	1	2	1	2	1	0	1	2	1	1	0	1	1	2	1	2	1	1	1	1	2	0	1	1	1	1	2
rs6192585	2	0	1	1	2	1	0	2	1	0	1	1	1	0	2	1	1	1	2	1	1	2	1	2	1	2	1	0	1	2	1	1	0	1	1	2	1	2	1	1	1	1	2	0	1	1	1	1	2
rs13481294	2	0	1	1	2	1	0	2	1	0	1	1	1		2	1	1	1	2	1	1	2	1	2	1	2	1	0	1	2	1	1	0	1	1	2	1	2	1	1	1	1	2	0	1	1	1	1	2
rs13481296	2	0	1	1	2	1	0	1	1	0	1	1	1	0	2	1	1	1	2	1	1	2	1	1	1	2	1	0	1	2	1	1	0	1	1	2	1	2	1	1	1	1	2	1	1	1	1	1	2
rs13481299	2		1	1	2	1	0	1	1	0	1	1	1		2	1	1	1	2	1	1	2	1	1	1	2	1	0	1	2	1	1	0	1	1	2	1		1	1	1	1	2	1	1	1	1	1	2
rs6197264	2	0	1	1	2	1	0	1	1	0	1	1	1	0	2	1	1	1	2	1	1	2	1	1	1	2	1	0	1	2	1	1	0	1	1	2	1	2	1	1	1	1	2	1	1	1	1	1	2
rs13481300	2	0	1	1	2	1	0	1	1	0	1	1	1	0	2	1	1	1	2	1	1	2	1	1	1	2	1	0	1	2	1	1	0	1	1	2	1	2	1	1	1	1	2	1	1	1	1	1	2
rs13481301	2	0	1	1	2	1	0	1	1	0	1	1	1	0	2	1	1	1	2	1	1	2	1	1	1	2	1	0	1	2	1	1	0	1	1	2	1	2	1	1	1	1	2	1	1	1	1	1	2
rs13481304	2	0	1	1	2	1	0	1	1	0	1	1	1	0	2	0	1	1	2	1	1	2	1	1	1	2	1	0	1	2	1	1	0	1	1	2	1	2	1	1	1	1	2	1	1	1	1	1	2
rs6186506	2	0	1	1	2	1	0	1	1	0	1	1	1	0	2	1	1	1	2	1	1	2	1	1	1	2	1	0	1	2	1	1	0	1	1	2	1	2	1	1	1	1	2	1	1	1	1	1	2
rs13481312	2	0	1	1	2	1		1	1	0	1	1	1	0	2	1	1	1	2	1	1	2	1	1	1	2	1	0	1	2	1	1	0	1	1	2	1	2	1	1	1	1	2	1	1	1	1	1	2
rs13481313	2	0	1	1	2	1	0	1	1	0	1	1	1	0	2	1	1	1	2	1	1	2	1	1	1	2	1	0	1	2	1	1	0	1	1	2	1	2	1	1	1	1	2	1	1	1	1	1	2
rs13481321	2	0	1	1	2	1	0	1	1	0	1	1	2		2	1	1	1	2	1	1	2	1	1	1	2	1	0	1	2	1	0	0	1	1	2	1	2	1	1	1	1	2	1	1	1	1	1	2
rs3023949		0	1	1	2	1	0	1	1	0	1	1	2	0	2	1	1	1	2	1	1	2	1	1	1	2	1	0	1	2	1	0	0	1	1	2	1	2	1	1	1	1	2	1	1	1	1	1	2
rs4229259	2	0	1	1	2	1	0	1	1	0	1	1	2	0	2	1	1	1	2	1	1	2	0	1	1	2	1	0	1	2	1	0	0	1	1	2	1		1	1	1	1	2	1	1	1	1	1	2
rs4229266	2	0	1	1	2	1	0	1	1	0	1	1	2	0	2	1	1	1	2	1	1	2	0	1	1	2	1	0	1	2	1	0	0	1	1	2	1	2	1	1	1	1	2	1	1	1	1	1	2
rs4229283	2	0	1	1	2	1	0	1	1	0	1	1	2		2	1	1	1	2	1	1	2	0	1	1	2	1	0	1	2	1	0	0	1	1	2	1	2	1	1	1	1	2	1	1	1	1	1	2
rs13481352	2	0	1	1	2	1	0	1	1	0	1	1	2	0	2	1	1	1	2	1	1	2	0	1	1	2	1	0	1	2	1	0	0	1	1	2	1	2	1	1	1	1	2	1	1	1	1	1	2
rs13481353	2	0	1	1	2	1	0	1	1	0	1	1	2	0	2	1	1	1	2	1	1	2	0	1	1	2	1	0	1	2	1	0	0	1	1	2	1	2	1	1	1	1	2	1	1	1	1	1	2
rs4229294	2	0	1	1	2	1	0	1	1	0	1	1	2	0	2	1	1	1	2	1	1	2	0	1	1	2	1	0	1	2	1	0	0	1	1	2	1	2	1	1	1	1	2	1	1	1	1	1	2
rs13481355	2	0	1	1	2	1	0	1	1	0	1	1	2	0	2	1	1	1	2	1	1	2	0	1	1	2	1	0	1	2	1	0	0	1	1	2	1	2	1	1	1	1	2	1	1	1	1	1	2
rs13481361	2	0	1	1	2	1	0	1	1	0	1	1	2	0	2	1	1	1	2	1	1	2	0	1	1	2	1	0	1	2	1	0	0	1	1	2	1	2	1	1	1	1	2	1	1	1	1	1	2
rs3089800	2	0	0	1	2	1	0	1	1	0	1	1	2	0	2	2	1	1	2	1	1	2	0	1	2	2	1	0	1	2	1	0	0	1	1	2		2	1	1	1	1	2	1	1	1	1	1	2
rs13481371	2	0	1	1	2	1	0		1	0	1	1	2	0	2		1	1	2	1	1	2	0	1	2	2	0	0	1	2	1	0	0	1	1	2	1	2	0	1	1	1	2	1	1	1	1	1	2
rs13481373	2	0	1	1	2	1	0	1	1	0	1	1	2		2	2	1	1	2	1	1	2	0	1		2	1	0	1	2	1	0	0	1	1	2	1	2	1	1	1	1	2	1	1	1	1	1	2
rs13481378	2	0	1	1	2	1	0	1	1	0	1	1	2	0	2	2	1	1	2	2	1	2	0	1		2	1	1	1	2	1	0	0	1	1	2	1	2	1	1	1	1	2	1	1	1	1	1	2
rs13481380	2	0	1	1	2	1	0	1	1	0	1	1	2	0	2	2	1	1	2	2	1	2	0	1	2	2	1	1	1	2	1	0	0	1	1	2	1	2	1	1	1	1	2	1	1	1	1	1	2
rs6236391	2	0	1	1	2	1	0	1	1	0	1	1	2	0	2	2	1	1	2	2	1	2	0	1	2	2	0	1	1	2	1	0	0	1	0	2	1	2	1	1	1	1	2	1	1	1	1	1	2
rs13481383	2	0	1	1	2	1	0	1	1	0	1	1	2	0	2	2	1	1	2	2	1	2	0	1	2	2	1	1	1	2	1	0	0	1	1	2	1	2	1	1	1	1	2	1	1	1	1	1	2
rs13481384	2	0	1	1	2	1	0	1	1	0	1	1	2	0	2	2	1	1	2	2	1	2	0	1	2	2	1	1	1	2	1	0	0	1	1	2	1	2	1	1	1	1	2	1	1	1	1	1	2
rs6187012	2	0	1	1	2	1	0	1	1	0	1	1	2		2	2	1	1	2	2	1	2	0	1	2	2	1	1	1	2	1	0	0	1	1	2	1	2	1	1	1	1	1	1	1	1	1	1	2
rs6223000	2	0	1	1	2	1	0	1	1	0	1	1	2	0	2	2	1	1	2	2	1	2	0	1	2	2	1	1	1	2	1	0	0	1	1	2	1	2	1	1	1	1	1	1	1	1	1	1	2
rs13481388	2	0	1	1	2	1	0	1	1	0	1	1	2	0	2	2	1	1	2	2	1	2	0	1	2	2	1	1	1	2	1	0	0	1	1	2	0	2	1	1	1	1	1	1	1	1	1	1	2
rs13481394	2	0	0	1	2	1	0	1	1	0	1	1	2	0	2	2	1	1	2	2	1	2	0	1	2	2	1	2	1	2	1	0	0	1	1	2	0	2	1	1	1	1	1	1	1	1	1	1	1
rs3089231	2	0	0	1	2	1	0	1	1	0	1	1	2	0	2	2	1	1	2	2	1	2	0	1	2	2	1	2	1	2	1	0	0	1	1	2	0	2	1	1	1	1	1	1	1	1	1	1	1
rs6311081	2	0	0	1	2	1	0	1	1	0	1	1	2	0	2	2	1	1	2	2	1	2	0	1	2	2	1	2	1	2	1	0	0	1	1	2	0	2	1	1	1	1	1	1	1	1	1	1	1
rs6243157	2	0	0	1	2	1	0	1	1	0	1	1	2	0	2	2	1	1	2	2	1	2	0	1	2	2	1	2	1	2	1	0	0	1	1	2	0	2	1	1	1	1	1	1	1	1	1	1	1
rs3088766	2	0	0	1	2	1	0	1	1	0	1	1	2	0	2	2	1	1	2	2	1	2	0	1	2	2	1	2	1	2	1	0	0	1	1	2	0	2	1	1	1	1	1	1	1	1	1	1	1
rs13481398	2	0	0	1	2	1	0	1	1	0	1	1	2	0	2	2	1	1	2	2	1	2	0	1	2	2	1	2	1	2	1	0	0	1	1	2	0	2	1	1	1	1	1	1	1	1	1	1	1
rs13481399	2	0	0	1	2	1	0	1	1	0	1	1	2	0	2	2	1	1	2	2	1	2	0	1	2	2	1	2	1	2	1	0	0	1	1	2	0	2	1	1	1	1	1	1	1	1	1	1	1
rs13481401	2	0	0	1	2	1	0	1	1	0	1	1	2	0	2	2	1	1	2	2	1	2	0	1	2	2	1	2	1	2	1	0	0	1	1	2		2	1	1	1	1	1	1	1	1	1	1	1
rs13481402	2	0	0	1	2	1	0	1	1	0	1	1	2	0	2	2	1	1	2	2	1	2	0	1	2	2	1	2	1	2	1	0	0	1	1	2	0	2	1	1	1	1	1	1	1	1	1	1	1
rs13481403	2	0	0	1	2	1	0	1	1	0	1	1	2	0	2	2	1	1	2	2	1	2	0	1	2	2	1	2	1	2	1	0	0	1	1	2	0	2	1	1	1	1	1	1	1	1	1	1	1
rs13481404	2	0	0	1	2	1	0	1	1	0	1	1	2	0	2	2	1	1	2	2	1	2	0	1	2	2	1	2	1	2	1	0	0	1	1	2	0	2	1	1	1	1	1	1	1	1	1	1	1
rs13481405	2	0	0	1	2	0	0	1	1	0	1	1	2	0	2	2	1	1	2	2	1	2	0	1	2	2	1	2	1	2	1	0	0	1	1	2	0	2	1	1	1	1	1	1	1	1	1	1	1
rs6305482	2	0		1		1	0	1	1	0	1	1	2	0	2	2	1	1	2		1	2	0	1	0		0	2	1	2	1		0	1	1	2			1	1		1	1	1	1	1	1	0	1
rs13481421	2	0	0	1	2	1	0	1	1	0	1	1	2	0	2	2	1	1	2	2	1	2	0	1	2	2	1	2	1	2	1	0	0	1	1	2	0	2	1	1	1	1	1	1	1	1	1	0	1
rs13481422	2	0	0	1	2	1	0	1	1	0	1	1	2	0	2	2	1	1	2	2	1	2	0	1	1	2	1	2	1	2	1	0	0	1	1	2	0	2	1	1	1	1	1	1	1	1	1	0	1
rs3726096	2	0	0	1	2	1		1	1	0	1	1	2	0	2	2	1	1	2	2	1	2	0	1	1	2	1	2	1	2	1	0	0	1	1	2	0	2	1	1	1	1	1	1	1	1	1	0	1
rs13481425	2	0	0	1	2	1	0	1	1	0	1	1	2	0	2	2	1	1	2	2	1	2	0	1	1	2	1	2	1	2	1	0	0	1	1	2	0	2	1	1	1	1	1	1	1	1	1	0	1
rs13481435	2	0	0	1	2	1	0	1	1	0	1	1	2	0	2	2	1	1	2	2	1	2	0	1	1	2	1	2	1	2	1	0	0	1	1	2	0	2	1	1	0	1	1	1	1	1	1	0	1
rs13481437	2	0	0	1	2	1	0	1	1	0	1	1	2	0	2	2	1	1	2	2	1	2	0	1	1	2	1	2	1	2	1	0	0	1	1	2	0	2	1	1	0	1	1	1	1	1	1	0	1
rs13481441	2	0	0	1	2	1	0	1	1	0	1	1	2	0	2	2	1	1	2	2	1	2	0	1	1	2	1	2	1	2	1	0	0	1	1	2	0	2	1	1	0	1	1	1	1	1	1	0	1
rs13481445	2	0	0	1	2	1	0	1	1	0	1	1	2	0	2	2	1	1	2	2	1	2	0	1	1	2	1	2	1	2	1	0	0	1	1	2	0	2	1	1	0	1	1	1	1	1	1	0	1
rs13481446	2	0	0	1	2	1	0	1	1	0	1	1	2	0	2	2	1	1	2		1	2	0	1	1	2	1	2	1	2	1	0	0	1	1	2	0	2	1	1	0	1	1	1	1	1	1	0	1
rs13481451	2	0	0	1	2	1	0	1	1	0	1	1	2	0	2	2	1	1	2	2	1	2	0	1	1	2	1	2	1	2	1	0	0	1	1	2	0	2	1	1	0	1	1	1	1	1	1	0	1
rs13481454	2	0	0	1	2	1	0	1	1	0	1	1	2	0	2	2	1	1	2	2	1	2	0	1	1	2	1	2	1	2	1	0	0	1	1	2	0	2	1	1	0	1	1	1	1	1	1	0	1
rs13481455	2	0	0	1	2	1	0	1	1	0	1	1	2	0	2	2	0	1	2	2	1	2	0	1	1	2	1	2	1	2	1	0	0	1	1	2	0	2	1	1	0	1	1	1	1	1	1	0	1
rs13481456	2	0	0	1	2	1	0	1	1	0	1	1	2	0	2	2	1	1	2	2	1	2	0	1	1	2	1	2	1	2	1	0	0	1	1		0	2	1	1	0	1	1	1	1	1	1	0	1
rs13481457	2	0	0	1	2	1	0	1	1	0	1	1	2	0	2	2	1	1	2	2	1	2	0	1	1	2	1	2	1	2	1	0	0	1	1	2	0	2	1	1	0	1	1	1	1	1	1	0	1
rs13481458	2	0	0	1	2	1	0	1	1	0	1	1	2	0	2	2	1	1	2	2	1	2	0	1	1	2	1	2	1	2	1	0	0	1	1	2	0	2	1	1	0	1	1	1	1	1	1	0	1
rs13481469	2	0	0	1	2	1	0	1	1	0	1	1	2		2	2		1	2	2	1	1	0	1		2	1	2	1	2	1	0	0	1	1	2	0	2	0	1		1	1	1	1	1	1	0
rs4138386	2	0	0	1	2	1	0	1	1	0	1	1	2	0	2	2	1	1	2	2	1	1	0	1	1	2	1	2	1	2	1	0	0	1	1	2	0	2	0	1	0	1	1	1	1	1	1	0	1
rs13481474	2	0	0	1	2	1	0	1	1	0	1	1	2		2		1	1	2	2	1	1	0	1	1	2	1	2	1	2	1	0	0	1	1	2		2	0	1	0	1	1	1	1	1	1	0	1
rs13481477	2	0	0	1	2	1	0	1	1	0	1	1	2	0	2	2	1	1	2	2	1	1	0	1	1	2	1	2	1	2	1	0	0	1	1	2	0	2		1	0	1	1	1	1	1	1	0	1
rs13481478	2	0	0	1	2	1	0	1	1	0	1	1	2	0	2	2	1	1	2	2	1	1	0	1	1	2	1	2	1	2	1	0	0	1	1	2	0	2	0	1	0	1	1	1	1	1	1	0	1
rs13481480	2	0	0	1	2	1	0	1	1	0	1	1	2	0	2	2	1	1	2	2	1	1	0	1	1	2	1	2	1	2	1	0	0	1	1	2	0	2	0	1	0	1	1	1	1	1	1	0	1
rs6297907	2	0	0	1	2	1	0	1	1	0	1	1	2	0	2	2	1	1	2	2	1	1	0	1	1	2	1	2	1	2	1	0	0	1	1	2	0	2	0	1	0	1	1	1	1	1	1	0	1
rs13481483	2	0	0	1	2	1	0	1	1	0	1	1	2		2	2	1	1	2	2	1	1	0	1	1	2	1	2	1	2	1	0	0	1	1	2	0	2	0	1	0	1	1	1	1	1	1	0	1
rs13481485	2	0	0	1	2	1	0	1	1	0	1	1	2	0	2	2	1	1	2	2	1	1	0	1	1	2	0	2	1	2	1	0	0	1	1	2	0	2	0	1	0	1	1	1	1	1	1	0	1
rs13481487	2	0	0	1	2	1	0	1	1	0	1	1	2	0	2	2	1	1	2	2	1	1		1	1	2	1	2	1	2	1	0	0	1	1	2	0	2	0	1	0	1	1	1	1	1	1	0	1
rs13481488	2	0	0	1	2	1	0	1	1	0	1	1	2	0	2	2	1	1	2	2	1	1	0	1	1	2	1	2	1	2	1	0	0	1	1	2	0	2	0	1	0	1	1	1	1	1	1	0	1
rs13481489	2	0	0	1	2	1	0	1	1	0	1	1	2	0	2	2	1	1	2	2	1	1	0	1	1	2	1	2	1	2	1	0	0	1	1	2		2	0	1	0	1	1	1	1	1	1		1
rs13481491	2	0		1	2	1	0	1	1	0	1	1	2	0	2	2	1	1	2	2	1	1	0	1	1	2	1	2	1	2	1	0	0	1	1	2	0	2	0	1	0	1	1	1	1	1	1	0	1
rs13481497	2	0	0	1	2	1	0	1	1	0	1	1	2	0	2	2	1	1	2	2	1	1	0	1	1	2	1	2	1	2	1	0	0	1	1	2	0	2	0	1	0	1	1	1	1	1	1	0	1
rs13481500	2	0	0	1	2	1	0	1	1	0	1	1	2		2		1	1	2		1	1	0	1	1	2	1	2	1	2	1	0	0	1	1	2	0	2	0	1		1	1	1	1	1	1	0	1
rs3675722	2	0	0	1	2	1	0	1	1	0	1	1	2	0	2	2	1	1	2	2	1	1	0	1	1	2	1	2	1	2	1	0	0	1	1	2	0	2	0	1	0	1	1	1	1	1	1	0	1
rs13481502	2	0	0	1	2	1	0	1	1	0	1	1	2	0	2	2	1	1	2	2	1	1	0	1	1	2	1	2	1	2	1	0	0	1	1	2		2	0	1	0	1	1	1	1	1	1	0	1
rs13481504	2	0	0	1	2	1	0	1	1	0	1	1	2	0	2	2	1	1	2	2	1	1	0	1	1	2	1	2	1	2	1	0	0	1	1	2	0	2	0	1	0	1	1	1	1	1	1	0	1
rs13481507	2	0	0	1	2	1	0	1	1	0	1	1	2	0	2	2	1	1	2	2	1	1	0	1	1	2	1	2	1	2	1	0	0	1	1	2	0	2	0	1	0	1	1	1	1	1	1	0	1
rs13481508	2	0	0	1	2	1	0	1	1	0	1	1	2	0	2	2	1	1	2	2	1	1	0	1	1	2	1	2	1	2	1	0	0	1	1	2	0	2	0	1	0	1	1	1	1	1	1	0	1
rs13481509	2	0	0	1	2	1	0	1	1	0	1	1	2	0	2	2	1	1	2	2	1	1	0	1	1	2	1	2	1	2	1	0	0	1	1	2	0	2	0	1	0	1	1	1	1	1	1	0	1
rs13481512	2	0	0	1	2	1	0	1	1	0	1	1	2	0	2	2	1	1	2	2	1	1	0	1	1		1	2	1	2	1	0	0	1	1	2	0	2	0	1		1	1	1	1	1	1	0	1
rs13481513	2	0	0	1	2	1	0	1	1	0	1	1	2	0	2	2	1	1	2	2	1	1	0	1	1	2	1	2	1	2	1	0	0	1	1	2	0	2	0	1	0	1	1	1	1	1	1	0	1
rs6333493	2	0	0	1	2	1	0	1	1	0	1	1	2	0	2	2	1	1	2	2	1	1	0	1	1	2	1	2	1	2	1	0	0	1	1	2	0	2	0	1	0	1	1	1	1	1	1	0	1
rs3023345	2	0	0	1	2	1	0	1	1	0	1	1	2	0	1	2	1	1	2	2	1	1	0	1	1	2	1	2	1	2	1	0	0	1	1	2	0	2	0	1	0	1	1	1	1	1	1	0	1
rs13481516	2	0	0	1	2	1	0	1	1	0	1	1	2	0	1	2	1	1	2	2	1	1	0	1	1	2	1	2	1	2	1	0	0	1	1	2	0	2	0	1	0	1	1	1	1	1	1	0	1
rs13481521	2	0	0	1	2	1	0	1	1	0	1	1	2	0	1	2	1	1	2	2	1	1	0	1	1	2	1	2	2	2	1	0	0	1	1	2	0	2	0	1	0	1	1	1	1	1	1	0	1
rs13481522	2	0	0	1	2	1	0	1	1	0	1	1	2	0	1	2	1	1	2	2	1	1	0	1	1	2	1	2	2	2	1	0	0	1	1	2	0	2	0	1	0	1	1	1	1	1	1	0	1
rs6335879	2	0	0	1	2	1	0	1	1	0	1	1	2	0	1	2	1	1	2	2	1	1	0	1	1	2	1	2	2	2	1	0	0	1	1	2	0	2	0	1	0	1	1	1	1	1	1	0	1
rs13481524	2	0	0	1	2	1	0	1	1	0	1	1	2	0	1	2	1	1	2	2	1	1	0	1	1	2		2	2	2	1	0	0	1	1	2	0	2	0	1	0	1	1	1	1	1	1	0	1
rs13481527	2	0	0	1	2	1	0	1	1	0	1	1	2	0	1	2	1	1	2	2	1	1	0	1	1	2	1	2	2	2	1	0	0	1	1	2	0	2	0	1	0	1	1	1	1	1	1	0	1
rs3021895	2	0	0	1	2	1	0	1	1	0	1	1	2	0	1	2	1	1	2	2	1	1	0	1	1	2	1	2	2	2	1	0	0	1	1	2	0	2	0	1	0	1	1	1	1	1	1	0	1
rs13481542	2	0	0	1	2	1	0	1	1	0	1	1	2	0	1		1	1	2		1	1		1	1	2	1	2	2	2	1		1	1	1			2	0	1		1	1	1	1	1	1	0	1
rs13481543	2	0	0	1	2	1	0	1	1	0	1	1	2	0	1	2	1	1	2	2	1	1	0	1	1	2	1	2	2	2	1	0	1	1	1	2	0	2	0	1	0	1	1	1	1	1	1	0	1
rs3674330	2	0	0	1	2	1	0	1	1	0	0	1	2	0	1	2	1	1	2	2	2	1	0	1	1	2	1	2	2	2	1	0	1	1	1	2	0	2	0	1	0	1	1	1	1	1	1	0	1
rs3719530	2	0	0	1	2	1	0	1	1	0	0	1	2	0	1	2	1	1	2	1	2	1	0	1	1	2	1	2	2	2	1	0	1	1	1	2	0	2	0	1	0	1	1	1	1	1	1	0	1
rs13481559	2		0	1	2	1		1	1	0	0	1	2		1		1	1	2	1	2	1		1	1		1	2		2	0		1	1	1				0	1		1	1	1	1	1	1	0	1
rs13481560	2	0	0	1	2	1	0	1	1	0	0	1	2	0	1	2	1	1	2	1	2	1	0	1	1	2	1	2	2	2	1	0	1	1	1	2	0	2	0	1	0	1	1	1	1	1	1	0	1
rs13481562	2	0	0	1	2	1	0	1	1	0	0	1	2	0	1	2	1	1	2	1	2	1	0	1	1	2	1	2	2	2	1	0	1	1	1	2	0	2	0	1	0	1	1	1	1	1	1	0	1
[truncated: 988 more rows]
[truncated: 421 more columns]
