# Supplementary material for: Identification of Genes and Networks Driving Cardiovascular and Metabolic Phenotypes in a Mouse F2 Intercross
Source: PLoS One. 2010 Dec 14;5(12):e14319. doi: 10.1371/journal.pone.0014319 (PMC3001864; doi:10.1371/journal.pone.0014319)
Supplement: Table S9 — Gender assignments for Jaxshort BxA replication cohort. (0.04 MB XLS) [file pone.0014319.s023.xls]

## Sheet: Table S9
Table S9: Gender assignments for Jaxshort BxA replication cohort
individual	gender
11422	female
11423	female
11424	female
11425	male
11426	male
11427	male
11428	female
11430	female
11431	male
11432	male
11433	male
11434	female
11435	female
11436	female
11437	male
11438	male
11439	male
11440	female
11441	female
11442	female
11443	male
11444	male
11445	male
11446	male
11447	male
11448	male
11497	female
11498	female
11499	female
11500	male
11501	male
11502	male
11503	female
11504	female
11505	female
11506	male
11507	male
11508	male
11509	female
11510	female
11511	female
11512	male
11513	male
11514	male
11515	male
11516	male
11517	male
11518	female
11519	female
11520	female
11572	female
11573	female
11574	female
11575	male
11576	male
11577	male
11581	male
11582	male
11583	male
11584	female
11585	female
11586	female
11587	male
11588	male
11589	male
11590	male
11591	male
11592	male
11593	female
11594	female
11595	female
11647	female
11648	female
11649	female
11650	male
11651	male
11652	male
11653	male
11654	male
11655	male
11656	female
11657	female
11658	female
11659	female
11660	female
11661	female
11662	male
11663	male
11664	male
11665	male
11666	male
11667	male
11668	female
11669	female
11670	female
11722	female
11723	female
11724	female
11725	female
11726	female
11727	female
11728	male
11729	male
11730	male
11731	male
11732	male
11733	female
11734	female
11735	female
11736	male
11737	male
11738	male
11739	female
11740	female
11741	female
11742	male
11743	male
11744	male
11745	male
11794	female
11795	female
11796	female
11797	male
11798	male
11799	male
11800	female
11801	female
11802	female
11803	male
11804	male
11805	female
11806	female
11807	female
11808	male
11809	male
11810	male
11811	female
11812	female
11813	female
11814	male
11815	male
11816	male
11817	female
11819	female
11869	male
11870	male
11871	female
11872	female
11873	female
11874	male
11875	male
11876	male
11877	female
11878	female
11879	female
11880	male
11881	male
11882	male
11883	female
11884	female
11885	female
11886	male
11887	male
11888	male
11890	female
11891	female
11949	male
11950	male
11951	male
11952	female
11953	female
11954	female
11955	female
11956	female
11957	female
11958	male
11959	male
11960	male
11961	male
11962	male
11963	male
11964	female
11965	female
11966	female
11967	male
11968	male
11969	male
11970	female
11971	female
11972	female
12024	male
12025	male
12026	male
12027	female
12028	female
12029	female
12030	male
12032	male
12033	female
12034	female
12035	female
12036	male
12037	male
12038	male
12039	female
12040	female
12042	male
12043	male
12044	male
12087	female
12088	female
12089	female
12090	male
12091	male
12092	male
12093	female
12094	female
12095	female
12096	male
12097	male
12098	male
12099	female
12100	female
12101	female
12102	male
12103	male
12104	male
12105	female
12106	female
12107	female
12108	male
12109	male
12110	male
12111	female
12112	female
12113	female
12114	male
12115	male
12116	male
12171	female
12172	female
12173	female
12174	male
12175	male
12176	male
12177	female
12178	female
12179	female
12180	female
12181	female
12182	female
12183	male
12184	male
12185	male
12186	female
12187	female
12188	female
12246	male
12247	male
12248	male
12249	female
12250	female
12251	female
12252	female
12253	female
12254	female
12255	male
12256	male
12257	male
12258	female
12259	female
12260	female
12261	male
12262	male
12263	male
12264	male
12265	male
12266	male
12312	female
12313	female
12314	female
12315	female
12316	female
12317	female
12318	male
12319	male
12320	male
12321	male
12322	male
12323	male
12324	female
12325	female
12326	female
12327	female
12329	female
12330	male
12331	male
12332	male
12333	female
12335	female
12336	male
12337	male
12338	male
12339	male
12340	male
12341	male
12383	male
12384	male
12385	male
12386	female
12387	female
12388	female
12390	male
12391	male
12392	female
12393	female
12394	female
12395	female
12396	female
12397	female
12398	male
12399	male
12400	male
12401	female
12402	female
12403	female
12404	male
12405	male
12406	male
12407	female
12408	female
12409	female
12410	male
12411	male
12412	male
12440	female
12441	female
12442	female
12443	female
12444	female
12445	female
12446	male
12447	male
12448	male
12449	male
12450	male
12451	male
12452	female
12455	male
12456	male
12457	male
12458	female
12459	female
12460	female
12461	female
12462	female
12463	female
12464	male
12465	male
12466	male
12521	male
12522	male
12523	male
12524	female
12525	female
12526	female
12527	male
12528	male
12529	male
12530	female
12531	female
12532	female
12533	female
12534	female
12535	female
12536	male
12537	male
12538	male
12540	female
12541	female
12542	male
12543	male
12544	male
12596	female
12597	female
12598	female
12599	female
12600	female
12601	female
12602	female
12603	female
12604	female
12605	male
12606	male
12607	male
12608	male
12609	male
12610	male
12611	male
12612	male
12613	male
12614	female
12615	female
12616	female
12674	female
12675	female
12676	female
12677	female
12678	female
12679	female
12680	female
12681	female
12682	female
12683	female
12684	female
12685	female
12686	male
12687	male
12688	male
12689	male
12690	male
12691	male
12692	male
12693	male
12694	male
12695	male
12696	male
12697	male
12749	female
12750	female
12751	female
12752	male
12753	male
12754	male
12755	female
12756	female
12757	female
12758	male
12759	male
12760	male
12761	female
12762	female
12763	female
12764	male
12765	male
12766	male
12767	female
12768	female
12769	female
12823	male
12824	male
12825	male
12826	female
12827	female
12828	female
12829	male
12830	male
12831	male
12832	female
12833	female
12834	female
12835	male
12836	male
12837	male
12838	female
12839	female
12840	female
12841	male
12842	male
12843	male
