# Supplementary material for: Identification of Genes and Networks Driving Cardiovascular and Metabolic Phenotypes in a Mouse F2 Intercross
Source: PLoS One. 2010 Dec 14;5(12):e14319. doi: 10.1371/journal.pone.0014319 (PMC3001864; doi:10.1371/journal.pone.0014319)
Supplement: Table S12 — Body Composition data by qNMR for Akr1b8-/-, Emr1-/-, and Rgs2-/- and littermate controls. (0.07 MB XLS) [file pone.0014319.s026.xls]

## Sheet: Table S12
Table S12: Body Compositon data by qNMR for Akr1b8-/-, Emr1-/-, and Rgs2-/- and littermate controls
Gene	Gender	Age at Test (days)	Genotype	Animal Identifier	Body Weight	Fat (g)	% Fat Tissue	Lean (g)	% Lean Tissue	FBF (g)	% FBF	Diet
Akr1b8	F	62	KO/KO	731851	20.6	9.99	2.05794	76.56	15.7714	9.35	1.9261	Chow D04
Akr1b8	F	62	KO/KO	731852	19.6	8.69	1.70324	79.4	15.5624	8.45	1.6562	Chow D04
Akr1b8	F	62	KO/KO	731853	20.9	8.9	1.8601	79.29	16.5716	8.67	1.81203	Chow D04
Akr1b8	F	62	KO/KO	731854	19.4	9.94	1.92836	76.35	14.8119	10.17	1.97298	Chow D04
Akr1b8	F	62	KO/KO	731855	19.5	9.77	1.90515	78.08	15.2256	8.88	1.7316	Chow D04
Akr1b8	F	62	KO/KO	731856	20.6	15.42	3.17652	72.24	14.8814	8.82	1.81692	Chow D04
Akr1b8	F	55	KO/KO	731866	19.3	8.71	1.68103	75.4	14.5522	11.88	2.29284	Chow D04
Akr1b8	F	55	KO/KO	731867	16.8	9.81	1.64808	77.57	13.0318	8.41	1.41288	Chow D04
Akr1b8	F	55	KO/KO	731868	21.1	10.13	2.13743	77.61	16.3757	8.77	1.85047	Chow D04
Akr1b8	F	62	+/+	731824	17.1	8.2	1.4022	78.09	13.3534	10.16	1.73736	Chow D04
Akr1b8	F	62	+/+	731825	17.9	8.53	1.52687	76.36	13.6684	11	1.969	Chow D04
Akr1b8	F	62	+/+	731826	18.6	7.65	1.4229	78.95	14.6847	9.61	1.78746	Chow D04
Akr1b8	F	62	+/+	731827	20.3	11.43	2.32029	73.4	14.9002	11.21	2.27563	Chow D04
Akr1b8	F	62	+/+	731828	19.7	12.6	2.4822	74.9	14.7553	9.16	1.80452	Chow D04
Akr1b8	F	62	+/+	731829	17.5	9.21	1.61175	76.75	13.4313	10.45	1.82875	Chow D04
Akr1b8	F	55	+/+	731832	18.9	9.63	1.82007	76.52	14.4623	10.34	1.95426	Chow D04
Akr1b8	F	55	+/+	731833	19.7	9.62	1.89514	76.59	15.0882	9.74	1.91878	Chow D04
Akr1b8	F	55	+/+	731834	17.2	7.97	1.37084	75.62	13.0066	12.19	2.09668	Chow D04
Akr1b8	M	62	KO/KO	731859	23.3	13.45	3.13385	74.34	17.3212	8.36	1.94788	Chow D04
Akr1b8	M	62	KO/KO	731860	24.4	12.96	3.16224	75.61	18.4488	7.57	1.84708	Chow D04
Akr1b8	M	62	KO/KO	731861	23.5	11.31	2.65785	76.75	18.0362	8.19	1.92465	Chow D04
Akr1b8	M	62	KO/KO	731862	26.1	16.37	4.27257	72.82	19.006	7.19	1.87659	Chow D04
Akr1b8	M	62	KO/KO	731863	25.6	14.95	3.8272	74.24	19.0054	7.44	1.90464	Chow D04
Akr1b8	M	55	KO/KO	731870	23.5	9.62	2.2607	76.85	18.0598	9.97	2.34295	Chow D04
Akr1b8	M	55	KO/KO	731871	23.6	12.96	3.05856	76.11	17.962	6.77	1.59772	Chow D04
Akr1b8	M	55	KO/KO	731872	27.9	14.18	3.95622	75.11	20.9557	7.14	1.99206	Chow D04
Akr1b8	M	55	KO/KO	731873	21.5	11.16	2.3994	76.7	16.4905	8.21	1.76515	Chow D04
Akr1b8	M	55	+/+	731836	23.1	8.46	1.95426	76.41	17.6507	11.33	2.61723	Chow D04
Akr1b8	M	55	+/+	731837	22.4	10.73	2.40352	74.8	16.7552	10.33	2.31392	Chow D04
Akr1b8	M	55	+/+	731838	20.6	8.95	1.8437	76.42	15.7425	10.24	2.10944	Chow D04
Akr1b8	M	55	+/+	731839	24.1	10.03	2.41723	77.5	18.6775	8.77	2.11357	Chow D04
Akr1b8	M	55	+/+	731840	21.7	9.46	2.05282	77.95	16.9152	8.86	1.92262	Chow D04
Akr1b8	M	55	+/+	731841	24	13	3.12	72.11	17.3064	10.34	2.4816	Chow D04
Akr1b8	M	55	+/+	731842	24.2	10.18	2.46356	76.04	18.4017	10.45	2.5289	Chow D04
Akr1b8	M	55	+/+	731843	22.1	8.42	1.86082	77.36	17.0966	10.28	2.27188	Chow D04
Akr1b8	M	55	+/+	731844	21	11.95	2.5095	74.79	15.7059	9.28	1.9488	Chow D04
Akr1b8	F	140	KO/KO	731851	28.9	23.72	6.85508	67.7	19.5653	6.3	1.8207	HF-HC 12492
Akr1b8	F	140	KO/KO	731852	35.9	35.74	12.8307	58.07	20.8471	4.39	1.57601	HF-HC 12492
Akr1b8	F	140	KO/KO	731853	30.4	26.09	7.93136	65.64	19.9546	6.18	1.87872	HF-HC 12492
Akr1b8	F	140	KO/KO	731854	36.9	41.39	15.2729	53	19.557	4.58	1.69002	HF-HC 12492
Akr1b8	F	140	KO/KO	731855	34	34.33	11.6722	59.15	20.111	5.14	1.7476	HF-HC 12492
Akr1b8	F	140	KO/KO	731856	38.9	42.99	16.7231	51.03	19.8507	4.92	1.91388	HF-HC 12492
Akr1b8	F	133	KO/KO	731866	29.6	24.38	7.21648	68.24	20.199	5.57	1.64872	HF-HC 12492
Akr1b8	F	133	KO/KO	731867	25.5	24.37	6.21435	66.4	16.932	6.33	1.61415	HF-HC 12492
Akr1b8	F	133	KO/KO	731868	39.8	41.35	16.4573	52.42	20.8632	4.77	1.89846	HF-HC 12492
Akr1b8	F	140	+/+	731824	28	29.31	8.2068	62.12	17.3936	6.55	1.834	HF-HC 12492
Akr1b8	F	140	+/+	731825	29.3	28.02	8.20986	62.53	18.3213	7.3	2.1389	HF-HC 12492
Akr1b8	F	140	+/+	731826	31.7	33.91	10.7495	58.92	18.6776	5.01	1.58817	HF-HC 12492
Akr1b8	F	140	+/+	731827	36.8	38.57	14.1938	54.81	20.1701	4.66	1.71488	HF-HC 12492
Akr1b8	F	140	+/+	731828	39.3	40.68	15.9872	52.91	20.7936	4.91	1.92963	HF-HC 12492
Akr1b8	F	140	+/+	731829	31.5	37.01	11.6581	55.19	17.3849	5.58	1.7577	HF-HC 12492
Akr1b8	F	133	+/+	731832	45.7	48.11	21.9863	45.44	20.7661	5.2	2.3764	HF-HC 12492
Akr1b8	F	133	+/+	731833	34.7	35.92	12.4642	57.65	20.0045	4.56	1.58232	HF-HC 12492
Akr1b8	F	133	+/+	731834	33.9	39.68	13.4515	53.88	18.2653	4.61	1.56279	HF-HC 12492
Akr1b8	M	140	KO/KO	731859	45.4	40.91	18.5731	53.43	24.2572	4.09	1.85686	HF-HC 12492
Akr1b8	M	140	KO/KO	731860	48.4	42	20.328	52.73	25.5213	3.83	1.85372	HF-HC 12492
Akr1b8	M	140	KO/KO	731861	48.7	41.94	20.4248	52.53	25.5821	3.94	1.91878	HF-HC 12492
Akr1b8	M	140	KO/KO	731862	48.6	41.28	20.0621	53.28	25.8941	3.93	1.90998	HF-HC 12492
Akr1b8	M	140	KO/KO	731863	46.1	42.09	19.4035	52.39	24.1518	4.04	1.86244	HF-HC 12492
Akr1b8	M	133	KO/KO	731870	44.4	43.02	19.1009	50.88	22.5907	4.82	2.14008	HF-HC 12492
Akr1b8	M	133	KO/KO	731871	45.6	42.19	19.2386	52.2	23.8032	4.05	1.8468	HF-HC 12492
Akr1b8	M	133	KO/KO	731872	48.6	38.41	18.6673	55.34	26.8952	4.38	2.12868	HF-HC 12492
Akr1b8	M	133	KO/KO	731873	44.6	43.44	19.3742	50.52	22.5319	4.22	1.88212	HF-HC 12492
Akr1b8	M	133	+/+	731836	38.5	32.7	12.5895	59.95	23.0807	5.2	2.002	HF-HC 12492
Akr1b8	M	133	+/+	731837	41	29.2	11.972	62.38	25.5758	5.93	2.4313	HF-HC 12492
Akr1b8	M	133	+/+	731838	35.2	29.26	10.2995	62.91	22.1443	5.29	1.86208	HF-HC 12492
Akr1b8	M	133	+/+	731839	48.4	38.82	18.7889	54.31	26.286	4.89	2.36676	HF-HC 12492
Akr1b8	M	133	+/+	731840	41.7	39.64	16.5299	54.56	22.7515	4.4	1.8348	HF-HC 12492
Akr1b8	M	133	+/+	731841	49.7	39.93	19.8452	53.82	26.7485	4.47	2.22159	HF-HC 12492
Akr1b8	M	133	+/+	731842	47.5	39.28	18.658	55.16	26.201	4.02	1.9095	HF-HC 12492
Akr1b8	M	133	+/+	731843	43.1	39.55	17.0461	54.15	23.3387	4.47	1.92657	HF-HC 12492
Akr1b8	M	133	+/+	731844	42.3	39.36	16.6493	54.24	22.9435	4.36	1.84428	HF-HC 12492
Emr1	F	61	KO/KO	1142069	19.4	9.51	1.84494	81.37	15.7858	6.88	1.33472	CD-D04
Emr1	F	61	KO/KO	1142070	18.4	11.3	2.0792	77.16	14.1974	8.56	1.57504	CD-D04
Emr1	F	61	KO/KO	1142071	20.2	7.81	1.57762	80.23	16.2065	9.03	1.82406	CD-D04
Emr1	F	61	KO/KO	1142072	19.2	8.4	1.6128	81.12	15.575	8.37	1.60704	CD-D04
Emr1	F	61	KO/KO	1142073	19.7	8.84	1.74148	79.55	15.6714	8.81	1.73557	CD-D04
Emr1	F	61	KO/KO	1142074	20.3	9.61	1.95083	77.65	15.763	10.15	2.06045	CD-D04
Emr1	F	61	KO/KO	1142075	19.3	12.76	2.46268	75.83	14.6352	7.54	1.45522	CD-D04
Emr1	F	61	KO/KO	1142076	19.6	6.61	1.29556	80.59	15.7956	9.44	1.85024	CD-D04
Emr1	F	61	KO/KO	1142077	19.2	9.84	1.88928	79.9	15.3408	7.55	1.4496	CD-D04
Emr1	F	61	+/+	1142058	21.7	11.67	2.53239	76.7	16.6439	8.96	1.94432	CD-D04
Emr1	F	61	+/+	1142059	20	10.59	2.118	78.39	15.678	8.45	1.69	CD-D04
Emr1	F	61	+/+	1142060	19.1	10.69	2.04179	79.24	15.1348	7.43	1.41913	CD-D04
Emr1	F	61	+/+	1142061	19.8	14.51	2.87298	74.32	14.7154	8.34	1.65132	CD-D04
Emr1	F	61	+/+	1142062	19.3	12.49	2.41057	76.01	14.6699	8.84	1.70612	CD-D04
Emr1	F	61	+/+	1142063	20.9	12.21	2.55189	76.03	15.8903	8.09	1.69081	CD-D04
Emr1	F	61	+/+	1142064	19.8	11.79	2.33442	76.57	15.1609	8.82	1.74636	CD-D04
Emr1	F	61	+/+	1142065	18.3	11.81	2.16123	76.24	13.9519	8.6	1.5738	CD-D04
Emr1	F	61	+/+	1142066	17.7	13.82	2.44614	73.76	13.0555	9.34	1.65318	CD-D04
Emr1	M	68	KO/KO	1142054	23.9	11.86	2.83454	77.81	18.5966	7.04	1.68256	CD-D04
Emr1	M	68	KO/KO	1142055	23.7	12.38	2.93406	77.26	18.3106	7.43	1.76091	CD-D04
Emr1	M	68	KO/KO	1142056	26	11.5	2.99	78.06	20.2956	7.02	1.8252	CD-D04
Emr1	M	68	KO/KO	1142057	27	12.06	3.2562	77.71	20.9817	7.15	1.9305	CD-D04
Emr1	M	61	KO/KO	1142087	24.5	11.2	2.744	78.65	19.2692	7.23	1.77135	CD-D04
Emr1	M	61	KO/KO	1142088	22.8	10.97	2.50116	78.29	17.8501	7.38	1.68264	CD-D04
Emr1	M	61	KO/KO	1142089	23.6	13.33	3.14588	75.79	17.8864	6.97	1.64492	CD-D04
Emr1	M	61	KO/KO	1142090	25.2	10.05	2.5326	79.06	19.9231	7.87	1.98324	CD-D04
Emr1	M	61	KO/KO	1142091	21.6	11.53	2.49048	77.37	16.7119	7.72	1.66752	CD-D04
Emr1	M	68	+/+	1142050	23.3	12.32	2.87056	76.94	17.927	7.3	1.7009	CD-D04
Emr1	M	68	+/+	1142051	23.1	12.54	2.89674	76.84	17.75	7.19	1.66089	CD-D04
Emr1	M	68	+/+	1142052	25.8	14.09	3.63522	75.34	19.4377	7.24	1.86792	CD-D04
Emr1	M	68	+/+	1142053	26	11.39	2.9614	78.36	20.3736	6.7	1.742	CD-D04
Emr1	M	61	+/+	1142080	23.6	11.24	2.65264	76.39	18.028	8.41	1.98476	CD-D04
Emr1	M	61	+/+	1142081	24.2	11.98	2.89916	77.15	18.6703	6.65	1.6093	CD-D04
Emr1	M	61	+/+	1142082	26.7	14.46	3.86082	74.79	19.9689	7.67	2.04789	CD-D04
Emr1	M	61	+/+	1142083	26.5	12.6	3.339	76	20.14	8	2.12	CD-D04
Emr1	M	61	+/+	1142084	25.6	10.72	2.74432	78	19.968	7.23	1.85088	CD-D04
Emr1	F	153	KO/KO	1142069	29	27.56	7.9924	64.72	18.7688	5.6	1.624	HFHCD-RD-12492
Emr1	F	153	KO/KO	1142070	24	16.68	4.0032	74.23	17.8152	6.86	1.6464	HFHCD-RD-12492
Emr1	F	153	KO/KO	1142071	33.1	29.93	9.90683	63.15	20.9027	5.06	1.67486	HFHCD-RD-12492
Emr1	F	153	KO/KO	1142072	26.5	19.21	5.09065	72.57	19.231	5.77	1.52905	HFHCD-RD-12492
Emr1	F	153	KO/KO	1142073	25.7	17.22	4.42554	72.92	18.7404	7.24	1.86068	HFHCD-RD-12492
Emr1	F	153	KO/KO	1142074	28.4	24.9	7.0716	67.28	19.1075	5.94	1.68696	HFHCD-RD-12492
Emr1	F	153	KO/KO	1142075	26.3	20.57	5.40991	70.91	18.6493	5.51	1.44913	HFHCD-RD-12492
Emr1	F	153	KO/KO	1142076	28.6	19	5.434	71.97	20.5834	6.8	1.9448	HFHCD-RD-12492
Emr1	F	153	KO/KO	1142077	28.9	22.81	6.59209	68.58	19.8196	6.38	1.84382	HFHCD-RD-12492
Emr1	F	153	+/+	1142058	34.6	30.45	10.5357	62.05	21.4693	5.44	1.88224	HFHCD-RD-12492
Emr1	F	153	+/+	1142059	39.6	39.52	15.6499	54.11	21.4276	5.25	2.079	HFHCD-RD-12492
Emr1	F	153	+/+	1142060	31.4	29.14	9.14996	63.18	19.8385	5.84	1.83376	HFHCD-RD-12492
Emr1	F	153	+/+	1142061	36.8	37.68	13.8662	55.37	20.3762	5.22	1.92096	HFHCD-RD-12492
Emr1	F	153	+/+	1142062	29.5	29.8	8.791	62.08	18.3136	5.79	1.70805	HFHCD-RD-12492
Emr1	F	153	+/+	1142063								HFHCD-RD-12492
Emr1	F	153	+/+	1142064	33.5	33.95	11.3733	58.83	19.7081	5.24	1.7554	HFHCD-RD-12492
Emr1	F	153	+/+	1142065	30.7	33.27	10.2139	58.95	18.0977	5.26	1.61482	HFHCD-RD-12492
Emr1	F	153	+/+	1142066	26	24.05	6.253	66.65	17.329	6.74	1.7524	HFHCD-RD-12492
Emr1	M	160	KO/KO	1142054	50.5	40.53	20.4676	53.56	27.0478	4.38	2.2119	HFHCD-RD-12492
Emr1	M	160	KO/KO	1142055	48.2	39.05	18.8221	55.69	26.8426	3.74	1.80268	HFHCD-RD-12492
Emr1	M	160	KO/KO	1142056	49	39.99	19.5951	54.54	26.7246	3.81	1.8669	HFHCD-RD-12492
Emr1	M	160	KO/KO	1142057	50.7	42.39	21.4917	52.14	26.435	4.29	2.17503	HFHCD-RD-12492
Emr1	M	153	KO/KO	1142087	46.6	41.86	19.5068	52.86	24.6328	3.86	1.79876	HFHCD-RD-12492
Emr1	M	153	KO/KO	1142088	44.3	40.26	17.8352	54.54	24.1612	3.86	1.70998	HFHCD-RD-12492
Emr1	M	153	KO/KO	1142089	43.5	40.94	17.8089	52.95	23.0332	4.15	1.80525	HFHCD-RD-12492
Emr1	M	153	KO/KO	1142090	48.6	35.45	17.2287	58.13	28.2512	4.72	2.29392	HFHCD-RD-12492
Emr1	M	153	KO/KO	1142091	45.4	37.07	16.8298	56.63	25.71	4.5	2.043	HFHCD-RD-12492
Emr1	M	160	+/+	1142050	44.7	40.71	18.1974	53.96	24.1201	3.72	1.66284	HFHCD-RD-12492
Emr1	M	160	+/+	1142051	45.5	40.53	18.4412	53.88	24.5154	4.15	1.88825	HFHCD-RD-12492
Emr1	M	160	+/+	1142052	49.9	42.13	21.0229	51.85	25.8731	4.6	2.2954	HFHCD-RD-12492
Emr1	M	160	+/+	1142053	48.8	40.3	19.6664	54.32	26.5082	3.97	1.93736	HFHCD-RD-12492
Emr1	M	153	+/+	1142080	44.3	41.52	18.3934	52.13	23.0936	4.9	2.1707	HFHCD-RD-12492
Emr1	M	153	+/+	1142081	50.6	38.98	19.7239	56.16	28.417	3.75	1.8975	HFHCD-RD-12492
Emr1	M	153	+/+	1142082	47.8	38.64	18.4699	55.22	26.3952	4.52	2.16056	HFHCD-RD-12492
Emr1	M	153	+/+	1142083	42	35.33	14.8386	56.98	23.9316	5.58	2.3436	HFHCD-RD-12492
Emr1	M	153	+/+	1142084	51.3	41.11	21.0894	53.17	27.2762	4.11	2.10843	HFHCD-RD-12492
Rgs2	F	56	KO/KO	756209	20	10.48	2.096	78.09	15.618	8.66	1.732	Chow D04
Rgs2	F	56	KO/KO	756210	19.4	9.78	1.89732	76.42	14.8255	10.31	2.00014	Chow D04
Rgs2	F	56	KO/KO	756211	20.5	10.36	2.1238	75.09	15.3934	11.76	2.4108	Chow D04
Rgs2	F	56	KO/KO	756212	19.7	11.98	2.36006	76.08	14.9878	8.82	1.73754	Chow D04
Rgs2	F	56	KO/KO	756213	21.1	9.87	2.08257	76.64	16.171	10.42	2.19862	Chow D04
Rgs2	F	56	KO/KO	756214	20.3	8.55	1.73565	77.81	15.7954	10.44	2.11932	Chow D04
Rgs2	F	56	KO/KO	756215	19.6	9.18	1.79928	77.52	15.1939	10.08	1.97568	Chow D04
Rgs2	F	56	KO/KO	756216	19.3	9.31	1.79683	76.33	14.7317	11.08	2.13844	Chow D04
Rgs2	F	56	KO/KO	756217								Chow D04
Rgs2	F	56	+/+	756187	17.9	9.03	1.61637	77.43	13.86	10.33	1.84907	Chow D04
Rgs2	F	56	+/+	756188	17.9	12.39	2.21781	74.32	13.3033	9.79	1.75241	Chow D04
Rgs2	F	56	+/+	756189	18.8	7.11	1.33668	78.08	14.679	11.08	2.08304	Chow D04
Rgs2	F	56	+/+	756190	17.8	7.91	1.40798	77.9	13.8662	10.08	1.79424	Chow D04
Rgs2	F	56	+/+	756191	19.5	10.56	2.0592	74.91	14.6075	9.96	1.9422	Chow D04
Rgs2	F	56	+/+	756192	18.8	9.63	1.81044	76.75	14.429	10.26	1.92888	Chow D04
Rgs2	F	56	+/+	756193	17.8	10.92	1.94376	75.35	13.4123	10.03	1.78534	Chow D04
Rgs2	F	56	+/+	756194	18.1	10.4	1.8824	76.87	13.9135	9.41	1.70321	Chow D04
Rgs2	F	56	+/+	756195	19.7	8.14	1.60358	78.28	15.4212	10.74	2.11578	Chow D04
Rgs2	M	56	KO/KO	756220	24.3	9.95	2.41785	77.17	18.7523	8.73	2.12139	Chow D04
Rgs2	M	56	KO/KO	756221	24.8	13.23	3.28104	75.83	18.8058	7.86	1.94928	Chow D04
Rgs2	M	56	KO/KO	756222	26.4	10.93	2.88552	76.18	20.1115	8.68	2.29152	Chow D04
Rgs2	M	56	KO/KO	756223	24.1	11.92	2.87272	76.6	18.4606	8.05	1.94005	Chow D04
Rgs2	M	56	KO/KO	756224	23.3	12.09	2.81697	76.67	17.8641	7.44	1.73352	Chow D04
Rgs2	M	56	KO/KO	756225	23.1	13.15	3.03765	76.52	17.6761	6.94	1.60314	Chow D04
Rgs2	M	56	KO/KO	756226	25.2	10.51	2.64852	78.1	19.6812	7.97	2.00844	Chow D04
Rgs2	M	56	KO/KO	756227	21.6	10.05	2.1708	78.07	16.8631	8.7	1.8792	Chow D04
Rgs2	M	56	KO/KO	756228	24.6	12.36	3.04056	76.11	18.7231	8.48	2.08608	Chow D04
Rgs2	M	56	+/+	756198	24.1	12.12	2.92092	75.97	18.3088	7.93	1.91113	Chow D04
Rgs2	M	56	+/+	756199	25.5	17.6	4.488	70.65	18.0158	8.16	2.0808	Chow D04
Rgs2	M	56	+/+	756200	24	13.24	3.1776	74.86	17.9664	8.11	1.9464	Chow D04
Rgs2	M	56	+/+	756201	22.5	13.25	2.98125	74.66	16.7985	7.5	1.6875	Chow D04
Rgs2	M	56	+/+	756202	23.6	13.51	3.18836	74.51	17.5844	8.68	2.04848	Chow D04
Rgs2	M	56	+/+	756203	22.5	10.38	2.3355	78.01	17.5523	8.49	1.91025	Chow D04
Rgs2	M	56	+/+	756204	22.8	12.43	2.83404	76.5	17.442	8.39	1.91292	Chow D04
Rgs2	M	56	+/+	756205	23.5	12.24	2.8764	75	17.625	8.62	2.0257	Chow D04
Rgs2	M	56	+/+	756206	22.3	12.73	2.83879	76.13	16.977	7.83	1.74609	Chow D04
Rgs2	F	127	KO/KO	756209	30.7	25.64	7.87148	66.23	20.3326	5.82	1.78674	HF-HC 12492
Rgs2	F	127	KO/KO	756210	31.2	30.23	9.43176	62.06	19.3627	5.43	1.69416	HF-HC 12492
Rgs2	F	127	KO/KO	756211	29.8	24.71	7.36358	66.19	19.7246	6.66	1.98468	HF-HC 12492
Rgs2	F	127	KO/KO	756212	45.8	48.94	22.4145	45.67	20.9169	4.09	1.87322	HF-HC 12492
Rgs2	F	127	KO/KO	756213	34.3	34.38	11.7923	58.99	20.2336	4.48	1.53664	HF-HC 12492
Rgs2	F	127	KO/KO	756214	32.2	26.64	8.57808	66.28	21.3422	5.18	1.66796	HF-HC 12492
Rgs2	F	127	KO/KO	756215	28.7	19.2	5.5104	70.27	20.1675	7.68	2.20416	HF-HC 12492
Rgs2	F	127	KO/KO	756216	29	24.57	7.1253	65.78	19.0762	7.04	2.0416	HF-HC 12492
Rgs2	F	127	+/+	756187	33.2	35.3	11.7196	58.04	19.2693	5.16	1.71312	HF-HC 12492
Rgs2	F	127	+/+	756188	31.4	30.96	9.72144	62.01	19.4711	4.96	1.55744	HF-HC 12492
Rgs2	F	127	+/+	756189	28.3	25.18	7.12594	66.7	18.8761	6.01	1.70083	HF-HC 12492
Rgs2	F	127	+/+	756190	28.6	27.52	7.87072	64.27	18.3812	6.05	1.7303	HF-HC 12492
Rgs2	F	127	+/+	756191	32.6	31.78	10.3603	59.41	19.3677	6.77	2.20702	HF-HC 12492
Rgs2	F	127	+/+	756192	30.5	28.78	8.7779	63.08	19.2394	5.85	1.78425	HF-HC 12492
Rgs2	F	127	+/+	756193	32.2	38.15	12.2843	54.42	17.5232	4.88	1.57136	HF-HC 12492
Rgs2	F	127	+/+	756194	32	34.46	11.0272	58.72	18.7904	5.41	1.7312	HF-HC 12492
Rgs2	F	127	+/+	756195	28.6	25.79	7.37594	67.06	19.1792	5.21	1.49006	HF-HC 12492
Rgs2	M	127	KO/KO	756220	44.2	35.09	15.5098	58.92	26.0426	3.96	1.75032	HF-HC 12492
Rgs2	M	127	KO/KO	756221	43.8	39.42	17.266	54.07	23.6827	4.52	1.97976	HF-HC 12492
Rgs2	M	127	KO/KO	756222	48.6	39.68	19.2845	54.87	26.6668	3.55	1.7253	HF-HC 12492
Rgs2	M	127	KO/KO	756223	43.2	39.13	16.9042	55.23	23.8594	3.86	1.66752	HF-HC 12492
Rgs2	M	127	KO/KO	756224	40	37.11	14.844	55.98	22.392	4.96	1.984	HF-HC 12492
Rgs2	M	127	KO/KO	756225	45.2	39.45	17.8314	54.42	24.5978	4.4	1.9888	HF-HC 12492
Rgs2	M	127	KO/KO	756226	42.6	38.36	16.3414	55.18	23.5067	4.43	1.88718	HF-HC 12492
Rgs2	M	127	KO/KO	756227	38.8	33.62	13.0446	59.57	23.1132	4.52	1.75376	HF-HC 12492
Rgs2	M	127	KO/KO	756228	46	36.9	16.974	56.23	25.8658	4.38	2.0148	HF-HC 12492
Rgs2	M	127	+/+	756198	45.4	41.24	18.723	53.21	24.1573	3.83	1.73882	HF-HC 12492
Rgs2	M	127	+/+	756199	45.1	41.37	18.6579	52.91	23.8624	4.07	1.83557	HF-HC 12492
Rgs2	M	127	+/+	756200	44.5	39.6	17.622	54.62	24.3059	4.01	1.78445	HF-HC 12492
Rgs2	M	127	+/+	756201	45.2	39.29	17.7591	54.66	24.7063	4.44	2.00688	HF-HC 12492
Rgs2	M	127	+/+	756202	41	42.75	17.5275	51.27	21.0207	4.19	1.7179	HF-HC 12492
Rgs2	M	127	+/+	756203	42.8	39.45	16.8846	55.12	23.5914	4.2	1.7976	HF-HC 12492
Rgs2	M	127	+/+	756204	46.8	40.29	18.8557	53.36	24.9725	4.75	2.223	HF-HC 12492
Rgs2	M	127	+/+	756205	46.9	39.59	18.5677	54.01	25.3307	4.7	2.2043	HF-HC 12492
Rgs2	M	127	+/+	756206	42.5	41.35	17.5738	52.94	22.4995	4.09	1.73825	HF-HC 12492
