# Supplementary material for: Identification of Genes and Networks Driving Cardiovascular and Metabolic Phenotypes in a Mouse F2 Intercross
Source: PLoS One. 2010 Dec 14;5(12):e14319. doi: 10.1371/journal.pone.0014319 (PMC3001864; doi:10.1371/journal.pone.0014319)
Supplement: Table S14 — Enrichment of Akr1b8-/- and Rgs2-/- adipose signatures in the MCI BxA F2 adipose co-expression modules associated with the trans eQTL signature and adiposity traits. (0.02 MB XLS) [file pone.0014319.s028.xls]

## Sheet: Table S14
Table S14: Enrichment of Akr1b8-/- and Rgs2-/- adipose signatures in the MCI BxA F2 adipose co-expression modules associated with the trans eQTL signature and adiposity traits
Gene	Tissue/Gender	Module	Overlap	p<0.05 for KO signature & In any module	In specified module and on KO chip	Total overlap of Entrez Gene IDs between Module & KO data	Cumulative Hypergeometric P value	Fold-Enrichment
Akr1b8	gWAT male	Turquoise	189	429	1707	6865	0	1.77179
Rgs2	gWAT male	Turquoise	147	490	1707	6865	0.0042	1.2065
Akr1b8	gWAT male	Red	21	429	329	6865	0.4932	1.02143
Rgs2	gWAT male	Red	34	490	329	6865	0.0175	1.44786
