# Supplementary material for: Identification of Genes and Networks Driving Cardiovascular and Metabolic Phenotypes in a Mouse F2 Intercross
Source: PLoS One. 2010 Dec 14;5(12):e14319. doi: 10.1371/journal.pone.0014319 (PMC3001864; doi:10.1371/journal.pone.0014319)
Supplement: Table S15 — Number of cQTL:eQTL pairs tested for causal/reactive/independent/no call relationship grouped by Tissue and Gender. (0.03 MB XLS) [file pone.0014319.s029.xls]

## Sheet: Table S15
Table S15: Number of cQTL:eQTL pairs tested for causal/reactive/independent/no call relationship grouped by Tissue and Gender
Tissue	Gender	Number of Overlaps	Causal (M1)	Reactive (M2)	Independent (M3)	No Call
adipose	All	345780	92041	89168	161310	3261
adipose	Female	128206	40594	23577	55498	8537
adipose	Male	210859	60136	72726	63146	14851
kidneycortex	All	39376	6739	7652	24765	220
kidneycortex	Female	27121	8431	5761	12425	504
kidneycortex	Male	27912	6386	7880	13178	468
kidneymedulla	All	37082	10695	5514	19981	892
kidneymedulla	Female	20532	9754	3421	6499	858
kidneymedulla	Male	30660	10340	6445	12210	1665
liver	All	210273	27193	44750	137458	872
liver	Female	51197	10771	12421	27402	603
liver	Male	127833	30927	40445	52588	3873
