# Supplementary material for: Identification of Genes and Networks Driving Cardiovascular and Metabolic Phenotypes in a Mouse F2 Intercross
Source: PLoS One. 2010 Dec 14;5(12):e14319. doi: 10.1371/journal.pone.0014319 (PMC3001864; doi:10.1371/journal.pone.0014319)
Supplement: Table S16 — ANOVA Analysis of Akr1b8-/- (n = 3) and Rgs2-/- (n = 3) adipose signatures versus littermate controls. (7.64 MB XLS) [file pone.0014319.s030.xls]

## Sheet: Table S16
Table S16: ANOVA Analysis of Akr1b8-/- (n=3) and Rgs2-/- (n=3) adipose signatures versus littermate controls
Gene Symbol/Alternate Symbols	Transcript ID	Entrez Gene ID	gWAT_male_Akr1b8-/-_ANOVA p-value	gWAT_male_Akr1b8-/-_Fold Change Diff	gWAT_male_Rgs2-/-_ANOVA p-value	gWAT_male_Rgs2-/-_Fold Change Diff
Thbs2,Thbs-2,TSP2,Mm.26688	NM_011581_a_at	21826	0.958	-1.00594	1.94e-05	-1.31802
Dctn6,AU044699,p27,WS-3,Ws3,(p27)	NM_011722_at	22428	0.193	-1.08474	5.04e-05	-1.17305
Gm900,IGHE	ENSMUST00000003868_at	380792	0.151	-2.64408	6.38e-05	1.87978
Lum,Mm.18888,SLRR2D,Ldc	NM_008524_at	17022	0.0998	-1.11333	0.000119	-1.50492
Tmem63a,MGC11687,MGC25803,Tmem64a,BC014795	NM_144794_at	208795	0.596	-1.03916	0.000146	1.15851
Map3k3,KIAA4031,MAPKKK3,Mekk3,mKIAA4031,Mm.27041,AW548911	NM_011947_at	26406	0.774	1.03381	0.000153	1.17185
A830006F12Rik	NM_177164_at	320460	0.533	-1.04147	0.000174	1.20048
Csrp1,AA408841,AA959891,AW545626,CRP1,Csrp,CSRP1,Mm.10919,(CRP1)	AF092921_a_at	13007	0.253	-1.62555	0.000191	1.98323
Fbxo46,4932704E22Rik,Fbxo34l,20D7-FC4	NM_175530_s_at	243867	0.987	1.00849	0.000206	1.17162
Gltscr1	ENSMUST00000094821_s_at	243842	0.313	1.1565	0.000221	1.32865
Mfap4,Mm.272278,Mm.29391,RP23-155J3.5,1110007F23Rik	NM_029568_at	76293	0.541	-1.08496	0.000253	-1.81143
AU014645,LOC433702,Ncbp1,AW538051	AK169557_a_at	433702	0.303	-1.13566	0.000315	-1.19185
1190002F15Rik,AI120476	AK004447_at	381822	0.0249	-1.2485	0.000335	1.23878
C530025M11Rik	AK141275_at	319351	0.0293	1.35814	0.00035	1.16774
Nodal,Tg.413d,nodal	NM_013611_at	18119	0.376	-1.12299	0.000371	1.40779
Mettl9,AA517660,Drev,Drev1,Mm.29122,MNCb-5680,0610012D09Rik	AK202674_a_at	59052	0.313	-1.14453	0.000382	-1.1769
Wars2,9430020O07Rik,AI413375,TrpRS,5730427B17Rik	BX527696_a_at	70560	0.104	-1.16891	0.000385	-1.28868
Fryl,2310004H21Rik,2510002A14Rik,9030227G01Rik,AI930088,mKIAA0826,2010313D22Rik	AK008309_at	72313	0.343	1.14188	0.000401	1.22618
2810025M15Rik,AI429618	NM_027274_s_at	69953	0.276	-1.0732	0.000403	1.25973
2210418O10Rik,MGC116027,C230069C04	NM_029813_x_at	76958	0.502	1.05866	0.000434	-1.18442
Slc25a3,5730556H19Rik,Phc,PTP,(PTP)	AK077723_a_at	18674	0.868	-1.00881	0.000436	-1.08908
merck-MMT00000057_at	MMT00000057_at		0.344	-1.06671	0.000442	1.25173
4833446K15Rik,AI662215	ENSMUST00000080721_at	78923	0.16	-1.10799	0.000448	1.12419
Chmp2b,1190006E07Rik	AK180291_a_at	68942	0.326	-1.16832	0.000476	-1.45629
Pdk3,AI035637,LOC236900,MGC6383,2610001M10Rik	AV209225_at		0.694	-1.03769	0.000492	-1.14004
AL035025	AL035025_at	404577	0.688	1.01562	0.000493	-1.22718
Strn,D130055P19,Mm.9093,AU022939	AJ223777_a_at	268980	0.411	-1.10874	0.000518	-1.46779
Vwc2,A930041G11Rik,PSST739,RP23-305B2.1,UNQ739,(RP23-305B2.1)	NM_177033_at	319922	0.183	-1.19572	0.000553	-1.2304
Ch25h,m25OH,Mm.30824,AI462618	NM_009890_at	12642	0.15	-1.35682	0.000596	1.99312
Dbh	NM_138942_at	13166	0.751	-1.00708	0.000609	-1.12298
Traf3,(T-BAM),AI528849,amn,CAP-1,CD40bp,CRAF1,LAP1,Mm.27431,T-BAM,TRAF3,(LAP1)	NM_011632_at	22031	0.775	-1.02396	0.000611	1.19184
Gm725	XM_987739_at	277899	0.211	-1.10514	0.000621	-1.19715
Jund1,MGC6245,Mm.1175,Jund	NM_010592_at	16478	0.836	-1.02687	0.000651	1.07223
merck-MMT00043948_at	MMT00043948_at		0.124	-1.15458	0.000652	1.10543
Rbm3,MGC118410,Mm.2591,2600016C11Rik	AK011224_at	19652	0.6	1.12854	0.000665	2.05026
V1ra2,mpr2,mV1R2,V1r2,V1ra11,V1RA9,Mm.20850	NM_011684_at	22297	0.0351	-1.28098	0.00068	1.20367
3110045A19Rik	AK014176_at	73186	0.162	1.30837	0.000687	1.49514
Lrrtm3,LRRTM3,9630044H04Rik	NM_178678_s_at	216028	0.489	1.07201	0.000704	1.22107
Bmp8b,Op3,Mm.30413	NM_007559_at	12164	0.877	1.06384	0.000707	-1.17804
Mx2,Mx-2,AI528743	NM_013606_at	17858	0.866	-1.02161	0.00076	1.20834
Zfa,Zfx,(Zfx)	NM_009540_s_at	22639	0.472	-1.1787	0.000789	-1.6384
Trp53,bfy,bhy,Mm.222,Mm.6186,p53,p53Cas,p53R,bbl	NM_011640_at	22059	0.036	-1.20383	0.000804	1.26481
Trfp,1110011O05Rik,2410115I17Rik,AU018348,(Usp49)	AK041624_a_at	56771	0.988	-1.00702	0.000818	-1.20393
BC012278,MGC18736	XM_985507_x_at	235956	0.782	-1.00668	0.000819	-1.22231
3110043J17Rik	AK014172_at	73193	0.454	1.04014	0.000832	1.10641
Rnf135,0610037N03Rik,2410006N06Rik,MGC13061,RP23-345E8.1,(MGC13061)	NM_028019_s_at	71956	0.426	-1.03378	0.000849	1.09214
Ankrd22,D19Ertd675e,5430429D21Rik	NM_024204_at	52024	0.0986	-1.06883	0.000853	-1.11705
Kbtbd3,Bklhd3,2200003A07Rik	BC024938_a_at	69149	0.378	1.07757	0.000862	-1.16974
2410012M07Rik,MGC157616,Mm.140843,LOC71979	ENSMUST00000035035_at	71979	0.797	1.01009	0.000877	1.14855
Senp5,SMT3IP3,A730063F07Rik	AK028177_a_at	320213	0.628	-1.03907	0.000884	1.14942
Ccnt1,AI115585,CycT1,2810478G24Rik	AK052836_s_at	12455	0.557	1.05836	0.000895	1.14644
4933435C09Rik	AK017064_at	71309	0.219	1.07616	0.000938	1.17652
D14Ertd668e,Mm.211051,MGC29273	NM_199015_x_at	219132	0.196	-1.15607	0.000985	1.22024
V1rf3,Vfrf3	NM_134200_at	171234	0.702	1.07513	0.00101	1.25096
Mertk,c-mer,Eyk,Mer,Mm.4582,Nyk,(Mer)	NM_008587_a_at	17289	0.00571	1.63485	0.00102	-1.52272
Nfrkb,LOC235134,Mm.238146,A530090G11Rik	NM_172766_s_at	235134	0.451	1.0432	0.00102	1.08063
Sdha,4921513A11,C81073,FP,Mm.22149,SDH2,SDHF,2310034D06Rik	AK186810_a_at	66945	0.709	1.03496	0.00103	-1.22908
Usp15,AI327321,E430033I05Rik,Gcap18,mKIAA0529,4921514G19Rik	BF122394_a_at	14479	0.718	-1.03259	0.00104	-1.15257
Gabrb3,A230092K12Rik,AW049585,Cp1,Gabrb-3,Mm.8004,(Cp1)	NM_001038701_at	14402	0.708	-1.02677	0.00115	-1.32356
Zcchc8,5730565F05Rik	NM_027494_at	70650	0.743	-1.02648	0.00116	1.27713
Rbm8a,AA673428,Rbm8,2310057C03Rik	ENSMUST00000048915_s_at	60365	0.601	1.02039	0.00123	1.06533
EG330097	AK076825_at	330097	0.0797	-1.27231	0.00126	-1.12263
Dusp12,AA027408,AW049275,ESTM36,LMW-DSP4,MGC117646,mVH1,T-DSP4,VH1,1190004O14Rik	NM_023173_s_at	80915	0.116	1.04981	0.00126	1.18693
Taf4b,2610524B04Rik,4932409F03Rik,AW987595,Taf2c2,TAFII105,105kDa	BB410612_at	72504	0.982	-1.02135	0.00127	1.32322
Rpl27,Mm.7277,MGC103134	AV141631_at		0.64	-1.08058	0.00128	1.12207
Serinc3,AA959945,AA960047,AIGP1,DIFF33,Mm.4962,Tde1,TMS-1,(TMS-1)	BC029980_s_at	26943	0.243	1.05633	0.00132	-1.1393
merck-MMT00007546_a_at	MMT00007546_a_at		0.628	1.01703	0.00143	1.1684
LOC545371	AK144357_at	545371	0.697	1.0909	0.00146	1.29038
Smg7,9430023P16Rik,MGC91209,mKIAA0250,9430023P16	NM_001005507_s_at	226517	0.434	1.07356	0.00147	1.26299
Sox18,Mm.2878,Ra,Ragl,AI385749	NM_009236_at	20672	0.327	1.23798	0.00148	-1.35047
6230416J20Rik,D4Ertd27e,mKIAA1574,RP23-95O1.3,9830144E06	NM_173400_a_at	230376	0.112	-1.21549	0.00148	1.2017
Oxnad1,AW492292,BC019806,LOC218885,MGC30933,2410002F01Rik	NM_145460_at	218885	0.877	-1.00692	0.00153	-1.20785
Golph3l,AU015439,AW549227,C77637,GPP34R,MGC28597,2010204I15Rik	NM_146133_at	229593	0.283	-1.08695	0.00153	-1.17283
E130114A11Rik	AK037750_at	78730	0.348	1.38951	0.00155	1.31498
Gcap11	L10900_s_at	14476	0.479	-1.57639	0.00155	-2.32149
Trpv4,MGC150050,OTRPC4,Trp12,VR-OAC,VRL-2,VROAC,0610033B08Rik	BY703241_a_at	63873	0.704	-1.00863	0.00156	-1.15122
Art4,DO,DOK1,4432404K01Rik	NM_026639_at	109978	0.407	1.03009	0.00156	-1.19411
Aff3,A730046J16,LAF-4,Laf4,3222402O04Rik	AK037520_s_at		0.784	1.13652	0.00165	1.81952
Obox2	NM_145708_x_at		0.148	-1.06668	0.00168	-1.1348
Chmp2b,1190006E07Rik	AK210184_a_at	68942	0.461	-1.08589	0.00173	-1.40459
Gtpbp4,(Ngb),2610028C09Rik,Crfg,Gtpbp3,Mm.41800,NGB,(Gtpbp3)	NM_027000_at	69237	0.343	1.10905	0.00185	1.15615
Olfr1403,MOR267-8	NM_146651_at	258645	0.953	1.03094	0.00185	1.06138
EG625253	XM_890372_a_at		0.544	-1.1714	0.0019	-1.30304
Irak4,9330209D03Rik,IRAK-4,NY-REN-64,8430405M07Rik	NM_029926_at	266632	0.421	-1.07049	0.00194	1.16008
merck-MMT00067071_at	MMT00067071_at		0.221	-1.06549	0.00195	-1.31779
Olfr1280,MOR248-1	NM_146908_at	258910	0.772	-1.05448	0.00198	-1.21189
Fmn1,Fmn,formin-1,ld,Mm.4938,(ld)	NM_010230_s_at	14260	0.271	-1.06129	0.00201	1.21042
Icam1,Icam-1,Ly-47,MALA-2,MALA2,MGC6195,Mm.28973,Mm.4724,sICAM-1,CD54	NM_010493_at	15894	0.155	-1.07218	0.00201	1.34393
Setd2,BC031601,4921524K10Rik	AI504258_at	235626	0.114	1.34364	0.00202	1.27706
Ghrh,GRF,mGRH,Mm.6317,Ghrf	NM_010285_at	14601	0.284	-1.14159	0.00202	-1.29313
Cdyl2,4930453I21Rik,Mm.159575,1700029M19Rik	NM_029441_at	75796	0.215	1.12067	0.00203	1.16949
Gjb5,Cx31.1,Gjb-5,Mm.26859,Cnx31.1	NM_010291_at	14622	0.382	-1.10739	0.00205	1.11006
2610034B18Rik,Mm.34266	AK156013_a_at	70420	0.95	-1.00455	0.0021	1.11815
4121402D02Rik,4930463F05Rik,AA682082,Msl-1,2810017F12Rik	BC043039_at	74026	0.935	-1.00357	0.0021	1.12358
4833442J19Rik,AI256744	NM_177101_at	320204	0.0502	1.24254	0.0021	-1.39203
Rgs2,Mm.28262,RGS2,GOS8	AK077922_a_at	19735	0.979	-1.00263	0.00213	-2.37866
Prmt3,2010005E20Rik,2410018A17Rik,AL033309,Hrmt1l3,(Hrmt1l3)	NM_133740_at	71974	0.3	1.05445	0.00213	1.15413
4930543C13Rik	AK019732_at	78932	0.243	1.18236	0.00216	1.22305
Nos1ap,Capon,6330408P19Rik	AK018149_a_at	70729	0.903	1.00418	0.00217	-1.13636
Emx1,MGC129285,MGC129284	NM_010131_at	13796	0.894	1.01434	0.00218	1.04453
B230339M05Rik,AI507211,mKIAA1219,RP23-392P11.1,9330195P16	AK089352_at		0.382	-1.07068	0.0022	-1.19808
LOC638434	XM_914464_a_at		0.863	-1.01728	0.00232	-1.13045
9330159K06	AK034146_at	327812	0.68	-1.06019	0.00233	-1.04968
EG330031,A230021K14	AK079527_at	330031	0.104	-1.05097	0.00235	-1.15954
Clca1,Cacc	NM_009899_at	12722	0.185	1.10839	0.00235	-1.19007
4833438C02Rik,AI837757	AK029443_at	107243	0.702	-1.04521	0.00238	1.47381
Jarid1b,2210016I17Rik,AW556288,D1Ertd202e,KIAA4034,mKIAA4034,PLU-1,Plu1,PUT1,Rb-Bp2,RBBP2H1A,2010009J12Rik	NM_152895_at	75605	0.967	1.00526	0.00244	-1.49934
B130033B12Rik,AL023072	AK045105_at	99149	0.113	1.39878	0.00246	1.39577
Mirn382,mmu-mir-382	mmu-mir-382_at	723912	0.0893	-1.22152	0.00252	1.2029
9430032J07Rik	AK020453_at	77273	0.794	1.01521	0.00256	1.09318
2310076G05Rik	AK039736_at	76963	0.356	1.04873	0.00257	1.26953
Usp37,C330008N13Rik,USP37,4932415L06Rik	AK173210_at	319651	0.4	1.05523	0.00258	1.23826
Slc25a25,MCSC,MGC36388,mKIAA1896,1110030N17Rik	NM_146118_s_at	227731	0.775	1.04807	0.00258	1.25431
C130051F05Rik	AK081609_at	320348	0.471	1.06065	0.00261	1.12207
Raf1,6430402F14Rik,AA990557,BB129353,c-Raf,Craf1,D830050J10Rik,MGC102375,Raf-1,v-Raf,(D830050J10Rik)	NM_029780_s_at	110157	0.531	1.02998	0.00261	1.15447
Sac3d1,AU015683,shd1,2410004C24Rik	AA636518_a_at	66406	0.573	-1.05172	0.00264	-1.14369
Wipi1,AW411817,D11Ertd498e,MGC36416,4930533H01Rik	AK050495_at	52639	0.277	-1.1378	0.00265	1.18109
Gm73,Gcnt4,Gm279,C2gnt3	AK157788_s_at	218476	0.408	-1.26883	0.00265	-1.26659
Col6a2,MGC36205,Mm.1949,Col6a-2	NM_146007_at	12834	0.316	-1.1745	0.00265	1.14007
Phf21a,80kDa,Bhc,Bhc80,D030065N23Rik,MGC29190,MGI_2384756,PFTF1,(80kDa)	AK138556_at		0.601	1.06781	0.00269	1.42343
Gemin5,AA407208,AI451603,BB194447,C330013N08,AA407055	CN723198_a_at	216766	0.724	1.08195	0.00271	-1.2597
9430085M18Rik	AK162370_at	77361	0.788	1.02666	0.00272	-1.09389
Fnip1,AI838773,AW557298,KIAA1961,MGC100017,mKIAA1961,RP23-297J14.6,A730024A03Rik	CA325185_a_at	216742	0.981	-1.00937	0.00272	1.15577
Sp100,A430075G10Rik	ENSMUST00000066427_at	20684	0.131	-1.1994	0.00273	1.14274
C030046E11Rik,C130057E09Rik,LOC77643,MGC159151,Mm.31500,C130057E09	ENSMUST00000043610_s_at	226089	0.818	-1.01956	0.00276	1.18398
D130060J10Rik	AK051620_at	319595	0.327	1.08948	0.00278	1.13404
Efna1,B61,EFL-1,Epl1,Eplg1,LERK-1,Lerk1,Mm.15675,Mm.30441,AI325262	NM_010107_at	13636	0.12	1.13832	0.00284	-1.33082
Ascc1,AI550520,ASC1p50,CGI-18,Mm.155839,1810015P09Rik	AK201964_a_at	69090	0.943	1.00193	0.00287	-1.248
Vgll4,MGC54805,VGL-4,BC048841	NM_177683_s_at	232334	0.292	-1.12825	0.00287	1.19168
merck-BE982074_at	BE982074_at		0.504	1.06774	0.00293	1.11193
AI846133	AK032440_at	103847	0.589	-1.06027	0.00294	-1.06604
C81268	AK080316_at	97976	0.548	-1.05048	0.00294	1.22002
Bach2,Mm.21908,MGC117590	BY751513_a_at		0.957	-1.01628	0.003	1.23719
Stard7,AL022671,AW544915,MGC27663,AI852671	AK199440_a_at	99138	0.821	-1.03725	0.00303	-1.24447
Pkp4,9430019K17,9430019K17Rik,Armrp,MGC100358,MGC105166,p0071,5031422I09Rik	AK146720_a_at	227937	0.0553	1.17142	0.00307	-1.44649
Zmym3,AW122925,LOC56364,MGC118059,Zfp261,9030216B10Rik	NM_019831_at	56364	0.738	1.01641	0.00309	1.23129
Gpr124,9530074E10Rik,mKIAA1531,Tem5,8430414O08Rik	NM_054044_at	78560	0.178	-1.12949	0.00309	-1.26899
Lonp1,LON,Prss15,1200017E13Rik	AK195309_a_at	74142	0.807	1.03929	0.00311	-1.31697
Hsp90ab1,(Hsp90),90kDa,AL022974,C81438,Hsp84,Hsp84-1,Hsp90,Hsp90-beta,Hspcb,MGC115780,Mm.2180,(90kDa)	BC002167_a_at	15516	0.299	-1.03603	0.00313	1.14365
1200013P24Rik,AI315146	NM_029090_at	74763	0.315	1.07482	0.00316	1.09339
Spata5l1,C130039A10Rik,AV141009	AW215442_at		0.264	-1.03569	0.00317	1.08367
AU040320,A730047D20Rik	AK031342_s_at	100317	0.522	-1.10671	0.00322	-1.21749
Prkcz,C80388,Mm.28561,Pkcz,R74924,zetaPKC,AI098070	NM_008860_at	18762	0.892	-1.00841	0.00325	-1.38889
Rbm39,2310040E03Rik,B330012G18Rik,C79248,caper,R75070,Rnpc2,1500012C14Rik	AK167355_a_at	170791	0.997	1.00239	0.00328	1.14096
Ap1gbp1,C76297,L71-5,Mm.27084,SYNG,AF007009	AK142858_a_at	217030	0.993	-1.00218	0.00329	1.23751
C87259	C87259_at	97756	0.535	1.04174	0.00331	1.33025
Prkce,Mm.12808,PKC[e],Pkce,PKCepsilon,R75156,5830406C15Rik	NM_011104_a_at	18754	0.579	1.14789	0.00331	-1.42283
Dok7,A930013K19Rik,Dok-7,MGC107606,A930013K19	AK170454_at	231134	0.847	-1.01154	0.00338	-1.12319
merck-MMT00023102_a_at	MMT00023102_a_at		0.828	-1.08503	0.0034	-1.31601
1810019D21Rik	AK007545_at	69771	0.885	-1.00277	0.00344	-1.28998
C230096K16Rik,LOC414098	AK049070_at	414098	0.159	1.4228	0.00345	1.30815
AY339874	AY339874_at	503688	0.514	-1.02963	0.00345	-1.12784
Pde4b,Dpde4,dunce,R74983,TCRB,(dunce)	BE950979_at		0.736	1.05474	0.00351	1.07297
Atp8a1,AI853962,APLT,Atp3a2,Atpc1,AW743152,AW822227,B230107D19Rik,Class I,Ia,KIAA4233,mKIAA4233,AI481521	AK220560_a_at	11980	0.638	1.06168	0.00356	1.10265
merck-MMT00053219_at	MMT00053219_at		0.234	-1.14127	0.00356	1.33363
Metap2,A930035J23Rik,AI047573,AL024412,Amp2,AU014659,MGC102452,Mm.19170,Mnpep,p67,p67eIF2,(p67)	CK387789_x_at	56307	0.092	1.08739	0.00357	1.1554
Prrx2,Mm.1802,Prx2,S8,(Prx2)	NM_009116_s_at	20204	0.0966	-1.28531	0.00357	1.38446
Hlcs,D16Jhu34,410I21.SP6	NM_139145_at	110948	0.323	-1.03278	0.00357	1.20818
1500004A08Rik,Pik3ip1,Crkd,Hgfl,RP23-191E3.6	AK028419_a_at	216505	0.286	1.1806	0.00359	-1.89294
Ppp2r5a,PR61alpha,MGC38798	BE654922_s_at	226849	0.594	-1.04991	0.0036	-1.2367
Eif3s6,48kDa,eIF3-p46,EIF3-P47,eIF3-p48,eIF3e,EIF3S6,INT-6,Int6,Mm.880,(48kDa)	AK011436_a_at	16341	0.743	-1.0582	0.00361	-1.22863
4921524J06Rik,Mm.271079,Salf,Sblf,Stn1,Stonin-1,C86231	AK078720_at		0.0641	1.16862	0.00361	-1.15826
Arpc5,5830443F10Rik,p16-Arc,165kDa	NM_026369_a_at	67771	0.175	-1.11892	0.00361	-1.39726
C430003P19Rik,AI853413,AA589499	NM_198017_at	109359	0.673	-1.01127	0.00363	1.11409
Chi3l1,brp-39,Brp39,Gp39,Mm.4376,AW208766	NM_007695_at	12654	0.541	-1.02611	0.00364	6.16382
Ppm1g,Fin13,Mm.14501,AI385652	NM_008014_at	14208	0.322	-1.05393	0.00364	1.23849
BC037393,Mm.246934,MGC25830	NM_201369_at	381695	0.0539	1.17431	0.00366	1.20526
C230040D14	AK082351_at	328233	0.341	-1.07386	0.00367	-1.35642
Cbx4,MGC143698,Mm.8556,MPc2,PC2,MGC143697	AK155152_s_at	12418	0.422	1.07318	0.00367	-1.08667
Cdc73,BC027756,C130030P16Rik,C81219,Hrpt2,MGC29274,MGC36559,8430414L16Rik	AK018410_at		0.0405	1.2083	0.00369	-1.33963
merck-ENSMUST00000085425_a_at	ENSMUST00000085425_a_at		0.538	1.11993	0.00369	-1.24201
A130027P21Rik	AK037585_at	320276	0.629	1.02655	0.00372	1.08461
Mobkl2c,D130076I06Rik,MOB3C,AW822253	AK148476_a_at	100465	0.551	1.05314	0.00374	1.1956
Slc25a12,AI839531,B230107K20Rik,BB129864,Mm.30928,2610002D09Rik	NM_172436_at	78830	0.0244	-1.1289	0.00375	1.23972
2610301G19Rik,mKIAA1967,MGC7730	ENSMUST00000035612_s_at	219158	0.53	1.02619	0.00378	1.17552
2900092E17Rik,C77040,1500031I19Rik	NM_030240_at	67278	0.242	1.0419	0.0038	1.10148
Dcc,Mm.35782,C030036D22Rik	AK141972_at		0.207	-1.07706	0.00382	-1.11258
Pcdh10,6430703F07Rik,mKIAA1400,6430521D13Rik	BC037259_s_at	18526	0.283	-1.09162	0.00382	1.08498
Cdc2l5,CDK13,2310015O17Rik	ENSMUST00000042365_s_at	69562	0.889	-1.01282	0.00384	1.17362
Zfp623,2610029D06Rik,AI847036,MGC101961,(Zc3hdc3)	NM_030199_at	78834	0.771	-1.02347	0.00395	1.03924
Hist1h2bk,RP23-9O16.11	NM_175665_x_at	319184	0.952	1.00362	0.00399	-1.14417
Olfr1022,MOR196-1	NM_146589_at	258582	0.424	-1.04872	0.004	1.25565
Gtf3c3,TF3C-gamma,TFIIIC102,AL022818	BB585995_x_at		0.501	-1.14637	0.00402	-1.22529
Ptprf,LAR,LARS,AA591035	AK083797_at		0.841	1.01659	0.00403	1.14744
Tlr12,Mm.331901,Gm1365	NM_205823_at	384059	0.12	1.14459	0.00407	-1.15227
Agpat5,D8Ertd319e,1110013A05Rik	BB128326_at	52123	0.373	1.12431	0.00408	1.24341
D030022P06Rik,B930091H02Rik,F630004O05Rik,LOC546001,SRCAP,1700008J07Rik	ENSMUST00000084563_a_at	546001	0.716	1.04132	0.00409	1.24641
Gabrb3,A230092K12Rik,AW049585,Cp1,Gabrb-3,Mm.8004,(Cp1)	AK083107_s_at	14402	0.104	-1.16138	0.0041	-1.07896
D030022P06Rik,B930091H02Rik,F630004O05Rik,LOC546001,SRCAP,1700008J07Rik	AK081765_at	546001	0.507	1.11027	0.00414	1.15342
Cxcl16,AV290116,BB024863,CXCL16,SR-PSOX,SRPSOX,Zmynd15,0910001K24Rik	NM_023158_a_at	66102	0.202	-1.148	0.00418	1.22946
C79685	BG066670_at	96989	0.432	1.07076	0.00419	1.19178
Sbno2,F730040C21,Sno,Stno,BC019206	NM_183426_s_at	216161	0.145	-1.09434	0.00419	1.44038
Stat2,1600010G07Rik,AW496480,(P113)	AK030903_a_at	20847	0.879	1.00835	0.00422	1.3923
C030005G22Rik	AK047660_at	402739	0.743	-1.03106	0.00425	1.12118
Tlr11,MGC129352,MGC129353,Mm.291512,Gm287	NM_205819_at	239081	0.148	-1.21098	0.00427	1.19161
merck-MMT00007541_at	MMT00007541_at		0.847	1.04171	0.0043	1.12055
Rock1,Mm.6710,P160ROCK1,Rock-I,1110055K06Rik	AK041981_at	19877	0.605	1.05321	0.00434	1.20797
Mef2c,9930028G15Rik,AV011172,5430401D19Rik	L13171_a_at	17260	0.0194	-1.3836	0.00434	1.4498
Ccnf,Mm.4008,CycF	AK159594_a_at	12449	0.0287	-1.17038	0.00441	1.1716
Safb,5330423C17Rik,AU018122,D18386,E130307D12,HAP,HET,SAFB1,3110021E02Rik	BC018200_s_at	224903	0.401	-1.09534	0.00441	1.29209
4930583I09Rik	ENSMUST00000024896_at	78057	0.325	-1.07758	0.00442	1.18401
Lcn12,MGC130532,9230102M18Rik	NM_029958_at	77701	0.397	-1.85021	0.00442	-1.17874
Tsc22d1,AA589566,AW105905,Egr5,Tgfb1i4,TSC,TSC-22,(TSC)	CJ222407_at		0.149	1.16697	0.00443	1.2
Nav3,9630020C08Rik,mKIAA0938,POMFIL1,Pomfil1p,unc53H3,4732483H20Rik	CO039137_a_at	260315	0.452	-1.05673	0.00443	1.50756
Olfr1463,MOR202-29P	NM_001011840_at	258120	0.45	1.03489	0.00445	1.05611
Slc16a2,Mct8,Mm.5045,Xpct,AW105741	NM_009197_at	20502	0.332	1.08966	0.00446	1.20399
Arl6ip5,Aip-5,AV001879,Gtrap3-18,5930404D22Rik	NM_022992_at	65106	0.863	-1.02175	0.00446	-1.15949
Cebpd,Mm.4639,CELF	NM_007679_at	12609	0.0753	-1.23992	0.00448	1.37516
Tbl2,WS-bTRP,C76179	NM_013763_s_at	27368	0.39	-1.06097	0.00448	1.10961
Slc7a5,Mm.27943,TA1,D0H16S474E	NM_011404_at	20539	0.385	-1.68128	0.00449	1.43795
5730402E23Rik	AK019953_at	78087	0.632	1.07521	0.00451	-1.06271
Klhl25,BC027373,MGC36331,2810402K13Rik	ENSMUST00000092073_at	207952	0.079	-1.1912	0.00453	1.23795
merck-AK037221_at	AK037221_at		0.551	1.06081	0.00455	1.23878
Oxgr1,Gpr80,Gpr99,LOC239283,Mm.138520,P2Y15,Gm299	NM_001001490_at	239283	0.834	-1.01031	0.00455	-1.132
merck-BF449618_at	BF449618_at		0.542	1.06343	0.00456	-1.10901
D030051N19Rik,A130023A14,AA474864,Ambra1,AV021921,mKIAA1736,RP23-273F8.1,2310079H06Rik	AK037068_at		0.786	1.03765	0.00457	1.25143
Gpr155,AW319992,DEPDC3,F730029F15Rik,PGR22,1110017O10Rik	ENSMUST00000048504_a_at	68526	0.152	-1.22676	0.00462	-1.09579
Siah1a,AI853500,Mm.6765,Sinh1a,AA982064	NM_009172_at	20437	0.511	1.04978	0.00462	-1.23354
C730045O03Rik	AK050393_s_at	320310	0.145	1.30933	0.00465	1.20855
Socs3,Cish3,EF-10,Mm.3468,SOCS-3,SSI-3,CIS3	NM_007707_at	12702	0.0523	-1.3621	0.00466	1.65121
Mapkapk2,(Rps6kc1),AA960234,MK2,Mm.29725,Rps6kc1,(MK2)	NM_008551_at	17164	0.446	-1.09768	0.00467	1.18203
Hoxb4,Hox-2.6	AK133945_at	15412	0.0788	1.07896	0.00468	1.11068
Rrad,Rad,REM3,Mm.29467	NM_019662_at	56437	0.0105	-1.45948	0.00471	1.2187
1700010G06Rik	AK005824_at	74217	0.992	-1.00634	0.00473	-1.16132
Nup98,AI849286,MGC118567,4732457F17	ENSMUST00000096648_s_at	269966	0.691	1.04041	0.00473	1.29488
Chst2,AW121776,C130041E03Rik,Chts2,GlcNAc6ST,Gn6st,GST-2,Mm.12968,AI428561	NM_018763_at	54371	0.145	-1.26922	0.00475	1.16491
A030011A13Rik	AK037886_at	319515	0.281	1.42561	0.00479	1.48798
AU017498	DV662335_s_at	99786	0.86	1.06111	0.00482	-1.13085
Polr3c,Mm.276043,RPC3,RPC62,4933407E01Rik	AK140296_a_at	74414	0.247	-1.14547	0.00483	-1.19558
E430014L09Rik	AK033357_at	320937	0.737	1.01159	0.00486	1.25527
Olfr1152,MOR177-12	NM_001011834_at	258103	0.187	1.0843	0.00488	1.08436
Prdx6-rs1,Aop2-rs1,MGC107184,Mm.60992,Prdx5-rs1,4930414C22Rik	NM_177256_at	320769	0.2	1.11184	0.00488	1.24431
merck-AK078008_at	AK078008_at		0.0666	-1.16303	0.00489	1.2567
Nrf1,C87038,D6Ertd415e,Nrf-1,alpha-Pal	NM_010938_at	18181	0.342	1.08028	0.0049	1.17603
LOC672069	XM_990894_at	672069	0.811	-1.00844	0.00491	1.12536
Rps29	NM_009093_x_at	20090	0.0313	-1.02149	0.00493	-1.03112
Irf7,Mm.3233	NM_016850_at	54123	0.394	-1.17503	0.00495	1.27812
Gngt1,Gng1,Gy1,G(y)1	NM_010314_at	14699	0.298	-1.24258	0.00498	1.19363
Nox4,Renox,AI648021	NM_015760_at	50490	0.727	1.05437	0.00499	-1.52076
2810407A14Rik	NM_175156_at	70211	0.662	1.11162	0.00499	-1.19487
D230040J21Rik	AK084413_at	320216	0.283	1.17482	0.00503	1.73949
Pdha1,Pdha-1,Mm.34775	AK186057_a_at	18597	0.482	-1.14331	0.00506	-1.39566
4930503O07Rik	AK015691_at	74942	0.337	-1.1227	0.00508	-1.30671
Olfr716,MOR260-2	NM_146604_at	258597	0.104	-1.11205	0.0051	1.13863
Pyy,MGC19143,LOC217212	NM_145435_at	217212	0.57	-1.03702	0.00511	1.08674
Bcor,8430401K06Rik,BCoR,BcorR,D930024N20,D930024N20Rik,mKIAA1575,5830466J11Rik	NM_029510_a_at	71458	0.805	-1.03034	0.00517	1.36929
Hivep2,MIBP1,Mm.42157,Schnurri-2,Shn-2,MIBP-1	NM_010437_at	15273	0.0306	1.16824	0.00522	1.25264
Mtf1,MTF-1,Thyls,Mm.4563	AK150295_a_at	17764	0.467	1.0353	0.00524	1.19918
Fmr1,FMRP,Fmr-1	AK080898_s_at	14265	0.719	-1.01739	0.00526	1.14407
6332401O19Rik	BY004450_a_at	319832	0.352	1.0801	0.00529	1.17215
Smad3,Madh3,Mm.7320,mSmad3,AU022421	NM_016769_at	17127	0.495	-1.04033	0.00529	1.19562
2410004P22Rik	NM_001039206_at	72334	0.616	-1.03899	0.0053	-1.11445
Olfr1056,MOR186-2	NM_147018_at	259020	0.676	-1.02745	0.0053	1.32344
LOC637749	NM_001039249_at	637749	0.895	-1.02326	0.00532	-1.28464
1600012F09Rik	NM_025904_at	67008	0.869	-1.05344	0.00533	-1.33591
D630005B22Rik,LOC380950	NM_198643_at	380950	0.658	1.01607	0.00533	-1.18924
Comp	NM_016685_at	12845	0.464	-1.32673	0.00537	1.71725
Ctbp2,CtBP-2,D7Ertd45e,mCtBP2,Mm.10172,Mm.334284,Ribeye,AA407280	AK028559_at	13017	0.159	1.42259	0.00539	1.57425
Taf4b,2610524B04Rik,4932409F03Rik,AW987595,Taf2c2,TAFII105,105kDa	AK029943_at	72504	0.946	-1.00732	0.0054	1.16404
Ctnna1,AA517462,AI988031,Catna1,CTNNA1,Mm.18962,2010010M04Rik	DV065197_a_at	12385	0.941	-1.01233	0.00541	-1.36838
merck-BF166277_at	BF166277_at		0.759	1.02639	0.00542	1.14208
Olfr151,(MOR171-2),LOC406176,M71,MOR171-2,(M71)	NM_207664_at	406176	0.0593	1.10328	0.00543	1.26235
Nlgn2,Mm.296744,neuroligin-2,RP23-422L16.24,MGC67386	NM_198862_at	216856	0.364	1.16388	0.00546	1.19172
Olfr1085,MOR191-1	NM_146590_s_at	258583	0.0526	-1.09858	0.00547	1.17946
Wbp7,mKIAA0304,Mll2,2610014H22Rik	NM_029274_s_at	75410	0.253	1.19017	0.00552	1.23892
1700010M22Rik,RP23-281P6.1	NM_025490_at	66328	0.368	1.05163	0.00555	1.21151
Srpk2,AW492537,AW547358,Mm.8709,mSRPK2,Wbp6,AW226533	BU513077_a_at	20817	0.924	-1.01016	0.00556	-1.23121
2810482M11Rik	AK013435_at	72838	0.416	1.13584	0.00559	-1.14524
Ccr5,CCR5,CD195,Cmkbr5,Mm.14302,AM4-7	AK171391_at	12774	0.186	1.43228	0.00559	1.27555
2310057B04Rik	AK009949_at	69690	0.116	1.15119	0.0056	-1.28361
Mmp15,Mm.7283,MT2-MMP,AI503551	BB769448_at	17388	0.335	-1.07795	0.00563	1.09958
Tmed5,4432412D15,4432412D15Rik,3110020O18Rik	AK151650_a_at	73130	0.615	-1.07018	0.00568	-1.59754
8030455M16Rik	AK020209_at	77171	0.0128	1.09021	0.00571	-1.27932
Tcn2,Mm.20948,Tcn-2,AW208754	AK206141_a_at	21452	0.215	-1.1085	0.00574	-1.27393
Surf5,AW558812,Mm.3434,Surf-5,AW212655	NM_011513_at	20933	0.717	-1.03049	0.00574	1.06717
Gprc2a-rs5,4930562N12Rik,Casr-rs5,1700108E19Rik	ENSMUST00000094529_s_at	12379	0.806	1.00139	0.00575	1.17325
Rassf3,AW322379,AW212023	NM_138956_at	192678	0.791	-1.01831	0.00575	1.15011
V1rh1	NM_134211_x_at	171245	0.539	-1.02507	0.0058	-1.10118
Vps8,AU040738,MGC38232,mKIAA0804,AI315068	AK149336_at	209018	0.427	1.13683	0.00581	1.34302
BC057079,mKIAA1797,LOC230393	ENSMUST00000084432_at	230393	0.862	1.0309	0.00581	-1.03462
Slc16a14,1110004H10Rik	NM_027921_at	71781	0.696	1.05236	0.00584	-1.20317
Isgf3g,Irf-9,Mm.2032,p48,(p48)	NM_008394_s_at	16391	0.0847	-1.10848	0.00585	1.21389
Ddi2,(1700027M01Rik),(9130022E05Rik),1110056G13Rik,1700027M01Rik,9130022E05Rik,AI604911,AU040698,(1110056G13Rik)	AK129015_at	68817	0.215	1.14784	0.0059	1.36331
4933406L23Rik	AK016703_at	66749	0.987	-1.01891	0.00594	-1.19754
5730409G15Rik,Mm.45780	NM_027446_at	70511	0.391	-1.08969	0.00595	-1.08798
4930470G03Rik	AK034331_at	74921	0.325	1.16215	0.00598	1.29642
AW742696	AK038096_at	104678	0.096	1.4932	0.00598	1.24039
C77055	C77055_at	97052	0.844	1.08226	0.00599	-1.12782
Ranbp17,4932704E15Rik	BM963372_at	66011	0.357	-1.05688	0.006	1.14138
merck-MMT00022006_at	MMT00022006_at		0.942	-1.00177	0.006	-1.08859
Rnu73b,U73b	MMG00327262_x_at	19871	0.698	1.13367	0.00601	1.25019
6720474J12Rik	AK032932_at	320927	0.217	1.35954	0.00604	1.30612
Khsrp,KSRP,6330409F21Rik	NM_010613_s_at	16549	0.263	-1.13074	0.00605	1.25934
AW556556	CJ199298_x_at	106817	0.394	1.17683	0.00608	1.45007
B230362B09Rik	AK046258_at	319820	0.125	1.33262	0.0061	1.3022
Baz1a,B930060C03,BC065123,cbp146,Gtl5,Wcrf180,Acf1	AK135668_a_at	217578	0.452	-1.10404	0.00611	1.24285
Ubl3,AW108023,HCG,(HCG)	ENSMUST00000079324_s_at	24109	0.843	-1.02283	0.00612	-1.2123
merck-AK158836_at	AK158836_at		0.212	1.15023	0.00614	1.21537
Nfil3,E4BP4,mE4bp4,Mm.1755,NFIL3,AV225605	NM_017373_at	18030	0.0958	-1.42067	0.00615	1.51928
C230094A16Rik,MGC38936,RP23-176O5.5,2900083P10Rik	AK049977_at	237711	1	1.05223	0.00618	1.12528
Slc25a28,Mfrn2,Mrs3/4,Mrs3_4,2210403D18Rik	NM_145156_s_at	246696	0.715	-1.02048	0.00618	1.16756
Odz4,ELM2,l(7)-3Rn,l7-3Rn,l7Rn3,mKIAA1302,Mm.10696,R75022,Ten-m4,Doc4	CK336917_at	23966	0.91	1.04321	0.00619	1.25777
4732466D17Rik,LOC212933,MGC159098,AI098026	ENSMUST00000048660_s_at	212933	0.965	-1.00629	0.0062	-1.26103
C85143	C85143_at	97743	0.175	1.57842	0.00621	1.62374
Appl1,7330406P05Rik,AI585782,AW209077,BB022931,C88264,DIP13,2900057D21Rik	C88264_a_at	72993	0.322	1.11709	0.00625	1.20852
4833424O12Rik	AK014762_at	75765	0.735	1.05535	0.00627	1.37242
Apc,AU020952,AW124434,Min,Mm.7883,AI047805	BY728714_a_at	11789	0.55	-1.07247	0.00627	1.17866
merck-AI592054_at	AI592054_at		0.395	1.08035	0.00628	1.11807
4933406K04Rik,4930485I22Rik,4933427G14Rik,4930426M03Rik	AK015208_at	71033	0.15	-1.09534	0.00629	1.13402
Rassf2,9030412M04Rik,AI852669,AW495050,3830431H01Rik	CV883912_at	215653	0.535	1.07614	0.00632	1.24379
6030468B19Rik,RP23-151N19.6	ENSMUST00000026660_at	77727	0.899	1.0065	0.00633	-1.26436
merck-AA606855_at	AA606855_at		0.109	-1.07488	0.00634	-1.19279
4921525B02Rik	AK029783_at	70898	0.446	-1.0326	0.00634	-1.09974
EG666591	BC048533_at	666591	0.333	-1.07203	0.00634	1.10081
Denr,Mm.28549,1500003K04Rik	AK010394_a_at	68184	0.875	1.00988	0.00636	1.1003
Cyfip2,6430511D02Rik,AA930218,AU022376,mKIAA1168,Pir121,1500004I01Rik	BC028558_at		0.65	1.09117	0.00636	1.37979
March8,1300017E09Rik,Mir,Mm.27064,(Mir)	AK189694_a_at	71779	0.678	-1.06732	0.00637	-1.31763
Epas1,HLF,HRF,Mm.1415,MOP2,HIF-2alpha	CO039823_at	13819	0.211	1.17505	0.00638	1.25827
Usp44,E430004F17Rik,E430004F17	NM_183199_at	327799	0.0303	-1.1258	0.00639	-1.03693
merck-MMT00022147_at	MMT00022147_at		0.201	-1.06716	0.0064	-1.18609
Mthfd2,NMDMC,AW558851	AK192847_a_at	17768	0.139	-1.29412	0.00641	1.36608
Clptm1,LOC56457,Mm.29710,N14,(N14)	NM_019649_at	56457	0.458	-1.08571	0.00645	1.32099
Mapkapk2,(Rps6kc1),AA960234,MK2,Mm.29725,Rps6kc1,(MK2)	AK191514_a_at	17164	0.42	-1.26869	0.00646	1.11173
BB557941	AK163349_at	767815	0.0254	-1.07901	0.00647	1.24923
merck-MMT00074910_at	MMT00074910_at		0.0217	1.14462	0.00649	1.09665
Fiz1,FLJ00416,mFLJ00416,MGC117900,AI790204	NM_011813_s_at	23877	0.503	-1.05409	0.00649	1.10751
merck-MMT00055664_x_at	MMT00055664_x_at		0.789	-1.02472	0.00656	-1.15592
E130310K16Rik,RP23-390D11.1,C530048M05	AK049776_a_at	269513	0.648	-1.07146	0.00657	-1.10631
EG620848	XM_885235_at	620848	0.778	-1.03144	0.00657	-1.18993
merck-BE950396_at	BE950396_at		0.58	-1.10901	0.00658	1.47915
Etnk1,4930555L11Rik,AI195356,AI841245,C80956,D6Ertd3e,EKI1,Mm.100060,Mm.272548,1110061E11Rik	ENSMUST00000032413_s_at	75320	0.117	-1.25246	0.00659	-1.31036
Itpr2,InsP3R-2,InsP3R-5,IP3R,Ip3r2,Itpr5,LOC330445,Mm.20454,Mm.7800,AI649341	AI526649_s_at	16439	0.581	1.10209	0.0066	-1.23106
Setd3,D12Ertd771e,2610305M23Rik	AK208552_x_at	52690	0.775	-1.04657	0.0066	-1.28305
merck-XM_357277_at	XM_357277_at		0.291	1.06231	0.00661	-1.09498
B3gnt7,C330001H22Rik,LOC227327,beta-3GnT7	NM_145222_at	227327	0.837	-1.0144	0.00664	1.08916
merck-MMG00373021_s_at	MMG00373021_s_at		0.435	1.23043	0.00665	-1.31456
Etv6,AW557856,Mm.2017,Tel,AW123102	NM_007961_at	14011	0.656	1.04268	0.00665	1.54371
Crkl,1110025F07Rik,AA589403,AI325100,Crkol,Mm.34640,(Crkol)	AK087977_at	12929	0.123	-1.08055	0.00667	1.07711
Alg12,LOC223774,MGC29374,ECM39	NM_145477_at	223774	0.919	-1.00606	0.00669	1.13947
5830474E16Rik	AK018053_at	76094	0.714	1.05221	0.0067	1.32544
Adipoq,30kDa,Acdc,Acrp30,adipo,adipoQ,apM1,GBP28,Mm.3969,(30kDa)	AK018896_at		0.555	-1.09915	0.00672	1.24515
Igh-6,AI326478,IgH,Igh-M,Igh6,IGHM,Igm,MGC107036,MGC107507,MGC60843,microMT,Mm.14141,Mm.2066,Mm.28362,Mm.4939,muH,muMT,(IgM)	AF466769_s_at	16019	0.257	-3.49934	0.00673	5.12337
Elavl1,Hua,HUR,Mm.21766,W91709,2410055N02Rik	AK180790_a_at	15568	0.412	-1.17641	0.00673	-1.20694
Ctbp1,CtBP1-L,CtBP1-S,CtBP3/BARS,D4S115h,D5H4S115,D5H4S115E,mCtBP1,Mm.7286,BARS	NM_013502_at	13016	0.775	-1.01306	0.00673	1.08053
Pelo,AI852218,AA409897	NM_134058_at	105083	0.765	1.02085	0.00674	1.11679
Tcea1,MGC103154,Mm.39158,S-II,(S-II)	NM_011541_a_at	21399	0.191	-1.15574	0.00675	-1.19836
Bud13,D030060M11Rik,MGC38070,AV305342	NM_146000_at	215051	0.523	-1.01584	0.00676	1.12798
Cys1,AV218859,Ccap,ck,cpk,2900006B19Rik	BE992406_at		0.515	1.12876	0.00679	-1.18147
merck-BB758309_at	BB758309_at		0.187	-1.12542	0.00683	1.22201
D430015B01Rik,FAM13A1,Precm1,AI462012	NM_153574_at	58909	0.0643	1.49974	0.00685	-1.46481
Sipa1l2,mKIAA1389,BC058408	ENSMUST00000047850_at	244668	0.985	1.01785	0.00686	1.26692
Ssbp2,2310079I02Rik,9330163K02Rik,A830008M03Rik,AU067692,AW558684,Hspc116,SSDP2,1500004K09Rik	NM_024186_a_at	66970	0.813	-1.02936	0.00686	-1.12732
Farp2,BC009153,D030026M03Rik,Fir,KIAA0793,LOC227377,mKIAA0793,AI465173	AK086699_at	227377	0.124	1.10168	0.00689	1.27118
Zfp410,D12Ertd748e,MGC38535,Apa1	BC052080_a_at	52708	0.277	-1.1275	0.00689	-1.27096
Hist2h3c1,BE691662,H3-615,H3f2,Hist2h3ca1,Mm.15595,(Hist2h3ca1)	NM_019469_s_at	15077	0.105	-1.21262	0.0069	-1.17242
Olfr853,MOR154-1	NM_146906_at	258908	0.959	1.00243	0.0069	1.11407
D2Ertd295e	AK035822_at	51901	0.136	1.30566	0.00692	1.24223
Parp8,D13Ertd275e,Mm.274466,2810430O08Rik	AK150113_a_at	52552	0.258	-1.40358	0.00696	-1.38355
2810003C17Rik,C87647,Iba2,MGC30545,AI043124	AK196747_a_at	108897	0.138	-1.13072	0.00698	-1.23368
Chka,Chk,ChoK,EtnK-alpha,Mm.5262,Chetk-alpha	NM_001025566_at	12660	0.328	1.27393	0.00702	1.18361
merck-MMT00057554_a_at	MMT00057554_a_at		0.394	-1.1464	0.00705	-1.37721
Dcpp2,EG630537,MGC70235,SPT-2,Dcpp-2	NM_001039238_at	630537	0.112	-1.1634	0.00706	1.20021
Ghitm,C77840,PTD010,1010001P14Rik	NM_078478_at	66092	0.219	1.04279	0.00706	-1.12056
EG245391	XM_912295_x_at	245391	0.101	-1.14114	0.00706	1.12247
Gm1499,IGKV4-72,am4	M18237_x_at	385109	0.925	-1.00673	0.00707	1.17816
9130227C08Rik,6330555F21,AI605259,mKIAA0323,(2310014G06Rik)	BM222387_at	219094	0.322	1.11341	0.00708	1.17943
merck-CR521029_x_at	CR521029_x_at		0.642	-1.02018	0.00709	1.09708
Sin3b,Mm.2137,2810430C10Rik	AK159076_at	20467	0.141	1.20231	0.00712	1.22915
merck-MMT00017239_at	MMT00017239_at		0.595	-1.05303	0.00715	-1.13197
Serhl,1110019M09Rik,AU019786,LOC328574,Mm.199675,0610008B10Rik	NM_023475_at	68607	0.103	1.16304	0.00717	1.40585
Lmo4,Crp3,Etohi4,Mm.35004,A730077C12Rik	AK033438_at		0.202	1.34592	0.00728	1.56151
merck-AK033584_at	AK033584_at		0.123	1.89706	0.00732	1.63068
LOC553090	AK081940_at	553090	0.497	-1.05029	0.00734	-1.20519
Usp4,KIAA4155,mKIAA4155,Mm.3974,Unp,F730026I20Rik	AK187607_a_at	22258	0.347	-1.14158	0.00736	-1.28734
Slc43a2,7630402D21Rik,BC042513,Lat4,MGC28931,(Pitpn)	NM_173388_at	215113	0.613	-1.02262	0.00736	-1.37066
merck-CO043336_x_at	CO043336_x_at		0.776	1.0568	0.00739	-1.60806
Nr1d2,beta,EAR-1R,HZF2,Rev-erb,RVR,BD73	NM_011584_at	353187	0.164	1.65858	0.00739	-1.81176
AI616248	BG070418_at	101637	0.3	-1.18568	0.0074	1.3235
Igfbp3,IGFBP-3,IGgfbp3,AI649005	NM_008343_a_at	16009	0.728	-1.05579	0.0074	-1.5578
Slco2a1,mPgt,Pgt,Slc21a2,2310021C19Rik	ENSMUST00000035148_at	24059	0.845	1.0295	0.00743	1.18319
D2Ertd337e	BG066920_at	52433	0.777	1.00932	0.00745	-1.20134
merck-AK038166_at	AK038166_at		0.0691	1.33784	0.00749	1.25645
AI846148,1700105P06Rik	AK168010_a_at	68229	0.496	-1.03975	0.00749	-1.41379
Pnkd,2810403H05Rik,AI854243,Brp17,MGI_1930773,MNCb-5687,MR-1,Tahccp2,2210013N15Rik	NM_001039509_s_at	56695	0.723	1.05656	0.00749	1.36636
merck-ENSMUST00000089701_s_at	ENSMUST00000089701_s_at		0.144	-1.12855	0.0075	-1.09152
D1Ertd230e	C79069_at	52228	0.807	1.09623	0.00751	-1.18986
Ap3s2,Mm.2564,Sigma3B,[s]3B	NM_009682_at	11778	0.67	1.03219	0.00751	1.25367
AI845704	AK161881_at	98447	0.0681	1.08619	0.00755	1.19653
Syncrip,2610109K23Rik,4632417O19Rik,GRY-RBP,LOC56393,Mm.27972,Nsap1,Nsap1l,pp68,SYNCRIP,(pp68)	NM_019796_a_at	56403	0.935	1.00587	0.00757	1.13592
C030013E06Rik	AK021074_at	77421	0.155	1.32835	0.00758	1.22738
Ssrp1,Hmg1-rs1,Hmgi-rs3,Hmgox,T160,C81323	BC004848_a_at	20833	0.814	-1.02896	0.00758	1.28526
merck-BC100417_at	BC100417_at		0.312	1.05696	0.0076	1.22824
merck-MMT00017480_x_at	MMT00017480_x_at		0.166	-1.07594	0.00763	-1.17047
Rapgef1,4932418O06Rik,C3G,Grf2,(Grf2)	NM_054050_s_at	107746	0.263	1.09525	0.00766	1.27098
EG625355	XM_001001721_at	625355	0.669	1.02861	0.00768	-1.18708
Bcl6,Mm.15811,Bcl5	AK134201_at		0.861	1.04425	0.00771	1.68858
Igk-V4,1700129E19Rik	L12155_x_at	16121	0.45	-1.04845	0.00774	-1.33499
Pde4dip,9430063L05Rik,C87016,D130016K21Rik,D3Bwg1078e,KIAA0477,mKIAA0454,Usmg4,4732458A06Rik	BC028274_a_at	83679	0.789	1.04019	0.00779	1.14402
A230107O07Rik	AK080764_at	319851	0.609	1.1654	0.0078	1.1824
merck-ENSMUST00000089392_at	ENSMUST00000089392_at		0.196	-1.07255	0.0078	-1.14886
Lhfpl4,AI604880,B230384L07,KIAA4027,MGC65621,mKIAA4027,1190004M23Rik	AK220449_at	269788	0.27	1.14469	0.00781	-1.31497
Smn1,AI849087,Gemin1,Smn,SMN1,(SMN)	NM_011420_s_at	20595	0.279	-1.06914	0.00781	1.11686
Slc16a4,MGC37305,Mm.19273,AW146050	NM_146136_at	229699	0.94	-1.0859	0.00785	-1.26002
Ak3l1,1700018L02Rik,AA407498,AI506714,Ak-3,Ak-4,Ak3,Ak3l,Ak4,Akl3l,D4Ertd274e,(Ak3)	NM_009647_at	11639	0.272	1.47002	0.00787	1.27992
Catsper1,KSper,Catsper	NM_139301_at	225865	0.0613	-1.19215	0.00791	1.2053
a,(ASP),A<,agouti,As,ASIP,ASP,Mm.1890,(ASIP),y>	S70320_at	50518	0.925	1.01372	0.00791	1.17686
Fundc1,1810033P05Rik,1500005J14Rik	AK007686_a_at	72018	0.739	-1.05146	0.00794	-1.12408
Aco2,Aco3,D10Wsu183e,Aco-2	AK188036_a_at	11429	0.364	-1.16744	0.00796	-1.66895
BC017647,MGC28990,LOC216971	NM_145430_a_at	216971	0.644	-1.03825	0.00797	1.20927
AU015268	BG070234_at	100268	0.273	1.11531	0.00803	1.19307
merck-AK044498_at	AK044498_at		0.0356	1.11179	0.00805	1.12202
Ms4a4a,EG666907	XM_986941_at		0.472	-1.10527	0.00807	-1.78737
Rpn2,AV261018,Mm.22130,Rpn,Rpn-2,1300012C06Rik	NM_019642_at	20014	0.612	-1.0203	0.00809	1.04744
Ccdc81,4921513D09Rik	ENSMUST00000041195_at	70884	0.75	-1.05933	0.00811	-1.1886
LOC624975	XM_001005270_x_at		0.129	1.11632	0.00811	-1.12712
Tsc2,Mm.37208,Tcs2,tuberin,Mm.30435	AK206076_a_at	22084	0.339	-1.1841	0.00816	-1.36591
Fbxo18,Fbx18,AU015756	AK178275_a_at	50755	0.981	-1.02338	0.0082	-1.34569
F730014I05Rik,4930445K14Rik,C20orf67,MGC25976,Mm.241134,PCIF1,RP23-61O3.7,2310022K11Rik	AK041830_at	228866	0.291	-1.11737	0.00822	1.2557
merck-MMT00038027_at	MMT00038027_at		0.873	-1.00676	0.00823	1.1131
Grk1,GRK1,Rhok,RK,GPRK1	NM_011881_s_at	24013	0.0152	-1.18141	0.00823	-1.15066
Wfdc13,Wfdc13l1	NM_001012704_at	408190	0.328	1.16439	0.00824	-1.2561
Fip1l1,Rje,1300019H17Rik	AK168464_a_at	66899	0.605	-1.03371	0.00825	1.17193
Hmga1,HMG-I,HMG-I(Y),HMG-IY,HMG-Y,Hmga1a,Hmga1b,Hmgi,HMGI(Y),Hmgiy,HMGY,MGC102580,Mm.4438,AL023995	DX574988_a_at	15361	0.328	-1.1252	0.00826	-1.12249
E130018N17Rik	AK018699_at	77017	0.448	-1.02736	0.00829	-1.17287
Rabgap1,KIAA4104,MGC30493,mKIAA4104,Gapcena	CN683013_a_at	227800	0.994	-1.01052	0.00832	-1.25655
Wdr40a,5830424K06Rik,AA420338,AI851081,1500001L20Rik	AK005099_a_at	68970	0.727	-1.03544	0.00835	-1.10114
Mds1,MDS1-EVI1,Mm.42023,mMds1,Prdm3,ZNFPR1B1,Mds	NM_021442_at	17251	0.0437	-1.14178	0.00835	1.24172
merck-DT912635_at	DT912635_at		0.986	-1.02369	0.00836	-1.23216
Gm1157	NM_001033473_at	382384	0.88	-1.01058	0.00837	-1.14018
Gramd1b,A930008A22Rik,AI593249,KIAA1201,mKIAA1201,3222402H23	BE995972_at		0.303	1.15279	0.00839	1.64955
Donson,AI845729,ORF60,1110025J21Rik	NM_021720_at	60364	0.078	-1.18133	0.00841	1.16868
2610317O13Rik	AK012039_at	72531	0.264	1.07776	0.00842	1.1338
Galt,Mm.2420,AW553376	NM_016658_at	14430	0.216	-1.06742	0.00843	1.14771
AU021025	AU021025_at	105285	0.0918	1.66873	0.00844	1.38324
Thoc1,AW107452,MGC28284,NMP-84,3110002N20Rik	AK207368_a_at	225160	0.574	-1.10851	0.00845	-1.30706
Gbl,AA409454,AI505104,AI851821,0610033N12Rik	AK002751_a_at	56716	0.818	-1.04758	0.00846	-1.22477
EG433184	XM_484732_x_at	433184	0.696	-1.05738	0.00846	-1.19947
LOC626904	AK165854_at	626904	0.554	-1.04458	0.00848	1.11817
Pbx1,AI848790,AU015730,D230003C07Rik,Mm.14498,Mm.22675,Mm.30392,Pbx-1,Pbx1A,Pbx1B,2310056B04Rik	NM_183355_at	18514	0.469	-1.13004	0.00848	-1.29663
Myrip,Slac2-c,Slac2c,A230081N12Rik	NM_144557_at	245049	0.0667	1.3887	0.0085	-1.66186
Gata2,MGC129339,Mm.1391,Gata-2	AK004675_a_at	14461	0.438	1.17702	0.00851	-1.15658
Rab18,Mm.22660,AA959686	NM_011225_a_at	19330	0.745	-1.04321	0.00857	-1.29562
Edn3,EDN3,ls,Mm.9478,big_ET-3	NM_007903_at	13616	0.337	-1.12291	0.00862	-1.19413
Top1,D130064I21Rik,Mm.29663,Top-1,AI467334	AK083930_at	21969	0.125	1.49818	0.00863	1.24627
merck-BB409596_at	BB409596_at		0.735	1.05252	0.00863	1.2575
5430440L12Rik,AW536637	AK017417_at	71384	0.0713	1.35292	0.00865	1.26039
Rsrc2,1500011J06Rik	ENSMUST00000050827_s_at	208606	0.741	1.04913	0.00865	-1.1695
Runx1,AML1,Cbfa2,Mm.34765,Mm.4081,Pebp2a2,Pebpa2b,AI462102	AK145098_at	12394	0.224	-1.18965	0.00866	1.55383
2900006A17Rik	AK013487_at	72913	0.899	1.00041	0.00867	1.10685
Zfp46,Mm.1504,Zfp-46,AI426962	NM_009557_s_at	22704	0.666	1.04028	0.00868	1.25488
Bag1,Mm.688,Rap46,BAG1	NM_009736_at	12017	0.636	1.01195	0.00868	1.11472
Nav3,9630020C08Rik,mKIAA0938,POMFIL1,Pomfil1p,unc53H3,4732483H20Rik	AK122404_at	260315	0.246	-1.2412	0.0087	1.48909
2010001A14Rik	AK007998_at	76516	0.443	1.0393	0.00874	-1.24228
1200016E24Rik	BC042477_x_at	319202	0.585	-1.128	0.00874	-1.61648
merck-BB129472_at	BB129472_at		0.105	-1.14361	0.00876	1.19551
4732435N03Rik,LOC234356,Mm.116889,Mm.312021,CSGalNAcT-1	NM_172753_s_at	234356	0.859	1.0196	0.00876	-1.23961
Pde3a,C87899,A930022O17Rik	NM_018779_at	54611	0.813	1.01815	0.00878	-1.17206
9630002A11Rik	AK086505_at	319588	0.998	1.02224	0.0088	1.3145
Nlrp3,AII/AVP,Cias1,FCAS,FCU,MGC129375,Mmig1,MWS,NALP3,Pypaf1,AGTAVPRL	NM_145827_at	216799	0.851	-1.00597	0.00882	1.18958
Slfn8,MGC30719	NM_181545_s_at	276950	0.704	-1.08117	0.00882	1.29946
Fchsd2,mKIAA0769,R74866,Sh3md3,BC034086	BX637804_s_at	207278	0.996	1.01647	0.00883	1.27552
Kcmf1,Debt91,Pmcf,1700094M07Rik	ENSMUST00000068697_s_at	74287	0.175	-1.04527	0.00883	1.07945
C030014A21Rik	AK021077_at	77528	0.0933	1.10254	0.00885	-1.18837
RP23-248K2.4,LOC210535	XM_978149_at	210535	0.0451	1.21196	0.00892	-1.09165
Fbxo18,Fbx18,AU015756	AK177036_a_at	50755	0.445	-1.15719	0.00894	-1.42486
Klhdc2,D12Ertd522e,HCLP-1,LCP,2310022K15Rik	NM_027117_at	69554	0.443	-1.05732	0.00895	-1.17498
A430088C08Rik	AK079841_at	320892	0.415	1.13609	0.00896	1.27639
6330569M22Rik,MGC38111,6530401O14Rik	AK194900_a_at	229707	0.807	-1.0471	0.00898	-1.29053
Cd209a,CDSIGN,CIRE,DC-SIGN,DC-SIGN1,Dcsign,MGC130443,SIGN-R1,SIGNR5,CD209	NM_133238_at	170786	0.298	1.06327	0.00899	-1.21548
6330442E10Rik,AU019070,9830138K24	AK151405_a_at	268567	0.236	-1.21283	0.00903	-1.33458
D230015J17Rik	AK148836_at	320331	0.32	1.15176	0.00906	1.38955
Pcgf2,Mel18,Mm.2418,Rnf110,Zfp144,mel-18	NM_009545_a_at	22658	0.607	-1.05853	0.00906	-1.19435
merck-AK078013_s_at	AK078013_s_at		0.107	-1.10196	0.00907	1.17225
Gcap3	L10895_s_at	14483	0.309	-1.11613	0.00908	-1.2077
D2Ertd391e,LOC228360,RP23-12H6.2,1110053A20Rik	ENSMUST00000028678_a_at	51897	0.231	-1.30632	0.0091	-1.42167
Ifitm2,Ifitm3l,Ifitml,MGC102396,mil-3,fragilis3	NM_030694_at	80876	0.225	-1.10368	0.00911	1.14787
Dppa3,MGC117617,MGC130308,MGC130309,PCG7,PGC7,Stella,2410075G02Rik	NM_139218_a_at	73708	0.626	1.08164	0.00912	2.43598
Sema4b,mKIAA1745,Mm.8059,Semac,SemC,KIAA1745	NM_013659_at	20352	0.904	-1.00459	0.00916	1.32742
1700012G19Rik,MGC103027,AI481330	AK013578_at	67078	0.914	1.00831	0.0092	1.11002
merck-BM932670_at	BM932670_at		0.497	-1.03072	0.0092	-1.15291
Ythdf1,8030473O16,2210410K23Rik	NM_173761_at	228994	0.21	1.04179	0.0092	1.08999
9330158H04Rik	AK034128_at	319472	0.1	-1.14462	0.00921	-1.18811
Ube1x,AA989744,Mm.1104,Mm.5037,Sbx,Ube-1,A1S9	AK178731_a_at	22201	0.212	-1.2477	0.00924	-1.35937
Pde2a,MGC102210,Mm.247564,Mm.89146,LOC207728	CN532084_s_at	207728	0.384	-1.19957	0.00924	-1.59362
Paqr8,3110001D06Rik,Mm.40780,1700019B16Rik	AY424297_a_at	74229	0.657	-1.03917	0.00927	1.15697
4933428G20Rik,Arhgap23,A330041B18Rik	ENSMUST00000056955_at	58996	0.174	1.07152	0.00931	1.12738
4930507D10Rik	AK015727_at	75043	0.274	-1.06927	0.00934	-1.18528
Tmtc2,D330034A10Rik,MGC116613,8430438D04Rik	NM_177368_at	278279	0.391	-1.23858	0.00936	-1.34323
Pml,AI661194,Trim19,1200009E24Rik	NM_178087_at	18854	0.361	-1.12405	0.00937	1.20592
Admr,AM-R,G10-D,Gpcr17,Gpcr22,MB10,Mm.2857,NOW,(L1)	NM_007412_at	11536	0.659	1.11094	0.00939	-1.27388
LOC670208	XM_979844_x_at		0.778	-1.01714	0.00943	-1.20901
Tnfsf15,TL1A,VEGI,TL1	NM_177371_at	326623	0.23	-1.10353	0.00944	1.15968
AI661453,LOC224833,LOC106635	NM_145489_at	224833	0.769	1.0736	0.00945	-1.31485
Stk39,AW556857,DCHT,Mm.198414,Mm.29404,PASK,SPAK,AW227544	AK081657_at		0.633	1.00778	0.00949	1.40278
Mlxip,AW228700,B930074I24,Mir,mKIAA0867,Mondoa,(Mir)	NM_133917_a_at	208104	0.867	1.06677	0.00951	-1.32227
Ipo7,C330016G14,Imp7,Mm.224898,Ranbp7,A330055O14Rik	AK053498_a_at	233726	0.388	-1.40878	0.00952	-1.81421
Lmod1,1D,9530015K06Rik,SM-Lmod,(D1)	AK133276_s_at	93689	0.69	1.14007	0.00952	-1.12767
Ppm1l,5930404J21Rik,AI481720,AW045850,KIAA4175,mKIAA4175,PP2C,Pp2ce,PP2Cepsilon,Ppp2ce,3222401G13	AK147389_s_at	242083	0.885	1.01178	0.00954	1.18331
Hist1h2bf	NM_178195_x_at	319180	0.786	-1.01196	0.00954	-1.17826
Cbx5,2610029O15Rik,C75991,HP1,Hp1a,HP1alpha,Mm.42071,(HP1)	DV067339_a_at	12419	0.37	1.06628	0.00955	1.14278
merck-ENSMUST00000094282_at	ENSMUST00000094282_at		0.706	1.05581	0.00955	-1.27768
Gdf10	NM_145741_at	14560	0.445	1.2039	0.00955	1.36038
2610208K16Rik	AK169494_at	70438	0.593	1.06746	0.00957	1.15431
2010109A12Rik	ENSMUST00000031330_at	75610	0.269	1.09281	0.00958	1.29797
Capn12	NM_021894_at	60594	0.164	-1.21739	0.00959	-1.18315
Cabin1,A330070M20Rik,Cain,Ppp3in,A330070M20	AK168811_a_at	104248	0.902	1.05182	0.00964	1.40069
Klhl24,4930429H24Rik,6530402O20Rik,C85082,Mm.25227,1110046J11Rik	AK046446_a_at	75785	0.537	1.06112	0.00965	-1.27662
merck-ENSMUST00000082049_x_at	ENSMUST00000082049_x_at		0.415	-1.10397	0.00967	-1.08779
Ogt,4831420N21Rik,AI115525,Mm.259191,NCOAT,1110038P24Rik	AK076418_s_at	108155	0.169	1.23609	0.0097	1.72874
Ndp52,Calcoco2,C77254,Ndp52l1,2410154J16Rik	AK167172_at	76815	0.901	-1.02644	0.00972	-1.15682
Nf2,Mm.1190,merlin	BC005442_at	18016	0.647	1.03479	0.00972	1.14209
5830431A10Rik,AI447617	AK139092_at	76024	0.899	-1.11324	0.00974	1.19258
2310050P20Rik	AK009920_at	72389	0.849	1.01252	0.00975	1.20957
Lrrc39,9430028I06Rik,2010005E21Rik	NM_175413_at	109245	0.459	-1.0561	0.00975	-1.09619
Adam3,Cyrn1,MGC150317,Mm.5168,Taz83,tMDC,ADAM3	BU939109_a_at	11497	0.0935	1.05712	0.00977	-1.11166
2810046L04Rik,9330161F11	NM_173382_s_at	212127	0.576	1.10292	0.00978	1.22208
Zic2,Ku,Mm.5047,HPE5	XM_981175_a_at	22772	0.485	-1.08282	0.0098	-1.18306
Mef2c,9930028G15Rik,AV011172,5430401D19Rik	AK044589_a_at	17260	0.0424	-1.26871	0.00982	1.21241
merck-ENSMUST00000094943_at	ENSMUST00000094943_at		0.766	1.04686	0.00985	-1.16062
Nms,NMS,AB164466	NM_001011684_at	433292	0.632	-1.03536	0.00985	1.11644
Mef2d,2210408E11Rik,C80750,MGC31718,1700113A16Rik	AK141270_a_at	17261	0.486	-1.09127	0.0099	1.2948
Dennd1a,connecdenn,MGC38995,6030446I19Rik	AK132451_at		0.802	1.01888	0.00991	1.20007
Setmar,Etet2,5830404F24Rik	ENSMUST00000049246_at	74729	0.139	-1.1194	0.00991	-1.27614
1200016E24Rik	AK035396_x_at	319202	0.855	1.0387	0.00993	-1.49254
Hnrpr,HNRNP-R,hnRNPR,Mm.31051,2610003J05Rik	AK042968_at	74326	0.21	1.22876	0.00993	1.22118
Hivep3,A130075N07,AI848000,E030045D18Rik,KBP1,Krc,Mm.1274,Rc,Schnurri-3,Shn3,Zas3,2900056N03Rik	ENSMUST00000094817_at	16656	0.997	-1.02132	0.00995	1.29761
Kalrn,2210407G14Rik,AV235988,DUET,E530005C20Rik,Gm539,Hapip,TRAD,(TRAD)	AK089128_at	545156	0.841	1.09175	0.00998	-1.39925
Ctnna2,Catna,Catna2,cdf,chp,CTNNA2,Mm.2432,Mm.34637,AI481747	ENSMUST00000075340_a_at	12386	0.429	-1.04145	0.00998	-1.10571
3930401K13Rik,AW545332,Npac,2810419J22Rik	AK190428_a_at	74022	0.506	-1.2121	0.01	-1.54169
Msc,MyoR,Mm.5820	NM_010827_at	17681	0.612	1.08898	0.01	-1.37839
merck-ENSMUST00000074789_x_at	ENSMUST00000074789_x_at		0.387	-1.08584	0.0101	-1.18751
Ltf,Mm.7612,MMS10-R,Ms10r,N lobe,Lf	NM_008522_at	17002	0.0905	-1.04579	0.0101	-1.35399
Aire,MGC123375,Mm.35300,MGC123374	NM_009646_at	11634	0.917	-1.00311	0.0101	1.13096
Pabpn1,mPABII,PAB2,Pabp3,Mm.7723	AK137240_s_at	54196	0.491	1.09948	0.0102	1.35506
Hcfc1,HCF-1,HCF1,AW060991	NM_008224_at	15161	0.246	1.09861	0.0102	1.22002
Ambn,Mm.8437,MGC107285	NM_009664_at	11698	0.151	-1.14377	0.0102	1.1184
Tulp1,TULP1,Tulp1l,Mm.42102	NM_021478_at	22157	0.354	-1.09447	0.0102	-1.21125
6430550H21Rik,Mm.72979,4933417N17	NM_172930_s_at	245386	0.68	1.04925	0.0102	-1.19764
Mbd1,Mm.22522,PCM1,Cxxc3	NM_013594_s_at	17190	0.121	1.13003	0.0104	-1.20923
4933426M11Rik,mKIAA0247,4933426M11	NM_178682_at	217684	0.285	1.0449	0.0104	1.22698
Mpp3,6430514B01,Dlgh3,(Dlgh3)	AK032270_a_at	13384	0.487	1.10548	0.0105	1.27736
Runx3,Cbfa3,Pebp2a3,AML2	AK155802_a_at	12399	0.239	-1.11389	0.0105	1.2239
Ikzf2,Mm.8030,Zfpn1a2,Znfn1a2,Helios	ENSMUST00000087286_at	22779	0.308	1.18907	0.0105	1.2345
Lgals3bp,CyCAP,MAC-2BP,MAMA,Mm.3152,Ppicap,90K	NM_011150_at	19039	0.428	-1.09747	0.0105	1.16981
Slc6a12,GAT2,Gabt2	NM_133661_at	14411	0.585	1.06901	0.0105	1.36659
Odz1,Mm.42037,Odz2,TCAP-1,Ten-m1,(Odz2)	AK042886_at	23963	0.329	-1.03354	0.0106	-1.1322
Rnf125,4930553F04Rik	NM_026301_at	67664	0.295	-1.12385	0.0106	1.26129
Ergic2,1200009B18Rik,4930572C01Rik,AA408438,Ptx1,(Ptx1)	NM_026355_a_at	67456	0.657	-1.04379	0.0106	-1.14335
Pxn,AW123232,Mm.18714,Pxna,Pxnb,AW108311	NM_133915_a_at	19303	0.33	-1.2238	0.0106	-1.41666
EG432760	XM_484260_x_at	432760	0.928	-1.00048	0.0106	-1.1049
Vps53,2310040I21Rik,3100002B05Rik,RP23-147P4.2,2010002A08Rik	AK009586_a_at	68299	0.3	-1.11912	0.0107	-1.21836
4933426K21Rik,AA097693,AI325948,AU015629,4931417E21Rik	AK016936_at	108653	0.897	1.03395	0.0107	1.20568
Wdr68,2610037L01Rik,C86529,HAN11,1700012F10Rik	AK137813_at	71833	0.19	1.44973	0.0107	1.5568
Safb2,AI255170,LOC433127,mKIAA0138,AA389433	AK161772_a_at	224902	0.588	-1.13108	0.0107	-1.41903
Trib1,A530090O15Rik,Mm.40298,TRB-1,Trb1,(TRB1)	AK162876_a_at	211770	0.479	1.06241	0.0107	1.23638
Pag1,F730007C19Rik,MGI_2443160,Mm.214484,Pag,Cbp	AK172106_a_at	94212	0.146	-1.13849	0.0107	-1.26063
Ywhaq,2700028P07Rik,AA409740,AU021156,MGC118161,Mm.14722,R74690,RP23-402H11.1,14-3-3theta	AK177592_x_at	22630	0.895	-1.01896	0.0107	-1.25048
Magi1,Baiap1,BAP1,Gukmi1,KIAA4129,Magi-1,MAGI1c,mKIAA4129,Mm.139160,Mm.8883,TNRC19,WWP3,AIP3	BC095943_a_at	14924	0.659	-1.04309	0.0107	-1.18123
AA409289	BG063065_at	106484	0.958	1.0186	0.0107	1.30925
Nfyb,Cbf-A,Mm.3259,AA985999	ENSMUST00000020482_a_at	18045	0.237	-1.12016	0.0107	-1.22405
Wdr22,AI325023,AI430035,AI848110,AW124614,BCRG2,BCRP2,mKIAA1824,9430020B07Rik	NM_177267_a_at	320808	0.804	1.02569	0.0107	1.13853
Ehmt2,D17Ertd710e,G9a,Mm.28155,NG36,Bat8	AK216570_a_at	110147	0.656	-1.08475	0.0108	-1.62432
Bclaf1,2700025J07Rik,2810454G14Rik,5730534O06Rik,AI450190,AW556225,Btf,KIAA0164,MGC30519,MGC58035,mKIAA0164,2610102K23Rik	NM_001025393_s_at	72567	0.482	1.14398	0.0108	-1.21626
Dhx32,3110079L04Rik,4732469F02Rik,AA408140,Ddx32,Mm.199223,(3110079L04Rik)	NM_133941_s_at	101437	0.0756	-1.20279	0.0108	-1.11533
Olfr144,K4,LOC257959,MOR171-41P,(K4)	NM_207665_x_at	257959	0.207	1.11894	0.0108	1.18493
4930556A12Rik	AK016139_at	75333	0.89	-1.00626	0.0109	-1.17009
LOC74457	AK029225_at	74457	0.176	1.22067	0.0109	1.33796
Chka,Chk,ChoK,EtnK-alpha,Mm.5262,Chetk-alpha	AK182174_x_at	12660	0.936	1.0044	0.0109	-1.1688
Pom121,C80273,mKIAA0618,Mm.28399,2610027A18Rik	BC053101_a_at	107939	0.825	1.0282	0.0109	1.23501
Itch,8030492O04Rik,A130065M08,C230047C07Rik,KIAA4011,mKIAA4011,Mm.8975,6720481N21Rik	CB209097_a_at	16396	0.365	-1.11307	0.0109	-1.1781
Slc6a8,(CRT),AA589632,Creat,CRT,CRTR,CT1,(Creat)	CJ187437_a_at	102857	0.349	-1.15303	0.0109	-1.5272
Zbtb16,Mm.100507,PLZF,Zfp145,lu	NM_001033324_s_at	235320	0.0608	2.49847	0.0109	-2.26871
2810417H13Rik,MGC29306,mKIAA0101,Ns5apt9,Ns5atp9,p15PAF,AA409629	NM_026515_at	68026	0.0473	-1.50922	0.0109	1.52069
Oas2,Oasl11,Mm.259254	NM_145227_at	246728	0.984	-1.00567	0.0109	1.37861
merck-AA816162_at	AA816162_at		0.855	-1.00075	0.011	1.12632
Slc2a12,Glut12,GLUT-12	AJ549317_a_at	353169	0.0676	-1.18162	0.011	-1.15783
Arsb,AI480648,As-1,As-1r,As-1s,As-1t,As1,As1-r,As1-s,As1-t,Asr-1,Ast-1,1110007C02Rik	AK211718_a_at	11881	0.326	-1.11596	0.011	-1.12264
Larp1,3110040D16Rik,Larp,mKIAA0731,Mm.259664,Mm.290536,1810024J12Rik	ENSMUST00000071487_a_at	73158	0.195	1.10276	0.011	1.16956
Dmrtc1c,Dmrt8.3,MGC151188,MGC151190,RP23-76A20.5,4933424F23Rik	ENSMUST00000087899_at	71083	0.684	1.00261	0.011	1.06341
Jmjd1a,C230043E16,C230043E16Rik,Jmjd1,mKIAA0742,TGSA,Tsga,1700105C21Rik	NM_001038695_s_at	104263	0.995	1.00299	0.011	-1.12057
C76686	AK040847_at	97204	0.626	1.06991	0.0111	1.54057
LOC228712	AK053543_at		0.101	1.44661	0.0111	1.5946
LOC633808	AK075658_at	633808	0.536	-1.02275	0.0111	-1.13387
Syn2,AI836018,AI841723,Mm.20892,Synapsin_IIa,2900074L19Rik	BU841779_a_at	20965	0.532	1.09177	0.0111	-1.41723
Sgpl1,D10Xrf456,Mm.10118,Spl,AI428538	DU709346_a_at	20397	0.345	-1.24886	0.0111	-1.64626
Iqsec2,mKIAA0522,KIAA0522	NM_001005475_at	245666	0.514	1.0459	0.0111	1.15291
Slc40a1,(MTP1),(Slc39a1),Dusg,Fpn1,IREG1,MTP,MTP1,Ol5,Pcm,Slc11a3,Slc39a1,(MTP)	NM_016917_at	53945	0.372	1.28929	0.0111	-2.27358
9430018C23Rik	AK020423_at	77267	0.998	-1.00139	0.0112	-1.16864
merck-MMT00073285_at	MMT00073285_at		0.134	1.12593	0.0112	-1.11346
Akap8,AA673585,AKAP95,AU015639,Mm.27351,1200016A02Rik	NM_019774_s_at	56399	0.164	1.1932	0.0112	1.14482
Usp15,AI327321,E430033I05Rik,Gcap18,mKIAA0529,4921514G19Rik	AK014891_a_at	14479	0.312	-1.08496	0.0113	-1.12395
Smad2,Madr2,Mm.2334,Madh2	AK037961_at		0.768	-1.04127	0.0113	1.25584
Ppargc1b,LOC170826,Perc,4631412G21Rik	AK042378_at	170826	0.915	-1.01032	0.0113	1.26647
OTTMUSG00000022109,AA692849	AK139531_s_at	433287	0.792	-1.16085	0.0113	-1.71659
Hyou1,Cab140,CBP-140,Grp170,Orp150,AI415631	NM_021395_at	12282	0.388	-1.11722	0.0113	1.26292
Psenen,MGC102026,Mm.41511,1700023M09Rik	NM_025498_a_at	66340	0.123	-1.0666	0.0113	1.0715
5430402E10Rik	NM_027768_s_at	71351	0.138	-1.18119	0.0113	-1.18482
LOC630212	XM_974387_s_at	630212	0.177	-1.11553	0.0113	-1.29058
ENSMUSG00000065522	AK170206_at		0.197	1.24035	0.0114	-1.4456
Sae2,Arx,UBA1,UBA2,Ubl1a2,Uble1b,AA986091	AK177509_a_at	50995	0.157	-1.0923	0.0114	-1.1184
Pcmtd2,AI314201,MGC36470,5330414D10Rik	BC031360_a_at	245867	0.226	1.13667	0.0114	-1.28333
Atf6,9630036G24,AA789574,Atf6alpha,ESTM49,LOC226641,Mm.205201,9130025P16Rik	ENSMUST00000027974_at	226641	0.974	-1.00237	0.0114	1.26268
Rnf123,Kpc1,Mm.221210,BC003945	NM_032543_s_at	84585	0.704	-1.02443	0.0114	1.10727
LOC633246	XM_978608_at	633246	0.705	1.02328	0.0114	-1.2508
2310035P21Rik	AK009643_at	75683	0.312	1.46594	0.0115	1.34712
Dusp16,AW558566,D6Ertd213e,MKP-7,MKP7,Mkpm,3830417M17Rik	NM_130447_s_at	70686	0.504	-1.04011	0.0115	1.16209
Zfp263,AI326880,AU020888,NT2,1200014J04Rik	NM_148924_at	74120	0.387	1.07731	0.0115	1.20493
Atp8a1,AI853962,APLT,Atp3a2,Atpc1,AW743152,AW822227,B230107D19Rik,Class I,Ia,KIAA4233,mKIAA4233,AI481521	AK038003_at		0.779	-1.05646	0.0116	1.11241
6720475M21Rik	AK081515_at	77896	0.937	1.00037	0.0116	1.14901
Xpo4,mKIAA1721,B430309A01Rik	AK163516_at	57258	0.218	1.57324	0.0116	1.34336
1200015A19Rik,RP23-254N4.13,Mm.29750	AK196897_a_at	67808	0.582	-1.07883	0.0116	-1.25657
Olfr725,MOR246-7_p,MOR246-3	NM_146317_at	258314	0.72	1.00482	0.0116	-1.13152
Zfp64,Mm.2095	BC004695_at	22722	0.348	1.08569	0.0117	1.16381
Nfe2l2,Mm.1025,Nrf2,AI194320	BC057948_at	18024	0.179	1.19096	0.0117	1.24626
Mirn224,mmu-mir-224	mmu-mir-224_at	723894	0.413	-1.04839	0.0117	1.12501
Sema4d,coll-4,Mm.33903,Semacl2,Semaj,Semcl2,CD100	NM_013660_s_at	20354	0.0186	-1.35975	0.0117	1.33584
Zbtb4,9230111I22Rik,mKIAA1538,RP23-422L16.16,2310026P19Rik	AK020335_at	75580	0.505	1.07834	0.0118	1.17795
Klhl21,D330008A20,mKIAA0469,1810045K06Rik	AK188920_a_at	242785	0.0671	1.11579	0.0118	-1.245
Thap1,4833431A01Rik	BB730286_at	73754	0.0355	-1.18689	0.0118	1.26361
3300001M20Rik,AW492787,CGI-09,mKIAA1153,Mm.34199,RP23-77H16.2,AU016412	NM_175113_at	66926	0.292	-1.07011	0.0118	1.16456
Wdr12,Ytm1,Ytm1p,4933402C23Rik	AB041608_a_at	57750	0.886	-1.01887	0.0119	-1.1715
1110054M08Rik,AI481106	AK004252_a_at	68841	0.66	-1.01901	0.0119	1.18777
4932432N04Rik	AK016541_at	74382	0.904	-1.00925	0.0119	-1.25952
EG625054	AK209036_x_at	625054	0.611	-1.03696	0.0119	-1.10482
4921509E07Rik,4930516C23Rik	BY462623_s_at	70897	0.0449	-1.07324	0.0119	1.15323
Jarid2,AU045941,C79929,C79931,Jmj,jumonji,Mm.25059,AI317256	ENSMUST00000044608_a_at	16468	0.161	-1.07211	0.0119	1.30371
merck-ENSMUST00000056210_at	ENSMUST00000056210_at		0.233	1.07489	0.0119	-1.14878
RP23-336J1.4,G3bp1,B430204O07,C87777,G3bp,KIAA4115,mKIAA4115,AI849976	ENSMUST00000071288_a_at	27041	0.771	1.01565	0.0119	1.18831
Timeless,Debt69,Mm.6458,mTim,tim,C77407	NM_011589_at	21853	0.614	1.02633	0.0119	1.40925
Tlr7	NM_133211_at	170743	0.536	1.11227	0.0119	-1.20713
5033413D16Rik	AK053349_at	75957	0.856	1.01898	0.012	1.20922
Tram2,MGC25725,C330003D03Rik	BC023832_a_at	170829	0.86	1.02104	0.012	1.36535
Uaca,nucling,2700059D02Rik	CN455489_a_at	72565	0.883	-1.01267	0.012	-1.27747
Gtf3c2,2610510G03Rik,AI225816,AU041069,mKIAA0011,Mm.271923,TFIIIC110,1300004C11Rik	ENSMUST00000043161_s_at	71752	0.288	1.11128	0.012	1.14596
merck-ENSMUST00000072166_at	ENSMUST00000072166_at		0.621	1.04265	0.012	-1.16818
Rhox1	NM_001025084_at	385343	0.982	1.02031	0.012	1.11265
Cish,AI385595,Cis,CIS1,F17,F23,Mm.4592,(Cis)	NM_009895_at	12700	0.438	-1.07272	0.012	1.30925
Olfr460,MOR120-2	NM_146383_at	258381	0.068	1.10995	0.012	-1.15767
Arpp19,19kDa,ARPP-16,ARPP-19,Arpp12,AW559096,Mm.27896,(19kDa)	AJ005983_a_at	59046	0.539	1.06229	0.0121	1.17539
Bcl11a,4930538E20Rik,Ctip1,D930021L15Rik,Evi9,mKIAA1809,2810047E18Rik	AK012913_at	14025	0.709	-1.22502	0.0121	1.35102
Pvt1,Mis-1,Mlvi-1,Mm.14137,Pvt-1,GtpU2184Imeg	AK144854_at	19296	0.211	-1.13821	0.0121	-1.18464
Anxa4,AIV,Anx4,AW106930,Mm.619,Xanx-4,AI265406	ENSMUST00000001187_a_at	11746	0.726	1.02769	0.0121	-1.25099
Cbfa2t3h,ETO-2,Mm.12429,MTGR2,A630044F12Rik	NM_009824_at	12398	0.379	1.20861	0.0121	1.34364
Ccnt1,AI115585,CycT1,2810478G24Rik	NM_009833_at	12455	0.995	-1.00187	0.0121	1.25009
Bxdc5,2310066N05Rik,MGC102255,Rpf1,2210420E24Rik	NM_027332_a_at	70285	0.672	-1.06341	0.0121	-1.1176
Ngrn,AW552001	NM_031375_s_at	83485	0.544	1.03471	0.0121	-1.1786
Hist1h2bj	NM_178198_x_at	319183	0.705	-1.01899	0.0121	-1.14503
A830054O07Rik	AK031253_at	320238	0.238	1.16219	0.0122	1.2345
Crsp2,(2900053G10Rik),(ORF1),9930001L01Rik,AU041628,Gm641,Mm.42032,ORF1,Trap170,(150kDa)	AK036758_at	26896	0.279	-1.09304	0.0122	1.40432
AK220484,LOC381157,mKIAA4095,KIAA4095	ENSMUST00000048977_at	381157	0.538	1.06024	0.0122	1.21678
Tmem142a,orai-1,Orai1,D730049H07Rik	ENSMUST00000051016_a_at	109305	0.37	-1.13081	0.0122	1.08162
1700014N06Rik,MGC151453,MGC151457,RP23-389M3.2,H2bl2	ENSMUST00000059808_at	69389	0.303	1.09856	0.0122	1.17871
LOC213481	ENSMUST00000079592_s_at	213481	0.293	-4.70249	0.0122	6.08043
4933406M09Rik,4933406M09	NM_173771_at	240755	0.131	-1.16275	0.0122	1.2327
Olfr1344,Mm.189403,Mm.347714,MOR124-1,4930415J05Rik	NM_177061_at	257882	0.68	-1.03212	0.0122	1.0781
4930448C13Rik	AK015413_at	73972	0.339	1.07512	0.0123	1.14584
Tlr2,Ly105	NM_011905_at	24088	0.488	-1.05609	0.0123	1.29521
Sap130,6720406D06,Mm.194538,2610304F09Rik	NM_172965_at	269003	0.132	1.09766	0.0123	1.29032
EG626903	XM_891513_at	626903	0.539	1.05864	0.0123	-1.08858
C430019N01Rik	AK049529_at	402751	0.466	1.08825	0.0124	1.09507
Ptger1,42kDa,EP1,Mm.213000,Mm.4501,Ptgerep1,(42kDa)	BI412045_a_at	19216	0.489	-1.0622	0.0124	1.15049
Smpdl3a,AI529588,ASM3A,ASML3,ASML3A,Mm.2379,0610010C24Rik	NM_020561_at	57319	0.993	-1.00077	0.0124	-1.1863
B430119L13Rik,RP23-77H16.6,Nlrr4	NM_177303_s_at	320974	0.195	-1.65958	0.0124	-1.9132
merck-XM_357208_at	XM_357208_at		0.461	1.07567	0.0124	-1.05935
merck-MMT00004290_at	MMT00004290_at		0.639	-1.08674	0.0125	-1.23408
merck-MMT00017875_at	MMT00017875_at		0.0523	-1.18929	0.0125	-1.11374
Sytl5,slp5	NM_177704_at	236643	0.493	-1.05107	0.0125	-1.18542
Ppp1r3b,AW821953,GL,6430576E21	NM_177741_at	244416	0.458	1.16666	0.0125	1.4706
Olfr1033,MOR199-2	AA289879_x_at	258571	0.982	-1.00175	0.0126	-1.50213
2700046A07Rik,Mm.127698,A330042I05Rik	ENSMUST00000067450_at	78449	0.771	-1.02945	0.0126	-1.14026
F730035P03Rik,LOC442845	NM_001002795_at	442845	0.706	-1.04262	0.0126	1.22195
EG330496,Ifnl2	NM_001024673_s_at	330496	0.0313	1.15732	0.0126	1.12996
Itpka,MGC28924	NM_146125_at	228550	0.52	-1.07452	0.0126	-1.1797
0610011L14Rik	AK185720_a_at	68295	0.863	-1.01889	0.0127	-1.07576
Entpd4,1200014F22Rik,4930513O14Rik,A430102M06Rik,AI414893,Lysal1,mKIAA0392,(4930513O14Rik)	AK202043_a_at	67464	0.283	1.1152	0.0127	-1.11377
Kcnj15,4930414N08Rik,AI182284,AI267127,IRKK,Kir4.2,LOC56497,Mm.19284,(4930414N08Rik)	BC010794_a_at	16516	0.313	-1.17435	0.0127	1.38731
Ppp3ca,2900074D19Rik,AI841391,AW413465,Caln,Calna,CN,CnA,CnAalpha,MGC106804,Mm.293,(CN)	BM942825_at		0.512	1.08092	0.0127	1.2322
Hist1h3b,H3-53	NM_178203_s_at	319150	0.111	-1.18493	0.0127	-1.15885
Zfp324,D430030K24Rik,ZF5128,A930002M05	AK177902_a_at	243834	0.861	-1.06726	0.0128	-1.18113
Pttg1ip,AI314311,AU018448,C79540,MGC36923,1810010L20Rik	AK198698_a_at	108705	0.731	-1.03678	0.0128	-1.28649
Pelp1,Mm.214647,MNAR,RP23-42P20.4,4930563C04Rik	NM_029231_at	75273	0.705	1.03006	0.0128	1.20473
4930527A07Rik	AK015909_at	75194	0.736	-1.03161	0.0129	1.17468
Ube1x,AA989744,Mm.1104,Mm.5037,Sbx,Ube-1,A1S9	AK194691_x_at	22201	0.168	-1.40397	0.0129	-1.75455
Farp1,BC030329,Cdep,LOC223254,AW228844	ENSMUST00000026635_a_at	223254	0.205	1.19511	0.0129	1.20087
BC039632,LOC330657,mFLJ00289,FLJ00289	ENSMUST00000051384_s_at	330657	0.291	1.0888	0.0129	-1.32555
Tarbp2,Prbp,Mm.176	NM_009319_a_at	21357	0.176	-1.10387	0.0129	1.0861
Whsc2,NELFA,Whsc2h,Mm.17154	NM_011914_at	24116	0.426	1.05802	0.0129	1.21312
4933403G14Rik,KIAA1383,mKIAA1383,AI835009	NM_028908_at	74393	0.481	1.0822	0.0129	-1.44505
2410137M14Rik,RP23-98F21.3	NM_029747_at	76797	0.23	-1.06151	0.0129	-1.09933
Olfr1365,MOR256-63	NM_207572_at	404335	0.598	-1.01751	0.0129	1.1994
Baz2a,AA415431,C030005G16Rik,C78388,mKIAA0314,Tip5,Walp3,(Tip5)	AK122243_at	116848	0.277	1.15607	0.013	1.28176
OTTMUSG00000005523,Rp23-14f5.7,MGC6071	BC022776_at	620913	0.247	1.10563	0.013	1.05783
Paqr6,Mm.267521,1500001B10Rik	ENSMUST00000079359_s_at	68957	0.241	1.10687	0.013	-1.12844
EG433332	NM_001007586_at	433332	0.683	-1.03314	0.013	-1.16912
Foxred2,D15Bwg0759e,Gm304,A430097D04Rik	NM_001017983_at	239554	0.522	1.34604	0.013	-1.16077
Nox1,MOX1,NOH-1,NOH1,NOX1a,NOX1alpha,GP91-2	NM_172203_at	237038	0.422	-1.04949	0.013	1.1878
Gpkow,DXErtd697e,DXImx41e,MGC159038,mT54,T54,4432411B18	NM_173747_s_at	209416	0.218	-1.10434	0.013	1.09229
Gm272	XM_138614_at	218244	0.44	-1.03182	0.013	-1.16502
merck-AK051825_at	AK051825_at		0.341	1.08309	0.0131	1.18702
Smarcc1,BAF155,Mm.1050,Rsc8,SRG3,AI115498	AK140381_s_at	20588	0.078	1.07299	0.0131	1.2146
Abcf2,D13Ertd614e,Drr3,E430001O06,0710005O05Rik	CA751126_a_at	27407	0.441	-1.14337	0.0131	-1.14312
Ppm1a,2900017D14Rik,AI427932,AU017636,Mm.3766,MMPa-2,MPP_alpha,MPPa-1,2310003C21Rik	DX574103_a_at	19042	0.98	1.00176	0.0131	-1.17376
Vdp,TAP,115kDa	NM_019490_at	56041	0.523	-1.06786	0.0131	-1.08885
Shmt2,AA408223,AA986903,2700043D08Rik	NM_028230_at	108037	0.719	1.03761	0.0131	1.18055
Tcra-V8	U90514_x_at	21566	0.786	-1.01145	0.0131	-1.15843
C920009B18Rik	AK040102_x_at	606736	0.538	1.07586	0.0132	1.26617
Sgms1,AI841905,C80702,MGC30540,MOB,SMS1,SMS1alpha1,SMS1alpha2,SMS1beta,SMS1gamma,Sor1,Tmem23,9530058O11Rik	BM942935_at		0.407	1.41862	0.0132	1.22901
Shh,Dsh,Hhg1,9530036O11Rik	NM_009170_at	20423	0.603	1.05322	0.0132	1.18704
Cdc25c,CDC25M1,Mm.16857,Mm.30425,Cdc25	NM_009860_s_at	12532	0.378	-1.09839	0.0132	1.41755
9430024F10Rik,B930059L03Rik	AK020436_at	77271	0.688	1.08878	0.0133	1.35004
Klk1,0610007D04Rik,Kal,Klk1b6,Klk6,mGk-6,(Klk6)	BF299773_at	16612	0.785	-1.04461	0.0133	-1.12605
Smpd2,Mm.953,nSMase,nSMase1,AW108287	NM_009213_at	20598	0.429	1.08127	0.0133	-1.11002
Gm1495	XM_358038_at		0.111	-1.22065	0.0133	-1.14942
4932441P12Rik	AK016564_at	74394	0.312	-1.12538	0.0134	1.0829
Ap2a2,Adtab,AF006990,AW146353,C78001,L25,Mm.14555,2410074K14Rik	NM_007459_s_at	11772	0.558	1.04193	0.0134	1.09654
Pkp1,Mm.4494,AI528551	NM_019645_at	18772	0.722	1.07351	0.0134	-1.39875
5730557B15Rik,0610012A05Rik	NM_026153_at	67434	0.0885	1.11156	0.0134	1.26076
Olfr640,MOR13-4,MGC123668	NM_146822_at	258819	0.1	-1.12095	0.0134	1.20789
EG625146	XM_889690_at		0.725	1.02373	0.0134	-1.16534
Atxn3,AI647473,ataxin-3,ATX3,Mjd,MJD1,Sca3,2210008M02Rik	BI152157_a_at	110616	0.424	-1.12667	0.0135	-1.38146
Gpiap1,Caprin1,caprin-1,Gpiap,MMGPIP137,P137,AL022980	CN530209_a_at	53872	0.379	-1.15692	0.0135	-1.27293
Gm1667	XM_980944_at	381564	0.529	-1.1059	0.0135	-1.20113
A030001H23Rik,Gm570,RP23-170H12.3,A030001H23	ENSMUST00000068851_at	230613	0.726	-1.01261	0.0136	-1.08311
Pdia4,Cai,Erp72,Mm.2442,AI987846	NM_009787_at	12304	0.347	-1.15165	0.0136	1.36836
Smgc,DXImx49e,Sfc21,2310010P21Rik	NM_198927_at	223809	0.612	1.02331	0.0136	-1.04317
Tbc1d9b,AU019384,RP23-319B15.5,2700008N14Rik	AK216960_a_at	76795	0.988	-1.01204	0.0137	-1.4227
merck-MMT00057441_at	MMT00057441_at		0.534	1.13676	0.0137	-1.06996
Map4k4,9430080K19Rik,AU043147,AU045934,AW046177,HGK,Mm.987,Nik,(Nik)	NM_008696_at	26921	0.118	1.11688	0.0137	1.16672
Hist1h3e,H3-f	NM_178205_s_at	319151	0.326	-1.12202	0.0137	-1.15199
Tas2r134,Tas2r34,T2R134	NM_199158_at	387511	0.914	1.06464	0.0137	-1.19986
Gabrr3	AK141642_at	328699	0.208	1.09475	0.0138	1.23321
LOC432488	AK144329_at	432488	0.407	-1.09639	0.0138	1.13884
Sdc2,AA960457,Hspg1,Mm.29350,Synd2,syndecan-2,4833414L08Rik	BQ930998_a_at	15529	0.197	-1.15559	0.0138	-1.43102
C230029F24Rik,LOC442837	NM_001002792_at	442837	0.0532	-1.07029	0.0138	-1.13168
Tmem165,Mm.790,pFT27,Tpardl,Tparl,AV026557	NM_011626_at	21982	0.595	-1.05794	0.0138	-1.15691
Ccl4,AT744.1,CCL4,MIP-1B,MIP-1beta,Mip1b,Mm.1255,Scya4,Act-2	NM_013652_at	20303	0.0308	-1.26896	0.0138	1.61606
Rmi1,C79893,4932432N11Rik	NM_028904_at	74386	0.0029	-1.19594	0.0138	1.13781
Dlg1,Dlgh1,KIAA4187,mKIAA4187,SAP97,B130052P05Rik	AK141738_at		0.226	1.21602	0.0139	1.34883
Dars,LOC226414,5730439G15Rik	ENSMUST00000064309_a_at	226414	0.239	-1.23225	0.0139	-1.4203
1700112M02Rik	AK007185_s_at	73583	0.0346	1.13929	0.014	-1.13894
Sbno2,F730040C21,Sno,Stno,BC019206	AK156157_at	216161	0.745	1.05585	0.014	1.39685
Traf7,RFWD1,MGC7807	AK188986_a_at	224619	0.647	-1.12292	0.014	-1.37637
Ttll12,D430005B17,Mm.46778,BC055368	NM_183017_at	223723	0.309	-1.08141	0.014	1.13546
2700038G22Rik	AK002390_at	67194	0.641	-1.089	0.0141	1.22056
EG215974	XM_894477_x_at	215974	0.551	-1.07658	0.0141	-1.04762
Rora,Mm.8858,nmf267,Nr1f1,ROR_alpha,ROR1,ROR2,ROR3,RORalpha,RZR,sg,staggerer,9530021D13Rik	XM_903197_at	19883	0.124	1.12773	0.0141	-1.28216
Ankrd35,4732436F15Rik,4732436F15	AK046624_at	213121	0.0343	1.17657	0.0142	-1.1166
Myt1l,2900093J19Rik,C630034G21Rik,mKIAA1106,Mm.2523,Nztf1,Pmng1,Png-1,2900046C06Rik	AK049624_a_at	17933	0.227	1.05875	0.0142	-1.05707
Eea1,B230358H09,B230358H09Rik,Mm.210035,ZFYVE2,A430109M19Rik	AK082278_a_at	216238	0.0407	-1.22397	0.0142	1.57242
C230075M21Rik	AK082645_s_at	320322	0.589	1.14905	0.0142	1.39196
Peli1,A930031K15Rik,AA409794,AI586297,D11Ertd676e,2810468L03Rik	AK143163_at		0.247	1.48666	0.0142	1.62647
Morf4l1,MGC102415,MGC103105,MGC118047,mKIAA4002,MORFRG15,MRG15,TEG-189,Tex189,KIAA4002	AY512929_at		0.0462	1.52146	0.0142	1.31053
Ikbkg,AI848108,AI851264,AW124339,IKK[g],IKKgamma,Mm.12967,NEMO,1110037D23Rik	NM_010547_a_at	16151	0.354	-1.11992	0.0142	-1.23147
Ift140,mKIAA0590,Wdtc2,AI661311	NM_134126_s_at	106633	0.346	1.06398	0.0142	1.11932
Ccdc9,LOC243846,2600011L02Rik	NM_172297_s_at	243846	0.515	-1.04398	0.0142	1.1962
C230078M08Rik	NM_176995_at	319749	0.984	-1.01829	0.0142	-1.23344
Zfp236,Gm335,LOC329002,AI447957	AK044757_s_at	329002	0.0403	1.12208	0.0143	-1.14419
Ankrd11,3010027A04Rik,6330578C09Rik,9530048I21Rik,Gm176,Mm.31567,2410104C19Rik	AK046451_at	77087	0.363	1.16579	0.0144	1.40307
Ube2d2,Mm.1570,Ubc2e,ubc4,1500034D03Rik	AK139623_a_at	56550	0.745	-1.02578	0.0144	-1.09372
merck-MMT00037681_x_at	MMT00037681_x_at		0.56	-1.05912	0.0144	1.18159
4833404L02Rik	AK014654_at	71621	0.921	1.01423	0.0145	-1.21274
A130071D04Rik	AK037306_a_at	320791	0.288	1.77723	0.0145	1.71345
Cadps2,cadps2,Caps2,Cpd2,A230044C21Rik	AK046596_a_at	320405	0.993	1.01238	0.0145	1.16921
4930510E17Rik	ENSMUST00000034550_at	74695	0.483	-1.01946	0.0145	-1.08061
Man1a2,AI528764,AI854422,Man1b,Mm.4389,PCR2,AI428775	AK078047_at	17156	0.238	1.10996	0.0146	-1.13582
D14Ertd725e	AU018667_at	52524	0.353	1.1652	0.0146	1.17657
Aspm,D330028K02Rik,FLJ10518,MCPH5,Mm.12940,Sha1,Calmbp1	NM_009791_at	12316	0.378	-1.14742	0.0146	1.29443
Galnt13,A230020F20,BB182356,A230002A12	NM_173030_a_at	271786	0.161	1.10554	0.0146	1.08551
AI225934	AK045926_at	98884	0.143	1.55236	0.0147	1.6625
Hlcs,D16Jhu34,410I21.SP6	AK052424_a_at	110948	0.996	1.00084	0.0147	1.3859
Ahctf1,AV011447,Elys,MGI_1915033,6230412P20Rik	AK078022_at	226747	0.361	1.09759	0.0147	1.07038
LOC545228	AK135560_at	545228	0.22	1.03589	0.0147	-1.10258
Nxph1,Mm.46954,C130005L03Rik	NM_008751_at	18231	0.00657	-1.76395	0.0147	-1.41946
Twsg1,9030422N06Rik,AW552143,D17Ertd403e,Tsg,Twg,1810013J15Rik	AF295097_a_at	65960	0.371	-1.32337	0.0148	-1.53194
Fnbp4,Fnbp30,mKIAA1014,FBP30	AK013152_a_at	55935	0.473	1.10936	0.0148	1.22913
5830404H04Rik,AI314146,AI449533,BF168443,KIAA4045,mKIAA4045,5730563M15	AK143875_s_at	207781	0.818	-1.03955	0.0148	-1.21554
Dact1,AI115603,DAPPER,DAPPER1,Frd1,FRODO,HDPR1,MTNG3,THYEX3,4921528D17Rik	AK199966_a_at	59036	0.177	-1.33006	0.0148	-1.26826
Nod1,Card4,F830007N14Rik,Nlrc1,C230079P11	NM_172729_at	107607	0.373	1.07016	0.0148	1.29921
Pcdh19,Gm717,LOC279653,mKIAA1313,B530002L05Rik	AK046726_a_at	279653	0.826	1.03676	0.0149	1.30256
4933400E14Rik,Gm497	AK145411_s_at	71007	0.00262	-1.13369	0.0149	-1.1908
merck-AK040661_at	AK040661_at		0.283	1.46772	0.015	1.49039
A630071D13Rik,AI848282	AK042209_at	103300	0.213	1.22402	0.0151	1.33315
Scn8a,C630029C19Rik,dmu,med,Mm.3076,NaCh6,Nav1.6,nmf2,nmf335,nmf58,seal,AI853486	AY510077_at	20273	0.913	1.04726	0.0151	1.16245
merck-BX523225_at	BX523225_at		0.273	-1.09198	0.0151	-1.18313
Adam11,AW060611,Mdc,(MDC)	ENSMUST00000068150_at	11488	0.365	1.11082	0.0151	1.1499
Marveld2,LOC218518,MARVD2,MGC55067,Mrvldc2,Tric,Tric-a,Tric-b,Tric-c,Tricellulin,BC003296	NM_001038602_at	218518	0.462	-1.15211	0.0151	1.09638
Atrnl1,AI504415,Alp,Atrnl,Atrnlp,AW555641,LOC226255,(Alp)	NM_181415_at	226255	0.778	1.0233	0.0151	-1.17708
LOC640102	XM_988162_x_at		0.771	-1.0234	0.0151	-1.106
merck-AK138202_at	AK138202_at		0.202	1.12741	0.0152	1.111
Nedd4l,Nedd4-2,Nedd4b,1300012C07Rik	AK183418_a_at	83814	0.334	-1.33937	0.0152	-1.34899
Mast3,LOC234385,mKIAA0561,BC024265	BC024265_at	546071	0.322	1.064	0.0152	1.21711
Cep164,D030051D21,KIAA1052,MGC38792,mKIAA1052,BC027092	AK158671_a_at	214552	0.32	1.11263	0.0154	1.16029
Tox2,Gcx1,RxHMG1,BI987407	CA530392_at	269389	0.506	-1.101	0.0154	1.52616
Ppil5,AU021780,LRR-1,2410005L11Rik	ENSMUST00000036968_a_at	69706	0.712	1.02022	0.0154	1.20311
Vapa,33kDa,VAP33,(33kDa)	NM_013933_at	30960	0.165	-1.06447	0.0154	-1.11929
Tmem110,2310014H19Rik,AW554125,1810038N08Rik	NM_028839_s_at	69179	0.125	1.1249	0.0154	1.12005
9030625A04Rik,9030625A04	NM_172488_at	210808	0.332	-1.08247	0.0154	1.2744
Ntrk3,Mm.20467,TrkC,AW125844	NM_182809_a_at	18213	0.391	1.06722	0.0154	-1.21185
D130061D10Rik	AK051632_at	319385	0.776	-1.00744	0.0155	1.25175
4930524O07Rik,1700037B06Rik	BY246590_a_at	406209	0.0593	-1.20693	0.0155	-1.0988
1700018F24Rik,AV045857	NM_027069_s_at	69396	0.755	-1.06743	0.0155	1.23007
Snx10,2410004M09Rik	NM_028035_s_at	71982	0.48	1.07655	0.0155	-1.14311
Olfr1445,MOR202-7	NM_146699_at	258694	0.651	-1.04835	0.0155	-1.14708
1700007E05Rik	AK005701_s_at	114672	0.802	-1.03037	0.0156	1.20602
1700100L14Rik	AK007102_at	73584	0.903	-1.00466	0.0156	1.14776
Bambi,2610003H06Rik	AK011305_a_at	68010	0.846	1.01277	0.0156	-1.28839
Cdc23,D18Ertd243e,6030435O18	AK052567_s_at	52563	0.139	-1.13231	0.0156	-1.13734
3930401K13Rik,AW545332,Npac,2810419J22Rik	AK213149_a_at	74022	0.311	-1.20602	0.0156	-1.33438
Nat11,AU023197,4931433E08Rik	ENSMUST00000025675_at	70999	0.262	-1.0627	0.0156	1.22474
Ncoa4,4432406M01Rik,AI227008,MGC103382,Rfg,1110034E15Rik	AK014479_s_at	27057	0.374	-1.12488	0.0157	-1.31684
6030456E01Rik,BB041536	AK031580_at	101406	0.209	1.45284	0.0157	1.57413
Nrm,AI429796	NM_134122_at	106582	0.0036	-1.25478	0.0157	1.18308
Olfr61,Mm.222845,MOR253-1,IH7	NM_146964_at	18362	0.747	-1.0266	0.0157	1.12419
H2-M10.4,15H	NM_177634_at	224753	0.595	1.00868	0.0157	-1.14047
Cept1,AI788721,BB118941,9930118K05Rik	CB232250_s_at	99712	0.688	-1.05621	0.0158	-1.35541
Ptpn21,MGC107492,Mm.4420,PTP-RL10,PTPD1,PTPRL10,(Ptprd)	ENSMUST00000054096_a_at	24000	0.487	1.12674	0.0158	1.25053
Zfp329,4632409L22Rik,ZNF329,2810439M05Rik	NM_026046_at	67230	0.0893	1.34041	0.0158	1.20221
Sirt6,AI043036,2810449N18Rik	NM_181586_at	50721	0.825	1.03354	0.0158	1.19672
C230047L17Rik	AK082405_at	319343	0.874	-1.02073	0.0159	-1.20486
Anxa7,AI316497,Anx7,Mm.20794,synexin,AI265384	AK161613_a_at	11750	0.72	1.02106	0.0159	-1.10503
Rab11a,Mm.1387	BC010722_a_at	53869	0.97	1.00252	0.0159	-1.17366
1700023D19Rik	ENSMUST00000085422_at	75510	0.562	1.02368	0.0159	1.18287
Frzb,fritz,Frp,frzb-1,Sfrp3,frezzled	NM_011356_at	20378	0.2	1.22576	0.0159	-1.53952
Rabif,AW549708,E130318E12Rik,LOC226429,Mm.198119,MSS4,RASGFR3,AI842864	NM_145510_at	98710	0.501	-1.05656	0.0159	-1.161
Star,D8Ertd419e,Mm.3436,STAR,AV363654	AK014431_a_at	20845	0.964	1.04183	0.016	-1.45962
A930014E01Rik	AK020856_at	78598	0.0854	-1.14354	0.016	-1.28149
Gpt2,ALT2,AU014768,AU041193,C87201,Mm.200423,4631422C05Rik	AK076250_s_at	108682	0.098	1.16563	0.016	-1.16632
Aldh6a1,AI314632,MGC37325,1110038I05Rik	AK183301_a_at	104776	0.681	-1.08413	0.016	-1.6121
merck-BY731049_at	BY731049_at		0.661	-1.02942	0.016	1.21633
Ahrr,mKIAA1234,Mm.42020,KIAA1234	NM_009644_at	11624	0.897	-1.00122	0.016	1.1772
Olfr740,MOR106-4	NM_146667_at	258661	0.812	1.05208	0.016	1.34329
Serinc3,AA959945,AA960047,AIGP1,DIFF33,Mm.4962,Tde1,TMS-1,(TMS-1)	AK054306_a_at	26943	0.111	-1.22432	0.0161	-1.51568
Ube1x,AA989744,Mm.1104,Mm.5037,Sbx,Ube-1,A1S9	AK178664_a_at	22201	0.192	-1.41176	0.0161	-1.549
Zfp422,2900028O21Rik,AU041373,KOX15,Krox-25-2,Krox-26,Krox25,Krox26,(Krox-25-2)	AK178961_a_at	67255	0.317	-1.31586	0.0161	-1.40923
Rmnd5a,AJ237586,AW125795,MGC59617,MTA.D02.090,1110007A06Rik	NM_024288_a_at	68477	0.48	1.05882	0.0161	-1.27964
Appbp2,1300003O07Rik,AI465480,mKIAA0228,PAT1,(PAT1)	NM_025825_a_at	66884	0.415	1.03612	0.0161	1.11746
Tas2r139,Tas2r39,mt2r34	NM_181275_at	353148	0.448	-1.0721	0.0161	1.22078
Rdh11,2610319N22Rik,AI428145,Arsdr1,AU045252,C85936,CGI-82,HCBP12,M42C60,Mdt1,Psdr1,SCALD,Ube-1c,UBE-1c1,(Ube-1c)	AB030503_s_at	17252	0.0868	-1.17823	0.0162	-1.12769
1110029E03Rik,F730001J03,mKIAA0258,RP23-191F22.3,AI527196	CA481548_at		0.931	-1.00579	0.0162	-1.21251
Ttn,1100001C23Rik,2310036G12Rik,2310057K23Rik,2310074I15Rik,AV006427,connectin,D330041I19Rik,D830007G01Rik,mdm,shru,(2610301F02Rik)	NM_028004_at	22138	0.866	-1.04499	0.0162	1.2716
Pcdhb21,Pcdhb18,PcdhbU,(Pcdhb18)	NM_053146_at	93892	0.189	-1.16351	0.0162	-1.30859
Ube2o,B230113M03Rik,E2-230K,mKIAA1734,Mm.3964,RP23-193A16.5,9630022H21	NM_173755_at	217342	0.266	1.14946	0.0162	1.19863
merck-AB242615_s_at	AB242615_s_at		0.392	1.15735	0.0163	1.2212
2810017D21Rik	AK012752_at	72638	0.327	1.33476	0.0163	1.35043
Cdk6,AI504062,Crk2,5830411I20	AK038004_at		0.642	1.06338	0.0163	1.39388
Olfr812,MOR110-1	NM_146795_at	258791	0.0616	1.18121	0.0163	1.16951
D130048C09Rik	AK162581_at	320160	0.679	1.03378	0.0164	1.15174
Ssbp3,2610200M23Rik,5730488C10Rik,AI854733,AW551939,LAST,SSDP1,2610021L12Rik	AK163724_s_at	72475	0.568	1.07968	0.0164	1.2477
merck-MMT00073514_at	MMT00073514_at		0.0315	1.18424	0.0164	-1.2913
Mapkapk3,AI874665,MAPKAP3,MapKapk3,MapkKapk3,MK3,3PK	NM_178907_at	102626	0.113	-1.17685	0.0164	1.23578
EG244414	XM_987812_x_at	244414	0.704	-1.07886	0.0165	-1.22552
D730035F11Rik	AK037550_at	320010	0.443	1.32341	0.0166	1.58016
LOC433134	AK076995_at	433134	0.966	1.02699	0.0166	-1.13675
4932432K03Rik	AK205351_a_at	74385	0.172	-1.24377	0.0166	-1.50362
Rai1,Gt1,Mm.4736,(GT1)	BE646707_at	19377	0.489	-1.08232	0.0166	1.13225
Pex2,PXR2,TRIP8b,1700016J08Rik	BE952858_at	58869	0.794	1.03184	0.0166	-1.17698
Nrp2,1110048P06Rik,Mm.15428,Mm.30314,Mm.30315,Mm.30316,Mm.30317,Np-2,Np2,Npn-2,Npn2,(Npn2)	CD543413_at	18187	0.2	1.47423	0.0166	1.51552
merck-ENSMUST00000064830_at	ENSMUST00000064830_at		0.175	-1.13063	0.0166	-1.10347
Cd274,PD-L1,Pdcd1l1,Pdcd1lg1,B7-H1	NM_021893_at	60533	0.257	1.1718	0.0166	1.40118
Tgs1,Ncoa6ip,Pimt,D4Ertd800e	NM_054089_at	116940	0.557	1.03351	0.0166	1.14238
EG546692	XM_974480_at	546692	0.884	1.07811	0.0166	-1.23202
LOC546849	XM_984827_at		0.871	1.01296	0.0166	1.13805
Gm1821	AK088453_s_at	624036	0.645	-1.0231	0.0167	-1.2989
B4galt5,AW049941,AW539721,9430078I07Rik	AK151469_at	56336	0.788	-1.05549	0.0167	1.50695
Larp1,3110040D16Rik,Larp,mKIAA0731,Mm.259664,Mm.290536,1810024J12Rik	BC063078_at	73158	0.303	1.08576	0.0167	1.18499
0610013E23Rik,RP23-467J12.1,AV007605	NM_029788_at	76892	0.525	1.06857	0.0167	-1.32434
2610012C04Rik	AK011385_at	70299	0.0469	1.41433	0.0168	1.62162
Rpl7,(Surf-3),MGC102113,Mm.37835,Rpl7a,Surf-3,(Rpl7a)	BE370758_at		0.502	-1.04793	0.0168	-1.27859
Slc7a1,AI447493,Atrc-1,Atrc1,CAT-1,Cat1,mCAT-1,Mm.5255,Rec-1,Rev-1,4831426K01Rik	NM_007513_a_at	11987	0.216	-1.19028	0.0168	1.22334
Ddx19b,4921519L13Rik,AW260119,LOC234733,Mm.179331,Mm.294037,2810457M08Rik	NM_172284_s_at	234733	0.999	1.01308	0.0168	1.18919
C030040K24Rik	AK043980_at	77479	0.6	1.03555	0.0169	1.48649
Cnot3,MGC40675,A930039N10Rik	AK044755_at	232791	0.528	1.15647	0.0169	1.25737
merck-AK080278_at	AK080278_at		0.279	-1.09637	0.0169	1.06129
Lrrc4b,Lrig4,A830007M12	BC053486_a_at	272381	0.55	1.05638	0.0169	-1.21134
merck-DV661619_at	DV661619_at		0.0566	-1.10128	0.0169	1.06696
E330009P21Rik	NM_177069_at	320082	0.515	-1.01528	0.0169	1.20935
Ric8b,MGC58970,Ric-8,BC051080	BI738943_at		0.445	1.0894	0.017	1.13904
merck-MMT00081140_x_at	MMT00081140_x_at		0.799	1.04173	0.017	1.21016
Il9,Il-9,Mm.3006,P40,(P40)	NM_008373_at	16198	0.505	-1.06185	0.017	1.03597
Ubiad1,AI426463,AW320947,Mm.27820,Mm.292503,Tere1,1200002M06Rik	NM_027873_at	71707	0.499	-1.08286	0.017	1.11415
Krtap16-9	NM_130876_x_at	170657	0.973	1.02261	0.017	1.13365
Erc2,CAST,CAST1/ERC2,D14Ertd171e,6430531D06	NM_177814_s_at	238988	0.825	-1.0064	0.017	-1.21818
EG666504	XM_984290_at		0.795	-1.0242	0.017	1.16005
Acrbp,OY-TES-1,sp32,Mm.4073	BC011079_a_at	54137	0.617	1.08138	0.0171	1.34884
4631424J17Rik,AU024105,D930040F23Rik,AI891583	BC044810_at	70802	0.301	1.20897	0.0171	1.26812
Upf2,LOC241219	BG068624_a_at	326622	0.46	-1.17549	0.0171	-1.26904
Ssxb12,Mm.298030	AY244803_x_at	387589	0.438	1.01704	0.0172	-1.17069
1700023B02Rik,Cicr,Cir,MGC117636,2810021A19Rik	BY705796_a_at	66935	0.908	1.01323	0.0172	-1.16539
Nrtn,NTN,Mm.8074	NM_008738_at	18188	0.494	1.16535	0.0172	-1.17493
Synj1,AA675315,Loc104015,mKIAA0910,A930006D20Rik	AK049822_at	104015	0.933	1.01691	0.0173	1.20119
Emb,Gp70,MGC21425,Mm.7991,AL022799	AK088480_a_at	13723	0.269	-1.27379	0.0173	-1.27717
Slc4a8,C230026C11,kNBC-3,SLC4A8,AW493845	DV658291_a_at	59033	0.354	1.23885	0.0173	-1.29883
LOC434960,MGC107173	NM_001025241_x_at	434960	0.0223	-1.36975	0.0173	1.13868
LOC671737	XM_988777_at	671737	0.486	-1.04626	0.0173	-1.19832
Dab1,C630028C02Rik,Mm.18527,scm,scr,scrambler,yot,AI956902	Y08379_a_at	13131	0.421	-1.08941	0.0173	-1.18238
4921533I20Rik	AK076609_at	664619	0.583	-1.06877	0.0174	-1.10618
D8Ertd107e	BG079141_at	52199	0.375	1.11074	0.0174	1.26123
Gm701,Gm25,Gm291,Trav6d-4,Gm1796	ENSMUST00000089730_s_at	277146	0.893	-1.0015	0.0174	1.12995
EG432825	NM_001024706_x_at	432825	0.828	-1.01137	0.0174	-1.16795
LOC672751	XM_001000988_x_at	672751	0.887	-1.03357	0.0174	1.12566
EG625542	XM_890125_x_at	625542	0.974	1.00097	0.0174	1.07003
3300001A09Rik,Mm.105353	AK043274_at		0.337	1.13394	0.0175	-1.1978
LOC320062,E130009G09Rik	AK046061_at	320062	0.408	1.119	0.0175	1.30579
Golga7,C130038N16Rik,GCP16,GOLGA3AP1,HSPC041,LOC57437,MGC102434,MGC118465,MGC30271,R75586,AB041568	AK179247_s_at	57437	0.219	-1.12634	0.0175	-1.21676
Snx5,1810032P22Rik,AU019504,D2Ertd52e,0910001N05Rik	AK184438_a_at	69178	0.972	1.00806	0.0175	-1.30137
Swap70,AV235546,70kDa	NM_009302_s_at	20947	0.0492	-1.1732	0.0175	1.29696
Fgfr1op2,Mm.333499,1500031J01Rik	NM_026218_at	67529	0.733	1.03695	0.0175	1.05829
Chsy1,mKIAA0990,KIAA0990	ENSMUST00000036372_at	269941	0.127	-1.12786	0.0176	1.23004
EG668427	XM_001001394_at	668427	0.409	-1.10215	0.0176	1.20476
Alg9,AI747665,B430313H07Rik,Dibd1,8230402H15Rik	AK054293_a_at	102580	0.558	-1.02625	0.0177	-1.13787
Mef2c,9930028G15Rik,AV011172,5430401D19Rik	AK077603_a_at	17260	0.345	-1.18632	0.0177	1.13004
5830434P21Rik,D430039P21,mKIAA0515,AI173903	AK077775_a_at	227723	0.998	-1.00216	0.0177	1.12005
Nub1,6330412F12Rik,BS4,Mm.5856,NY-REN-18,Nyren18,4931404D21Rik	BC005640_a_at	53312	0.793	-1.02357	0.0177	-1.25225
Zfp213,BC038178	BC038178_a_at	449521	0.853	-1.00045	0.0177	-1.33786
BC037112,MGC106708,LOC231128	NM_001030306_at	231128	0.294	1.09078	0.0177	1.21821
Hbp1,BE629963,C330012F01Rik,C86454,1700058O05Rik	CB954444_s_at	73389	0.501	-1.16084	0.0178	-1.49375
2310045A20Rik,LOC231238,mKIAA0746,AI429585	NM_172710_s_at	231238	0.76	1.04695	0.0178	-1.12848
BC028471	AK138849_at	414071	0.578	-1.03841	0.0179	-1.19544
Egf,Mm.1341,AI790464	NM_010113_at	13645	0.444	-1.05842	0.0179	-1.15825
Arrdc1,BC004091,LOC215705,MGC28029,AI957342	NM_178408_at	215705	0.319	1.08834	0.0179	1.12444
Capn10,AI430010,AW049679,CAPN10,Capn8,mKIAA1845,(Capn8)	AK013497_a_at	23830	0.962	-1.00909	0.018	-1.09534
merck-BE946092_at	BE946092_at		0.459	1.03232	0.018	-1.16725
Olfr532,MOR251-1	NM_147026_at	259028	0.797	1.07492	0.018	-1.12533
Tpm4,LOC326618	AK049383_at	326618	0.225	1.29347	0.0181	1.52399
E430022E14Rik	AK088644_at	402745	0.473	1.10039	0.0181	1.2125
Prlpc4,Prl8a1,3830403L08Rik,MGC129484,MGC129485,PLP-Cd,Plpcd,1600017L04Rik	NM_028477_at	73244	0.484	1.05967	0.0181	1.10115
Pknox1,Mm.10799,PREP1,D17Wsu76e	BQ919569_a_at	18771	0.0315	-1.12033	0.0182	1.09914
Fem1c,3632443A22Rik,AI646567,C330025H06,mKIAA1785,2610312A07Rik	AK011987_at	240263	0.212	-1.10464	0.0183	1.13652
Gyg,Gyg1,AU017667	AK209105_a_at	27357	0.23	-1.20493	0.0183	-1.47182
Ddx23,4921506D17Rik,3110082M05Rik	BC049928_s_at	74351	0.792	1.01601	0.0183	1.20993
Fry,9330186A19Rik,AF346502,AI462658,C87180,cg003,D930046M03,KIAA4143,mKIAA4143,13CDNA73	CF536257_a_at	320365	0.888	1.00196	0.0183	1.33685
Grb10,5730571D09Rik,AI325020,Meg1,mKIAA0207,Mm.8432,(Meg1)	NM_010345_at	14783	0.535	1.0687	0.0183	-1.21459
LOC672967	XM_001003090_at		0.875	1.04021	0.0183	-1.08192
Gm1309	XM_357147_a_at		0.689	-1.10563	0.0183	1.24629
Zfp341,Znf341,MGC73471	NM_199304_at	228807	0.969	1.0191	0.0184	1.14126
Tceal7,AI118095,1110018P05Rik	AK003800_at	68496	0.493	1.13443	0.0185	1.28862
5830438M01Rik	AK017980_at	76032	0.807	-1.07203	0.0185	-1.13975
D330045E12Rik	AK084804_at	399605	0.238	1.40639	0.0185	1.74866
Siah2,Sinh2,AA415433	AK139626_a_at	20439	0.522	-1.03904	0.0185	1.1838
March5,2310008I22Rik,2700055A20Rik,E130202O05Rik,MARCH-V,MGC130121,MGC130122,Rnf153,1810015H18Rik	AK021403_at	69104	0.893	1.1058	0.0186	1.22678
Ccnd1,bcl-1,Cyl-1,Mm.35804,PRAD1,AI327039	AK164997_a_at	12443	0.526	-1.10265	0.0186	1.6165
Chd1l,Snf2p,4432404A22Rik	BC019617_a_at	68058	0.456	-1.11458	0.0186	-1.1411
Adh6b,Adh5b	ENSMUST00000090166_at	229871	0.45	-1.10541	0.0186	-1.33529
EG406223,Kb14	NM_001003670_at	406223	0.914	-1.04705	0.0186	1.06954
2600010E01Rik,RP23-325I3.4	NM_175181_at	72446	0.321	1.09867	0.0186	1.38203
Rab35,AU040256,H-ray,Mm.27553,RAB1C,RAY,9530019H02Rik	NM_198163_at	77407	0.506	-1.04115	0.0186	1.10877
Klhl24,4930429H24Rik,6530402O20Rik,C85082,Mm.25227,1110046J11Rik	AK004187_at	75785	0.00824	1.20653	0.0187	-1.17544
4933407H18Rik,mKIAA1530,D330017J19Rik	AK016722_a_at	71101	0.828	-1.03834	0.0187	1.18429
Hps3,coa	AK036663_a_at	12807	0.537	1.06222	0.0187	1.16175
D230002P11Rik	AK051808_at	320779	0.107	-1.12549	0.0187	-1.11695
AU022579	BG068318_at	104510	0.415	-1.11201	0.0187	-1.09082
Wnk1,LOC269796,mKIAA0344,Prkwnk1,6430573H23Rik	CB946315_a_at	232341	0.872	1.02645	0.0187	1.55072
Klre1,LOC243655,NKG2I,Klre-1	NM_153590_at	243655	0.921	-1.01341	0.0187	-1.17486
Opa1,AI225888,AI847218,mKIAA0567,1200011N24Rik	XM_001000561_at	74143	0.633	-1.01513	0.0187	1.15082
Lpp,AA959454,AU024130,B130055L10Rik,C79715,D630048H16,9430020K16Rik	AK054498_at		0.314	1.13541	0.0188	1.30323
5230400G24Rik,AI314724	AK219490_a_at	75734	0.664	-1.07222	0.0188	-1.23865
merck-MMT00005963_at	MMT00005963_at		0.854	1.01876	0.0188	1.10407
Vdac3,Mm.38513,MGC102096	NM_011696_at	22335	0.91	1.01124	0.0188	-1.09626
Gdpd1,RP23-352L3.1,2610020H15Rik	AK011487_a_at	66569	0.207	1.2021	0.0189	-1.61894
B230308H17Rik	AK045734_at	402738	0.462	1.03998	0.0189	1.26085
Hnrpa1,D15Ertd119e,Hdp,hnrnp-A1,MGC102127,MGC102128,MGC103392,Mm.27927,Mm.41444,(hnrnp-A)	AK136113_s_at	15382	0.444	1.10217	0.0189	1.15185
Son,AA409051,C81487,LOC56625,mKIAA1019,2900011L12Rik	AK141449_at		0.0946	1.53264	0.0189	1.42626
Ccnc,AU020987,CG1C,Mm.4300,AI451004	BC003344_a_at	51813	0.288	-1.08478	0.0189	-1.31902
Tnnc1,Mm.712,tncc,AI874626	NM_009393_s_at	21924	0.61	-1.01638	0.0189	1.13306
Cops2,AI315723,alien-like,C85265,Csn2,Mm.3596,Sgn2,Trip15,(Csn2)	NM_009939_s_at	12848	0.832	1.054	0.0189	-1.4028
Slamf9,AI462096,CD2F-10,Cd2f10,CD84-H1,SF2001,2310026I04Rik	NM_029612_at	98365	0.134	-1.27898	0.0189	1.43358
Havcr2,MGC124150,Tim3,Timd3,MGC124149	NM_134250_at	171285	0.258	-1.15942	0.0189	1.59988
8030431J09Rik	AK088394_at	320897	0.681	1.02066	0.019	1.25796
B930053N05Rik,AA517664	BC050212_at	105425	0.583	1.0767	0.019	1.23133
Chd7,Cycn,Cyn,Dz,Edy,Flo,Lda,Mt,Obt,RP23-464N23.1,Todo,WBE1,Whi,A730019I05Rik	ENSMUST00000051558_at	320790	0.197	1.22485	0.019	1.20892
Hoxc4,Mm.1351,Hox-3.5	NM_013553_at	15423	0.613	1.09756	0.019	1.12047
Inoc1,4632409L19Rik,A430109D21,Ino80,2310079N15Rik	NM_026574_at	68142	0.207	1.04238	0.019	1.09375
Fbxo31,Fbx14,Fbxo14,Mm.24829,2310046N15Rik	NM_133765_at	76454	0.344	1.10496	0.019	-1.12006
Olfr1314,MOR245-2	NM_146450_at	258442	0.185	-1.08373	0.019	1.17576
Mirn30e,mmu-mir-30e	mmu-mir-30e_at	723836	0.657	1.03784	0.0191	1.06499
Snai3,Smuc,Zfp293,AI643946	NM_013914_at	30927	0.0396	-1.28804	0.0191	1.17864
2310067E19Rik	NM_172427_at	76455	0.0158	1.80349	0.0191	1.59906
Edg2,AI326300,Gpcr26,Kdt2,lpA1,MGC29102,Mm.4772,mred1.3,rec1.3,vzg-1,5031439C20	U70622_a_at	14745	0.176	1.0715	0.0191	-1.21297
Klhl24,4930429H24Rik,6530402O20Rik,C85082,Mm.25227,1110046J11Rik	AK015239_a_at	75785	0.882	-1.0439	0.0192	-1.29702
Acat1,Acat,Mm.219649,6330585C21Rik	AK032097_a_at	110446	0.717	1.03846	0.0192	-1.10403
9430076G02Rik	AK036466_s_at	77433	0.762	-1.05547	0.0192	1.15952
Reln,reeler,rl,Mm.3057	AK043437_at		0.0774	1.19175	0.0192	-1.16619
D5Ertd255e	AK157080_at	52183	0.132	1.73381	0.0192	1.80728
Snrp70,2700022N21Rik,3200002N22Rik,70kDa,AI325098,Mm.1661,R74807,Rnulp70,SNRNP70,Srnp70,U1-70,(70kDa)	AK168354_s_at	20637	0.341	-1.15518	0.0192	-1.24441
Lrrc4,Nag14,NLG-2,MBAG1	DQ177325_at	192198	0.897	1.06411	0.0192	1.24822
Ccny,3110050L10Rik,4631402G10Rik,5730405I09Rik,1700025H17Rik	NM_026484_a_at	67974	0.729	1.03283	0.0192	-1.24132
Trim8,BB006755,GERP,Rnf27,AA408830	NM_053100_at	93679	0.951	1.00558	0.0192	1.21871
AI663974	BE573219_at	99702	0.119	-1.10372	0.0193	1.16828
C530043G21Rik,LOC215015,mKIAA0475,FAM20B	CN456217_a_at	215015	0.145	-1.35631	0.0193	-1.32445
merck-ENSMUST00000088326_at	ENSMUST00000088326_at		0.591	-1.06896	0.0193	-1.12169
Pcyt1b,CCT-BETA,CTbeta1,CTbeta2,CTTbeta,AW045697	NM_177546_at	236899	0.00979	-1.11843	0.0193	1.27814
Rabgap1l,8430421H08Rik,9630005B12Rik,AW049894,Hh1,HHL,mKIAA0471,Mm.100579,Mm.39565,5830411O09Rik	AK042168_at		0.141	1.61422	0.0194	1.48577
Unc13a,2410078G03Rik,C630025L14,Munc13-1,(Munc13-1)	BB452123_at	382018	0.547	-1.05801	0.0194	-1.17854
5830417C01Rik,DKFZp586C1019	NM_024282_at	78825	0.626	-1.03076	0.0194	1.08618
2310044G17Rik,AI853744,LOC217732,mKIAA1737,AI842544	NM_173735_a_at	217732	0.652	1.0375	0.0194	-1.1644
1810020O05Rik	AK131825_at	613264	0.133	1.13395	0.0195	1.20346
Add2,2900072M03Rik	AK147544_at	11519	0.54	-1.05186	0.0195	1.30163
Dnajb14,5730496F10Rik	ENSMUST00000040931_a_at	70604	0.498	-1.12486	0.0195	1.21209
Tgfbrap1,3110018K12Rik,AU024090,AU042859,AW742551,Trap1,(Trap1)	NM_001013025_at	73122	0.278	1.11118	0.0195	1.033
Ctdp1,AW553592,4930563P03Rik	NM_026295_s_at	67655	0.559	-1.03532	0.0195	1.23464
Tgfbr2,AU042018,DNIIR,Mm.1377,RIIDN,TbetaR-II,TbetaRII,TGF_beta_RII,1110020H15Rik	NM_029575_a_at	21813	0.144	-1.27341	0.0195	-1.33229
Obfc1,2310057J23Rik,AI413458,0610009H20Rik	NM_175360_at	108689	0.191	-1.09028	0.0195	1.09714
C030041M11Rik	AK021140_at	77482	0.335	1.09037	0.0196	1.1911
A130001G05Rik	AK036350_at	320704	0.235	1.60254	0.0196	1.80785
Mbtd1,AI194990,hemp,AA408199	AK171965_at	103537	0.116	1.60421	0.0196	1.44726
Statip1,Elp2,Epl2,StIP1,AU023723	AK197756_a_at	58523	0.0881	-1.25777	0.0196	-1.30097
Add1,AI256389	AK207989_a_at	11518	0.257	-1.24967	0.0196	-1.66384
merck-BC038885_at	BC038885_at		0.436	1.0988	0.0196	1.53209
Pmch,MCH,Mm.200361,ppMCH,A230109K23Rik	NM_029971_at	110312	0.417	-1.04118	0.0196	-1.1959
4930458L03Rik,Vad1.3	NM_030047_at	78124	0.478	-1.08943	0.0196	-1.19207
1700045H11Rik	AK006698_at	73348	0.651	-1.02449	0.0197	-1.16124
Rab5a,AI663973,AU021172,2410015H04Rik	AK008198_a_at	271457	0.504	-1.10516	0.0197	-1.3059
C030017B01Rik	AK046738_at	77524	0.529	-1.06291	0.0197	1.12645
Stat3,Aprf,AW109958,Mm.3948,1110034C02Rik	AK153005_a_at	20848	0.36	1.06377	0.0197	1.16599
Soat1,8430426K15Rik,Acact,ACAT-1,ald,Mm.28099,(Acat1)	AK209319_a_at	20652	0.173	-1.25906	0.0197	-1.64311
Ntsr1,NT-1R,NTR-1,NTR1,NTRH,Ntsr,Mm.20433	NM_018766_at	18216	0.24	-1.39431	0.0197	-1.22359
Gle1l,AA553313,Mm.59600,4933405K21Rik	NM_028923_x_at	74412	0.164	1.10793	0.0197	-1.1304
Ttll1,AV014541,6330444E16Rik	NM_178869_at	319953	0.174	-1.25757	0.0197	-1.24251
Agpat6,AW545732,LOC55933,Mm.671,Tsarg7,AU041707	XM_982119_at	102247	0.911	1.02554	0.0197	-1.10535
Rpl27,Mm.7277,MGC103134	AK084126_x_at		0.842	-1.09864	0.0198	1.14059
Cnn3,C85854,1600014M03Rik	AK180041_a_at	71994	0.69	-1.06628	0.0198	-1.41163
Epb4.1l2,AW555191,D10Ertd398e,NBL2,4.1G	BC023768_a_at	13822	0.446	-1.28529	0.0198	-1.64243
Gtrgeo22,AV005629	BC027700_at	110012	0.379	-1.1023	0.0198	1.04851
LOC414279	CJ067668_at	414279	0.00809	-1.14707	0.0198	1.11742
Arl1,ARFL1,AU019749,Mm.182114,2310008D22Rik	ENSMUST00000095348_a_at	104303	0.25	-1.09527	0.0198	-1.2035
merck-MMT00024854_at	MMT00024854_at		0.417	-1.05021	0.0198	1.18084
AI606473	AK142074_at	99686	1	-1.00733	0.0199	-1.14014
Pcdh9,A730003J17,A730003J17Rik,AU021802,C530050I23Rik,C630029H24,C630029H24Rik,Gm1213,Gm297,1500001L12Rik	BU706322_a_at	211712	0.26	1.06347	0.0199	-1.09003
Olfr288,MOR286-3P,GA_x5J8B7W76D0-7609197-7608973	NM_001011733_at	545140	0.999	-1.01962	0.0199	1.19543
Sh2d2a,Ribp,TSAd,Lad	NM_001025571_at	27371	0.739	-1.03338	0.0199	1.0978
Usf2,Mm.15781,Usf-2,MGC91056	U01663_at	22282	0.369	-1.07409	0.0199	1.11684
LOC671311	XM_986183_at		0.619	-1.04213	0.0199	1.20376
Vangl2,(strabismus),C530001F03Rik,Kiaa1215,Lp,Lpp1,Ltap,mKIAA1215,stbm,strabismus,Vang1l2,(stbm)	AK082938_at	93840	0.997	1.00052	0.02	1.20402
Vamp4,Mm.10699,D1Ertd147e	ENSMUST00000086068_at	53330	0.641	-1.02828	0.02	-1.10289
Parp14,BC021340,CoaSt6,KIAA1268,LOC224133,MGC29390,mKIAA1268,1600029O10Rik	NM_001039530_at	547253	0.977	-1.00232	0.02	1.33618
Slamf6,KAL1b,LOC80894,Ly108,NTB-A,NTBA,SF2000,KAL1	NM_030710_at	30925	0.605	-1.16068	0.02	2.1183
BC050789,4931432L23	NM_172515_s_at	213234	0.928	-1.00782	0.02	1.16233
Olfml2a,4932431K08Rik,FLJ00237,mFLJ00237,Mm.103491,4932431K08	NM_172854_s_at	241327	0.246	-1.07563	0.02	-1.06926
LOC672771	XM_001001168_s_at	672771	0.447	-1.47349	0.02	-1.95235
A130019P10Rik	AK037456_at	399617	0.115	1.22498	0.0201	1.0998
Cd40,(HIGM1),(IGM),(IMD3),(p50),(T-BAM),(TRAP),AI326936,Bp50,CD40L,GP39,HIGM1,IGM,IMD3,Mm.4966,p50,T-BAM,Tnfrsf5,TRAP,(CD40LG)	AK162305_s_at	21939	0.317	-1.25999	0.0201	1.45918
Usp7,AA409944,AA617399,AU019296,AW548146,C80752,Hausp,2210010O09Rik	BC046963_a_at	252870	0.689	1.03163	0.0201	1.16174
Cadps,CAPS,CAPS1,MGC90712,mKIAA1121,Mm.5058,AU067781	BM939301_at		0.764	1.01669	0.0201	1.12875
merck-MMT00056380_at	MMT00056380_at		0.257	-1.08092	0.0201	-1.12899
Zfp286,MGC39058,RP23-59B16.5,BC027023	NM_138949_s_at	192651	0.854	-1.02864	0.0201	-1.11491
Atp2a2,D5Wsu150e,KIAA4195,mKIAA4195,Mm.42255,Mm.7535,SERCA2,9530097L16Rik	AK142696_at		0.138	1.73311	0.0202	1.43743
LOC667251	AK216438_a_at		0.35	-1.12841	0.0202	-1.11671
merck-BF454832_at	BF454832_at		0.642	1.07482	0.0202	-1.17536
C79997	BG066589_at	97599	0.942	1.0319	0.0202	1.08066
Vps54,5330404P15Rik,Hcc8,mSLP8,Vps54l,wr,(wr)	CF731164_a_at	245944	0.613	-1.07161	0.0202	-1.26283
merck-ENSMUST00000085703_at	ENSMUST00000085703_at		0.715	1.0171	0.0202	-1.17281
Pik3c3,5330434F23Rik,Mm.194127,Vps34,5330434F23	NM_181414_at	225326	0.173	1.05944	0.0202	-1.12214
A430105D02Rik	AK020766_at	77188	0.0994	1.23887	0.0203	1.20112
Grlf1,6430596G11Rik,AI841135,GRF-1,KIAA1722,mKIAA1722,p190-A,p190-RhoGAP,p190_RhoGAP,6430596G11	MMT00062196_x_at	232906	0.408	-1.09846	0.0203	-1.21428
St5,2610305K15Rik,2010004M01Rik	NM_029811_at	76954	0.083	1.13231	0.0203	1.19215
Ckap2l,2610318C08Rik,AV070319,2010016H04Rik	NM_181589_at	70466	0.0745	-1.34648	0.0203	1.48365
A230001M10Rik	AK038386_at	319951	0.77	1.02289	0.0204	1.15239
merck-AW490623_at	AW490623_at		0.662	1.08533	0.0204	1.20784
4930522N08Rik	ENSMUST00000031274_at	75094	0.604	-1.01355	0.0204	-1.15435
Il1f10,MGC130267,MGC130268,IL1F10	NM_153077_at	215274	0.13	-1.22967	0.0204	1.16332
1810011H11Rik,4733401I05Rik	AK007434_at	69069	0.983	1.0103	0.0205	1.34596
Sgip1,3110007P09Rik,DKFZp761D221,gag,(gag)	AK053400_at		0.665	-1.04446	0.0205	1.06945
8530402H02Rik	AK020239_at	78235	0.487	1.03637	0.0206	-1.21202
1700101E01Rik,Gm823	AK028093_at	329375	0.184	1.14777	0.0206	1.15665
B930068K11Rik	AK081020_at	320622	0.465	1.1071	0.0206	1.48279
C130093G08Rik	AK082001_at	320032	0.68	1.01228	0.0206	-1.09339
D430033H22Rik	AK085073_at	320461	0.321	1.35699	0.0206	1.44151
B230214N19Rik	AK088293_at	78876	0.0744	1.36745	0.0206	1.45198
Lsm14a,AA407828,AU017544,Tral,2700023B17Rik	AK189673_a_at	67070	0.531	-1.10247	0.0206	-1.19391
Frmpd4,LOC414749,Pdzd10,Pdzk10,Gm196	BB282408_a_at	333605	0.965	1.00974	0.0206	1.11864
Slc19a3,AI788884,MGC129326,MGC129327,ThTr2,A230084E24Rik	ENSMUST00000045560_at	80721	0.245	-1.09519	0.0206	-1.12305
D730045A05Rik	AK021341_at	77855	0.284	1.0936	0.0207	-1.07828
Socs7,2310063P06Rik,3110032M18Rik,A730004F22Rik,AI427843,AU015727,AU015859,C85125,MGC143730,MGC143731,Nap4,SOCS4,(Socs4)	AK147580_a_at	192157	0.276	1.11275	0.0207	1.20017
Hisppd1,D330021B20,mKIAA0433,AW555814	AK166095_a_at	227399	0.96	-1.04674	0.0207	-1.4082
Clcn4-2,Clc4-2,Clcn4,MGC117899,MIP3alpha,Mm.4408,SCYA20,(ST38)	BC110668_at	12727	0.882	-1.00765	0.0207	1.14447
8030459D09Rik	AK020211_at	77169	0.861	-1.01286	0.0208	1.11706
Nav3,9630020C08Rik,mKIAA0938,POMFIL1,Pomfil1p,unc53H3,4732483H20Rik	AK053042_at	260315	0.437	-1.22212	0.0208	1.68487
Grhl2,BOM,Tcfcp2l3,0610015A08Rik	BE289857_s_at	252973	0.353	-2.86718	0.0208	1.14099
merck-MMG00367868_s_at	MMG00367868_s_at		0.38	1.23582	0.0208	-1.30751
Olfr426,MOR105-8	NM_001011844_at	258134	0.241	1.07989	0.0208	-1.1139
Calcrl,CRLR,LOC54598,Mm.42031,AV071593	NM_018782_at	54598	0.663	-1.05052	0.0208	-1.13231
1100001I12Rik	AK003173_at	75405	0.38	-1.04549	0.0209	1.12525
Tmem157,2310044D20Rik	AK009797_a_at	67698	0.115	-1.24964	0.0209	-1.14807
Brwd1,D530019K20Rik,Mm.131039,Wdr9,5330419I02Rik	AK154027_at		0.148	1.22605	0.0209	1.27349
Myst2,Hboa,MGC56758,Hbo1	AK193799_a_at	217127	0.237	-1.33496	0.0209	-1.54091
Otx2os1	AW124671_a_at	606497	0.124	-1.1217	0.0209	1.15751
Tbc1d15,AU022358,AU023730,AW557774,4432405K22Rik	DQ054831_a_at	66687	0.629	-1.04911	0.0209	-1.14839
2010301N04Rik,AI452191	ENSMUST00000032130_a_at	72103	0.393	-1.088	0.0209	-1.19793
Dis3l,AV340375	NM_001001295_s_at	213550	0.436	-1.06533	0.0209	1.14055
Rai1,Gt1,Mm.4736,(GT1)	NM_009021_at	19377	0.826	1.01947	0.0209	1.23189
Iqce,mKIAA1023,1700028P05Rik	NM_028833_at	74239	0.863	1.01998	0.0209	1.15625
Olfr933,MOR171-22	NM_146441_at	258433	0.468	-1.02449	0.0209	-1.09432
Gng2,82,1110003P13Rik	AK075698_a_at	14702	0.543	-1.07115	0.021	-1.29591
2310028N02Rik,AI118576	NM_025864_at	66950	0.924	1.03732	0.021	1.22962
Ddx56,D11Ertd619e,Noh61,2600001H07Rik	AK011136_a_at	52513	0.895	-1.00449	0.0211	1.07831
Slc20a1,Glvr-1,Glvr1,Mm.16757,AI607883	NM_015747_at	20515	0.945	-1.00967	0.0211	1.22642
Ngly1,Png1,PNGase,1110002C09Rik	NM_021504_at	59007	0.674	1.05652	0.0211	-1.20016
EG229746	XM_124146_at	229746	0.328	-1.09108	0.0211	-1.22231
Prkg1,CGKI,LOC381235,MGC132849,Prkg1b,Prkgr1b,AW125416	AK051624_at	19091	0.595	1.02735	0.0212	1.11584
Tbc1d1,AI385682,AW555803,MGC106104,MGC144097,mKIAA1108,Mm.27271,Tbc1,1110062G02Rik	ENSMUST00000043893_at	57915	0.0617	-1.11552	0.0212	1.15853
1110055J05Rik,Lce1f	NM_026394_at	67828	0.803	-1.00323	0.0212	1.17425
V1rh5	NM_134214_x_at	171248	0.265	-1.08823	0.0212	1.15674
Paqr4,1500004C10Rik	AK033625_a_at	76498	0.794	-1.03416	0.0213	1.2202
AW742503	AW742677_at	99424	0.186	1.25823	0.0213	1.5651
Akap13,5730522G15Rik,5830460E08Rik,AKAP-Lbc,BRX,Ht31,LBC,LOC233400,PROTO-LB,PROTO-LBC,1700026G02Rik	BC051232_at	75547	0.123	1.20673	0.0213	1.31891
Cenpe,AU019344,BC049989,C530022J18,CENP-E,Kif10,312kDa	BC080703_a_at	229841	0.51	-1.10968	0.0213	1.16944
Cdr2l,Gm21,D030068L24Rik	AK051090_s_at	237988	0.771	-1.02351	0.0214	1.22697
Eftud2,MGI_1336880,Mm.873,Snrp116,U5-116kD,116kDa	AK196741_a_at	20624	0.459	-1.15037	0.0214	-1.31392
merck-MMT00076456_at	MMT00076456_at		0.829	1.01683	0.0214	1.14385
Atp2a3,Mm.6306,Serca3,SERCA3b,ATP2A3	NM_016745_at	53313	0.417	-1.1171	0.0214	1.1594
Sec24d,Gm1349,2310020L09Rik	NM_027135_at	69608	0.86	-1.00837	0.0214	-1.17043
Brwd1,D530019K20Rik,Mm.131039,Wdr9,5330419I02Rik	NM_145125_at	93871	0.119	1.19073	0.0214	1.116
merck-XM_357301_at	XM_357301_at		0.407	-1.0849	0.0214	1.19165
4930434B07Rik	AK015307_at	73973	0.706	1.0002	0.0215	-1.12619
9430041J12Rik	AK082200_at	77323	0.253	1.15857	0.0215	1.12862
merck-ENSMUST00000085937_at	ENSMUST00000085937_at		0.0771	-1.19618	0.0215	-1.21629
Ntan1,Mm.27378	NM_010946_at	18203	0.704	-1.01161	0.0215	1.07271
AV312086,D430024J04	NM_172635_s_at	225929	0.566	-1.05076	0.0215	1.13645
LOC639609	XM_916115_at		0.711	-1.01215	0.0215	1.23369
Xpo7,BB164534,mKIAA0745,Ranbp16,4930506C02Rik	AK140167_at	65246	0.359	1.126	0.0216	1.06536
Eif4h,D5Ertd355e,E430026L18Rik,Ef4h,mKIAA0038,Wbscr1,Wscr1,AU018978	AK177188_a_at	22384	0.947	-1.01069	0.0216	-1.30423
merck-CA494239_at	CA494239_at		0.633	-1.02427	0.0216	-1.12635
Bace1,BACE1,C76936,Bace	NM_011792_at	23821	0.109	1.14458	0.0216	1.14775
Ppp1r12b,A330043L12,AI132431,B230333M12,1810037O03Rik	AK132310_at	329251	0.627	1.05771	0.0217	1.28997
Rab6,2610028L11Rik,AA419671,Mm.28650,(2610028L11Rik)	AK154012_a_at	19346	0.375	1.04927	0.0217	-1.12171
Rab11fip2,A830046J09Rik,nRip11,Rab11-FIP2,4930470G04Rik	NM_001033172_a_at	74998	0.644	1.0471	0.0217	-1.1542
Tmem2,MGC102198,mKIAA1412,3110012M15Rik	NM_001033759_at	83921	0.932	1.00776	0.0217	1.42544
Pgpep1,Mm.154906,Pcp,PGP,PGP-I,PGPEP1,PGPI,2810003H13Rik	AK003373_a_at	66522	0.638	-1.07799	0.0218	-1.24758
Pex14,R75137,Pex14p	AK148779_a_at	56273	0.232	-1.24144	0.0218	-1.40698
Tgoln1,AU015504,D6Ertd384e,Mm.4142,TGN38,TGN38A,Ttgn1,(D6Ertd384e)	AK162574_s_at	22134	0.308	-1.08336	0.0218	-1.24974
9530091C08Rik	NM_177159_at	320440	0.00481	1.20169	0.0218	-1.21691
LOC675238	XM_980395_x_at	675238	0.159	1.16734	0.0218	-1.25202
Arid1a,Osa1,Smarcf1,1110030E03Rik	ENSMUST00000008024_a_at	93760	0.715	1.08054	0.0219	1.27538
Sox15,Mm.29387,Mm.11697	NM_009235_at	20670	0.829	1.02231	0.0219	-1.16508
Dars,LOC226414,5730439G15Rik	NM_177445_at	226414	0.346	-1.11493	0.0219	-1.1722
Dip2b,AI317237,AI854602,KIAA1463,mKIAA1463,4932422C22	AK047263_a_at	239667	0.384	1.14163	0.022	1.34563
EG546896	ENSMUST00000095968_at	546896	0.523	-1.08037	0.022	1.16612
9530075M24Rik	AK020644_at	78452	0.349	1.11987	0.0221	1.29296
Tmem1,Gm870,B230307C21Rik	AK154290_at	216131	0.651	-1.04053	0.0221	-1.15548
LOC433157	NM_001013796_at	433157	0.198	-1.14068	0.0221	-1.09768
Msh4,AV144863,mMsh4,4930485C04Rik	NM_031870_at	55993	0.0684	-1.13611	0.0221	-1.14155
Vcp,3110001E05,CDC48,Mm.18921,p97,p97/VCP,(p97)	AK210550_a_at	269523	0.765	-1.04496	0.0222	-1.36895
Elf1,(p70),Elf-1,mElf-1,Mm.24876,p70,Sts1,(Elf-1)	BX518423_at		0.0921	1.09861	0.0222	-1.12787
merck-MMT00078937_at	MMT00078937_at		0.47	-1.04811	0.0222	-1.1379
Dbp,Mm.3459,mDbp	NM_016974_at	13170	0.165	2.22559	0.0222	-2.39034
Id4,LOC15904,Mm.28223,Mm.283273,Idb4	NM_031166_s_at	15904	0.935	1.05548	0.0223	1.31355
Rab40b,rar,SEC4L,RAB40B	NM_139147_at	217371	0.271	-1.25491	0.0223	-1.29359
merck-XM_142323_x_at	XM_142323_x_at		0.572	-1.07168	0.0223	-1.2301
LOC545785	AK037393_at	545785	0.451	1.05369	0.0224	1.12337
AU014716	AK163531_at	100263	0.842	1.03194	0.0224	1.14259
AA517641	BX524587_at	100527	0.556	1.08392	0.0224	1.11718
Mthfr,AI323986	NM_010840_at	17769	0.513	-1.03819	0.0224	1.18885
1200003C05Rik,Jamp,AI256468	NM_024205_a_at	104771	0.782	-1.02846	0.0224	-1.16187
Cldn20,EG621628	XM_888581_at	621628	0.203	-1.12668	0.0224	1.13078
Lpgat1,BC013667,KIAA0205,LOC226856,MGC18768,AI649174	ENSMUST00000027932_s_at	226856	0.565	-1.03488	0.0225	-1.30506
merck-n1549_a_at	n1549_a_at		0.787	-1.01968	0.0225	-1.07692
Ncapd3,4632407J06Rik,AI195468,AU018739,B130055D15Rik,mKIAA0056,2810487N22Rik	NM_178113_s_at	78658	0.786	-1.01025	0.0225	1.13383
Ttc19,2810460C24Rik,AI505442,Mm.88389,RP23-330N10.4,2010204O13Rik	AK008442_at	72795	0.126	1.36483	0.0226	1.30271
merck-AK031202_at	AK031202_at		0.0636	1.10772	0.0226	1.20581
Orc3l,Mm.260931,Orc3,(2700059D21Rik)	AK041216_at	50793	0.426	1.04761	0.0226	1.18312
Plagl2,AW552839,mKIAA0198,AU018672	AK141713_a_at	54711	0.371	-1.10043	0.0226	1.39808
1700055N04Rik,C130048D07Rik	ENSMUST00000025794_at	73458	0.227	-1.10085	0.0226	-1.09679
merck-ENSMUST00000078580_x_at	ENSMUST00000078580_x_at		0.212	-1.07068	0.0226	-1.09718
Slc33a1,AI315656,AI788741,D630022N01Rik,Mm.23394,Acatn	NM_015728_at	11416	0.804	-1.06108	0.0226	-1.32217
Tyk2,JTK1	NM_018793_at	54721	0.0388	1.13853	0.0226	1.16344
Xrcc3,AI182522,AW537713,4432412E01Rik	NM_028875_at	74335	0.2	-1.06581	0.0226	1.21361
Bcl3,Bcl-3,Mm.1068,AI528691	NM_033601_at	12051	0.065	-1.33286	0.0226	1.71576
Olfr512,MOR268-3	NM_146724_x_at	258719	0.0234	-1.19593	0.0226	1.06307
Pars2,LOC230577,MGC47008,RP23-97O7.3,BC027073	NM_172272_at	230577	0.51	-1.08234	0.0226	1.048
Zadh1,9630002F03Rik,AI838763,B830026H24Rik,1810016I24Rik	BC021466_a_at	77219	0.746	1.03992	0.0227	-1.26828
Scarf1,KIAA0149,LOC380713,MGC90792,mKIAA0149,Mm.10486,SREC,SREC-I,AA986099	NM_001004157_at	380713	0.246	1.13319	0.0227	1.11365
Ecd,Hsgt1,5730461K03Rik	NM_027475_at	70601	0.563	-1.04895	0.0227	1.08393
LOC236260	XM_001006052_x_at	236260	0.417	1.108	0.0227	-1.2247
Ywhae,Mm.678,AU019196	AK179917_a_at	22627	0.293	-1.21755	0.0228	-1.32694
AL118125	CD772747_at	404565	0.0782	1.39859	0.0228	1.28598
Sfrs2ip,1110061H03Rik,2610510E10Rik,AI462454,CASP11,mKIAA3013,SIP1,SRRP129,(SIP1)	NM_028148_a_at	72193	0.637	1.01925	0.0228	1.09097
Dpf3,C78788,cer-d4,CERD4,Mm.45029,2810403B03Rik	BE983218_at	70127	0.786	1.06867	0.0229	-1.13789
D15Ertd180e	C78478_at	52498	0.129	1.09963	0.0229	1.06712
Stk3,(Mst3),0610042I06Rik,mess1,Mm.4678,MST,Mst2,Mst3,p33QIK,(MST)	NM_019635_a_at	56274	0.23	-1.28174	0.0229	-1.31709
Ptov1,AU041779,Mm.42855,1110030G05Rik	NM_133949_at	84113	0.375	1.11033	0.0229	1.16006
EG627557	XM_925755_s_at	627557	0.466	-1.0792	0.0229	-1.18165
AI646531	AA738579_at	105546	0.145	1.09132	0.023	1.22294
1700048M11Rik	AK006730_at	73386	0.121	-1.07172	0.023	-1.14927
4930500J02Rik	AK015665_at	74959	0.315	1.10762	0.023	1.19903
4930528G23Rik	AK015927_at	75831	0.0657	-1.25762	0.023	-1.07908
5830426C09Rik	AK020017_at	78827	0.591	-1.0757	0.023	-1.20156
merck-AK082133_at	AK082133_at		0.653	1.05342	0.023	1.06454
C86807	AK085124_at	97753	0.331	1.45084	0.023	1.53694
Pdcd10,MGC102058,Tfa15,Tfar15,2410003B13Rik	AK168857_a_at	56426	0.275	-1.13897	0.023	-1.23641
Eef2k,eEF-2K,Mm.30029,C86191	AK179186_a_at	13631	0.877	-1.04183	0.023	-1.32468
C78505	BF469041_at	98146	0.993	-1.01765	0.023	1.14166
Zfp787,2210018M03Rik	NM_001013012_s_at	67109	0.774	1.01755	0.023	1.09404
Agpat1,1-AGPAT,Agapt1,AW047140,LPAAT-ALPHA,Mm.8684,1-AGP	NM_018862_s_at	55979	0.699	-1.03917	0.0231	1.20208
Ube4a,9930123J21Rik,LOC214192,UFD2b,4732444G18Rik	NM_145400_at	140630	0.42	1.1343	0.0231	1.27117
Il27,(p28),IL-27,Il30,LOC246779,p28,(IL-27)	NM_145636_at	246779	0.204	-1.15569	0.0231	-1.05367
Olfr1402,MGC123879,MOR217-1,MGC123878	NM_146275_at	258272	0.0761	1.18646	0.0231	1.11003
Ppp1r10,CAT53,D17Ertd808e,FB19,PNUTS,2610025H06Rik	NM_175934_s_at	52040	0.568	-1.05172	0.0231	1.30994
Bat2d,9630039I18Rik,A630006J20,Bat2d1,E130112L15Rik,mKIAA1096,Mm.276218,1810043M20Rik	AK007762_a_at	226562	0.335	1.09046	0.0232	1.23387
9530002O20Rik	AK020537_at	77366	0.113	1.07231	0.0232	-1.10664
Fndc3a,D14Ertd453e,F730017H24Rik,Fndc3,LOC213817,sys,1700094E19Rik	AK172458_a_at	319448	0.304	-1.23042	0.0232	-1.46172
merck-MMT00043934_at	MMT00043934_at		0.785	-1.01396	0.0232	1.0966
Kctd4,AU017169,2210017A09Rik	AK084057_at		0.137	1.29977	0.0233	1.45289
Gm1564,Gm663	AK131737_at	268491	0.648	1.04341	0.0233	1.15983
merck-BF579756_at	BF579756_at		0.284	-1.09522	0.0233	-1.14522
merck-MMT00004968_at	MMT00004968_at		0.485	1.07699	0.0233	-1.16145
Kin,Kin17	NM_025280_at	16588	0.234	1.15509	0.0233	1.1117
Rap2a,5830461H18Rik	NM_029519_at	76108	0.728	-1.01999	0.0233	1.14981
EG545043	XM_619237_s_at	545043	0.342	-1.06765	0.0233	1.29011
Adcy1,ACI,barrelless,brl,D11Bwg1392e,I-AC,KIAA4070,LOC432530,mKIAA4070,AC1	AK220469_a_at	432530	0.324	-1.04947	0.0234	1.09163
merck-MMT00036716_at	MMT00036716_at		0.442	1.1214	0.0234	-1.13436
Tas2r123,mt2r55,STC 9-2,STC_9-2,T2R23,t2r55,Tas2r23,mGR23	NM_207025_at	353167	0.627	-1.0405	0.0234	-1.11427
Ikzf4,A630026H08Rik,Eos,Mm.42034,Zfpn1a4,Znfn1a4,(Eos)	CB058172_a_at	22781	0.124	-1.10227	0.0235	1.16225
merck-ENSMUST00000082844_at	ENSMUST00000082844_at		0.924	1.00217	0.0235	1.09831
Tgif2,5730599O09Rik,C80753,C81206,Mm.7398,4921501K24	AK028309_at		0.873	-1.01221	0.0236	-1.15835
Ddx10,AI646054,MGC91294,4632415A01Rik	AK052540_a_at	77591	0.962	1.01691	0.0236	-1.17411
Csnk1a1,4632404G05Rik,5430427P18Rik,Csnk1a,MGC29354,MGC30571,2610208K14Rik	AK159939_s_at	93687	0.4	-1.04215	0.0236	-1.12334
Znf512b,Gm632	ENSMUST00000000840_at	269401	0.322	1.1014	0.0236	1.15161
Myh9,D0Jmb2,E030044M24Rik,MYH9,Myhn-1,Myhn1,NMHC II-A,TU-72.6,C80049	NM_022410_at	17886	0.742	1.03639	0.0236	1.25455
Alkbh5,AW050020,E130207K11,Ofoxd,Abh5	NM_172943_at	268420	0.295	-1.08833	0.0236	1.09823
A630082K20Rik,Jhdm1d,BB041802,mKIAA1718	AK129429_at	338523	0.209	1.19394	0.0237	-1.15382
Avpr2,ADHR,DI1,DIR,MGC124213,MGC124214,MGC124215,MGC129321,Mm.30369,ND1,V2R,(ND1)	NM_019404_at	12000	0.116	1.14915	0.0237	-1.11842
2210411K19Rik	AK008901_at	70164	0.221	1.23021	0.0238	1.25461
D530043N20Rik	AK021315_at	78579	0.0542	1.54611	0.0238	1.58042
Aco2,Aco3,D10Wsu183e,Aco-2	AK188132_a_at	11429	0.401	-1.23333	0.0238	-1.56029
Ptprj,(Scc-1),AI450271,BET,Byp,CD148,DEP-1,Mm.5046,Ptpb2,PTPbeta2,Scc-1,Scc1,(BET)	D45212_a_at	19271	0.354	-1.28469	0.0238	-1.19628
merck-mmu-mir-101b_at	mmu-mir-101b_at		0.475	-1.02673	0.0238	1.15966
Zfp36,Gos24,Nup475,Tis11,TIS11D,TISII,Ttp,Zfp-36,(Tis11)	NM_011756_s_at	22695	0.117	-1.06877	0.0238	1.16121
Ebpl,EBRP,Mm.22758,5730442K12Rik	NM_026598_at	68177	0.822	-1.01661	0.0238	-1.14251
Cherp,D8Wsu96e,DAN16,Scaf6,5730408I11Rik	NM_138585_at	27967	0.397	1.06446	0.0238	1.15515
Btaf1,AI447930,E430027O22Rik,MGI_2147538,TAF170,AI414500	XM_129248_at	107182	0.308	1.09098	0.0238	1.04162
Kcnn3,MGC123422,SK3,SKCA3,MGC123421	AK037085_s_at	140493	0.941	1.03872	0.0239	-1.12878
LOC545691	AK079199_at	545691	0.9	1.02437	0.0239	-1.1426
P4hb,ERp59,Mm.16660,PDI,Thbp,(PDI)	AK207057_a_at	18453	0.365	-1.1157	0.0239	-1.35324
4930505H01Rik	ENSMUST00000047162_at	75039	0.754	1.0101	0.0239	1.0754
Ppara,Nr1c1,Ppar,PPAR-alpha,PPARalpha,Mm.1373	ENSMUST00000057979_a_at	19013	0.0259	1.80033	0.0239	-1.50663
EG621809	AK043613_at	621809	0.63	-1.03264	0.024	1.1646
ENSMUSG00000060893	AK139106_at		0.0636	-1.15608	0.024	1.4769
Krt24,2310075C18Rik,2310058N18Rik	ENSMUST00000017255_at	75706	0.222	-1.08351	0.024	-1.10793
Utrn,Dmdl,DRP,G-utrophin,Mm.42222,AA589569	NM_011682_a_at	22288	0.0904	1.22077	0.024	-1.37405
Zmiz2,D11Bwg0280e,R74931,RP23-198N14.8,2410117E06Rik	NM_028601_s_at	52915	0.816	1.02224	0.024	1.25307
2210016H18Rik	AK085777_s_at	70125	0.602	1.04114	0.0241	-1.56777
Ogdh,2210412K19Rik,AA409584,d1401,KIAA4192,mKIAA4192,2210403E04Rik	AK180402_a_at	18293	0.142	-1.48497	0.0241	-1.67106
Dnajb6,MGC102124,Mm.2701,Mrj,mDj4	AK180819_x_at	23950	0.0272	1.14018	0.0241	-1.23722
Lrp4,D230026E03,mdig,Megf7,6430526J12Rik	BY765133_at		0.0438	-1.19467	0.0241	1.16193
Cugbp1,AA407467,Brunol2,CUG-BP,CUG-BP1,CUGBP,D2Wsu101e,HNAB50,Mm.7526,NAB50,1600010O03Rik	ENSMUST00000068726_at	13046	0.433	1.15136	0.0241	1.20812
merck-MMT00051926_at	MMT00051926_at		0.794	-1.04592	0.0241	1.13529
Golph3,5730410D03Rik,AW413496,4733401N08Rik	AK014644_a_at	66629	0.189	-1.30058	0.0242	-1.37592
2010012O05Rik,AI413851,AI467257,4930569L17Rik	ENSMUST00000074912_a_at	66439	0.851	-1.02129	0.0242	-1.16243
Btc,Mm.2024	NM_007568_at	12223	0.945	1.00591	0.0242	-1.54005
Slc9a1,AW554487,Mm.4312,Nhe1,swe,Apnh	NM_016981_at	20544	0.325	1.06567	0.0242	1.23582
merck-XM_975120_at	XM_975120_at		0.228	1.07063	0.0242	-1.16906
Ctps2,Mm.2065,CTPsH	BC003257_a_at	55936	0.889	-1.00702	0.0243	-1.14541
4932441K18Rik,(Lrp),Fiat,Lrp,LRPW,(4932441K18)	NM_178935_at	353170	0.00632	1.23503	0.0243	-1.19378
EG235855	XM_915198_s_at	235855	0.824	1.01456	0.0243	-1.2522
OTTMUSG00000015750	XM_993524_at	433485	0.864	1.00865	0.0243	-1.16511
Plekhm2,AI854247,mKIAA0842,2310034J19Rik	AK085531_at		0.876	1.05377	0.0244	1.26638
4930423H22Rik	AK162871_s_at	71644	0.434	1.09235	0.0244	-1.20554
Garnl1,4930400K19Rik,AI563624,GRIPE,LOC56784,mKIAA0884,Tulip1,2310003F20Rik	CJ237649_at	56784	0.151	-1.09935	0.0244	1.057
Ciita,MGC130299,C2ta	ENSMUST00000074090_a_at	12265	0.984	1.02161	0.0244	1.67894
merck-BE634334_at	BE634334_at		0.497	1.05288	0.0245	1.22693
Mettl4,A730091E08Rik,AV296509,HsT661,2410198H06Rik	BU148163_at	76781	0.494	-1.04969	0.0245	-1.14558
merck-MMT00046372_at	MMT00046372_at		0.313	1.08735	0.0245	1.15932
Smurf1,mKIAA1625,4930431E10Rik	NM_001038627_at	75788	0.345	1.10994	0.0245	1.24238
Pxmp3,(Pex2),35kDa,D3Ertd138e,Mm.16453,Paf-1,PEX2,PMP35,(35kDa)	NM_008994_s_at	19302	0.694	1.0613	0.0245	-1.11797
Cldn16,PCLN1,claudin-16	NM_053241_at	114141	0.258	-1.10354	0.0245	1.13285
Olfr462,MOR240-3,MGC123553	NM_146411_at	258406	0.136	1.06953	0.0245	-1.15692
merck-AK132038_at	AK132038_at		0.951	-1.03091	0.0246	1.06732
AA407787	BG076625_at	106842	0.879	1.01075	0.0246	1.23845
1300018I17Rik,5DOS1,2410004N05Rik	ENSMUST00000036478_at	72325	0.438	-1.04767	0.0246	1.13581
Stmn3,AI604839,HiAT3,Mm.2319,R75323,Sclip,9330161A03Rik	NM_009133_at	20262	0.625	-1.04019	0.0246	1.1815
merck-AK050685_at	AK050685_at		0.631	1.01384	0.0247	1.07036
1700025G04Rik,AV212693,2900042O04Rik	AK136800_a_at	69399	0.134	-1.06464	0.0247	1.3567
LOC627891	BC099953_at	627891	0.519	-1.06983	0.0247	-1.32048
AW124722,9030019H09	ENSMUST00000045658_a_at	239570	0.65	1.04951	0.0247	-1.30654
Pdlim5,AI987914,C87059,Enh,Enh1,Enh2,Enh3,LIM,Mm.117709,1110001A05Rik	NM_022554_a_at	56376	0.372	1.12174	0.0247	1.14075
Ankrd24,5730519E19Rik,D10Bur2e,4631433D01Rik	NM_027480_at	70615	0.0798	1.06264	0.0247	1.16976
Olfr1258,MOR232-3	NM_146978_at	258980	0.904	1.01419	0.0247	-1.11787
Cbx5,2610029O15Rik,C75991,HP1,Hp1a,HP1alpha,Mm.42071,(HP1)	AK011031_a_at	12419	0.231	-1.16702	0.0248	-1.13345
Safb,5330423C17Rik,AU018122,D18386,E130307D12,HAP,HET,SAFB1,3110021E02Rik	AK087504_s_at	224903	0.0672	1.22671	0.0248	1.21214
Msrb3,I-8-23,MsrB2,MsrB3,D430026P16Rik	BB629937_at	320183	0.911	1.02915	0.0248	1.16779
4930512B01Rik	ENSMUST00000021378_at	74724	0.374	-1.08747	0.0248	-1.06952
9430016H08Rik,C78988,Mm.21640,AA409999	ENSMUST00000027114_s_at	68115	0.932	-1.01317	0.0248	-1.17425
merck-MMT00039432_at	MMT00039432_at		0.584	1.09597	0.0248	-1.16109
2310067B10Rik,RP23-354K2.3,mKIAA0195	NM_028014_at	71947	0.392	1.08999	0.0248	1.12739
2410025L10Rik,Gm1049,LOC433937,mKIAA1545,Mm.30467,AI467568	NM_028596_s_at	381668	0.126	1.31007	0.0248	1.24262
Galntl4,BC024988,LOC233733,MGC32465,2900011G21Rik	NM_173739_at	233733	0.339	1.05949	0.0248	-1.16757
Oscar,mOSCAR,mOSCAR-M1,mOSCAR-M2,mOSCAR-M3,MGI_2179720	NM_175632_at	232790	0.491	1.05469	0.0248	-1.1558
D430001L07Rik	AK084851_at	320584	0.206	1.18216	0.0249	1.23992
AA409587	BG173843_at	101447	0.726	-1.02017	0.0249	1.13553
Sfrs1,5730507C05Rik,6330415C05Rik,AI482334,Asf,AW491331,Sf2,1110054N12Rik	ENSMUST00000079866_a_at	110809	0.737	-1.02917	0.0249	1.09082
merck-MMT00081441_x_at	MMT00081441_x_at		0.906	-1.01975	0.0249	-1.12962
Hmgcr,HMG-CoAR,LOC218474,MGC103269,Red,(Red)	NM_008255_at	15357	0.727	-1.07235	0.0249	-1.11451
Klf15,1810013I09Rik,AV048136,AW494632,CKLF,KKLF,Mm.41389,(CKLF)	NM_023184_at	66277	0.0493	1.3463	0.0249	-1.46537
2900046G09Rik	NM_133778_s_at	78408	0.427	-1.06242	0.0249	1.13253
D130059P03Rik,6030408G03Rik,BC060116,mKIAA2030,2900060J04Rik	NM_177185_s_at	320538	0.0228	1.34289	0.0249	1.21964
6330417A16Rik	AK018186_at	70760	0.105	1.87306	0.025	1.41684
Med12,LOC59024,Mm.20873,Mopa,OPA-1,Tnrc11,Trap230,230kDa	BC110696_at	59024	0.592	-1.02164	0.025	1.10989
AL117703	CN709159_at	404592	0.487	-1.04496	0.025	-1.13389
4931400O07Rik,RP23-100F3.1	ENSMUST00000033537_at	70936	0.201	1.17162	0.025	1.109
Cngb1,Gm1959,Cngb1b	ENSMUST00000070212_at	333329	0.589	1.04207	0.025	1.22057
Mtl5,tesmin	NM_001039657_s_at	17771	0.922	-1.02306	0.025	1.35569
Olfr140,MOR235-1,Ora16,A16	NM_020515_at	57272	1	1.03106	0.025	1.09766
Ldlr,Mm.3213,Hlb301	ENSMUST00000034713_at	16835	0.544	-1.12354	0.0251	1.4474
merck-MMT00023218_at	MMT00023218_at		0.0421	1.08448	0.0251	-1.1886
Ddb1,AA408517,p127-Ddb1,127kDa	CF173342_a_at	13194	0.559	-1.08907	0.0252	-1.3819
A430102J17Rik	AK079887_at	109200	0.079	1.94003	0.0253	1.60244
Tox,KIAA0808,1700007F02Rik	AK137921_at		0.985	-1.02074	0.0253	1.17495
Igkv12-98,ci12	M36761_at		0.554	-1.18484	0.0253	-2.1029
merck-MMT00054641_at	MMT00054641_at		0.945	1.0237	0.0253	1.15154
EG386551,Try10l	NM_001003664_s_at	386551	0.397	-1.04932	0.0253	-1.17683
Hivep1,Cryabp1,Mm.4808,alphaA-CRYBP1	NM_007772_a_at	110521	0.486	1.07403	0.0253	1.18761
Dhx35,Ddx35,1200009D07Rik	NM_145742_at	71715	0.111	-1.1187	0.0253	1.17414
LOC672652	XM_001000212_at		0.0174	1.14038	0.0253	-1.12494
C130060C02Rik	AK048429_at	414097	0.997	-1.00045	0.0254	-1.185
4930423K06Rik	AK086661_at	74640	0.252	-1.05178	0.0254	1.28044
Mfge8,AI325141,lactadherin,MFG-E8,Mfgm,Mm.1451,P47,SED1,AA408458	AK189622_x_at	17304	0.157	-1.21946	0.0254	-1.67049
ENSMUSG00000067389	AY512955_at		0.555	1.06529	0.0254	1.22149
Hnrpa3,2610209F03Rik,2610510D13Rik,hnRNPA3,MGC101940,MGC37309,Mm.259485,Mm.268185,Mm.332344,2410013L13Rik	CB570759_x_at		0.723	-1.04919	0.0254	1.12419
Rbpms,2700019M19Rik,AU017537,hermes,LOC56328,2010300K22Rik	ENSMUST00000033995_s_at	19663	0.742	-1.05031	0.0254	-1.12804
Arfgef1,(Big1),ARFGEP1,BIG1,D130059B05Rik,D730028O18Rik,LOC226334,P200,(ARFGEP1)	ENSMUST00000088615_a_at	211673	0.607	-1.03613	0.0254	-1.24343
Rpl32,Mm.104368,rpL32-3A,AU020185	MMG00327312_at	19951	0.237	1.12441	0.0254	-1.13304
merck-MMT00072545_at	MMT00072545_at		0.435	-1.08292	0.0254	-1.09878
2410141K09Rik,GtpU2135Imeg,Ayu21-35	NM_183119_x_at	76803	0.403	1.05042	0.0254	1.1316
Sgol2,(5730576N04Rik),(D1Ertd8e),1110007N04Rik,4932411A20Rik,5730576N04Rik,AU018846,AV008062,D1Ertd8e,Mm.222887,Tripin,(4932411A20Rik)	NM_199007_at	68549	0.42	-1.07687	0.0254	1.1599
LOC677146	XM_001000940_at	677146	0.267	-1.06425	0.0254	-1.15845
EG434426	XM_987783_x_at	434426	0.224	1.05311	0.0254	-1.20775
6030466F02Rik	AK031642_at	234863	0.271	-1.11488	0.0255	1.12534
Odz4,ELM2,l(7)-3Rn,l7-3Rn,l7Rn3,mKIAA1302,Mm.10696,R75022,Ten-m4,Doc4	AK157280_at		0.857	-1.01178	0.0255	1.65155
merck-MMT00073093_at	MMT00073093_at		0.828	-1.03228	0.0255	1.04783
Chmp1b,Mm.73777,2810405I11Rik	NM_024190_a_at	67064	0.481	-1.06357	0.0255	-1.1664
4833422F24Rik,RP23-395E18.4	NM_029021_at	74614	0.115	-1.15943	0.0255	-1.21735
Dcun1d5,4833420K19Rik,3110001A18Rik	NM_029775_at	76863	0.295	-1.10559	0.0255	-1.09614
1810013C15Rik,BC023754,LOC225847,MGC67447,mKIAA0404,A830054M12	NM_194348_at	329015	0.243	1.06319	0.0255	1.12646
2900064B18Rik	AK013747_at	72965	0.273	1.20729	0.0256	1.48163
Bysl,Enp1,Mm.20349,Bys	AK032993_a_at	53414	0.418	-1.06502	0.0256	1.20742
Trhde,MGC40831,MGI_2384311,Mm.255406,PAP-II,TRHDE,9330155P21Rik	AK163726_at	237553	0.885	-1.00495	0.0256	1.11409
merck-BM950945_at	BM950945_at		0.0525	-1.0611	0.0256	-1.12759
4833419F23Rik	AK014726_at	73915	0.0211	-1.42379	0.0257	-1.15945
Ipo11,2510001A17Rik,AI314624,AW555235,E330021B14Rik,Ranbp11,1700081H05Rik	AK044487_a_at	76582	0.204	-1.21236	0.0257	-1.24474
Lsm4	NM_015816_at	50783	0.172	-1.09325	0.0257	1.11924
Rreb1,AA414966,B930013M22Rik,1110037N09Rik	AK047047_a_at	68750	0.353	-1.08491	0.0258	-1.23612
Maml3,BC049812,KIAA1816,LOC433586,MAML3,MGC59565,mKIAA1816,AV234550	ENSMUST00000082294_s_at	433586	0.697	1.06232	0.0258	1.13606
Hectd3,AI467540,AW743312,RP23-419D6.4,1700064K09Rik	NM_175244_at	76608	0.667	1.04371	0.0258	1.05963
4930457A20Rik	AK015482_at	74888	0.0169	-1.1666	0.0259	-1.18092
A230048O21Rik	AK080396_at	320959	0.733	-1.06435	0.0259	1.41835
3110039M20Rik	AK019435_at	67293	0.813	1.04494	0.026	-1.18951
A930016I07Rik	AK020866_at	77948	0.159	1.14429	0.026	1.09173
E030024I16Rik	AK052015_s_at	320888	0.17	1.33833	0.026	1.17635
BC046251	AK149279_at	407810	0.75	-1.02382	0.026	-1.17394
merck-CN677502_at	CN677502_at		0.914	-1.00368	0.026	-1.16049
Kcnj15,4930414N08Rik,AI182284,AI267127,IRKK,Kir4.2,LOC56497,Mm.19284,(4930414N08Rik)	NM_019664_s_at	16516	0.594	-1.09521	0.026	1.39267
Dclre1b,mSNM1B,AI452214	NM_133865_at	140917	0.652	-1.02472	0.026	1.1388
Pts,PTPS,Mm.35856	AF043225_a_at	19286	0.804	-1.03546	0.0262	-1.15155
1700026B20Rik,Snhg10,AI642517	AK006372_at	69434	0.51	-1.08795	0.0262	1.10824
EG544848	CB182013_x_at		0.548	-1.02424	0.0262	1.11409
Kif15,3930402I10Rik,D330038N01,HKLP2,Knsl7,3110023M17Rik	NM_010620_at	209737	0.269	-1.21745	0.0262	1.44811
Usp45,4930550B20Rik,AI843191,Gcap7,RP23-38K18.3,3110003C05Rik	NM_152825_at	77593	0.927	-1.01917	0.0262	-1.21093
4833421G17Rik	AK014745_at	73757	0.167	1.32379	0.0263	1.45477
4933431M02Rik	AK017013_at	71205	0.467	1.03625	0.0263	-1.21497
D7Ertd413e	AK077312_at	52325	0.119	1.35219	0.0263	1.48904
merck-CF746231_at	CF746231_at		0.691	-1.0056	0.0263	1.11792
Ebf3,KIAA4201,mKIAA4201,Mm.30282,Mm.3377,O/E-2,O_E-2,3110018A08Rik	NM_010096_s_at	13593	0.36	1.11274	0.0263	1.17666
Ptplad1,4930523M17Rik,AW742319,B-ind1,Hspc121,MGC25483,(4930523M17Rik)	NM_021345_at	57874	0.896	1.01103	0.0263	1.10825
Bcl2,Bcl-2,C430015F12Rik,D630044D05Rik,D830018M01Rik,mbcl-2,Mm.5155,AW986256	NM_177410_a_at	12043	0.535	1.09908	0.0263	1.28547
Hnrpf,AA407306,MGC101981,MGC36971,4833420I20Rik	CG869051_a_at	98758	0.47	-1.13691	0.0264	-1.2078
EG666130	XM_987597_x_at		0.445	-1.04309	0.0264	1.08735
Gpt2,ALT2,AU014768,AU041193,C87201,Mm.200423,4631422C05Rik	AK075894_a_at	108682	0.802	1.02856	0.0265	-1.2443
Dirc2,RCC4,MGC47126	AK172331_a_at	224132	0.778	1.02408	0.0265	-1.15857
Clmn,AI428889,calmin,KIAA1188,mKIAA1188,Mm.89607,9330188N17Rik	BE992523_at	94040	0.33	-1.0674	0.0265	-1.03673
Rlf,AI195322,9230110M18Rik	ENSMUST00000056635_s_at	109263	0.686	1.02762	0.0265	-1.15347
Hist1h2bm,H2b-291b	NM_178200_x_at	319186	0.631	1.02149	0.0265	-1.11711
Rgl1,mKIAA0959,Mm.4485,Rgl,KIAA0959	AK032340_at		0.0301	1.86922	0.0266	1.51806
Asb16	AK038411_at	217217	0.897	-1.0291	0.0266	-1.16625
Pctk2,MGC25109,6430598J10Rik	AW557530_at	237459	0.208	1.44769	0.0266	1.73412
5730419I09Rik,Mm.259075,C030008B15Rik	CF537949_a_at	74741	0.187	-1.22654	0.0266	-1.22254
Dis3,2810028N01Rik	NM_028315_at	72662	0.171	-1.17845	0.0266	1.14896
Ier3ip1,AI644142,AL022842,AL022863,AV026606,1110057H19Rik	AK007388_a_at	66191	0.549	1.01832	0.0267	1.051
B230380D07Rik,KIAA1164,mKIAA1164,B230380D07	BB513305_at	235461	0.739	-1.03007	0.0267	-1.33644
Elf4,BC042423,Mef,MGC129343,MGC129361,Mm.42085,AV314029	BC042423_at	56501	0.557	-1.06248	0.0267	1.34791
merck-MMT00079845_at	MMT00079845_at		0.31	-1.0472	0.0267	-1.19906
Ly9,CD229,Lgp100,Ly-9,Mm.560,SLAMF3,T100,AI893573	NM_008534_at	17085	0.879	1.08323	0.0267	-2.06696
Pam,PAM,PHM,Mm.5121	NM_013626_at	18484	0.939	-1.01315	0.0267	1.40833
5830427D03Rik	NM_175232_at	76061	0.159	1.51794	0.0267	1.49205
Zfp324,D430030K24Rik,ZF5128,A930002M05	AK152107_s_at	243834	0.49	-1.15491	0.0268	-1.15667
Prpsap1,Mm.25125,PAP39,5730409F23Rik	AK218181_a_at	67763	0.97	1.00172	0.0268	-1.42741
Xpo1,Crm1,AA420417	BC062912_a_at	103573	0.606	1.07641	0.0268	1.07494
Prickle1,AW215793,Mm.206145,Mm.293502,Prickle,1110058P22Rik	NM_001033217_at	106042	0.744	1.07227	0.0268	1.13774
Ankrd47,D17Ertd288e,Mm.29088,NG28,0610013D04Rik	NM_030697_at	80880	0.0626	1.31745	0.0268	-1.31662
C79267,MGC36549,Mm.31342,LOC212632	NM_183148_at	212632	0.907	1.01497	0.0268	1.169
1700011B04Rik	AK005856_at	75644	0.775	1.02475	0.0269	-1.17326
A530001N23Rik	AK040640_at	328265	0.508	-1.05648	0.0269	1.11339
Plekhg2,AI194308,Clg,Cslg,(Clg)	NM_138752_at	101497	0.184	1.19299	0.0269	1.36153
Zc3h11a,5730454B08Rik,G630041M05Rik,KIAA0663,mKIAA0663,Zc3hdc11a,1110003F06Rik	NM_144530_at	70579	0.483	1.07621	0.0269	1.15479
Man1a,PCR1,Mm.1053	AK154820_at	17155	0.385	-1.155	0.027	-1.18631
Nufip1,Nufip	AK156205_a_at	27275	0.524	-1.07406	0.027	1.11522
merck-BB204820_at	BB204820_at		0.0763	-1.11848	0.027	-1.18356
Pde10a	ENSMUST00000024647_a_at	23984	0.547	-1.05943	0.027	-1.07064
Gpr33,Mm.12890,GPR33	NM_008159_at	14762	0.913	-1.00047	0.027	1.13515
Dennd4c,AA420392,RP24-468M3.1,1700065A05Rik	AK006885_a_at	329877	0.574	1.05681	0.0271	-1.42126
Asph,3110001L23,3110001L23Rik,AI848629,AW261690,AW561901,BAH,C79816,cI-37,humbug,jumbug,junctate,Junctin,2310005F16Rik	AK032420_s_at	65973	0.125	1.23825	0.0271	1.33516
Pak7,6430627N20,MGC117585,Pak5,2900083L08Rik	AK081474_s_at		0.537	-1.03206	0.0271	1.17863
EG545641	AK084825_at	545641	0.526	-1.02994	0.0271	1.21713
AI503301	AK137149_at	103762	0.0353	1.4223	0.0271	1.44476
Pbx2,G17,Mm.7103,AU043397	NM_017463_at	18515	0.896	1.01037	0.0271	1.2821
Brwd3,D030064D06Rik,Gm596,Mm.295992,Brodl	AK053873_at		0.106	1.28693	0.0272	1.33628
Ppp1r12b,A330043L12,B230333M12,1810037O03Rik	DV050727_at		0.98	1.01245	0.0272	1.12049
Leo1,LOC235497,MGC100232,MGC102277,Mm.41508,Gm185	NM_001039522_at	235497	0.0991	-1.18489	0.0272	1.08133
Epdr1,AV006210,Epdm2,Epdr2,MERP-1,MERP-2,MERP2,Ucc1,AU040950	NM_134065_at	105298	0.154	-1.27833	0.0272	-1.2554
Rab5a,AI663973,AU021172,2410015H04Rik	AA960473_s_at		0.992	1.00174	0.0273	-1.21691
merck-AK051187_at	AK051187_at		0.606	1.03702	0.0273	1.12646
AU043392	AK135741_at	100329	0.772	-1.08223	0.0273	-1.17795
4432416J03Rik,AI323362	AK136668_at	78252	0.501	-1.03314	0.0273	1.17857
Hadha,C77020,Mtpa,(GBP)	AK183872_x_at	97212	0.402	-1.16876	0.0273	-1.34052
Ccdc58,AI413631,MGC36453,A930007B11Rik	NM_198645_at	381045	0.518	-1.05156	0.0273	1.11891
AL118003	AK079480_s_at	404558	0.315	1.20257	0.0274	1.15989
Krt85,BB007925,Hb,Hb5,Krt2-18,Krthb5,Mm.42251,AA589597	NM_016879_at	53622	0.59	-1.04411	0.0274	1.09628
Trafd1,Fln29,MGI_1923551,Mm.20488,1110008K06Rik	NM_172275_at	231712	0.303	1.06283	0.0274	1.16982
Gart,Mm.4505,Prgs,Gaps	U01023_a_at	14450	0.0308	-1.20904	0.0274	-1.2495
merck-AA591495_at	AA591495_at		0.383	-1.09358	0.0275	-1.13459
1700019E08Rik	AK006114_at	69405	0.387	-1.05894	0.0275	-1.14999
Crebbp,CBP,CBP/p300,AW558298	AK048818_s_at	12914	0.066	1.23711	0.0275	1.07025
2610036F08Rik	AK052282_at	628054	0.943	1.00768	0.0275	-1.11763
Muc6,LOC244236	NM_181729_at	353328	0.194	1.15051	0.0275	-1.22969
LOC676293	XM_988832_at	676293	0.366	-1.11803	0.0275	-1.19842
Tgfbr3,AU015626,AW215636,betaglycan,Mm.12960,TBRIII,TGF_beta_RIII,1110036H20Rik	AF039601_a_at	21814	0.68	-1.09732	0.0276	-1.45406
merck-AI155473_s_at	AI155473_s_at		0.644	1.07418	0.0276	-1.27981
Hltf,BC057116,P113,Smarca3,Snf2l3,AF010600	AK141235_a_at	20585	0.367	-1.28313	0.0276	-1.35769
Defb19	DQ012030_at		0.506	-3.14222	0.0276	1.31247
OTTMUSG00000012511	ENSMUST00000064242_at	545410	0.866	1.01073	0.0276	-1.21339
Slc7a3,CAT3,Mm.5140,SLC7A1,SLC7A2,Atrc3	NM_007515_at	11989	0.19	1.09476	0.0276	1.27823
Mov10,Mm.1597,Mov-10,C77703	NM_008619_at	17454	0.993	-1.00075	0.0276	1.15975
Ptpn1,PTP-1B,PTP-HA2,PTP1B,PTPase_HA2,Mm.2668	AK085713_at	19246	0.261	-1.07149	0.0277	1.30313
EG381818,MGC78233	NM_001004160_x_at	381818	0.796	-1.01414	0.0277	1.07054
Cplx3,BC016632,CpxIII,ERGIC-53L,ERGL,Lamn1l,Lman1l,MGC21420,MGC38804,(Lman1l)	NM_146223_at	235415	0.0387	-1.10582	0.0277	-1.18192
C81521	BF468405_at	97095	0.883	1.07025	0.0278	1.2272
Nek9,C130021H08Rik	BG914875_a_at	217718	0.207	-1.30361	0.0278	-1.41988
merck-BI732747_at	BI732747_at		0.492	-1.05272	0.0278	-1.23939
Elk4,A130026I01Rik,BB162516,Mm.12816,Sap1,2310011G17Rik	ENSMUST00000086556_s_at	13714	0.407	1.16098	0.0278	1.13847
2510019K15Rik	AK010982_at	67142	0.185	1.20833	0.0279	1.18709
Ptgs2,Cox-2,COX2,Mm.3137,PGHS-2,Pghs2,PHS-2,TIS10,(COX2)	NM_011198_at	19225	0.121	1.12325	0.0279	-1.22747
Stk32a,YANK1,A930015B13Rik	NM_178749_at	269019	0.683	-1.04879	0.0279	1.31634
merck-ENSMUST00000067594_at	ENSMUST00000067594_at		0.889	1.00972	0.028	1.16657
1110049F12Rik,RP23-161N17.10,Trp26,AA408179	NM_025411_at	66193	0.135	-1.07905	0.028	1.05841
E130308A19Rik,MGC47072,LOC381529	NM_153158_at	230259	0.221	1.16599	0.028	1.22816
Csmd1,KIAA1890,mKIAA1890,Mm.210952,B930082H09	AK134585_at	94109	0.863	-1.00798	0.0281	1.27549
Angel2,5730410O10Rik,AI845692,D1Ertd396e,D1Ertd654e,2610307I21Rik	AK178186_a_at	52477	0.457	-1.06136	0.0281	-1.17731
EG433050	XM_484573_x_at	433050	0.185	1.11564	0.0281	-1.0777
Chchd3,1700039J09Rik,AW558177,0610041L09Rik	AK086206_at		0.998	-1.04036	0.0282	1.18745
AA408396	BG076693_at	102383	0.205	1.05846	0.0282	1.13712
Maea,EMP,Ermp,1110030D19Rik	NM_021500_a_at	59003	0.424	-1.08551	0.0282	-1.16174
Olfr382,RP23-206D6.1,MOR135-14	NM_146443_at	258435	0.378	-1.0878	0.0282	-1.20119
Cdc16,2810431D22Rik,APC6,2700071J12Rik	AK176938_a_at	69957	0.622	-1.06098	0.0283	-1.17562
1810013L24Rik,3010002C02Rik,AA792997,AW124177,R74903,1110017P05Rik	ENSMUST00000023150_at	69053	0.776	1.01556	0.0283	-1.15891
EG245190,6430704N06	ENSMUST00000078533_at	245190	0.77	-1.05052	0.0283	-1.24351
4933427G23Rik	AK030236_at	330053	0.97	-1.0087	0.0284	1.22226
1700104B16Rik	ENSMUST00000079376_at	78636	0.955	1.00331	0.0284	1.30936
Olfr1024,MOR197-1,LOC257900	NM_001005230_at	257900	0.209	1.12066	0.0284	1.11096
Tbx2,Mm.4605	NM_009324_at	21385	0.273	1.1526	0.0284	-1.16236
Olfr394,RP23-360H16.2,MOR135-8	NM_147007_at	259009	0.433	-1.03075	0.0284	1.108
AI447881	AI464926_at	99627	0.638	-1.02783	0.0285	1.14028
2810436B12Rik	AK013250_at	72762	0.176	1.46375	0.0285	1.12495
Rapsn,43kDa,MGC130501,Mm.1272,Nraps,Raps,rapsyn,(43kDa)	AK020549_at		0.303	1.10355	0.0285	-1.05667
EG244911	ENSMUST00000054500_s_at	244911	0.0951	-1.09499	0.0285	1.12057
4921526F01Rik,Mm.24626,LOC385668	NM_001001492_s_at	385668	0.683	-1.05231	0.0285	-1.15596
Mreg,Gm974,LOC381269,MGC92980,MGI_2151839,Mm.45760,Wdt2,dsu	NM_001005423_at	381269	0.746	-1.04943	0.0285	1.32645
2210038L17Rik	NM_001033529_a_at	78646	0.622	1.13056	0.0285	1.31472
EG625131	XM_911949_x_at		0.486	-1.00919	0.0285	-1.18528
6720477C19Rik	AK020162_at	77731	0.0956	1.31598	0.0286	1.26328
merck-AK078075_at	AK078075_at		0.492	1.0291	0.0286	-1.10448
AA589532	AK079655_at	106131	0.227	1.29722	0.0286	1.36028
Wsb2,Mm.28489,Swip2,WSB-2,AA673511	AK080976_at	59043	0.48	1.13755	0.0286	1.30338
Srgap2,9930124L22Rik,AI448945,FBP2,Fnbp2,Mm.25694,srGAP3,(FBP2)	AK161932_at	14270	0.0644	-1.1283	0.0286	1.16712
Mapre3,AI790651,EB2,Mm.22628,(EB2)	AK189337_a_at	100732	0.327	1.08034	0.0286	-1.10174
Gls,B230365M23Rik,6330442B14	BC050208_at	14660	0.651	-1.01764	0.0286	-1.253
Krt10,K10,K1C1,Krt-1.10,Krt1-10,Mm.22662,D130054E02Rik	NM_010660_s_at	16661	0.655	-1.0564	0.0286	-1.22057
5730552O08Rik	AK017837_at	70644	0.0203	1.17356	0.0287	-1.17241
merck-MMG00373473_at	MMG00373473_at		0.657	-1.07044	0.0287	-1.62988
merck-MMT00057563_at	MMT00057563_at		0.996	-1.00511	0.0287	1.25764
Nxph2,MGC124298,Mm.44246,NXPH2,MGC124297	NM_008752_at	18232	0.185	1.14624	0.0287	-1.13376
Tmem106b,5830455K21Rik,6430519M21Rik,AI428776,AI661344,2310036D22Rik	NM_027992_a_at	71900	0.634	-1.08536	0.0287	-1.25351
Hyal5,Hyal-5,4933439A12Rik	NM_028957_at	74468	0.291	-1.11834	0.0287	1.2436
2210414B05Rik	AK008921_at	70143	0.921	1.00994	0.0288	1.08666
Snx5,1810032P22Rik,AU019504,D2Ertd52e,0910001N05Rik	AK217080_a_at	69178	0.936	-1.01087	0.0288	-1.20532
Syt11,(5430404N14Rik),1500004A13Rik,3632445O20Rik,5430404N14Rik,6530420C11Rik,AI851970,(3632445O20Rik)	CA317657_at	229521	0.0681	1.17759	0.0288	1.13769
Rasl11b,MGC103217,1190017B18Rik	ENSMUST00000051937_s_at	68939	0.5	-1.1133	0.0288	1.27763
3230401M21Rik,Wdr90,AI551153,mKIAA1924	ENSMUST00000079461_at	106618	0.745	1.07374	0.0288	1.21006
Olfr113,MOR218-9	NM_146289_at	258286	0.424	1.04688	0.0288	1.20836
1700123J19Rik	ENSMUST00000058206_at	73614	0.921	1.00792	0.0289	1.25411
Mybl1,MGC123416,Mm.479,A-myb	NM_008651_at	17864	0.994	-1.02539	0.0289	1.14945
Ddx59,4833411G06Rik,1210002B07Rik	NM_026500_at	67997	0.827	-1.03733	0.0289	1.41572
Nr5a2,CPF,D1Ertd308e,Ftf,FTZ-F1,HB1F,HB1F-2,LRH-1,B1F2	NM_030676_at	26424	0.619	1.07969	0.0289	1.12128
Sgpl1,D10Xrf456,Mm.10118,Spl,AI428538	AF036894_a_at	20397	0.603	-1.12331	0.029	-1.39224
merck-BF459032_at	BF459032_at		0.305	-1.09584	0.029	-1.22414
ENSMUSG00000043795	ENSMUST00000054910_at	677289	0.915	-1.00974	0.029	-1.05139
Trpc5,MGC124500,Mm.10688,TRP5,Trrp5,CCE2	NM_009428_at	22067	0.788	-1.02718	0.029	-1.13961
OTTMUSG00000016703,RP23-271B13.1,A830093M07	NM_177843_at	329436	0.801	1.04967	0.029	-1.65909
Ifi204,Mm.34817,p204,Ifi16	BF469696_s_at	15951	0.888	1.02472	0.0291	-1.36137
Klf9,BTEB-1,Bteb1,Mm.19788,AA589643	DX574970_a_at	16601	0.941	-1.03278	0.0291	-1.53826
Tmem87b,2810431I02Rik,AU014804,2610301K12Rik	ENSMUST00000014498_a_at	72477	0.0855	1.13636	0.0291	-1.13732
merck-MMT00019577_x_at	MMT00019577_x_at		0.164	-1.08199	0.0291	-1.12135
merck-MMT00065775_a_at	MMT00065775_a_at		0.236	-1.06168	0.0291	-1.14884
D9Ertd280e,KIAA4186,mKIAA4186,D930024E11	NM_177775_s_at	272636	0.113	-1.21904	0.0291	1.11441
AA517033	AA517033_at	102408	0.633	1.0153	0.0292	1.10417
merck-AK141021_at	AK141021_at		0.282	1.24007	0.0292	1.18294
Dusp15,T-DSP10,LMW-DSP10	NM_145744_at	252864	0.87	1.03125	0.0292	-1.22115
2210414L08Rik	AK019066_at	78486	0.127	1.45865	0.0293	1.3634
Nfib,E030026I10Rik,Mm.4025,6720429L07Rik	AK034813_at	18028	0.0848	1.71982	0.0293	1.33591
A130002D19Rik	AK037268_at	320033	0.64	1.06355	0.0293	1.44771
Smek2,AW557776,KIAA1387,mKIAA1387,RP23-393O10.1,AW011752	AK090014_s_at	104570	0.467	-1.10663	0.0293	-1.38526
Fkbp9,AW549641,FKBP60,FKBP63,Mm.20943,1810014L23	AK184448_a_at	27055	0.408	-1.16738	0.0293	-1.26099
Cttn,Ems1,Mm.22024,1110020L01Rik	AK187968_a_at	13043	0.368	-1.23821	0.0293	-1.44747
Zmynd17,Mm.66638,4833444M15Rik	ENSMUST00000022353_at	74843	0.854	1.00806	0.0293	1.20039
Pcp2,Mm.1204,PCD5,Pcp-2,L7	NM_008790_at	18545	0.932	1.0023	0.0293	1.10462
D530037H12Rik,C79576	AK052577_at	96893	0.104	1.79707	0.0294	1.46625
Zfp174,Gm1754	BC079601_at	385674	0.363	-1.07884	0.0294	-1.24074
Mapk14,Crk1,Csbp1,CSBP2,MGC102436,Mm.4437,Mxi2,p38,p38-alpha,p38MAPK,PRKM14,PRKM15,(p38)	NM_011951_at	26416	0.202	1.04827	0.0294	1.16691
Foxk1,A630048H08Rik,AI463295,Mm.24214,Mnf,MNF-alpha,(C330006K01Rik)	NM_199068_s_at	17425	0.211	1.15016	0.0294	1.15477
Map4k4,9430080K19Rik,AU043147,AU045934,AW046177,HGK,Mm.987,Nik,(Nik)	AK028462_at		0.0297	1.52119	0.0295	1.20707
C230096K16Rik,LOC414098	AK140658_at		0.227	-1.13852	0.0295	-1.09405
Itpk1,LOC217837,Mm.39038,BC031182	AK213039_a_at	217837	0.451	-1.14126	0.0295	-1.47877
Rasd1,Mm.3903,Dexras1	NM_009026_at	19416	0.462	1.17234	0.0295	1.43377
BC037034,MGC47434	NM_153161_s_at	231807	0.826	-1.0175	0.0295	1.21618
Phactr1,Rpel1,9630030F18Rik	NM_198419_at	218194	0.115	1.19228	0.0295	1.3627
D430007A19Rik	AK155608_at	320431	0.439	1.13308	0.0296	1.44293
Cse1l,2610100P18Rik,AA407533,Capts,Cas,Xpo2,(Cas)	BQ950967_a_at	110750	0.149	-1.24076	0.0296	-1.21955
Ppm1h,ARHCL1,Mm.134443,A430075L18Rik	ENSMUST00000067918_s_at	319468	0.812	-1.02722	0.0296	1.17287
Olfr1209,MOR230-7,MGC129175	NM_146461_s_at	258453	0.147	-1.11017	0.0296	-1.23321
Fancm,C730036B14Rik,AI427100	NM_178912_at	104806	0.516	1.08178	0.0296	-1.06882
merck-AA072887_at	AA072887_at		0.0682	-1.0894	0.0297	-1.14075
Arbp,MGC107165,MGC107166,Mm.5286,36B4	AV258476_at		0.254	-1.11373	0.0297	1.07871
merck-ENSMUST00000015269_at	ENSMUST00000015269_at		0.338	-1.11135	0.0297	-1.14051
merck-MMT00041825_at	MMT00041825_at		0.732	1.02398	0.0297	-1.09157
Mirn181a-2,Mirn181,Mirn181a,miR-181	mmu-mir-181a-2_x_at	387176	0.501	1.0239	0.0297	1.16321
Elp4,Mm.33870,Paxneb,A330107A17Rik	CX730869_at		0.671	1.02171	0.0298	1.11977
Mier1,5830411K19Rik,MGC107532,mKIAA1610,4933425I22Rik	NM_027696_at	71148	0.76	1.01888	0.0298	1.13052
Snapc4,5730436L13Rik,MGC59524,5730436L13	NM_172339_at	227644	0.566	-1.04918	0.0298	1.22623
Map4k3,(RAB),4833416M01Rik,4833416M07Rik,9530052P13Rik,Glk,LOC225028,MAPKKKK3,RAB8IPL1,(Glk)	AK014711_a_at	225028	0.192	-1.20902	0.0299	-1.41209
merck-AK018911_at	AK018911_at		0.0581	1.09661	0.0299	-1.21007
Alox12b,e-LOX_2,e-LOX2,MGC130560,Mm.10143,Aloxe2	NM_009659_at	11686	0.822	-1.00184	0.03	1.15013
Sstr5,sst5,Smstr5	NM_011425_at	20609	0.241	-1.15708	0.03	-1.09937
Clta,Mm.6072,AV026556	NM_016760_s_at	12757	0.466	-1.0221	0.03	1.08584
Ankrd42,4933417L02Rik,4931426M20	NM_028665_at	73845	0.0578	1.24873	0.03	1.22755
Pcdhb15,Pcdhb7,PcdhbO,(Pcdhb7)	NM_053140_s_at	93886	0.313	-1.13088	0.03	-1.16426
Spin1,AA673430,MGC27756,Spin,AA553322	NM_146043_a_at	20729	0.181	-1.21911	0.03	-1.19863
Olfr1517,MOR185-5,(MOR185-5)	NM_146585_s_at	258578	0.812	1.01192	0.03	1.14658
Bambi-ps1	AK088217_s_at	81913	0.367	-1.35533	0.0301	-1.12981
AU022178	AU022178_at	106990	0.0742	1.14043	0.0301	1.1749
merck-MMT00063913_at	MMT00063913_at		0.663	-1.01649	0.0301	-1.09472
Glrx2,AI645710,Grx2,1700010P22Rik	NM_001038593_s_at	69367	0.659	1.05837	0.0301	1.22147
Limk2,A930024P04Rik,C85310,Limk2a,Limk2b,Mm.8588,9430059K01	NM_010718_at	16886	0.278	1.13979	0.0301	1.2448
Insm1,Mm.42130,IA-1	NM_016889_at	53626	0.839	1.01193	0.0301	-1.17736
Pacs1,MGC37046,AI325977	NM_153129_at	107975	0.789	1.02112	0.0301	1.1286
EG625670	XM_898879_a_at		0.417	-1.05579	0.0301	-1.22957
Calm3,Mm.1147,R75142,CaMA	ENSMUST00000019514_a_at	12315	0.287	-1.07716	0.0302	1.15648
merck-AK047464_at	AK047464_at		0.499	-1.06116	0.0303	1.17483
C76434	C76219_at	97047	0.258	1.14886	0.0303	1.12789
9030407C09Rik	AK018489_at	71533	0.869	-1.00896	0.0305	-1.11821
Dkk3,C87148,AW061014	AK202526_a_at	50781	0.566	-1.04091	0.0305	-1.24951
Diap3,Dia2,KIAA4117,mDia2,mKIAA4117,Mm.28068,p134MDia2,4930417P13Rik	AU017717_at	56419	0.815	-1.01351	0.0305	1.14271
Snrpd1,AL023031,SMD1,AA407109	AV144239_x_at		0.166	1.08878	0.0305	1.13528
Mllt6,AI315037	NM_139311_at	246198	0.908	1.00561	0.0305	1.19414
Madd,IG20,LOC228355,mKIAA0358,9630059K23Rik	NM_145527_s_at	228355	0.58	1.03199	0.0305	1.14431
Ahcyl1,AA409031,AA414901,Ahcy-rs3,DCAL,Irbit,LOC229709,1110034F20Rik	NM_145542_at	229709	0.944	1.00594	0.0305	-1.14495
Gyg,Gyg1,AU017667	AK188546_a_at	27357	0.21	-1.17075	0.0306	-1.2448
Olfr19,MOR140-1,MTPCR15,Mm.222834	NM_146335_at	18316	0.523	1.07923	0.0306	1.15932
Mizf,DKFZp434F162,Mm.24570,AA589481	NM_172162_at	102423	0.317	-1.10788	0.0306	1.18335
Vps37d,Wbscr24,MGC51411	NM_177574_at	194309	0.677	1.01914	0.0306	1.08661
D930007N19Rik,AW742224	AK086140_at	106823	0.0267	1.15739	0.0307	1.13844
D430042O09Rik,MGC31549,D430042O09	ENSMUST00000042859_a_at	233865	0.741	1.03779	0.0307	1.07684
Zfp90,(Zfp64),6430515L01Rik,KRAB17,mKIAA1954,Mm.4906,NK10,Zfp64,Zfp83,(NK10)	NM_011764_at	22751	0.693	1.03434	0.0307	1.24286
Slc25a37,(4930526G11Rik),1700020E22Rik,4930513O14Rik,4930526G11Rik,AI848481,C330015G08Rik,Frascati,Mfrn,MGI_1914962,mitoferrin,Mscp,(4930513O14Rik)	NM_026331_at	67712	0.177	1.21613	0.0307	1.30711
Il1rl2,AW551444,IL-1Rrp2,IL1R-RP2,IL1RRP2,AI481289	NM_133193_a_at	107527	0.461	-1.1338	0.0307	-1.1572
Nsmaf,C630007J05,Fan,Mm.3059,AA959567	BB653108_a_at	18201	0.488	-1.32607	0.0308	-1.5952
Crkrs,AI646528,Crk7,CrkRS,MGC141525,Mm.260516,Pksc,1810022J16Rik	BC050142_a_at	69131	0.317	1.24278	0.0308	1.25915
merck-ENSMUST00000075251_a_at	ENSMUST00000075251_a_at		0.281	-1.47253	0.0308	-1.51927
Cutl1,AA407197,CDP,Cux,Cux-1,Cux1,KIAA4047,MGC102214,mKIAA4047,Mm.28177,Mm.34465,Phox2,(Phox2)	NM_009986_s_at	13047	0.12	1.16978	0.0308	1.22343
Mcpt-ps1,MMCP-Y1	X78543_at	17223	0.0108	-1.19892	0.0308	-1.1641
Tmed7,5830493P14Rik,AU044611,AW545765,TRAM,3930401E15Rik	AK013936_a_at	66676	0.52	-1.11987	0.0309	-1.26616
4930579J19Rik	AK016326_at	75854	0.997	-1.03502	0.0309	1.08115
Glb1,Bge,Bgl,Bgl-e,Bgl-s,Bgl-t,Bgs,Bgt,C130097A14Rik,Mm.2040,AW125515	AK082033_at	12091	0.424	1.08353	0.0309	1.2402
merck-BB384876_at	BB384876_at		0.285	-1.0983	0.0309	1.23403
Vps41,MGC159002,Mm.27389,mVam2,Vam2,AI317346	CF948843_a_at	218035	0.36	-1.22028	0.0309	-1.34836
merck-ENSMUST00000007996_at	ENSMUST00000007996_at		0.345	-1.11125	0.0309	1.20188
4921509E07Rik,4930516C23Rik	NM_027597_at	70897	0.0166	-1.13627	0.0309	1.12016
LOC624652	XM_973421_at	624652	0.63	1.04218	0.0309	-1.12948
LOC552876	AK081717_at	552876	0.0984	1.43726	0.031	1.35301
D9Ertd115e	CO799521_at	52108	0.63	1.0697	0.031	1.17294
Il31,1700013B14Rik	ENSMUST00000031389_at	76399	0.686	-1.04372	0.031	1.09716
LOC634896	ENSMUST00000094035_a_at	634896	0.742	-1.04461	0.031	-1.24123
merck-MMT00011022_at	MMT00011022_at		0.487	1.08437	0.031	-1.16953
Tnpo2,1110034O24Rik,AA414969,AI464345,AI852433,IPO3,Knpb2b,Kpnb2b,LOC212999,MGC6380,Mm.220357,TRN2,(Kpnb2)	NM_145390_s_at	212999	0.258	1.14207	0.031	1.22722
D030040B21	AK083519_at	329101	0.544	-1.05806	0.0311	1.13541
Mmp27,Gm180	NM_001030289_at	234911	0.802	1.02504	0.0311	-1.23826
Mmp3,SLN-1,SLN1,Stmy1,STR-1,Str1,Mm.4993	NM_010809_at	17392	0.345	-1.25608	0.0311	-1.83073
4933407A17Rik	AK016710_at	75726	0.987	-1.00607	0.0312	-1.10661
merck-BE648737_at	BE648737_at		0.728	-1.0175	0.0312	-1.11415
4930588N13Rik	ENSMUST00000031667_at	75860	0.829	1.01005	0.0312	1.1238
Snrp70,2700022N21Rik,3200002N22Rik,70kDa,AI325098,Mm.1661,R74807,Rnulp70,SNRNP70,Srnp70,U1-70,(70kDa)	ENSMUST00000063243_s_at	20637	0.134	1.44106	0.0312	1.31938
Eml3,MGC37888,MGC38588,BC022146	NM_144872_at	225898	0.0821	1.10491	0.0312	1.18034
Adam1b,(Ftna),Adam1,Ftna,(Adam1)	NM_172125_at	280667	0.874	1.00927	0.0312	1.18938
E130203B14Rik	NM_178791_at	320736	0.631	-1.05328	0.0312	1.16
Sobp,5330439J01Rik,MGC67344,2900009C16Rik	ENSMUST00000040275_at	109205	0.626	1.03391	0.0313	1.42294
merck-MMT00029182_x_at	MMT00029182_x_at		0.271	1.05343	0.0313	1.23575
6030487A22Rik	AK031681_at	402755	0.042	1.7685	0.0314	1.52412
2310028N02Rik,AI118576	AK208388_a_at	66950	0.431	1.12151	0.0314	1.19036
merck-AW476043_at	AW476043_at		0.986	-1.00195	0.0314	-1.14816
merck-MMT00011554_at	MMT00011554_at		0.927	1.01556	0.0314	1.34564
5430432M24Rik,AI747080,MGC30344,1700008J10Rik	NM_146127_at	73847	0.339	-1.10344	0.0314	1.19981
Cachd1,AI852726,B430218L07Rik,mKIAA1573,RP23-29O24.1,Vwcd1,1190007F10Rik	NM_198037_a_at	320508	0.511	1.08119	0.0314	1.26122
Ramp1,Mm.3272	AK037826_at		0.286	-1.06801	0.0315	1.13845
merck-mCT50768_at	mCT50768_at		0.216	1.05246	0.0315	-1.18611
Olfm1,AW742568,Mm.12920,Mm.30365,Mm.43278,Noe1,OlfA,Pancortin,Pancortin3,AMY	NM_001038613_at	56177	0.326	-1.08096	0.0315	1.13683
Crnkl1,5730590A01Rik,C80326,crn,1200013P10Rik	NM_025820_at	66877	0.337	-1.10883	0.0315	1.10663
Cttnbp2,3010022N24Rik,4732477G22Rik,6430526E05,9130022E09Rik,AU040881,Cortbp2,mKIAA1758,MMU_Orf4,ORF4,(ORF4)	NM_080285_at	30785	0.591	-1.57226	0.0315	-1.14041
Insig1,Insig-1,1810013C12Rik	NM_153526_a_at	231070	0.758	-1.04327	0.0315	1.27768
Abpb,LOC233099,Mm.277138,Scgb2b5,C2a	NM_203502_at	233099	0.506	-1.05317	0.0315	1.11621
4632404H22Rik,AI256344	AK086456_at		0.728	1.01838	0.0316	-1.15707
Xpo7,BB164534,mKIAA0745,Ranbp16,4930506C02Rik	AK135189_at	65246	0.14	1.14296	0.0316	1.23285
Ikbkg,AI848108,AI851264,AW124339,IKK[g],IKKgamma,Mm.12967,NEMO,1110037D23Rik	AK154095_a_at	16151	0.908	-1.00869	0.0316	-1.25156
6330416L11Rik,Gpr137C,TM7SF1L2,Gm908	AK183854_a_at	70713	0.322	-1.15358	0.0316	-1.10276
1700010H23Rik	ENSMUST00000094040_at	108729	0.735	-1.015	0.0316	1.14816
Fryl,2310004H21Rik,2510002A14Rik,9030227G01Rik,AI930088,mKIAA0826,2010313D22Rik	NM_028194_at	72313	0.242	1.21995	0.0316	1.21012
Aldh1a3,aldh1a3,ALDH6,RALDH3,V1,(V1)	NM_053080_at	56847	0.588	-1.05284	0.0316	-1.38953
2610020C11Rik,Zfp157,A630094N24Rik,AI327407,mszf12,mszf23-1	AK028290_a_at	72154	0.746	-1.04442	0.0317	-1.23037
merck-AK044390_at	AK044390_at		0.972	1.0105	0.0317	1.24437
Actn4,MGC102374,C77391	DX574394_a_at	60595	0.477	-1.37159	0.0317	-1.81812
2510012J08Rik	ENSMUST00000050867_at	70312	0.229	1.09858	0.0317	1.16813
Fbxl3,AW212966,FBK,Fbl3a,Fbxl3a,AU041772	NM_015822_at	50789	0.336	1.13217	0.0317	-1.22735
Rfwd2,C80879,Cop1,Mm.24538,AI316802	AF151110_a_at	26374	0.765	-1.02445	0.0318	-1.10424
Aars,(C76919),AI316495,C76919,MGC37368,sti,(AI316495)	AK052744_a_at	234734	0.287	-1.1745	0.0318	-1.24502
Mbnl2,AI047808,AI837313,AI849185,AL118326,KIAA4072,MBLL,mKIAA4072,R75232,1110002M11Rik	AK148740_at	105559	0.126	1.45756	0.0318	1.39684
merck-BB343052_x_at	BB343052_x_at		0.373	-1.05532	0.0318	1.06636
4930505K13Rik	AK015704_at	75073	0.931	-1.03087	0.0319	1.16613
6430511F03	AK032250_at	331475	0.341	1.15312	0.0319	1.28394
merck-AK043794_at	AK043794_at		0.205	1.11039	0.0319	-1.2899
D8Ertd130e	C77044_at	52107	0.511	1.09644	0.0319	1.15569
merck-MMT00044893_at	MMT00044893_at		0.47	-1.07771	0.0319	-1.12054
Pskh1,E130013P03,E130013P03Rik,Mm.27627,AW539964	NM_173432_at	244631	0.991	1.00075	0.0319	1.12494
LOC639105	XM_915398_at	639105	0.289	-1.15312	0.0319	-1.07286
LOC433426	AK028256_at	433426	0.409	1.09123	0.032	-1.16222
Dnahc9,A230091C01,C230051G16,D11Ertd686e,DNAH9,KIAA0357,LOC216833,mKIAA0357,Mm.264210,9030022M04	AK030981_at	237806	0.2	1.16902	0.032	1.12244
Scyl1bp1,NTKL-BP1,AI467484	AK035249_at		0.276	1.08616	0.032	-1.09753
Trap1,HSP75,Mm.123366,2410002K23Rik	AK200224_a_at	68015	0.829	1.0228	0.032	-1.15854
merck-BI872285_at	BI872285_at		0.407	1.06797	0.032	1.08798
Taar3	NM_001008429_at	493809	0.0979	-1.13032	0.032	-1.12956
Nctc1,Rhit1,9530074L01	AK035596_at	330677	0.306	-1.06487	0.0321	1.18386
merck-MMT00020527_at	MMT00020527_at		0.533	1.09943	0.0321	-1.18038
Il10ra,CDw210,IL-10R,Il10r,mIL-10R,Mm.26658,AW553859	NM_008348_at	16154	0.702	-1.02454	0.0321	1.40017
Amigo2,Ali1,AW208913,AI415330	NM_178114_at	105827	0.0966	1.20035	0.0321	-1.13972
Traip,TRIP,Mm.416	BU514969_at	22036	0.0638	-1.20406	0.0322	-1.07351
Csf2rb1,Csf2rb,AIC2B,Bc,CDw131,Csfgmrb,Il3r,Il3rb,Il3rb1,Il5rb,MGC130522,AI848964	NM_007780_a_at	12983	0.0791	-1.08622	0.0322	1.27242
Olfr120,MOR263-3	NM_146631_x_at	258624	0.934	-1.02806	0.0322	1.11957
Slc25a44,B430110G05Rik,6720482A19	NM_178696_at	229517	0.696	1.04217	0.0322	1.15326
Olfr594,MOR32-10	NM_207143_at	258246	0.215	-1.1496	0.0322	1.12187
Col27a1,AI449266,mKIAA1870,5730512J02Rik	AK003879_at	373864	0.898	1.01683	0.0323	1.30117
merck-AK034468_at	AK034468_at		0.344	-1.10977	0.0323	-1.11741
Slc13a5,LOC237831,Mm.340778,NaC2/NaCT,Nact,1700051A21Rik	AK140943_at	237831	0.896	-1.02783	0.0323	-1.21948
Rps6kb1,2610318I15Rik,4732464A07Rik,70kDa,AA959758,AI256796,AI314060,p70-85s6k,p70/85s6k,p70_85s6k,p70s6k,S6K1,(70kDa)	ENSMUST00000020824_at	72508	0.577	-1.04182	0.0323	-1.17514
AA388235,LOC433100	NM_001013793_at	433100	0.969	1.00476	0.0323	-1.315
Peli3,A930011L17,BC028931,MGC30417,6030441F14Rik	NM_172835_a_at	240518	0.543	-1.05866	0.0323	-1.11407
2900011L18Rik	AK019313_at	77082	0.132	1.69229	0.0324	1.50346
Ebf1,9830166E18Rik,AW990631,Ebf,Mm.4366,O/E-1,O_E-1,Olf-1,Olf1,(Olf-1)	AK047929_at		0.379	1.36277	0.0324	1.36916
LOC671744	AK076705_at	671744	0.41	-1.03233	0.0324	1.09362
C81189	AK158814_at	97654	0.0523	1.38092	0.0324	1.39725
AI197313	BX526157_at	106162	0.994	-1.0449	0.0324	1.14498
merck-mCT126169_x_at	mCT126169_x_at		0.561	-1.06976	0.0324	-1.15723
Expi,WDNM1,Mm.1650	NM_007969_s_at	14038	0.0371	-1.13456	0.0324	1.21833
Serinc1,AI315070,mKIAA1253,Tde1l,Tde2,TMS-2,Tms2,1500011D18Rik	AK205768_a_at	56442	0.858	1.03976	0.0325	-1.35128
2700059D21Rik,AA522011,AU019887,MGC90611,Mm.230084,RP23-176N13.3,AA114675	NM_001007589_at	433693	0.323	-1.04042	0.0325	1.09849
Phkg2,Mm.30991,1500017I02Rik	NM_026888_at	68961	0.612	-1.03172	0.0325	1.10173
Olfr847,MOR149-2	NM_146525_at	258518	0.868	-1.02997	0.0325	1.06375
AI121036	AI121036_at	101996	0.969	-1.04442	0.0326	1.36718
2410039M03Rik	AK010645_s_at	70019	0.938	-1.009	0.0326	-1.22188
5330432B20Rik,BB026216	AK030561_at	99937	0.323	-1.04662	0.0326	1.09716
Centg2,mKIAA1099,R75364,Ggap1	BB741255_at		0.591	-1.06034	0.0326	1.18106
Cutc,AI326282,CGI-32,2310039I18Rik	NM_025530_at	66388	0.303	-1.08647	0.0326	-1.13146
A930001A20Rik	AK044583_at	77127	0.278	1.09995	0.0327	1.16881
6030432P03Rik	AK077906_at	319496	0.152	1.37712	0.0327	1.37502
Aplp2,CDEBP,Mm.19133,Mm.30421,AI790698	AK190139_a_at	11804	0.319	-1.27567	0.0327	-1.57781
Efna3,Ehk1-L,Epl3,LERK-3,MGC129300,MGC129301,Mm.8547,EFL-2	ENSMUST00000029673_a_at	13638	0.932	1.00351	0.0327	-1.1422
Syne2,AW546258,D12Ertd777e,MGC96690,mKIAA1011,Nesp2g,nesprin-2,NUA,NUANCE,SYNE-2,6820443O06Rik	AK052521_a_at	319565	0.19	1.6449	0.0328	1.59417
Polr1e,AU042259,D030019D19Rik,MGI_1929022,Mm.282932,Mm.3253,Paf53,Praf1,53kDa	AK133690_at		0.848	-1.01538	0.0328	1.17871
AI840826,LOC228897,LOC407243,RP23-118A2.8,Kua	AK200565_a_at		0.365	1.10863	0.0328	1.26209
Eif4g3,4833436O05,4930523M17Rik,eIF4GII,1500002J22Rik	BQ561096_at		0.316	-1.06376	0.0328	1.17134
Abcg2,ABC15,ABCP,AI428558,BCRP,Bcrp1,Mm.7458,MXR,MXR1,(Bcrp1)	NM_011920_s_at	26357	0.0342	1.36156	0.0328	-1.39848
6530401N04Rik,B830049N13Rik,4930578F06Rik	NM_029545_at	328092	0.396	-1.05964	0.0328	1.066
Ckap4,CLIMP-63,P63,5630400A09Rik	NM_175451_at	216197	0.118	-1.21297	0.0328	1.38868
merck-AK031582_at	AK031582_at		0.178	1.07396	0.0329	1.15606
P2rx3,MGC28163,P2X3,LOC228139	AK140283_a_at	228139	0.486	-1.05096	0.0329	1.22379
merck-AK140393_at	AK140393_at		0.526	-1.03622	0.0329	-1.14953
merck-AK154730_at	AK154730_at		0.204	1.38448	0.0329	1.28525
Spcs2,AA408713,MGC60452,mKIAA0102,5730406I15Rik	NM_025668_at	66624	0.092	-1.11301	0.0329	1.10898
Ccdc34,4930522P10Rik,AI596202,2810027O19Rik	AK019247_s_at	68201	0.617	-1.04778	0.033	1.0873
4930552P12Rik	AK019762_at	77594	0.444	-1.03769	0.033	1.12087
Dnm2	AK181902_s_at	13430	0.132	-1.18926	0.033	-1.20738
Snx9,2700073N08Rik,SDP1,SH3PX1,(SDP1)	AK208099_a_at	66616	0.357	-1.33973	0.033	-1.46747
Cdkal1,6620401C13Rik,RP23-202F3.2,1190005B03Rik	BE987547_a_at	68916	0.178	-1.23628	0.033	-1.22657
Rbmx2,2810411A03Rik,CGI-79,LOC209003,2700089A17Rik	NM_173376_at	209003	0.019	-1.26223	0.033	1.27113
merck-AK034974_at	AK034974_at		0.594	1.05595	0.0331	1.45263
A730080H06Rik	AK047900_at	320103	0.276	-1.11397	0.0331	1.11825
merck-AK081044_at	AK081044_at		0.865	-1.0279	0.0331	1.10654
Cdh7,9330156F07Rik,cadherin 7,CDH7L1,MGC118246,9330156F07	AK141184_at	241201	0.357	-1.05724	0.0331	1.09186
Xdh,XD,XO,Xor,Xox-1,Xox1,Mm.3043	AK171642_a_at	22436	0.15	1.211	0.0331	-1.39355
D17Ertd165e	BG066166_at	51997	0.231	1.74491	0.0331	1.76294
Rab7,MGC102153	CG869048_a_at	19349	0.195	-1.37551	0.0331	-1.43295
Arfip2,POR,Por1,2310002N04Rik	ENSMUST00000084782_at	76932	0.281	1.07349	0.0331	1.07854
Leprel1,AW553532,Mlat4,4832416N06	NM_173379_a_at	210530	0.809	-1.06303	0.0331	1.20431
9030622M22Rik	AK018564_at	74547	0.0763	1.63904	0.0332	1.39806
merck-MMT00046417_at	MMT00046417_at		0.0501	-1.07524	0.0332	-1.11881
4930455C21Rik,AV135763,2810021C21Rik	NM_024273_at	76916	0.533	-1.08478	0.0332	1.16592
EG668210	XM_001000046_at		0.864	1.11299	0.0332	1.11479
Ltbp4,Mm.260092,2310046A13Rik	AK147753_a_at	108075	0.603	1.09105	0.0333	-1.33906
Naglu,NAGLU,Mm.6142	AK158045_a_at	27419	0.88	-1.02977	0.0333	-1.25888
Spry2,sprouty2	NM_011897_at	24064	0.355	1.11667	0.0333	1.22514
Egr1,A530045N19Rik,egr,Egr-1,ETR103,Krox-1,Krox-24,Krox24,NGF1-A,NGFI-A,NGFIA,TIS8,Zenk,Zfp-6,Zif268,(Zfp-6)	NM_007913_at	13653	0.961	1.01725	0.0334	1.16136
Ccl19,(ELC),CCL19,CKb11,ELC,exodus-3,MIP-3beta,MIP3B,Mm.24034,Scya19,(EBI1)	NM_011888_s_at	24047	0.5	-1.2163	0.0334	1.43657
4933434I20Rik	NM_026233_at	67555	0.0316	1.09394	0.0334	-1.13921
Gmip,5031419I10Rik	NM_198101_s_at	78816	0.827	-1.0154	0.0334	1.70645
Sntg1,G1SYN,SYN4,4933426D16Rik	AK038832_at	71096	0.115	-1.06609	0.0335	1.10476
Gpld1,AW546131,Mm.2779,6330541J12Rik	NM_008156_at	14756	0.375	1.19753	0.0335	1.19657
Upp2,AI266885,UDRPASE2,UP2,UPASE2,1700124F02Rik	NM_029692_a_at	76654	0.476	3.10308	0.0335	-1.33167
Unk,mKIAA1753,Zc3h5,Zc3hdc5,B230379M23Rik	NM_172569_at	217331	0.515	-1.07595	0.0335	1.15417
Gdpd5,Gde2,MGC31332,MGC37148,Mm.295326,BC024955	NM_201352_a_at	233552	0.722	1.03086	0.0335	1.11983
Ddx58,C330021E21,RIG-I,6430573D20Rik	AK049305_at	230073	0.736	1.01268	0.0336	1.131
Mybbp1a,AL024407,AU019902,Mm.6805,P160,p160MBP,p67MBP,(p67)	AK187467_a_at	18432	0.242	-1.26368	0.0336	-1.28617
EG667848	XM_992883_at	667848	0.444	-1.05328	0.0336	1.21999
C430015D01Rik	AK021241_at	78705	0.45	1.08948	0.0337	1.22542
Wnk1,LOC269796,mKIAA0344,Prkwnk1,6430573H23Rik	AK044849_s_at	232341	0.214	1.63349	0.0337	1.69322
4632413K17Rik,AU022351,Os-9,Os9,1300007E20	ENSMUST00000080228_at	216440	0.682	-1.03458	0.0337	1.06235
merck-ENSMUST00000096439_at	ENSMUST00000096439_at		0.756	1.00349	0.0337	1.11602
Fpr-rs3	NM_008040_at		0.17	1.05783	0.0337	1.1025
Mtrf1l,9130004K12Rik	NM_175374_at	108853	0.723	1.06095	0.0337	1.20309
4930415H17Rik	AK015148_at	73851	0.219	1.18955	0.0338	-1.16408
C530030K21Rik	AK087292_at	320583	0.943	1.00254	0.0338	1.12705
Pink1,AU042772,AW557854,BRPK,mFLJ00387,Mm.18539,1190006F07Rik	AK165480_a_at	68943	0.233	1.07695	0.0338	-1.30306
Xpot,3110065H13Rik,AI452076,C79645,EXPORTIN-T,1110004L07Rik	BC094337_at	73192	0.785	-1.02058	0.0338	-1.13845
Krit1,A630036P20Rik,AA432855,AI450393,AI643869,BB155247,BB235701,Ccm1,Krit1A,Krit1B,2010007K12Rik	BM055995_a_at	79264	0.849	-1.06853	0.0338	-1.39338
merck-MMT00040749_at	MMT00040749_at		0.955	1.01171	0.0338	-1.15397
Cutl2,Cux2,ENSMUSG00000072641,Mm.5116,Cux-2	NM_007804_at	13048	0.0244	1.25807	0.0338	1.0465
Cpeb3,KIAA0940,mKIAA0940,4831444O18Rik	AK044639_a_at	208922	0.852	1.01368	0.0339	1.24627
Taf1b,A230108M10Rik,Mm.39082,mTAFI68,Tafi86,4930408G01Rik	AK078763_at		0.734	1.01929	0.0339	1.07972
C530043K16Rik	AK083074_at	320715	0.177	1.4505	0.0339	1.48583
Foxo3a,2010203A17Rik,C76856,Fkhr2,FKHRL1,Foxo3,1110048B16Rik	AK143198_a_at	56484	0.12	-1.16814	0.0339	-1.15255
AF397014,5033411D12Rik,D17907	BB632749_a_at	192136	0.878	1.09001	0.0339	-1.32071
Aspn,AA986886,PLAP1,SLRR1C,4631401G09Rik	NM_025711_at	66695	0.44	1.16523	0.0339	-1.33955
Bmf,AW411872,AW260063	NM_138313_at	171543	0.789	1.0239	0.0339	-1.14468
BC033606,Mm.133334,MGC40917	AK087596_at	231108	0.159	1.13616	0.034	-1.1145
Dpp4,Dpp-4,DPPIV,Mm.1151,THAM,Cd26	AW261490_a_at	13482	0.848	-1.06005	0.034	-1.84686
merck-MMT00056634_x_at	MMT00056634_x_at		0.355	-1.06004	0.034	-1.05349
Araf,A-Raf,araf,Araf1,AW495444,Mm.1218,1200013E08Rik	NM_009703_at	11836	0.43	-1.03303	0.034	1.0602
merck-AI042702_at	AI042702_at		0.434	-1.08443	0.0341	1.0588
merck-AI594343_at	AI594343_at		0.612	1.02391	0.0341	1.12511
6330522J23Rik	AK020094_at	78233	0.683	1.03696	0.0341	1.32167
Lrrc4c,mKIAA1580,NGL-1,6430556C10Rik	AK046003_at		0.324	-1.10598	0.0341	1.21613
Brd4,HUNK1,MCAP,WI-11513,Brd5	NM_020508_at	57261	0.369	1.12712	0.0341	1.19303
Tmem100,AV011897,1810057C19Rik	NM_026433_at	67888	0.231	-1.31877	0.0341	-1.30315
Giyd2,4833422P03Rik,2410170E21Rik	NM_029420_at	75764	0.308	-1.10835	0.0341	-1.15715
Hist2h3b,H3-616,H3-615	NM_178215_s_at	319154	0.225	-1.15049	0.0341	-1.17392
Brunol6,CELF6,6330569O16Rik	AK018246_a_at	76183	0.44	1.04205	0.0342	1.12139
E030025P04Rik,Gm664	AK087087_at	268498	0.00783	-1.16858	0.0342	1.08683
Erich1	NM_001034862_at	234086	0.607	-1.05467	0.0342	-1.1193
Srf,AW240594,AW049942	NM_020493_at	20807	0.325	-1.09895	0.0342	1.17782
Ube2f,AI851109,2510010F15Rik	NM_026454_a_at	67921	0.971	-1.00294	0.0342	1.1327
1810044A24Rik,4632408O18Rik,Ibp,KIAA1882,mKIAA1882,Nibp,2900005P22Rik	NM_180662_at	76510	0.778	1.03473	0.0342	1.1246
4930451G21Rik	AK029584_at	73957	0.601	1.20381	0.0343	1.19503
Clic4,mc3s5,mtCLIC,TU-74,D0Jmb3	AK172660_a_at	29876	0.347	-1.17807	0.0343	-1.43832
Ppp2r4,2610042B21Rik,C77440,MGC60706,MGC7129,N28142,PR 53,(D12Bwg0916e)	AK179985_a_at	110854	0.317	-1.5309	0.0343	-1.69889
Mfap2,Magp,Magp1,Mm.7386,AI893631	NM_008546_at	17150	0.119	-1.24482	0.0343	-1.12885
Slc4a1,CD233,Empb3,l11Jus51,Mm.7248,Ae1	NM_011403_at	20533	0.594	1.09935	0.0343	1.64649
Snx12,AW045757,Mm.10704,SDP8,2610001F05Rik	NM_018875_a_at	55988	0.208	-1.25298	0.0343	-1.3203
Olfr968,MOR171-15	NM_146612_at	258605	0.156	1.07719	0.0343	1.08284
Vcpip1,5730421J18Rik,5730538E15Rik,mKIAA1850,Mm.274493,VCIP135,4932442A08	NM_173443_s_at	70675	0.462	-1.05049	0.0343	1.10275
LOC665656	XM_978492_a_at		0.867	1.00645	0.0343	1.1029
1600010F14Rik	AK005414_at	69783	0.625	-1.04811	0.0344	-1.16485
4930556N08Rik	AK016151_at	75836	0.734	-1.04991	0.0344	-1.07179
Ncstn,9430068N19Rik,AA727311,Aph2,Kiaa0253,mKIAA0253,Mm.218203,Nct,(Aph2)	AK170244_a_at	59287	0.184	-1.56483	0.0344	-1.21181
Lingo1,AV148400,LERN1,LINGO-1,Lrrn6a,UNQ201,4930471K13Rik	AW489900_at	235402	0.929	-1.01056	0.0344	1.25504
merck-BI076580_at,LOC544797	BI076580_at	544797	0.0198	1.21415	0.0344	1.28186
C230091D08Rik	AK049008_at	330544	0.485	1.04254	0.0345	1.1965
merck-AK086689_at	AK086689_at		0.915	1.02878	0.0345	-1.22575
Aqp11,AI648923,MGC144511,MGC144512,1700015P13Rik	AK137920_at		0.467	1.11131	0.0345	-1.65748
merck-MMT00036917_at	MMT00036917_at		0.105	1.04769	0.0345	1.06032
Centg1,mKIAA0167,LOC216439	NM_001033263_at	216439	0.66	1.03765	0.0345	1.07666
Rab3il1,AI115013,C76746,Rab3ail1,1200014K04Rik	NM_144538_s_at	74760	0.179	-1.20484	0.0345	1.22161
Mrgpra1,MrgA1,Mm.207059	NM_153095_at	233221	0.784	1.04567	0.0345	1.1325
Cdkl3,MGC28957,B230379H01Rik	NM_153785_at	213084	0.604	-1.04891	0.0345	1.13644
EG243866,9330180I18	AK034341_at	243866	0.335	1.06922	0.0346	1.15022
C85445	AK078747_at	97986	0.239	1.32462	0.0346	1.42677
merck-AK157506_at	AK157506_at		0.196	-1.11872	0.0346	1.18031
4930525G20Rik	AK029746_s_at	320163	0.134	1.12337	0.0347	-1.20893
9930032E11Rik	AK036977_at	320764	0.747	-1.04231	0.0347	1.19751
Ube2g1,AI256795,AU014992,AW552068,D130023C12Rik,2700059C12Rik	AK209284_a_at	67128	0.368	-1.17173	0.0347	-1.2789
Hmcn1,Gm201	CK330304_at		0.362	1.04516	0.0347	1.08726
Prr8,6430512A10Rik,AA386890,3200001K10Rik	DX574368_a_at	381626	0.215	1.29685	0.0347	1.2401
Il3ra,CD123,CDw123,Mm.4944,SUT-1,(SUT-1)	NM_008369_at	16188	0.393	-1.16323	0.0347	1.43958
Egln1,AI503754,C1orf12,ORF13,Phd2,SM-20,(SM-20)	NM_053207_at	112405	0.342	1.08575	0.0347	1.11702
4921511C20Rik,Gm383	NM_207250_s_at	245598	0.234	-1.0771	0.0347	1.11944
5430416O09Rik,RP23-430M12.2,AI481365	AK017317_a_at	71406	0.92	-1.00887	0.0348	-1.43525
5330431K02Rik	AK019926_at	68189	0.181	1.21612	0.0348	1.28388
merck-AK085270_at	AK085270_at		0.189	-1.16267	0.0348	1.07696
merck-ENSMUST00000068460_at	ENSMUST00000068460_at		0.506	1.04224	0.0348	-1.13747
Cnnm4,Acdp4,5430430O18Rik	NM_033570_a_at	94220	0.953	1.01226	0.0348	-1.09242
Tmem34,AI645453,AL033298,BC004056,LOC234463,MGC8158,8430433H16Rik	NM_145599_at	234463	0.759	-1.03412	0.0348	-1.18822
9030607L20Rik,Mm.158713	AK018542_at	71513	0.35	1.204	0.0349	1.29248
9530006C21Rik	AK020546_at	77393	0.061	1.88733	0.0349	1.44157
AI225912	AK136960_at	102015	0.0953	1.23178	0.0349	1.20233
C4b,Mm.16106,Ss,C4	AK158475_a_at	12268	0.435	-1.19243	0.0349	-1.37372
merck-ENSMUST00000083266_x_at	ENSMUST00000083266_x_at		0.435	1.07141	0.0349	1.24174
merck-MMT00018970_at	MMT00018970_at		0.734	-1.07489	0.0349	-1.12854
Rps26	NM_013765_x_at	27370	0.461	-1.05348	0.0349	1.086
Nlrp4b,E330024M09,Nalp-gamma,Nalp4b,AU022726	NM_172481_s_at	210045	0.768	1.03064	0.0349	-1.10492
LOC664894	XM_973311_x_at		0.679	-1.03095	0.0349	-1.12514
4930548J01Rik,1700113K09Rik	AK019751_at	78043	0.584	-1.0965	0.035	-1.17751
merck-AK038171_at	AK038171_at		0.19	-1.15881	0.035	1.22638
I730030J21Rik	AK163102_at	619313	0.93	-1.0018	0.035	-1.06596
Stxbp3b,Stxbp3-1,Munc18cL	ENSMUST00000090527_s_at	619371	0.534	-1.16077	0.035	-1.3518
merck-MMT00046721_at	MMT00046721_at		0.417	-1.05477	0.035	1.09979
Olfr157,mOR37c,Olfr37c,OR37C,MOR262-12	NM_019475_at	29847	0.409	-1.09409	0.035	1.14069
Zbtb16,Mm.100507,PLZF,Zfp145,lu	AA419994_s_at	235320	0.172	1.26039	0.0351	-1.14605
Zwint,2600001N01Rik,D10Ertd749e,Zwint-1,2010007E07Rik	AK008144_a_at	52696	0.945	-1.0048	0.0351	-1.3109
BB042571	AK136918_at	105057	0.0858	1.38454	0.0351	1.26916
Tmem2,MGC102198,mKIAA1412,3110012M15Rik	ENSMUST00000025663_a_at	83921	0.279	-1.07238	0.0351	1.2613
Chd7,Cycn,Cyn,Dz,Edy,Flo,Lda,Mt,Obt,RP23-464N23.1,Todo,WBE1,Whi,A730019I05Rik	ENSMUST00000039267_at	320790	0.499	1.10055	0.0351	1.35339
Olfr1337,MOR259-10	NM_146309_x_at	258306	0.263	1.14274	0.0351	1.21225
6330407A03Rik	AK018133_at	70720	0.629	1.12867	0.0352	1.58471
Epas1,HLF,HRF,Mm.1415,MOP2,HIF-2alpha	AK087208_at	13819	0.0557	1.67173	0.0352	1.19307
Srpx,drs-1,drs-2,mDRS-1,mDRS-2,drs	BC027630_a_at	51795	0.468	-1.05078	0.0352	-1.09137
C86195	BG067390_at	97663	0.604	-1.01549	0.0352	1.07662
Rit1,RIBB,Rit,ROC1,Mm.4009	ENSMUST00000029692_at	19769	0.635	-1.05769	0.0352	1.21827
Ankrd25,BC010245,LOC235041,MGC12143,MGC7734,AI504612	NM_145611_a_at	235041	0.855	1.04676	0.0352	1.51927
Olfr1491,MOR266-8	NM_146345_at	258342	0.661	1.07511	0.0352	1.152
Hoxb2,Hox-2.8,HOX2,HOX2H,Hoxbes2,LOC103889,Mm.281153,AI894218	AK036636_at		0.212	1.10257	0.0353	1.10425
Fnbp1,1110057E06Rik,2210010H06Rik,FBP1,Fbp17,Mm.12812,(FBP1)	AK170497_a_at	14269	0.225	1.13383	0.0353	1.26737
Epb4.1l4a,Mm.3465,NBL4,Epb4.1l4	BC007166_a_at	13824	0.903	1.01921	0.0353	1.35133
Dnahc7c,Dnahc12,DHC3,DLP12,Dnahc3,Gm907,Hdhc3,HL-19,HL19,(Dnahc3)	BG082943_at	110083	0.426	-1.07846	0.0353	1.16711
Zfp69,Gm1029,KRAB2,LOC381549,Mm.331840,Zfp63,Zfp63p,(Zfp63)	NM_001005788_at	381549	0.118	1.21487	0.0353	-1.39571
Hapln3,Lpr3,MGC124072,4930554N11Rik	NM_178255_at	67666	0.689	1.03612	0.0353	-1.1094
Nanos1,nanos1,Mm.186390	NM_178421_s_at	332397	0.11	-1.65173	0.0353	1.4508
Carhsp1,Crhsp-24,D16Ertd465e,MGC101919,1200011K09Rik	AK003926_a_at	52502	0.991	1.00024	0.0354	-1.23996
1700044C05Rik	AK006694_at	73306	0.492	1.09063	0.0354	1.15517
Rpl5,MGC101934,MGC117998,U21RNA,(AI315274)	AK036773_at		0.234	1.3089	0.0354	1.23985
C920016K16Rik,BC057593	AK050612_at	319368	0.303	1.0915	0.0354	1.1473
F830206d12rik	AK157183_at	653030	0.514	-1.08099	0.0354	1.16759
Pitpnc1,5830436L09Rik,AI662802,AI851387,C330017I21Rik,Dnr411,MGC118005,Mm.253151,Mm.38610,rdgB-beta,RDGBB,RDGBB1,1110020B03Rik	AK171340_at	71795	0.113	1.52289	0.0354	1.38783
Tsg101,CC2,tsg101,Vps23,AI255943	AK179695_a_at	22088	0.08	-1.21649	0.0354	-1.33204
Lamc1,Lamb2,Mm.1249,(Lamb2)	BE304002_a_at	226519	0.0898	-1.37162	0.0354	-1.51545
merck-BG918916_at	BG918916_at		0.596	-1.07124	0.0354	-1.0866
LOC544905	ENSMUST00000005914_x_at	544905	0.0125	-8.73945	0.0354	-3.46061
C430014K11Rik	NM_001033388_s_at	320003	0.0658	1.50314	0.0354	1.34223
Tbx4,3930401C23	NM_011536_a_at	21387	0.725	1.01218	0.0354	-1.16753
Lnx2,AW209022,Mm.272203,9630046H24	NM_080795_at	140887	0.221	-1.0326	0.0354	1.16278
Creb5,D430026C09,D430026C09Rik,Crebpa	NM_172728_s_at	231991	0.428	1.19707	0.0354	1.45578
Wsb2,Mm.28489,Swip2,WSB-2,AA673511	AK214461_a_at	59043	0.295	-1.06229	0.0355	-1.19641
merck-mCT118834_at	mCT118834_at		0.42	1.08082	0.0355	-1.14469
A430089I19Rik,A430089I19	NM_177913_s_at	331195	0.523	-1.07645	0.0355	-1.13747
2010205J10Rik,BB117333	AK008456_at	69988	0.687	1.05132	0.0356	-1.10327
A430041B07Rik,BC062107,C130034K06,KIAA0423,mKIAA0423,A430041B07	AK084470_at	328108	0.377	1.08538	0.0356	-1.23054
Brd1,LOC380958	AK086982_s_at	380958	0.727	1.08111	0.0356	1.53509
Nt5c2,cN-II,GMP,NT5B,PNT5,2010002I23Rik	AK211414_a_at	76952	0.183	-1.34202	0.0356	-1.28269
merck-MMT00042860_at	MMT00042860_at		0.461	-1.03085	0.0356	-1.10201
merck-MMT00067207_x_at	MMT00067207_x_at		0.243	-1.15197	0.0356	-1.13927
merck-MMT00068421_at	MMT00068421_at		0.0115	-1.24258	0.0356	1.07706
Sh2d1b1,EAT-2A,Eat2,Eat2a,Sh2d1b,EAT-2	AF020263_s_at	26904	0.12	-1.25668	0.0357	-1.27487
C330021H03Rik	AK021214_at	78528	0.626	1.02736	0.0357	-1.07497
Mctp2,Gm489	AK037524_at	244049	0.712	1.01978	0.0357	1.20691
merck-AK041645_at	AK041645_at		0.477	1.03693	0.0357	-1.17086
EG668045	AK177942_x_at		0.648	-1.02179	0.0357	-1.07371
4631422O05Rik	ENSMUST00000057595_at	78749	0.209	-1.15022	0.0357	1.22313
Triobp,EST478828,mKIAA1662,Tara,AI428493	NM_138579_s_at	110253	0.00977	1.10972	0.0357	1.20101
merck-MMT00017937_at	MMT00017937_at		0.412	1.07256	0.0358	1.11664
6330503C03Rik,AV277466,6530406I18Rik	NM_029528_at	76156	0.405	-1.08464	0.0358	1.11831
Gbp5,Gbp5a,LOC229898,Mm.287324,5330409J06Rik	NM_153564_at	229898	0.764	1.17905	0.0358	1.68982
Zhx2,Afr1,Loc387609,mKIAA0854,Raf,Afr-1	NM_199449_s_at	387609	0.806	1.06166	0.0358	1.1214
4930519N13Rik,Gm1634,mKIAA0980,Gm1004	NM_207204_at	78177	0.0296	-1.33027	0.0358	-1.35439
Hebp2,SOUL,Mm.35551	AF117614_a_at	56016	0.0672	-1.42032	0.0359	-1.2206
C730049O14Rik	AK050462_at	320117	0.403	-1.09162	0.0359	1.19771
E130308A19Rik,MGC47072,LOC381529	AK087509_a_at	230259	0.165	1.09184	0.0359	1.16563
Fryl,2310004H21Rik,2510002A14Rik,9030227G01Rik,AI930088,mKIAA0826,2010313D22Rik	BC037587_s_at	72313	0.648	1.04248	0.0359	1.32699
Atp2a3,Mm.6306,Serca3,SERCA3b,ATP2A3	AK089487_a_at	53313	0.288	-1.1773	0.036	-1.26271
EG621304	AK138462_x_at	621304	0.806	1.00275	0.036	1.11156
Coro7,AW048373,AW556392,0610011B16Rik	BC061006_a_at	78885	0.128	1.09589	0.036	1.21817
Lmtk2,A330101P12,A330101P12Rik,aatyk2,BREK,cprk,KPI-2,KPI2,2900041G10Rik	ENSMUST00000041804_at	231876	0.641	1.05197	0.036	1.09375
Pqlc3,E030024M05,E030024M05Rik,C78076	ENSMUST00000067572_a_at	217430	0.0727	-1.40421	0.036	-1.49177
Sdccag3,C630038K21Rik,RP23-306D20.6,C330016H24Rik	NM_030155_a_at	68112	0.557	-1.08997	0.036	-1.36359
Camkk2,AW061083,LOC207565,mKIAA0787,Mm.87620,6330570N16Rik	NM_145358_at	207565	0.0878	1.13261	0.036	1.21039
Rho,MGC25387,Mm.2965,Noerg1,Opn2,Ops,RP4,MGC21585	AK164314_at	212541	0.74	1.096	0.0361	-1.1395
Actn4,MGC102374,C77391	AK211546_a_at	60595	0.64	-1.19615	0.0361	-1.63316
D11Ertd80e	C77950_at	52473	0.164	1.3635	0.0361	1.32392
5730409E04Rik,AI849033,LOC230757,7530403E16Rik	NM_001013755_at	230757	0.0823	-1.12165	0.0361	1.27998
Ifnar2,Ifnar-2,IFNAR_2a,IFNAR_2c,Mm.6834,AI747302	NM_010509_at	15976	0.768	-1.01984	0.0361	1.24752
Ms4a2,(Ms4a1),Fce1b,Fcer1b,FcRB,Fcrbeta,Mm.4046,Ms4a1,(B1)	NM_013516_a_at	14126	0.543	1.08954	0.0361	-1.24991
Olfr746,MOR106-12	NM_146298_at	258295	0.207	1.15038	0.0361	1.12393
LOC671579	XM_987870_at	671579	0.463	-1.06422	0.0361	-1.14432
Speer4e,SPEER-4E	AY151402_x_at	360201	0.518	1.02758	0.0362	-1.17842
Sdk1,6720466O15,6720466O15Rik,5330440E10	ENSMUST00000085774_a_at	330222	0.483	-1.04364	0.0362	-1.10712
Hdgf,D3Ertd299e,AI118077	NM_008231_at	15191	0.339	-1.0481	0.0362	1.13289
Pcdhb9,PcdhbI,Pcdhb4C	NM_053134_at	93880	0.153	-1.34839	0.0362	-1.6924
A530025K05Rik	AK040794_at	320142	0.194	1.13445	0.0363	1.12495
Cdr2l,Gm21,D030068L24Rik	AK198721_at		0.933	1.00581	0.0363	-1.16377
Etv3,ETV3,METS,Pe1,AI414410	NM_012051_a_at	27049	0.88	-1.00768	0.0363	1.30313
Zfp398,6430539K21,5730513I23Rik	NM_027477_a_at	272347	0.715	1.02425	0.0363	-1.20849
Copg2as2,Lb9,Mit1,AW049845	U20264_at		0.875	-1.00376	0.0363	1.09098
Atf6,9630036G24,AA789574,Atf6alpha,ESTM49,LOC226641,Mm.205201,9130025P16Rik	AK020270_a_at	226641	0.0166	-1.11271	0.0364	1.21585
merck-ENSMUST00000083102_x_at	ENSMUST00000083102_x_at		0.283	-1.04949	0.0364	-1.14247
Rfxap,5730495K23Rik	NM_133231_a_at	170767	0.984	1.00201	0.0364	-1.15716
merck-AI042725_at	AI042725_at		0.277	1.07798	0.0365	1.14235
4930597A21Rik	AK016402_at	75389	0.885	-1.04446	0.0365	1.17729
merck-AK038388_at	AK038388_at		0.384	-1.09873	0.0365	-1.17673
D430015B01Rik,FAM13A1,Precm1,AI462012	BC054053_a_at	58909	0.187	1.13119	0.0365	-1.1895
Mlstd2,3732409C05Rik,FAR1,2600011M19Rik	ENSMUST00000033018_a_at	67420	0.854	-1.04244	0.0365	-1.35474
Rabggta,gm	NM_019519_at	56187	0.465	1.04675	0.0365	1.07895
4933439F18Rik,RP23-135F6.5	AK012042_a_at	66771	0.29	-1.12271	0.0366	-1.2362
2810442N19Rik	AK013293_at	72753	0.231	-1.07578	0.0366	1.06668
4930471I20Rik	AK015552_at	74945	0.551	-1.02881	0.0366	1.18886
Usp33,AA409780,Vdu1,9830169D19Rik	NM_133247_at	170822	0.178	1.13685	0.0366	-1.18549
EG620943	XM_990826_s_at	620943	0.636	-1.02846	0.0366	1.08982
Acin1,2610510L13Rik,Acinus,acinusL,acinusS,ACN,C79325,LOC56215,mKIAA0670,2610036I19Rik	AK030449_s_at	56215	0.368	1.1156	0.0367	1.26176
Dock4,6330411N01Rik,AF263288,C030023J22,mKIAA0716,Mm.156746,5330406C03	AK047466_at		0.0328	1.38958	0.0367	1.25138
Cebpz,AI848081,Cbf,CBF2,Cebpa-rs1,MGC36087,Mm.28845,Mm.30401,(Cbf)	AK136173_a_at	12607	0.691	-1.04045	0.0367	-1.10065
Gfpt1,GFA,GFAT,GFAT1,GFAT1m,Gfpt,Mm.19893,AI324119	NM_013528_at	14583	0.0259	-1.2147	0.0367	1.18551
Robo2,9430089E08,9430089E08Rik,D230004I22Rik,mKIAA1568,2600013A04Rik	NM_175549_a_at	268902	0.215	-1.09768	0.0367	1.0974
BC062127,A130081B01	NM_199062_at	331188	0.0395	1.18882	0.0367	-1.10317
Ing5,(1810018M11Rik),1700001C14Rik,1700027H23Rik,1810018M11Rik,AI225768,Mm.156885,(1700001C14Rik)	AK028010_s_at	66262	0.00676	-1.26374	0.0368	-1.1426
Slc7a2,Atrc2,Cat2,Mm.30330,Mm.4676,Tea,(CAT2)	AK154621_s_at	11988	0.325	1.32801	0.0368	1.17447
Rhoa,Arha1,Arha2,Mm.757,RhoA,Arha	BB532232_at		0.748	-1.00806	0.0368	1.246
Ars2,Asr2,ASR2A,ASR2B,ASR2C,ASR2D	NM_031405_s_at	83701	0.285	1.07703	0.0368	1.17699
Gm590	XM_979673_at	235634	0.676	1.12809	0.0368	-1.2412
AI314180,BB181316,KIAA0368,LOC230249,mKIAA0368,RP23-211P15.1,AW558785	AK087690_a_at	230249	0.0968	-1.10501	0.0369	-1.34405
D930007M16Rik	AK172317_at	319417	0.202	1.35156	0.0369	1.52849
0610009B14Rik	ENSMUST00000056602_at	68354	0.379	-1.07371	0.0369	-1.13471
Olfr1257,MOR232-1	NM_146982_at	258984	0.659	1.08982	0.0369	-1.16035
EG624341	XM_912368_at	624341	0.132	-1.16881	0.0369	-1.13554
Pax6,AEY11,Dey,Gsfaey11,Mm.3608,Pax-6,Sey,1500038E17Rik	AK139296_at		0.524	-1.0419	0.037	1.23326
4930504E06Rik,AA562754,AA960384,AW561904,cI-40,mKIAA1390,ni,1810005H09Rik	AK162551_s_at	75007	0.205	-1.11076	0.037	-1.18542
Arf1,Mm.6836	BB574977_x_at		0.57	-1.06682	0.037	-1.36362
Rere,AI414665,ARG,ARP,ATN1L,Atr2,atrophin-2,AW742570,DNB1,mKIAA0458,Mm.200885,1110033A15Rik	BC110693_at	68703	0.126	1.25966	0.037	1.08011
C80425	C80425_at	96999	0.421	1.1157	0.037	1.19548
1700012L04Rik,RP23-423L11.3,H2al1	NM_029588_s_at	76383	0.638	-1.07794	0.037	-1.15602
EG666309	XM_982925_a_at		0.488	-1.07582	0.037	-1.16373
Brd2,AW228947,D17H6S113E,Frg-1,Fsrg1,KIAA4005,mKIAA4005,Mm.3444,NAT,Ring3,Rnf3,(Rnf3)	AK147918_s_at	14312	0.812	1.01995	0.0371	1.1867
S100pbp,AI851343,S100pbpr,4930429A08Rik	AK154074_at	74648	0.694	1.04472	0.0371	1.19159
Trpc4ap,D2Ertd113e,FLJ00177,LOC56407,mFLJ00177,Trrp4ap,truss,4833429F06Rik	AK182119_a_at	56407	0.281	-1.13926	0.0371	-1.27674
Ccdc52,LOC212514,D16Ertd480e	BC024956_a_at	212514	0.825	1.04599	0.0371	-1.20726
C430014B12Rik	AK043693_at	320829	0.669	-1.05641	0.0372	-1.31888
Tbc1d8b,9030605E16Rik,4921505D17Rik	BC051701_a_at	245638	0.481	-1.17918	0.0372	-1.49719
Utp15,AW544865	BC065057_a_at	105372	0.155	-1.0679	0.0372	1.05092
Ubl3,AW108023,HCG,(HCG)	NM_011908_at	24109	0.352	1.05729	0.0372	-1.14236
Rab11a,Mm.1387	NM_017382_a_at	53869	0.453	-1.08226	0.0372	-1.18537
Jarid2,AU045941,C79929,C79931,Jmj,jumonji,Mm.25059,AI317256	NM_021878_a_at	16468	0.419	1.11902	0.0372	1.31846
4930405A10Rik,4930456G20Rik	AK015475_at	74896	0.599	1.03591	0.0373	1.10273
Xcr1,GPR5,mXCR1,XCR1,Ccxcr1	NM_011798_s_at	23832	0.716	1.01936	0.0373	1.19018
Fxc1,Tim10b,Tim9b,Timm10b,FxC1	NM_019502_at	14356	0.349	-1.05941	0.0373	1.06704
Smoc1,AI848508,SRG,2600002F22Rik	NM_022316_at	64075	0.505	1.1296	0.0373	1.22765
2410008K03Rik,RP23-453B22.6,Mm.7852	NM_028022_at	71962	0.137	1.15774	0.0373	-1.40074
Auts2,A730011F23Rik,D830032G16Rik,2700063G02Rik	AK143090_at		0.183	1.2984	0.0374	1.22428
EG668222	AK143293_at	668222	0.0886	-1.13075	0.0374	-1.11952
Serinc1,AI315070,mKIAA1253,Tde1l,Tde2,TMS-2,Tms2,1500011D18Rik	AK160498_a_at	56442	0.868	-1.03976	0.0374	-1.46158
D8Ertd317e	BG066817_at	52116	0.498	1.07409	0.0374	1.4145
1700036A12Rik	ENSMUST00000064351_at	73298	0.109	-1.1235	0.0374	-1.19899
merck-MMT00012665_at	MMT00012665_at		0.0899	1.07841	0.0374	-1.13727
merck-XM_142976_at	XM_142976_at		0.61	1.04207	0.0374	1.11807
D3Ertd258e	BG066688_at	52190	0.871	-1.07492	0.0375	1.27439
Chst13,1110067M19Rik	ENSMUST00000070890_at	71797	0.647	1.04771	0.0375	-1.23845
Tmed5,4432412D15,4432412D15Rik,3110020O18Rik	NM_028876_at	73130	0.537	1.09137	0.0375	-1.20405
Cdc20b,EG238896	XM_138861_at	238896	0.779	1.0565	0.0375	1.13761
1700102F20Rik	AK007111_at	73577	0.27	-1.04325	0.0376	1.25551
C79407,KIAA1903,mKIAA1903,6720403H11	AK220223_s_at	217653	0.26	1.10812	0.0376	1.12304
Pla2g7,R75400,Mm.9277	BI665978_a_at	27226	0.381	1.22399	0.0376	-1.55418
1500012F01Rik	LIT1141_at	68949	0.88	-1.02093	0.0376	1.19012
Arx,Mm.3391	NM_007492_at	11878	0.737	1.17978	0.0376	-1.5065
Usp4,KIAA4155,mKIAA4155,Mm.3974,Unp,F730026I20Rik	NM_011678_at	22258	0.217	-1.01095	0.0376	1.08717
4930404L01Rik	AK029583_at		0.0905	-1.14437	0.0377	-1.13342
Mll1,ALL-1,All1,Cxxc7,HRX,HTRX1,KIAA4050,mKIAA4050,Mll,6430520K01	AK220457_at	214162	0.38	1.16562	0.0377	1.18085
Fndc3b,AW550168,Fad104,KIAA4164,mKIAA4164,Mm.38832,1600019O04Rik	AY234860_a_at	72007	0.949	-1.00461	0.0377	-1.17551
Azin1,AI414949,Mm.6775,Oazi,Oazin,1700085L02Rik	BB619154_a_at	54375	0.2	-1.1966	0.0377	-1.18473
Mat2b,1110064C04Rik,2410018D16Rik,AI182287,AU022853,MAT-II,MATIIbeta,Mm.293771,RP23-382C18.2,TGR,(TGR)	DV655033_a_at	108645	0.708	-1.03734	0.0377	-1.25297
E030030I06Rik	ENSMUST00000069372_at	319887	0.489	-1.03373	0.0377	1.16221
Man1a2,AI528764,AI854422,Man1b,Mm.4389,PCR2,AI428775	NM_010763_at	17156	0.123	-1.13188	0.0377	-1.18499
Igfbpl1,2810453O06Rik,IGFBPL,Mm.3919,2810011G06Rik	NM_018741_at	75426	0.72	-1.02056	0.0377	1.12258
2310039E09Rik,MGC107637	NM_026509_at	68016	0.311	-1.12552	0.0377	1.16609
C230029D21Rik	AK049490_at	320255	0.0297	1.29182	0.0378	-1.13641
Gpm6b,AI593561,Gpm6,M6,M6B,(Gpm6)	AK132778_s_at	14758	0.421	-1.07704	0.0378	-1.09368
Tor1b,DQ1,torsinB,2610016F05Rik	AK169692_a_at	30934	0.419	-1.05953	0.0378	1.24883
Cxadr,2610206D03Rik,AU016810,AW553441,CAR,MCAR,MCVADR,Mm.8702,(CAR)	CK788210_a_at	13052	0.498	-1.12814	0.0378	-1.67156
A630001G21Rik	ENSMUST00000064788_a_at	319997	0.99	-1.00606	0.0378	1.37675
merck-MMT00073542_at	MMT00073542_at		0.86	1.03148	0.0378	-1.17394
Ppp1r12a,1200015F06Rik,5730577I22Rik,AA792106,AV099298,D10Ertd625e,MGC159084,Mypt1,(MBS)	NM_027892_at	17931	0.688	1.03862	0.0378	1.2627
Slc12a8,E330020C02Rik,Mm.35253,CCC9	NM_134251_at	171286	0.45	-1.04993	0.0378	-1.17446
Ppp2r2a,mKIAA1541,2410004D02Rik	AK161507_a_at	71978	0.494	1.02193	0.0379	1.13451
Gls,B230365M23Rik,6330442B14	BI734676_a_at	14660	0.296	-1.28106	0.0379	-1.23681
Tanc2,5730590C14Rik,3526402J09Rik	ENSMUST00000066094_at	77097	0.245	1.10808	0.0379	1.31767
Hadha,C77020,Mtpa,(GBP)	NM_178878_at	97212	0.738	1.03581	0.0379	1.06436
Purb,AA114818,Cager-2,D11Bwg0414e,Mm.7219,PurB-beta,2310015K15Rik	AK139376_at	19291	0.854	-1.02314	0.038	-1.16259
Clptm1,LOC56457,Mm.29710,N14,(N14)	AK152410_a_at	56457	0.265	-1.19869	0.038	-1.28794
D1Ertd161e,Ankzf1,2810025E10Rik,1300008P06Rik	BC051449_at	52231	0.19	1.10362	0.038	-1.28665
Calr4,AU017583,4933403L16Rik	BY383088_at	108802	0.918	-1.0091	0.038	1.11786
Krtap2-4,KAP2.4,KRTAP2.4,5530401P19Rik	ENSMUST00000074926_s_at	71453	0.57	-1.05645	0.038	-1.10861
Olfr1141,MOR177-10	NM_146637_at	258630	0.481	-1.0737	0.038	1.09142
[truncated: 41,684 more rows]
